# Supplementary material for: Cardiometabolic health and physical robustness map onto distinct patterns of brain structure and neurotransmitter systems
Source: PLoS Biol. 2025 Nov 21;23(11):e3003498. doi: 10.1371/journal.pbio.3003498 (PMC12671889; doi:10.1371/journal.pbio.3003498)
Supplement: S2 File — (ZIP) [file pbio.3003498.s002.zip]

Archive with 100 entries (99 files):
- supplementary_data/
- supplementary_data/S16_Data.xlsx
- supplementary_data/S37_Data.xlsx
- supplementary_data/S9_Data.xlsx
- __MACOSX/supplementary_data/._S9_Data.xlsx
- supplementary_data/S59_Data.xlsx
- __MACOSX/supplementary_data/._S59_Data.xlsx
- supplementary_data/S23_Data.xlsx
- __MACOSX/supplementary_data/._S23_Data.xlsx
- supplementary_data/.~lock.S3_Data.csv#
- supplementary_data/S75_Data.xlsx
- supplementary_data/S61_Data.xlsx
- supplementary_data/S4_Data.xlsx
- supplementary_data/S40_Data.xlsx
- supplementary_data/S54_Data.xlsx
- __MACOSX/supplementary_data/._S54_Data.xlsx
- supplementary_data/S31_Data.xlsx
- supplementary_data/S25_Data.xlsx
- __MACOSX/supplementary_data/._S25_Data.xlsx
- supplementary_data/.DS_Store
- __MACOSX/supplementary_data/._.DS_Store
- supplementary_data/S10_Data.xlsx
- __MACOSX/supplementary_data/._S10_Data.xlsx
- supplementary_data/S2_Data.xlsx
- supplementary_data/S46_Data.xlsx
- supplementary_data/S28_Data.xlsx
- supplementary_data/S52_Data.xlsx
- supplementary_data/S73_Data.xlsx
- supplementary_data/S67_Data.xlsx
- supplementary_data/S17_Data.xlsx
- supplementary_data/S58_Data.xlsx
- __MACOSX/supplementary_data/._S58_Data.xlsx
- supplementary_data/S22_Data.xlsx
- __MACOSX/supplementary_data/._S22_Data.xlsx
- supplementary_data/S36_Data.xlsx
- supplementary_data/S8_Data.xlsx
- __MACOSX/supplementary_data/._S8_Data.xlsx
- supplementary_data/S60_Data.xlsx
- supplementary_data/S74_Data.xlsx
- __MACOSX/supplementary_data/._S74_Data.xlsx
- supplementary_data/S55_Data.xlsx
- __MACOSX/supplementary_data/._S55_Data.xlsx
- supplementary_data/S5_Data.xlsx
- __MACOSX/supplementary_data/._S5_Data.xlsx
- supplementary_data/S41_Data.xlsx
- supplementary_data/S24_Data.xlsx
- __MACOSX/supplementary_data/._S24_Data.xlsx
- supplementary_data/S30_Data.xlsx
- supplementary_data/S11_Data.xlsx
- __MACOSX/supplementary_data/._S11_Data.xlsx
- supplementary_data/S29_Data.xlsx
- supplementary_data/S53_Data.xlsx
- supplementary_data/S3_Data.xlsx
- supplementary_data/S47_Data.xlsx
- supplementary_data/S66_Data.xlsx
- supplementary_data/S72_Data.xlsx
- supplementary_data/S35_Data.xlsx
- supplementary_data/S21_Data.xlsx
- __MACOSX/supplementary_data/._S21_Data.xlsx
- supplementary_data/S14_Data.xlsx
- supplementary_data/S38_Data.xlsx
- supplementary_data/S42_Data.xlsx
- supplementary_data/S6_Data.xlsx
- __MACOSX/supplementary_data/._S6_Data.xlsx
- supplementary_data/S56_Data.xlsx
- __MACOSX/supplementary_data/._S56_Data.xlsx
- supplementary_data/S19_Data.xlsx
- __MACOSX/supplementary_data/._S19_Data.xlsx
- supplementary_data/S63_Data.xlsx
- supplementary_data/S68_Data.xlsx
- supplementary_data/S12_Data.xlsx
- supplementary_data/S49_Data.xlsx
- supplementary_data/S33_Data.xlsx
- supplementary_data/S27_Data.xlsx
- supplementary_data/S71_Data.xlsx
- supplementary_data/S65_Data.xlsx
- supplementary_data/S44_Data.xlsx
- supplementary_data/S50_Data.xlsx
- supplementary_data/S20_Data.xlsx
- __MACOSX/supplementary_data/._S20_Data.xlsx
- supplementary_data/S34_Data.xlsx
- supplementary_data/S15_Data.xlsx
- supplementary_data/S57_Data.xlsx
- __MACOSX/supplementary_data/._S57_Data.xlsx
- supplementary_data/S39_Data.xlsx
- supplementary_data/S43_Data.xlsx
- supplementary_data/S7_Data.xlsx
- __MACOSX/supplementary_data/._S7_Data.xlsx
- supplementary_data/S18_Data.xlsx
- supplementary_data/S62_Data.xlsx
- supplementary_data/S69_Data.xlsx
- supplementary_data/S13_Data.xlsx
- supplementary_data/S26_Data.xlsx
- supplementary_data/S48_Data.xlsx
- supplementary_data/S32_Data.xlsx
- supplementary_data/S64_Data.xlsx
- supplementary_data/S70_Data.xlsx
- supplementary_data/S51_Data.xlsx
- supplementary_data/S45_Data.xlsx
- supplementary_data/S1_Data.xlsx
