# Supplementary material for: Cardiometabolic health and physical robustness map onto distinct patterns of brain structure and neurotransmitter systems
Source: PLoS Biol. 2025 Nov 21;23(11):e3003498. doi: 10.1371/journal.pbio.3003498 (PMC12671889; doi:10.1371/journal.pbio.3003498)
Supplement: S2 File — (ZIP) [file pbio.3003498.s002.zip › supplementary_data/S16_Data.xlsx]

## Sheet: correl
0.121229	0.121289	0.121446	0.12185	0.122877	0.125377	0.130917	0.141083	0.154205	0.1638
0.121263	0.121323	0.121479	0.121883	0.12291	0.125409	0.130946	0.141108	0.154226	0.163819
0.121364	0.121424	0.12158	0.121983	0.123008	0.125504	0.131033	0.141184	0.154291	0.163878
0.121663	0.121723	0.121878	0.122279	0.123299	0.125784	0.131291	0.141407	0.154481	0.164052
0.122505	0.122564	0.122717	0.123113	0.124119	0.12657	0.132011	0.142029	0.155013	0.164539
0.124552	0.124608	0.124756	0.125137	0.126106	0.12847	0.133736	0.143497	0.156261	0.165697
0.127747	0.127799	0.127935	0.128286	0.129179	0.131363	0.136267	0.145527	0.157946	0.167358
0.126558	0.12661	0.126745	0.127092	0.127966	0.130065	0.134702	0.143584	0.156093	0.166222
0.106773	0.106849	0.107045	0.107551	0.108818	0.111794	0.117867	0.128118	0.142302	0.155116
0.0770293	0.0770817	0.0772185	0.0775747	0.078494	0.080814	0.0863299	0.0975685	0.11442	0.131226

## Sheet: simwx
0.804771	0.804881	0.80517	0.805919	0.807837	0.812578	0.823305	0.843011	0.867537	0.88621
0.804875	0.804986	0.805274	0.806023	0.807939	0.812676	0.823396	0.843091	0.867604	0.886265
0.80519	0.805301	0.805588	0.806335	0.808247	0.812974	0.823673	0.843333	0.867804	0.886431
0.806126	0.806236	0.806521	0.807263	0.809162	0.813858	0.824494	0.84405	0.868399	0.886925
0.808787	0.808894	0.809174	0.8099	0.811761	0.816369	0.826822	0.846082	0.870086	0.88833
0.815517	0.815618	0.815882	0.816567	0.818325	0.822694	0.832666	0.851171	0.874332	0.891903
0.828463	0.82855	0.828777	0.82937	0.830899	0.834737	0.843678	0.860696	0.882398	0.898888
0.842975	0.843044	0.843224	0.843691	0.844901	0.847984	0.855466	0.870746	0.891459	0.907538
0.847456	0.847541	0.847765	0.84834	0.849786	0.853212	0.860499	0.874525	0.895662	0.913612
0.858756	0.858795	0.858897	0.859168	0.859893	0.861872	0.867252	0.879763	0.89944	0.91808

## Sheet: simwy
0.74717	0.747162	0.747146	0.747128	0.747238	0.748429	0.755448	0.7816	0.837072	0.904467
0.747253	0.747246	0.747229	0.747209	0.747316	0.7485	0.755507	0.781646	0.837106	0.904489
0.747505	0.747497	0.747478	0.747455	0.747552	0.748715	0.755687	0.781785	0.837211	0.904555
0.74826	0.74825	0.748227	0.748191	0.748259	0.749359	0.756221	0.782197	0.837519	0.90475
0.750468	0.750452	0.750414	0.750342	0.750321	0.751228	0.757762	0.783366	0.838386	0.905297
0.756515	0.756483	0.756403	0.756222	0.755938	0.75627	0.761817	0.786308	0.84049	0.906617
0.77085	0.770774	0.770581	0.770111	0.769117	0.767869	0.770617	0.79192	0.844018	0.908747
0.796384	0.796237	0.795857	0.794903	0.792668	0.788416	0.785115	0.798684	0.846095	0.909399
0.821749	0.821602	0.821222	0.820254	0.817892	0.812784	0.80517	0.807109	0.843384	0.904256
0.836344	0.836204	0.835843	0.83492	0.832645	0.827594	0.819291	0.816172	0.839674	0.892906

## Sheet: dist3
0.935027	0.934949	0.934747	0.934216	0.932824	0.929182	0.919963	0.900046	0.871471	0.849297
0.934951	0.934874	0.934671	0.934141	0.932751	0.929113	0.919902	0.899997	0.871434	0.849268
0.934722	0.934645	0.934444	0.933916	0.932531	0.928906	0.919719	0.899849	0.871321	0.84918
0.934043	0.933967	0.933768	0.933247	0.931878	0.928291	0.919177	0.899412	0.870988	0.848921
0.932109	0.932036	0.931844	0.931342	0.930022	0.926546	0.917646	0.898185	0.870057	0.848195
0.927215	0.92715	0.92698	0.926532	0.925345	0.922175	0.913863	0.895216	0.867831	0.846444
0.918019	0.917973	0.917849	0.917523	0.916641	0.914181	0.907242	0.890408	0.864416	0.843708
0.910503	0.910475	0.9104	0.910201	0.909662	0.90811	0.90322	0.889204	0.864665	0.843767
0.923524	0.923465	0.923312	0.922917	0.921918	0.919514	0.9141	0.901737	0.878101	0.854669
0.947949	0.947917	0.947831	0.947604	0.947001	0.94536	0.940782	0.92878	0.905576	0.879175

## Sheet: X
0	0.670603	0.891498	0.96426	0.988227	0.996122	0.998723	0.999579	0.999861	0.999954

## Sheet: Y
0	0.618019	0.854091	0.944265	0.97871	0.991868	0.996894	0.998813	0.999547	0.999827

## Sheet: X_selected_param
0.998723

## Sheet: Y_selected_param
0.999827
