# Supplementary material for: Cardiometabolic health and physical robustness map onto distinct patterns of brain structure and neurotransmitter systems
Source: PLoS Biol. 2025 Nov 21;23(11):e3003498. doi: 10.1371/journal.pbio.3003498 (PMC12671889; doi:10.1371/journal.pbio.3003498)
Supplement: S2 File — (ZIP) [file pbio.3003498.s002.zip › supplementary_data/S37_Data.xlsx]

## Sheet: rf_loadings
Category	Label	split1	split2	split3	split4	split5	avg	stdv	Label_short
Body size measures	Waist circumference	-0.899635	-0.89654	-0.890559	-0.887113	-0.897042	-0.894178	0.00516179	Waist circumference
Body size measures	Body mass index (BMI)	-0.901585	-0.891973	-0.891415	-0.892591	-0.892103	-0.893933	0.0042976	Body mass index (BMI)
Body composition by impedance	Whole body fat mass	-0.883307	-0.878368	-0.883501	-0.863644	-0.875135	-0.876791	0.00814803	Whole body fat mass
Body size measures	Hip circumference	-0.778196	-0.767605	-0.763976	-0.765052	-0.765881	-0.768142	0.00577469	Hip circumference
Body composition by impedance	Basal metabolic rate	-0.765475	-0.754708	-0.731703	-0.768062	-0.760302	-0.75605	0.0145414	Basal metabolic rate
Body composition by impedance	Body fat percentage	-0.740725	-0.74071	-0.75599	-0.714972	-0.733799	-0.737239	0.0148612	Body fat percentage
Body composition by impedance	Whole body water mass	-0.707656	-0.696835	-0.671073	-0.713229	-0.703354	-0.698429	0.0164266	Whole body water mass
Body composition by impedance	Whole body fat-free mass	-0.707639	-0.696819	-0.671065	-0.71321	-0.703328	-0.698412	0.0164217	Whole body fat-free mass
Body size measures	waist_to_hip	-0.635231	-0.642043	-0.635857	-0.629199	-0.645036	-0.637473	0.00620853	waist_to_hip
Blood pressure	Diastolic blood pressure, automated reading	-0.347718	-0.3257	-0.344784	-0.34367	-0.33661	-0.339696	0.00882379	Diastolic blood pressure, automated reading
Blood pressure	Pulse rate, automated reading	-0.253375	-0.252479	-0.255585	-0.263979	-0.264336	-0.257951	0.00577911	Pulse rate, automated reading
Physical activity	Time spent watching television (TV)	-0.240247	-0.222559	-0.228011	-0.237426	-0.249258	-0.2355	0.0104772	Time spent watching television (TV)
Medication	Taking other prescription medications	-0.242752	-0.241592	-0.235257	-0.238988	-0.214659	-0.23465	0.0115397	Taking other prescription medications
Blood pressure	Systolic blood pressure, automated reading	-0.244191	-0.215667	-0.230751	-0.23727	-0.227169	-0.23101	0.0107607	Systolic blood pressure, automated reading
Diet	Processed meat intake	-0.213062	-0.217558	-0.243996	-0.210847	-0.208782	-0.218849	0.01443	Processed meat intake
Diet	Beef intake	-0.203552	-0.217095	-0.234888	-0.226119	-0.204609	-0.217253	0.0135755	Beef intake
Medical conditions	Number of self-reported non-cancer illnesses	-0.196814	-0.208549	-0.206977	-0.204824	-0.188304	-0.201094	0.00845547	Number of self-reported non-cancer illnesses
Medications	Number of treatments/medications taken	-0.201728	-0.219429	-0.193313	-0.193869	-0.182567	-0.198181	0.0136942	Number of treatments/medications taken
Physical activity	Time spent driving	-0.191951	-0.198471	-0.179963	-0.168575	-0.176903	-0.183173	0.0119771	Time spent driving
Diet	Poultry intake	-0.168678	-0.174651	-0.181943	-0.174499	-0.167841	-0.173522	0.00567631	Poultry intake
Diet	Variation in diet	-0.165611	-0.185745	-0.169724	-0.158231	-0.176345	-0.171131	0.0104835	Variation in diet
General health	Weight change compared with 1 year ago	-0.142391	-0.159666	-0.129582	-0.137455	-0.154183	-0.144656	0.0122501	Weight change compared with 1 year ago
Diet	Pork intake	-0.138124	-0.140299	-0.15169	-0.137902	-0.128786	-0.13936	0.0081911	Pork intake
Diet	Lamb/mutton intake	-0.120172	-0.146181	-0.147426	-0.138987	-0.124453	-0.135444	0.0125043	Lamb/mutton intake
Diet	spread type - butter spreadable butter	-0.123359	-0.110784	-0.140233	-0.143274	-0.143725	-0.132275	0.014635	spread type - butter spreadable butter
Operations	Number of operations, self-reported	-0.111666	-0.130313	-0.145633	-0.135963	-0.101591	-0.125033	0.0180269	Number of operations, self-reported
Diet	Major dietary changes in the last 5 years	-0.104554	-0.111042	-0.124934	-0.110023	-0.102365	-0.110584	0.00880868	Major dietary changes in the last 5 years
Smoking	Past tobacco smoking	-0.0883417	-0.144657	-0.0837845	-0.102944	-0.110821	-0.10611	0.0241466	Past tobacco smoking
Smoking	Smoking status	-0.0867604	-0.139699	-0.0856063	-0.0978678	-0.106384	-0.103263	0.0220823	Smoking status
Hand grip strength	Hand grip strength (left)	-0.104554	-0.108549	-0.0638668	-0.0832604	-0.10196	-0.0924381	0.0186921	Hand grip strength (left)
Hand grip strength	Hand grip strength (right)	-0.094965	-0.0998915	-0.0548585	-0.0748566	-0.0935875	-0.0836318	0.0186872	Hand grip strength (right)
Physical activity	Time spent using computer	-0.0715218	-0.0905573	-0.0513384	-0.0793338	-0.0737307	-0.0732964	0.0143168	Time spent using computer
Diet	Salt added to food	-0.0556941	-0.07549	-0.0655455	-0.0454749	-0.0626819	-0.0609773	0.0112097	Salt added to food
Diet	Coffee intake	-0.0579757	-0.0694752	-0.061264	-0.0573313	-0.0489968	-0.0590086	0.00739517	Coffee intake
Smoking	Ever smoked	-0.0423343	-0.0927235	-0.0355112	-0.0580435	-0.0629448	-0.0583115	0.0222534	Ever smoked
Sleep	Nap during day	-0.0564138	-0.0493353	-0.0293581	-0.0817614	-0.067164	-0.0568065	0.0196177	Nap during day
Sleep	Sleeplessness / insomnia	-0.0398538	-0.0424465	-0.0488027	-0.0300094	-0.036655	-0.0395535	0.00695515	Sleeplessness / insomnia
Diet	Water intake	-0.0344329	-0.035425	-0.0311353	-0.0471062	-0.0224458	-0.0341091	0.0088831	Water intake
Residential air pollution	Particulate matter air pollution (pm10); 2007	0.00937836	-0.0322368	-0.00743084	-0.0469989	-0.0776107	-0.0309798	0.0339705	Particulate matter air pollution (pm10); 2007
Diet	Non-oily fish intake	-0.0176253	-0.0422211	-0.024256	-0.0328274	-0.0336827	-0.0301225	0.00944673	Non-oily fish intake
Residential air pollution	Particulate matter air pollution 2.5-10um; 2010	-0.020042	-0.0188532	-0.0340683	-0.0403252	-0.033053	-0.0292683	0.00939708	Particulate matter air pollution 2.5-10um; 2010
Residential air pollution	Nitrogen oxides air pollution; 2010	0.0150697	-0.0261641	-0.00302663	-0.0457548	-0.0649938	-0.0249739	0.0320937	Nitrogen oxides air pollution; 2010
Residential air pollution	Particulate matter air pollution (pm10); 2010	0.00492453	-0.0135325	-0.0138003	-0.0367368	-0.0398271	-0.0197944	0.0185373	Particulate matter air pollution (pm10); 2010
Residential air pollution	Nitrogen dioxide air pollution; 2007	0.0258287	-0.0202291	0.00806139	-0.0366628	-0.0639689	-0.0173942	0.0355834	Nitrogen dioxide air pollution; 2007
Residential air pollution	Particulate matter air pollution (pm2.5); 2010	0.0251837	-0.0178399	0.00286987	-0.0373412	-0.0563821	-0.0167019	0.0321685	Particulate matter air pollution (pm2.5); 2010
Residential air pollution	Nitrogen dioxide air pollution; 2010	0.0336792	-0.0123061	0.0151202	-0.0328432	-0.0573316	-0.0107363	0.0364129	Nitrogen dioxide air pollution; 2010
Residential air pollution	Traffic intensity on the nearest major road	-0.00249165	-0.00275723	-0.01972	-0.0149926	-0.0132181	-0.0106359	0.00769044	Traffic intensity on the nearest major road
Residential air pollution	Particulate matter air pollution (pm2.5) absorbance; 2010	0.0219447	-0.00250061	0.0118799	-0.0324222	-0.0454961	-0.00931887	0.0287917	Particulate matter air pollution (pm2.5) absorbance; 2010
Diet	Tea intake	-0.00247793	-0.00277329	0.00132496	0.0112553	-0.00770657	-7.55056e-05	0.00709985	Tea intake
Counfoundings	mean_ct	0	0	0	0	0	0	0	mean_ct
Counfoundings	Site-11027.0	0	0	0	0	0	0	0	Site-11027.0
Counfoundings	Site-11026.0	0	0	0	0	0	0	0	Site-11026.0
Counfoundings	Site-11025.0	0	0	0	0	0	0	0	Site-11025.0
Counfoundings	Age when attended assessment centre	0	0	0	0	0	0	0	Age when attended assessment centre
Sleep	Sleep duration	0.0139401	0.00345404	0.0196463	-0.0217964	-0.00360949	0.0023269	0.0162271	Sleep duration
Diet	Salad / raw vegetable intake	0.00730278	0.019369	0.0244068	0.0332308	0.0344371	0.0237493	0.0111157	Salad / raw vegetable intake
Diet	spread type - never rarely use spread	0.0298965	0.0200383	0.0440861	0.0223451	0.0118349	0.0256402	0.0121572	spread type - never rarely use spread
Alcohol	Alcohol intake frequency.	0.0433837	7.35778e-05	0.0377653	0.0552725	0.0188969	0.0310784	0.0217438	Alcohol intake frequency.
Diet	Cooked vegetable intake	0.0186709	0.0281614	0.0553917	0.0473859	0.0451147	0.0389449	0.0150593	Cooked vegetable intake
Diet	Oily fish intake	0.0604419	0.038187	0.0697634	0.0479352	0.0535966	0.0539848	0.0120102	Oily fish intake
Sleep	Getting up in morning	0.0452377	0.0807882	0.0793483	0.0612273	0.0805002	0.0694203	0.015831	Getting up in morning
Alcohol	Alcohol intake versus 10 years previously	0.0778009	0.0612941	0.0797858	0.0846358	0.0637653	0.0734564	0.0103169	Alcohol intake versus 10 years previously
Diet	Fresh fruit intake	0.0680964	0.0815224	0.0873842	0.0619071	0.0959493	0.0789719	0.0139193	Fresh fruit intake
Diet	Cheese intake	0.0782657	0.0817154	0.051644	0.1027	0.0947116	0.0818074	0.0195283	Cheese intake
Diet	Bread intake	0.0962339	0.0997009	0.102726	0.094074	0.1108	0.100707	0.00653781	Bread intake
Physical activity	Number of days/week walked 10+ minutes	0.0963196	0.103479	0.12536	0.0972792	0.117797	0.108047	0.0129342	Number of days/week walked 10+ minutes
Alcohol	Alcohol usually taken with meals	0.0945344	0.109169	0.114427	0.108001	0.124147	0.110056	0.0107656	Alcohol usually taken with meals
Diet	Dried fruit intake	0.12323	0.113743	0.120465	0.109226	0.128074	0.118947	0.00750888	Dried fruit intake
Diet	spread type - other type	0.107764	0.100804	0.116511	0.132486	0.139193	0.119352	0.0162217	spread type - other type
Physical activity	Frequency of stair climbing in last 4 weeks	0.13988	0.154525	0.151091	0.144741	0.14976	0.147999	0.00573966	Frequency of stair climbing in last 4 weeks
Physical activity	Number of days/week of moderate physical activity 10+ minutes	0.174437	0.201007	0.201405	0.189194	0.20579	0.194367	0.0127289	Number of days/week of moderate physical activity 10+ minutes
Diet	Cereal intake	0.205254	0.209842	0.23013	0.196469	0.209639	0.210267	0.0123552	Cereal intake
Physical activity	Number of days/week of vigorous physical activity 10+ minutes	0.222364	0.241838	0.238737	0.229109	0.247689	0.235948	0.0101442	Number of days/week of vigorous physical activity 10+ minutes
Physical activity	Usual walking pace	0.248555	0.244114	0.264598	0.255149	0.229289	0.248341	0.0131486	Usual walking pace
General health	Overall health rating	0.386408	0.400842	0.396727	0.381004	0.375396	0.388075	0.0106231	Overall health rating
Body composition by impedance	Impedance of whole body	0.517099	0.50275	0.481754	0.534399	0.511442	0.509489	0.0193449	Impedance of whole body

## Sheet: brain_loadings
label	split1	split2	split3	split4	split5	avg	stdv
Mean thickness of G+S-frontomargin (left hemisphere)	-0.170866	-0.182171	-0.254054	-0.210554	-0.120377	-0.187604	0.0494252
Mean thickness of G+S-occipital-inf (left hemisphere)	-0.0864402	-0.0673186	-0.050523	0.0106248	0.0412751	-0.0304764	0.0541497
Mean thickness of G+S-paracentral (left hemisphere)	0.241053	0.135182	0.1147	0.185468	0.156005	0.166482	0.0492242
Mean thickness of G+S-subcentral (left hemisphere)	0.303698	0.324752	0.408588	0.33426	0.335119	0.341283	0.0396962
Mean thickness of G+S-transv-frontopol (left hemisphere)	-0.522964	-0.500957	-0.507289	-0.476039	-0.641637	-0.529777	0.0647751
Mean thickness of G+S-cingul-Ant (left hemisphere)	0.657754	0.798645	0.786461	0.749004	0.803604	0.759093	0.0605517
Mean thickness of G+S-cingul-Mid-Ant (left hemisphere)	0.418521	0.48464	0.602679	0.518088	0.510436	0.506873	0.066366
Mean thickness of G+S-cingul-Mid-Post (left hemisphere)	0.0324705	0.140859	0.18418	0.0544843	0.0159999	0.0855988	0.0731551
Mean thickness of G-cingul-Post-dorsal (left hemisphere)	0.0712425	0.123428	0.0924384	0.138259	0.073353	0.0997442	0.0300271
Mean thickness of G-cingul-Post-ventral (left hemisphere)	-0.378159	-0.308421	-0.173696	-0.293523	-0.419111	-0.314582	0.0939394
Mean thickness of G-cuneus (left hemisphere)	-0.966663	-0.984581	-1	-0.942919	-0.920014	-0.962835	0.0320121
Mean thickness of G-front-inf-Opercular (left hemisphere)	0.21398	0.253525	0.166683	0.255178	0.268562	0.231586	0.0416157
Mean thickness of G-front-inf-Orbital (left hemisphere)	-0.122418	-0.0951717	-0.163554	-0.0909958	-0.222546	-0.138937	0.0549615
Mean thickness of G-front-inf-Triangul (left hemisphere)	-0.334453	-0.340287	-0.315186	-0.288616	-0.295158	-0.31474	0.0229531
Mean thickness of G-front-middle (left hemisphere)	-0.529725	-0.639929	-0.687242	-0.606224	-0.662768	-0.625178	0.0611412
Mean thickness of G-front-sup (left hemisphere)	0.0972649	0.0830568	-0.0923918	0.0778823	0.0555074	0.0442639	0.0778547
Mean thickness of G-Ins-lg+S-cent-ins (left hemisphere)	0.38175	0.473953	0.564983	0.437507	0.40695	0.453029	0.0714429
Mean thickness of G-insular-short (left hemisphere)	0.601291	0.564927	0.642476	0.590285	0.505605	0.580917	0.0505467
Mean thickness of G-occipital-middle (left hemisphere)	-0.628648	-0.646218	-0.601464	-0.563598	-0.691274	-0.62624	0.047886
Mean thickness of G-occipital-sup (left hemisphere)	-0.607377	-0.6525	-0.737333	-0.597594	-0.639701	-0.646901	0.0553499
Mean thickness of G-oc-temp-lat-fusifor (left hemisphere)	0.18057	0.21276	0.252564	0.153163	0.127632	0.185338	0.049141
Mean thickness of G-oc-temp-med-Lingual (left hemisphere)	-1	-0.990329	-0.919406	-1	-1	-0.981947	0.0352114
Mean thickness of G-oc-temp-med-Parahip (left hemisphere)	0.468618	0.56311	0.584536	0.497554	0.576752	0.538114	0.051835
Mean thickness of G-orbital (left hemisphere)	0.0573029	0.0824262	0.0192916	-0.0202615	0.0570842	0.0391687	0.0401499
Mean thickness of G-pariet-inf-Angular (left hemisphere)	-0.14688	-0.150652	-0.299815	-0.133201	-0.16857	-0.179823	0.0682543
Mean thickness of G-pariet-inf-Supramar (left hemisphere)	0.409242	0.421301	0.341401	0.386284	0.445692	0.400784	0.0395153
Mean thickness of G-parietal-sup (left hemisphere)	-0.644411	-0.675724	-0.908373	-0.695932	-0.820228	-0.748934	0.111353
Mean thickness of G-postcentral (left hemisphere)	-0.644212	-0.71436	-0.620231	-0.649922	-0.731178	-0.671981	0.0480522
Mean thickness of G-precentral (left hemisphere)	0.0749904	-0.0557692	-0.093804	-0.0591567	-0.0529343	-0.0373348	0.0649328
Mean thickness of G-precuneus (left hemisphere)	-0.2686	-0.25753	-0.495629	-0.280397	-0.329173	-0.326266	0.098547
Mean thickness of G-rectus (left hemisphere)	0.307898	0.386761	0.324351	0.267601	0.327408	0.322804	0.042964
Mean thickness of G-subcallosal (left hemisphere)	0.104364	0.149439	0.163351	0.106565	0.05576	0.115896	0.042466
Mean thickness of G-temp-sup-G-T-transv (left hemisphere)	0.326829	0.286053	0.320043	0.214965	0.320272	0.293632	0.0467846
Mean thickness of G-temp-sup-Lateral (left hemisphere)	0.534091	0.5217	0.62363	0.503381	0.470091	0.530579	0.0573329
Mean thickness of G-temp-sup-Plan-polar (left hemisphere)	0.669995	0.707533	0.804357	0.56345	0.666204	0.682308	0.0867042
Mean thickness of G-temp-sup-Plan-tempo (left hemisphere)	0.303524	0.354157	0.384569	0.395168	0.541195	0.395723	0.0887625
Mean thickness of G-temporal-inf (left hemisphere)	0.223272	0.278058	0.452017	0.262334	0.230379	0.289212	0.0937571
Mean thickness of G-temporal-middle (left hemisphere)	0.0978567	0.0665265	0.21324	0.102308	0.0447278	0.104932	0.0649751
Mean thickness of Lat-Fis-ant-Horizont (left hemisphere)	0.0155601	0.0731599	-0.0242217	0.00224379	-0.0649815	0.000352112	0.0510102
Mean thickness of Lat-Fis-ant-Vertical (left hemisphere)	-0.270672	-0.253614	-0.211787	-0.199239	-0.243405	-0.235743	0.0295996
Mean thickness of Lat-Fis-post (left hemisphere)	0.47338	0.438547	0.455074	0.440928	0.52115	0.465816	0.0339022
Mean thickness of Pole-occipital (left hemisphere)	-0.962452	-0.988399	-0.931844	-0.929936	-0.961048	-0.954736	0.0243499
Mean thickness of Pole-temporal (left hemisphere)	0.612031	0.667575	0.766406	0.601158	0.656526	0.660739	0.0654838
Mean thickness of S-calcarine (left hemisphere)	-0.926046	-0.873224	-0.838749	-0.887728	-0.900846	-0.885319	0.0324832
Mean thickness of S-central (left hemisphere)	0.172256	0.114166	0.0568699	0.115371	0.167985	0.12533	0.0472549
Mean thickness of S-cingul-Marginalis (left hemisphere)	-0.419499	-0.408928	-0.567283	-0.409806	-0.530548	-0.467213	0.07582
Mean thickness of S-circular-insula-ant (left hemisphere)	0.167265	0.103684	0.225313	0.179154	0.0923799	0.153559	0.0552766
Mean thickness of S-circular-insula-inf (left hemisphere)	0.478552	0.557047	0.726723	0.476865	0.551565	0.558151	0.101741
Mean thickness of S-circular-insula-sup (left hemisphere)	0.37892	0.530202	0.542031	0.472062	0.502518	0.485147	0.065236
Mean thickness of S-collat-transv-ant (left hemisphere)	0.267641	0.290561	0.444481	0.272881	0.32462	0.320037	0.0730498
Mean thickness of S-collat-transv-post (left hemisphere)	-0.208777	-0.176371	-0.149959	-0.184907	-0.138928	-0.171789	0.0279176
Mean thickness of S-front-inf (left hemisphere)	-0.0795686	-0.048289	-0.189333	-0.0564727	0.0170427	-0.071324	0.0750897
Mean thickness of S-front-middle (left hemisphere)	-0.340071	-0.409841	-0.456011	-0.339953	-0.347336	-0.378642	0.0522589
Mean thickness of S-front-sup (left hemisphere)	-0.253516	-0.336298	-0.479343	-0.25555	-0.232387	-0.311419	0.101904
Mean thickness of S-interm-prim-Jensen (left hemisphere)	-0.0957264	-0.0701408	-0.0770276	-0.0457603	-0.143935	-0.086518	0.0367456
Mean thickness of S-intrapariet+P-trans (left hemisphere)	-0.554103	-0.550221	-0.757615	-0.556077	-0.630066	-0.609616	0.0891597
Mean thickness of S-oc-middle+Lunatus (left hemisphere)	-0.568907	-0.553157	-0.582771	-0.45601	-0.600685	-0.552306	0.0566081
Mean thickness of S-oc-sup+transversal (left hemisphere)	-0.493988	-0.40721	-0.600247	-0.417222	-0.475179	-0.478769	0.0773142
Mean thickness of S-occipital-ant (left hemisphere)	-0.0323056	0.0360227	0.0293406	0.0440591	-0.00547608	0.0143282	0.0321981
Mean thickness of S-oc-temp-lat (left hemisphere)	0.178124	0.186434	0.275769	0.202406	0.141879	0.196923	0.0493457
Mean thickness of S-oc-temp-med+Lingual (left hemisphere)	0.163402	0.296073	0.279549	0.243382	0.208501	0.238181	0.0537651
Mean thickness of S-orbital-lateral (left hemisphere)	-0.356997	-0.366449	-0.311834	-0.376019	-0.491363	-0.380533	0.0666624
Mean thickness of S-orbital-med-olfact (left hemisphere)	0.0709717	0.0594097	0.150418	0.00211524	-0.0182347	0.052936	0.0661777
Mean thickness of S-orbital-H-Shaped (left hemisphere)	0.0169339	-0.0452851	0.140033	0.006082	-0.0154138	0.02047	0.0709334
Mean thickness of S-parieto-occipital (left hemisphere)	-0.311979	-0.285352	-0.465297	-0.286962	-0.256712	-0.32126	0.0828628
Mean thickness of S-pericallosal (left hemisphere)	0.120506	0.188019	0.318219	0.191522	0.0799236	0.179638	0.0906307
Mean thickness of S-postcentral (left hemisphere)	-0.179619	-0.228103	-0.346926	-0.151018	-0.0920471	-0.199543	0.0959745
Mean thickness of S-precentral-inf-part (left hemisphere)	0.143173	0.129569	0.0283938	0.121674	0.162084	0.116979	0.0518375
Mean thickness of S-precentral-sup-part (left hemisphere)	0.138623	0.0529584	-0.0475863	0.0838911	0.165789	0.078735	0.0833863
Mean thickness of S-suborbital (left hemisphere)	0.3081	0.396478	0.310833	0.34237	0.356968	0.34295	0.0364281
Mean thickness of S-subparietal (left hemisphere)	-0.225348	-0.202266	-0.378171	-0.109628	-0.29246	-0.241575	0.100581
Mean thickness of S-temporal-inf (left hemisphere)	0.130268	0.153292	0.3217	0.151084	0.0955659	0.170382	0.0877046
Mean thickness of S-temporal-sup (left hemisphere)	0.279974	0.292334	0.396393	0.325368	0.354306	0.329675	0.0472785
Mean thickness of S-temporal-transverse (left hemisphere)	0.334561	0.318156	0.28257	0.28417	0.456962	0.335284	0.0715733
Mean thickness of G+S-frontomargin (right hemisphere)	-0.51284	-0.530334	-0.393475	-0.437203	-0.462983	-0.467367	0.0557264
Mean thickness of G+S-occipital-inf (right hemisphere)	-0.220548	-0.258929	-0.222527	-0.2711	-0.179787	-0.230578	0.036024
Mean thickness of G+S-paracentral (right hemisphere)	0.181377	0.0527182	0.0143877	0.141375	0.178229	0.113617	0.0759799
Mean thickness of G+S-subcentral (right hemisphere)	0.0810223	0.194517	0.294235	0.209698	0.208772	0.197649	0.0761729
Mean thickness of G+S-transv-frontopol (right hemisphere)	-0.59626	-0.656634	-0.64549	-0.576135	-0.650204	-0.624945	0.0362958
Mean thickness of G+S-cingul-Ant (right hemisphere)	0.384599	0.48815	0.475744	0.398715	0.478721	0.445186	0.0493318
Mean thickness of G+S-cingul-Mid-Ant (right hemisphere)	0.25491	0.242422	0.267106	0.148694	0.23289	0.229205	0.0468175
Mean thickness of G+S-cingul-Mid-Post (right hemisphere)	0.122854	0.174557	0.138165	0.13382	0.157968	0.145473	0.0206325
Mean thickness of G-cingul-Post-dorsal (right hemisphere)	0.375915	0.395161	0.280894	0.378368	0.472632	0.380594	0.0682826
Mean thickness of G-cingul-Post-ventral (right hemisphere)	-0.305338	-0.249897	-0.204936	-0.270111	-0.33987	-0.274031	0.0516884
Mean thickness of G-cuneus (right hemisphere)	-0.752376	-0.814805	-0.824416	-0.705665	-0.645262	-0.748505	0.0752788
Mean thickness of G-front-inf-Opercular (right hemisphere)	0.170992	0.158888	0.117286	0.14087	0.196019	0.156811	0.0298287
Mean thickness of G-front-inf-Orbital (right hemisphere)	0.0259718	-0.0181664	-0.0749682	0.025015	-0.0973231	-0.0278942	0.056639
Mean thickness of G-front-inf-Triangul (right hemisphere)	-0.377723	-0.41897	-0.408589	-0.308938	-0.319812	-0.366806	0.050357
Mean thickness of G-front-middle (right hemisphere)	-0.589651	-0.755151	-0.768664	-0.642033	-0.795587	-0.710217	0.0893148
Mean thickness of G-front-sup (right hemisphere)	-0.00711735	-0.0782656	-0.250721	-0.0576355	-0.0539777	-0.0895434	0.0937851
Mean thickness of G-Ins-lg+S-cent-ins (right hemisphere)	0.490259	0.532976	0.545878	0.49624	0.581902	0.529451	0.0376574
Mean thickness of G-insular-short (right hemisphere)	0.649989	0.64342	0.625293	0.578528	0.708778	0.641202	0.0469834
Mean thickness of G-occipital-middle (right hemisphere)	-0.421507	-0.492072	-0.544584	-0.391478	-0.437958	-0.45752	0.0608585
Mean thickness of G-occipital-sup (right hemisphere)	-0.517612	-0.585147	-0.728323	-0.537052	-0.467333	-0.567093	0.0995287
Mean thickness of G-oc-temp-lat-fusifor (right hemisphere)	-0.131951	-0.0866786	-0.142853	-0.149438	-0.0162627	-0.105437	0.0555494
Mean thickness of G-oc-temp-med-Lingual (right hemisphere)	-0.933365	-0.980394	-0.908363	-0.941879	-0.93613	-0.940026	0.025957
Mean thickness of G-oc-temp-med-Parahip (right hemisphere)	0.254135	0.282328	0.346836	0.274345	0.273957	0.28632	0.0353916
Mean thickness of G-orbital (right hemisphere)	0.0218897	-0.0354242	-0.0337397	-0.0391158	-0.0458947	-0.0264569	0.0274268
Mean thickness of G-pariet-inf-Angular (right hemisphere)	-0.209859	-0.302828	-0.393895	-0.251601	-0.324467	-0.29653	0.0704104
Mean thickness of G-pariet-inf-Supramar (right hemisphere)	0.192238	0.155665	0.0825125	0.153454	0.137561	0.144286	0.0399189
Mean thickness of G-parietal-sup (right hemisphere)	-0.580122	-0.668361	-0.911522	-0.646323	-0.705346	-0.702335	0.125495
Mean thickness of G-postcentral (right hemisphere)	-0.616226	-0.684905	-0.664426	-0.638128	-0.62849	-0.646435	0.0278711
Mean thickness of G-precentral (right hemisphere)	0.0384791	-0.0903149	-0.181331	-0.0693075	-0.0366199	-0.0678188	0.0801029
Mean thickness of G-precuneus (right hemisphere)	-0.10966	-0.0917643	-0.363106	-0.107898	-0.0251244	-0.13951	0.129662
Mean thickness of G-rectus (right hemisphere)	0.155274	0.15231	0.11893	0.0520331	0.201224	0.135954	0.0553027
Mean thickness of G-subcallosal (right hemisphere)	0.0597156	0.117483	0.12217	0.0233949	0.00941817	0.0664363	0.0521076
Mean thickness of G-temp-sup-G-T-transv (right hemisphere)	0.186075	0.132574	0.273026	0.198148	0.200942	0.198153	0.0501504
Mean thickness of G-temp-sup-Lateral (right hemisphere)	0.419277	0.387411	0.466648	0.391491	0.393111	0.411588	0.0332436
Mean thickness of G-temp-sup-Plan-polar (right hemisphere)	0.291708	0.342073	0.467393	0.22243	0.266369	0.317995	0.0940592
Mean thickness of G-temp-sup-Plan-tempo (right hemisphere)	0.173246	0.192086	0.244783	0.196293	0.170128	0.195307	0.0299161
Mean thickness of G-temporal-inf (right hemisphere)	0.0378951	0.0135638	0.0382899	-0.00931144	0.0408054	0.0242486	0.0217828
Mean thickness of G-temporal-middle (right hemisphere)	0.126962	-0.00147988	0.102256	0.0312481	0.111045	0.0740064	0.0559033
Mean thickness of Lat-Fis-ant-Horizont (right hemisphere)	-0.0697999	-0.00542919	-0.132477	-0.0185183	-0.0204516	-0.0493352	0.052543
Mean thickness of Lat-Fis-ant-Vertical (right hemisphere)	0.021507	0.0425401	0.0296361	0.0269748	0.0666909	0.0374698	0.0180687
Mean thickness of Lat-Fis-post (right hemisphere)	0.412682	0.447829	0.584031	0.466055	0.508812	0.483882	0.0658376
Mean thickness of Pole-occipital (right hemisphere)	-0.905788	-1	-0.967559	-0.919234	-0.91679	-0.941874	0.0402564
Mean thickness of Pole-temporal (right hemisphere)	0.416093	0.441261	0.484362	0.360716	0.425308	0.425548	0.0447178
Mean thickness of S-calcarine (right hemisphere)	-0.736302	-0.726424	-0.691088	-0.710138	-0.747571	-0.722305	0.0222135
Mean thickness of S-central (right hemisphere)	0.0310682	-0.034723	-0.150013	0.0185991	0.136973	0.000380798	0.10462
Mean thickness of S-cingul-Marginalis (right hemisphere)	-0.370523	-0.379888	-0.590053	-0.393936	-0.412394	-0.429359	0.0912062
Mean thickness of S-circular-insula-ant (right hemisphere)	0.357556	0.245604	0.340641	0.338695	0.363201	0.329139	0.0478785
Mean thickness of S-circular-insula-inf (right hemisphere)	0.251127	0.280492	0.455025	0.258988	0.215243	0.292175	0.0940231
Mean thickness of S-circular-insula-sup (right hemisphere)	0.259747	0.314946	0.35795	0.278988	0.322154	0.306757	0.038425
Mean thickness of S-collat-transv-ant (right hemisphere)	0.00442816	0.0050431	0.108425	-0.042756	-0.042432	0.00654155	0.0616756
Mean thickness of S-collat-transv-post (right hemisphere)	-0.194291	-0.235451	-0.217463	-0.197767	-0.137751	-0.196544	0.0367917
Mean thickness of S-front-inf (right hemisphere)	-0.266895	-0.285184	-0.343329	-0.109823	-0.16875	-0.234796	0.0939802
Mean thickness of S-front-middle (right hemisphere)	-0.47029	-0.573965	-0.617691	-0.409702	-0.474857	-0.509301	0.0844953
Mean thickness of S-front-sup (right hemisphere)	-0.330016	-0.458296	-0.583214	-0.326968	-0.407624	-0.421224	0.10607
Mean thickness of S-interm-prim-Jensen (right hemisphere)	0.147657	0.162811	0.027369	0.196869	0.0489409	0.116729	0.0743017
Mean thickness of S-intrapariet+P-trans (right hemisphere)	-0.440852	-0.500773	-0.738706	-0.452563	-0.509713	-0.528521	0.121199
Mean thickness of S-oc-middle+Lunatus (right hemisphere)	-0.345927	-0.380862	-0.4788	-0.262322	-0.383539	-0.37029	0.077962
Mean thickness of S-oc-sup+transversal (right hemisphere)	-0.392804	-0.334121	-0.555316	-0.367142	-0.370255	-0.403928	0.0871812
Mean thickness of S-occipital-ant (right hemisphere)	-0.10625	-0.160636	-0.120617	-0.0923225	-0.170922	-0.13015	0.0342227
Mean thickness of S-oc-temp-lat (right hemisphere)	0.144581	0.129968	0.129376	0.191827	0.167001	0.152551	0.0267486
Mean thickness of S-oc-temp-med+Lingual (right hemisphere)	0.177396	0.254542	0.200963	0.201151	0.227724	0.212355	0.0295526
Mean thickness of S-orbital-lateral (right hemisphere)	-0.277418	-0.270871	-0.307553	-0.216105	-0.250628	-0.264515	0.0338949
Mean thickness of S-orbital-med-olfact (right hemisphere)	0.0109895	-0.0333918	0.0674479	-0.103158	-0.0120734	-0.0140371	0.0624242
Mean thickness of S-orbital-H-Shaped (right hemisphere)	-0.113561	-0.183942	-0.0306838	-0.0863971	-0.21773	-0.126463	0.0751314
Mean thickness of S-parieto-occipital (right hemisphere)	-0.220718	-0.275967	-0.402676	-0.213673	-0.234555	-0.269518	0.0782546
Mean thickness of S-pericallosal (right hemisphere)	0.0717027	0.116383	0.162624	0.0477946	0.0861722	0.0969353	0.0443299
Mean thickness of S-postcentral (right hemisphere)	-0.31481	-0.318645	-0.508116	-0.300855	-0.269199	-0.342325	0.0946988
Mean thickness of S-precentral-inf-part (right hemisphere)	0.00583473	0.0245318	-0.0714979	0.0534455	0.117486	0.02596	0.0689883
Mean thickness of S-precentral-sup-part (right hemisphere)	0.0359231	-0.0298069	-0.201699	-0.0287331	0.0185487	-0.0411535	0.0942909
Mean thickness of S-suborbital (right hemisphere)	0.120481	0.0937806	0.0754764	0.000277085	0.0985615	0.0777152	0.0461606
Mean thickness of S-subparietal (right hemisphere)	-0.108849	-0.101121	-0.303793	-0.119576	-0.129354	-0.152539	0.0852271
Mean thickness of S-temporal-inf (right hemisphere)	0.107096	0.083377	0.141096	0.0494416	0.122611	0.100724	0.0356383
Mean thickness of S-temporal-sup (right hemisphere)	0.188688	0.0573848	0.184429	0.114023	0.0787761	0.12466	0.0600341
Mean thickness of S-temporal-transverse (right hemisphere)	0.228649	0.208357	0.277527	0.267198	0.305178	0.257382	0.0387805
