# Supplementary material for: Cardiometabolic health and physical robustness map onto distinct patterns of brain structure and neurotransmitter systems
Source: PLoS Biol. 2025 Nov 21;23(11):e3003498. doi: 10.1371/journal.pbio.3003498 (PMC12671889; doi:10.1371/journal.pbio.3003498)
Supplement: S2 File — (ZIP) [file pbio.3003498.s002.zip › supplementary_data/S9_Data.xlsx]

## Sheet: correl
0.271413	0.27145	0.271545	0.271792	0.272411	0.273877	0.276917	0.281868	0.287442	0.291031
0.271452	0.271489	0.271585	0.271831	0.27245	0.273915	0.276954	0.281902	0.287474	0.291062
0.271571	0.271608	0.271703	0.271949	0.272567	0.27403	0.277065	0.282006	0.287571	0.291154
0.271924	0.27196	0.272055	0.2723	0.272915	0.274371	0.277392	0.282314	0.287859	0.291429
0.272923	0.272959	0.273053	0.273294	0.273901	0.275338	0.278321	0.283185	0.288672	0.292207
0.275424	0.275458	0.275548	0.275781	0.276365	0.27775	0.280632	0.285346	0.29069	0.294146
0.279988	0.28002	0.280102	0.280314	0.28085	0.282122	0.284785	0.289195	0.294278	0.297631
0.283785	0.283813	0.283884	0.284068	0.284533	0.285645	0.28801	0.292036	0.296884	0.300286
0.279829	0.279853	0.279918	0.280084	0.280505	0.281523	0.283734	0.287657	0.292708	0.296656
0.263004	0.263034	0.26311	0.263307	0.263807	0.265022	0.267689	0.272522	0.27895	0.284329

## Sheet: simwx
0.906651	0.906681	0.906761	0.906965	0.907479	0.908698	0.911228	0.915317	0.91986	0.922917
0.906704	0.906734	0.906813	0.907018	0.907532	0.90875	0.911277	0.915363	0.919903	0.922959
0.906863	0.906894	0.906973	0.907176	0.907689	0.908904	0.911425	0.915502	0.920034	0.923086
0.90734	0.90737	0.907449	0.907651	0.90816	0.909366	0.911869	0.915918	0.920424	0.923466
0.908723	0.908753	0.908829	0.909027	0.909525	0.910706	0.913157	0.917128	0.921562	0.924575
0.912447	0.912475	0.912547	0.912734	0.913203	0.914317	0.916634	0.920404	0.92465	0.92759
0.921098	0.921122	0.921185	0.921347	0.921754	0.922721	0.924746	0.92808	0.931918	0.934677
0.936819	0.936837	0.936883	0.937003	0.937305	0.938027	0.93956	0.942152	0.945254	0.947596
0.955802	0.955814	0.955843	0.955918	0.956109	0.95657	0.957569	0.959319	0.961505	0.963198
0.968574	0.968584	0.968607	0.968669	0.968826	0.969206	0.970032	0.971483	0.97328	0.974615

## Sheet: simwy
0.822583	0.822766	0.823242	0.824479	0.827644	0.835447	0.852922	0.88453	0.924992	0.960002
0.822629	0.822812	0.823288	0.824525	0.82769	0.835492	0.852965	0.884566	0.925017	0.960015
0.822768	0.82295	0.823427	0.824663	0.827828	0.835629	0.853095	0.884675	0.925091	0.960054
0.823183	0.823366	0.823842	0.825079	0.828243	0.836039	0.853483	0.885002	0.925312	0.96017
0.824398	0.824581	0.825057	0.826293	0.829453	0.837232	0.854611	0.885944	0.925946	0.9605
0.827727	0.827908	0.828382	0.829612	0.832754	0.84047	0.857637	0.888429	0.927584	0.96134
0.835547	0.835724	0.836185	0.83738	0.840428	0.847887	0.86437	0.893714	0.930889	0.962956
0.848945	0.849104	0.849516	0.850586	0.853314	0.859986	0.874729	0.901093	0.934938	0.964662
0.861994	0.86212	0.862449	0.863302	0.865487	0.870881	0.883059	0.905674	0.936225	0.964432
0.855342	0.855454	0.855749	0.856514	0.858485	0.863416	0.874855	0.897089	0.928824	0.959537

## Sheet: dist3
0.755665	0.755583	0.75537	0.754818	0.753427	0.750113	0.74321	0.732269	0.720963	0.714268
0.75561	0.755528	0.755314	0.754763	0.753373	0.750059	0.74316	0.732224	0.720923	0.714232
0.755443	0.755361	0.755148	0.754597	0.753208	0.749899	0.743009	0.732089	0.720805	0.714124
0.754947	0.754866	0.754653	0.754104	0.75272	0.749423	0.74256	0.731688	0.720455	0.713805
0.75353	0.75345	0.753239	0.752696	0.751327	0.748066	0.741283	0.730548	0.719461	0.712896
0.749903	0.749825	0.74962	0.749093	0.747765	0.744605	0.738043	0.727677	0.716967	0.710611
0.742757	0.742684	0.742496	0.74201	0.740785	0.737875	0.73184	0.722297	0.712359	0.706372
0.734692	0.734632	0.734473	0.734065	0.733035	0.73058	0.725449	0.717176	0.708239	0.702563
0.734606	0.734557	0.734431	0.734104	0.733275	0.731277	0.726989	0.719712	0.711204	0.705204
0.751715	0.751665	0.751533	0.75119	0.750319	0.748196	0.743531	0.735275	0.725047	0.717264

## Sheet: X
0	0.670603	0.891498	0.96426	0.988227	0.996122	0.998723	0.999579	0.999861	0.999954

## Sheet: Y
0	0.618019	0.854091	0.944265	0.97871	0.991868	0.996894	0.998813	0.999547	0.999827

## Sheet: X_selected_param
0.999579

## Sheet: Y_selected_param
0.999827
