# Supplementary material for: Cardiometabolic health and physical robustness map onto distinct patterns of brain structure and neurotransmitter systems
Source: PLoS Biol. 2025 Nov 21;23(11):e3003498. doi: 10.1371/journal.pbio.3003498 (PMC12671889; doi:10.1371/journal.pbio.3003498)
Supplement: S2 File — (ZIP) [file pbio.3003498.s002.zip › supplementary_data/S59_Data.xlsx]

## Sheet: brain_between_CT_GMV_r
Row	Raw_CT_Men_LD2	Raw_CT_Combined_LD2	Proportional_CT_Men_LD2	Corrected_CT_Women_LD2	Corrected_CT_Men_LD2	Corrected_CT_Combined_LD2
Raw_GMV_Women_LD1	0.351964	0.253773	0.0335735	-0.340446	-0.0235156	0.0831332
Raw_GMV_Men_LD1	0.425899	0.272381	0.129297	-0.344261	0.10733	0.168875
Raw_GMV_Combined_LD1	0.405681	0.262341	0.107921	-0.337007	0.0800142	0.175062
Proportional_GMV_Women_LD2	-0.18357	-0.25851	-0.462975	-0.0902848	-0.398029	-0.309033
Proportional_GMV_Men_LD2	0.348937	0.172364	0.0131852	-0.482538	0.106434	0.124029
Proportional_GMV_Combined_LD2	0.25141	0.120609	0.0371674	-0.401947	0.137966	0.0579053
Corrected_GMV_Women_LD2	0.414543	0.409042	0.386351	-0.128272	0.260654	0.314415
Corrected_GMV_Men_LD2	0.252441	0.214106	-0.0115227	-0.241976	-0.00564185	0.0033916
Corrected_GMV_Combined_LD2	0.47875	0.378359	0.318779	-0.280856	0.219477	0.316068

## Sheet: brain_between_CT_GMV_p_Bonf
Row	Raw_CT_Men_LD2	Raw_CT_Combined_LD2	Proportional_CT_Men_LD2	Corrected_CT_Women_LD2	Corrected_CT_Men_LD2	Corrected_CT_Combined_LD2
Raw_GMV_Women_LD1	0.0461954	5.86681	362.449	1.66303	398.574	295.512
Raw_GMV_Men_LD1	0.0461954	2.49455	189.447	3.0027	236.197	171.939
Raw_GMV_Combined_LD1	0.0461954	3.27987	208.896	2.44836	288.814	157.341
Proportional_GMV_Women_LD2	211.991	154.431	7.80702	290.43	31.6438	80.5647
Proportional_GMV_Men_LD2	0.508149	152.953	436.777	0.554345	267.286	242.48
Proportional_GMV_Combined_LD2	6.79072	191.064	354.411	0.554345	154.893	326.971
Corrected_GMV_Women_LD2	0.138586	0.323368	9.83962	179.7	130.132	56.1274
Corrected_GMV_Men_LD2	3.83422	36.6329	423.843	34.9237	449.158	455.394
Corrected_GMV_Combined_LD2	0.0461954	1.0163	29.4727	15.2907	142.005	49.3367
