# Supplementary material for: Cardiometabolic health and physical robustness map onto distinct patterns of brain structure and neurotransmitter systems
Source: PLoS Biol. 2025 Nov 21;23(11):e3003498. doi: 10.1371/journal.pbio.3003498 (PMC12671889; doi:10.1371/journal.pbio.3003498)
Supplement: S2 File — (ZIP) [file pbio.3003498.s002.zip › supplementary_data/S23_Data.xlsx]

## Sheet: risk_f_between_CT_GMV_r
Row	Raw CT Women LD1	Raw CT Men LD1	Raw CT Main/Mixed LD1	Pro CT Women LD1	Pro CT Men LD1	Pro CT Main/Mixed LD1	Cor CT Women LD1	Cor CT Men LD1	Cor CT Main/Mixed LD1
Raw GMV Women LD2	0.959266	0.862223	0.906018	0.959437	0.858184	0.898261	0.95795	0.858619	0.898461
Raw GMV Men LD2	0.894147	0.910808	0.905749	0.894185	0.890404	0.889625	0.894563	0.892793	0.888896
Raw GMV Main/Mixed LD2	0.942009	0.914411	0.94078	0.944649	0.910396	0.931174	0.94286	0.911537	0.930844
Pro GMV Women LD1	0.941396	0.87724	0.922911	0.941226	0.878869	0.918205	0.939773	0.879479	0.918433
Pro GMV Men LD1	0.895687	0.859744	0.852503	0.890413	0.830593	0.834175	0.89455	0.833131	0.833931
Pro GMV Main/Mixed LD1	0.852031	0.775628	0.801545	0.846838	0.756765	0.784282	0.849874	0.7591	0.785145
Cor GMV Women LD1	0.954025	0.865384	0.907671	0.953907	0.862037	0.900274	0.952607	0.862284	0.900446
Cor GMV Men LD1	0.899522	0.846802	0.851182	0.894015	0.822035	0.833361	0.897097	0.823891	0.833822
Cor GMV Main/Mixed LD1	0.930273	0.811237	0.841952	0.923459	0.79351	0.82495	0.92565	0.796008	0.825885

## Sheet: risk_f_between_CT_GMV_p_Bonf
Row	Raw CT Women LD1	Raw CT Men LD1	Raw CT Main/Mixed LD1	Pro CT Women LD1	Pro CT Men LD1	Pro CT Main/Mixed LD1	Cor CT Women LD1	Cor CT Men LD1	Cor CT Main/Mixed LD1
Raw GMV Women LD2	8.14837e-42	2.93285e-23	5.63828e-29	7.00919e-42	7.8132e-23	8.85667e-28	2.54218e-41	7.04187e-23	8.2732e-28
Raw GMV Men LD2	3.49271e-27	9.10802e-30	6.22794e-29	3.44948e-27	1.16004e-26	1.48093e-26	3.04886e-27	5.42007e-27	1.85848e-26
Raw GMV Main/Mixed LD2	2.38677e-36	2.15845e-30	1.69123e-36	4.56572e-37	1.06971e-29	3.70083e-34	1.41255e-36	6.84e-30	4.39067e-34
Pro GMV Women LD1	3.46528e-36	5.72843e-25	5.52459e-32	3.84045e-36	3.62377e-25	4.41626e-31	9.1247e-36	3.04855e-25	4.00382e-31
Pro GMV Men LD1	2.10423e-27	5.3716e-23	2.9495e-22	1.15676e-26	3.07181e-20	1.50623e-20	3.06133e-27	1.85697e-20	1.58196e-20
Pro GMV Main/Mixed LD1	3.28523e-22	3.06964e-16	3.3978e-18	1.05054e-21	4.05166e-15	5.31905e-17	5.35283e-22	2.98166e-15	4.66382e-17
Cor GMV Women LD1	6.1608e-40	1.33286e-23	3.03935e-29	6.74953e-40	3.07069e-23	4.42937e-28	1.82074e-39	2.8895e-23	4.17288e-28
Cor GMV Men LD1	5.74874e-28	1.05888e-21	3.9848e-22	3.64627e-27	1.58015e-19	1.7734e-20	1.31377e-27	1.11618e-19	1.61696e-20
Cor GMV Main/Mixed LD1	1.61657e-33	1.1059e-18	1.61708e-21	4.30092e-32	2.0889e-17	5.12988e-20	1.54959e-32	1.40502e-17	4.28356e-20
