# Supplementary material for: Cardiometabolic health and physical robustness map onto distinct patterns of brain structure and neurotransmitter systems
Source: PLoS Biol. 2025 Nov 21;23(11):e3003498. doi: 10.1371/journal.pbio.3003498 (PMC12671889; doi:10.1371/journal.pbio.3003498)
Supplement: S2 File — (ZIP) [file pbio.3003498.s002.zip › supplementary_data/S75_Data.xlsx]

## Sheet: risk_f_r
Row	Raw CT Men LD2	Raw CT Main/Mixed LD2	Pro CT Men LD2	Pro CT Main/Mixed LD2	Cor CT Men LD2	Cor CT Main/Mixed LD2	Raw GMV Women LD1	Raw GMV Men LD1	Raw GMV Main/Mixed LD1	Pro GMV Women LD2	Pro GMV Men LD2	Pro GMV Main/Mixed LD2	Cor GMV Women LD2	Cor GMV Men LD2	Cor GMV Main/Mixed LD2
Subcortex-Cerebellum Vol Main/Mixed LD1	0.358338	0.547219	0.513907	0.598882	0.554145	0.552208	0.538671	0.753777	0.685786	0.724587	0.531561	0.506963	0.00716912	0.176219	-0.0899613
Subcortex-Cerebellum Vol Main/Mixed LD2	-0.0143643	0.0462558	0.147736	0.0662679	0.223766	0.0179581	-0.0564062	0.231769	0.11345	0.274968	-0.00141812	-0.0694317	-0.186901	-0.202891	-0.465143
Subcortex-Cerebellum Vol Main/Mixed LD3	-0.583818	-0.361673	-0.417031	-0.172992	-0.36793	-0.123668	0.114066	0.0214618	0.0469085	0.103501	0.0736059	-0.0238151	-0.129096	-0.439902	-0.412066
Subcortex-Cerebellum Vol Main/Mixed LD4	0.31192	0.103197	0.216715	-0.0375359	0.255848	-0.0733079	-0.205091	-0.0377254	-0.118781	0.0220002	-0.194097	-0.226924	-0.130357	-0.0245457	0.107416
Subcortex-Cerebellum Vol Main/Mixed LD5	0.140266	0.144651	0.144735	0.0691022	0.130045	0.0231067	0.0139118	0.00895418	-0.00276286	0.0259272	-0.118122	-0.0931599	0.135302	0.0554341	-0.0881977

## Sheet: risk_f_p_Bonf
Row	Raw CT Men LD2	Raw CT Main/Mixed LD2	Pro CT Men LD2	Pro CT Main/Mixed LD2	Cor CT Men LD2	Cor CT Main/Mixed LD2	Raw GMV Women LD1	Raw GMV Men LD1	Raw GMV Main/Mixed LD1	Pro GMV Women LD2	Pro GMV Men LD2	Pro GMV Main/Mixed LD2	Cor GMV Women LD2	Cor GMV Men LD2	Cor GMV Main/Mixed LD2
Subcortex-Cerebellum Vol Main/Mixed LD1	0.00159558	3.13675e-07	2.40931e-06	1.09929e-08	2.50004e-07	2.32558e-07	6.18702e-07	5.968e-15	8.17504e-12	2.00479e-13	9.24323e-07	2.96485e-06	0.951324	0.13045	0.43962
Subcortex-Cerebellum Vol Main/Mixed LD2	0.902649	0.691531	0.205908	0.569518	0.0536227	0.877631	0.630751	0.0454139	0.329167	0.0169629	0.990366	0.551189	0.10836	0.0808484	2.30091e-05
Subcortex-Cerebellum Vol Main/Mixed LD3	3.84605e-08	0.00132668	0.000197629	0.135069	0.00116395	0.287176	0.329841	0.854983	0.687402	0.376874	0.530272	0.838195	0.269657	7.84728e-05	0.000216849
Subcortex-Cerebellum Vol Main/Mixed LD4	0.00644455	0.37502	0.0618258	0.747513	0.026725	0.529127	0.0775424	0.747954	0.306795	0.851386	0.0951947	0.0486912	0.264968	0.834422	0.355702
Subcortex-Cerebellum Vol Main/Mixed LD5	0.230031	0.212505	0.215373	0.553084	0.266124	0.842945	0.905701	0.939225	0.981102	0.825247	0.312819	0.42346	0.247108	0.63666	0.448675
