# Supplementary material for: Cardiometabolic health and physical robustness map onto distinct patterns of brain structure and neurotransmitter systems
Source: PLoS Biol. 2025 Nov 21;23(11):e3003498. doi: 10.1371/journal.pbio.3003498 (PMC12671889; doi:10.1371/journal.pbio.3003498)
Supplement: S2 File — (ZIP) [file pbio.3003498.s002.zip › supplementary_data/S61_Data.xlsx]

## Sheet: rf_loadings
Category	Label	split1	split2	split3	split4	split5	avg	stdv	Label_short
Body composition by impedance	Impedance of whole body	-0.209004	-0.264697	-0.296557	-0.35154	-0.108083	-0.245976	0.0927823	Impedance of whole body
Physical activity	Time spent watching television (TV)	-0.159342	-0.242649	-0.174962	-0.20148	-0.145078	-0.184702	0.0385598	Time spent watching television (TV)
Medications	Number of treatments/medications taken	-0.118953	-0.0948634	-0.236643	-0.107229	-0.144218	-0.140381	0.0568136	Number of treatments/medications taken
Body size measures	waist_to_hip	-0.180112	-0.166554	-0.105697	-0.165422	-0.0463266	-0.132822	0.0562454	waist_to_hip
Medical conditions	Number of self-reported non-cancer illnesses	-0.10178	-0.112345	-0.218965	-0.138015	-0.0776178	-0.129745	0.0543844	Number of self-reported non-cancer illnesses
Body composition by impedance	Body fat percentage	-0.114305	-0.139556	-0.104262	-0.192837	-0.0600242	-0.122197	0.0488382	Body fat percentage
Medication	Taking other prescription medications	-0.0474405	-0.0653952	-0.17088	-0.069236	-0.0898772	-0.0885657	0.0484229	Taking other prescription medications
Blood pressure	Diastolic blood pressure, automated reading	-0.0922102	-0.107713	-0.0724438	-0.106937	-0.0310779	-0.0820764	0.0319046	Diastolic blood pressure, automated reading
Physical activity	Time spent driving	-0.0623119	-0.112238	-0.0281698	-0.102033	-0.0741995	-0.0757905	0.0334254	Time spent driving
Diet	Salt added to food	-0.065824	-0.044206	-0.0819296	-0.111825	-0.0621054	-0.0731779	0.0254274	Salt added to food
Sleep	Sleeplessness / insomnia	-0.0623901	-0.0927522	-0.0840242	-0.0570492	-0.0680734	-0.0728578	0.0150237	Sleeplessness / insomnia
Diet	spread type - other type	-0.0555841	-0.071309	-0.0647309	-0.0805283	-0.0875771	-0.0719459	0.0126309	spread type - other type
Diet	Major dietary changes in the last 5 years	-0.026626	-0.0426934	-0.0719483	-0.0671242	-0.0935823	-0.0603948	0.0261431	Major dietary changes in the last 5 years
Diet	Salad / raw vegetable intake	-0.103244	-0.0494385	-0.0463722	-0.0335234	-0.0404984	-0.0546153	0.0278551	Salad / raw vegetable intake
Blood pressure	Systolic blood pressure, automated reading	-0.0629753	-0.0296861	-0.0645296	-0.102097	0.00697367	-0.0504629	0.0410827	Systolic blood pressure, automated reading
Residential air pollution	Particulate matter air pollution (pm10); 2010	-0.0478391	-0.017975	-0.0776085	-0.024964	-0.0618747	-0.0460523	0.0249118	Particulate matter air pollution (pm10); 2010
Diet	Cooked vegetable intake	-0.0135096	-0.0155388	-0.0572378	-0.00272449	-0.0704114	-0.0318844	0.0299259	Cooked vegetable intake
Physical activity	Number of days/week of moderate physical activity 10+ minutes	-0.0370744	-0.0221517	-0.0544484	-0.00343787	-0.0273519	-0.0288929	0.0188135	Number of days/week of moderate physical activity 10+ minutes
Residential air pollution	Particulate matter air pollution (pm2.5); 2010	-0.0452635	0.0146427	-0.0627458	-0.0123404	-0.0375686	-0.0286551	0.0302421	Particulate matter air pollution (pm2.5); 2010
Diet	Non-oily fish intake	-0.0546909	-0.0384673	0.0460329	-0.0440603	-0.0484879	-0.0279347	0.0417747	Non-oily fish intake
Residential air pollution	Particulate matter air pollution 2.5-10um; 2010	-0.0315372	-0.0124922	-0.0498848	-0.00630093	-0.0244051	-0.0249241	0.017091	Particulate matter air pollution 2.5-10um; 2010
Diet	Coffee intake	-0.0631393	-0.0328253	-0.0327319	-0.0172033	0.0226387	-0.0246522	0.031246	Coffee intake
Physical activity	Number of days/week of vigorous physical activity 10+ minutes	-0.0471393	0.00285036	-0.0596845	-0.000605189	-0.0157621	-0.0240681	0.0280397	Number of days/week of vigorous physical activity 10+ minutes
Alcohol	Alcohol intake versus 10 years previously	-0.0463759	-0.00562302	-0.0331219	0.0387689	-0.0647201	-0.0222144	0.0403228	Alcohol intake versus 10 years previously
Residential air pollution	Nitrogen oxides air pollution; 2010	-0.0350272	0.0228307	-0.0549268	-0.00538607	-0.0348985	-0.0214816	0.0304332	Nitrogen oxides air pollution; 2010
Residential air pollution	Nitrogen dioxide air pollution; 2010	-0.0379237	0.0179131	-0.0541455	0.00223082	-0.0243577	-0.0192566	0.0293045	Nitrogen dioxide air pollution; 2010
General health	Weight change compared with 1 year ago	-0.0584385	0.00279068	0.0145047	-0.107768	0.0640819	-0.0169658	0.0669223	Weight change compared with 1 year ago
Residential air pollution	Traffic intensity on the nearest major road	-0.0336	-0.0171361	-0.0372181	-0.00489499	0.00952816	-0.0166642	0.0195835	Traffic intensity on the nearest major road
Residential air pollution	Particulate matter air pollution (pm2.5) absorbance; 2010	-0.0334581	0.00745376	-0.0495376	0.00675251	-0.00983722	-0.0157253	0.025174	Particulate matter air pollution (pm2.5) absorbance; 2010
Physical activity	Frequency of stair climbing in last 4 weeks	-0.0253266	-0.00990993	-0.035849	-0.00883844	0.00774451	-0.0144359	0.0167401	Frequency of stair climbing in last 4 weeks
Residential air pollution	Nitrogen dioxide air pollution; 2007	-0.0272239	0.00766905	-0.0411171	0.0129437	-0.00147073	-0.00983979	0.0233247	Nitrogen dioxide air pollution; 2007
Physical activity	Time spent using computer	-0.00975396	-0.0144225	-0.027407	-0.0402769	0.0433925	-0.00969358	0.031975	Time spent using computer
Diet	Poultry intake	0.00743028	0.00262707	-0.0164265	-0.0310271	-0.00986986	-0.00945322	0.0153722	Poultry intake
Diet	Variation in diet	-0.00188498	-0.0217962	0.000872749	-0.0208482	0.0138206	-0.00596721	0.0152234	Variation in diet
Residential air pollution	Particulate matter air pollution (pm10); 2007	-0.0262004	-0.00333105	-0.0351929	0.0199015	0.0169624	-0.00557209	0.0248226	Particulate matter air pollution (pm10); 2007
Operations	Number of operations, self-reported	0.00504526	0.0187238	-0.0543475	-0.0159482	0.0297651	-0.00335232	0.0332182	Number of operations, self-reported
Reception	female	0	0	0	0	0	0	0	female
Confoundings	Site-11027.0	0	0	0	0	0	0	0	Site-11027.0
Confoundings	Site-11026.0	0	0	0	0	0	0	0	Site-11026.0
Confoundings	Site-11025.0	0	0	0	0	0	0	0	Site-11025.0
Confoundings	Age when attended assessment centre	0	0	0	0	0	0	0	Age when attended assessment centre
Diet	Water intake	-0.0188774	0.0480955	-0.0499206	0.0518096	0.0382157	0.0138646	0.0456759	Water intake
Blood pressure	Pulse rate, automated reading	-0.00962696	0.00872442	-0.0179682	0.0497816	0.057866	0.0177554	0.0344313	Pulse rate, automated reading
Alcohol	Alcohol intake frequency.	-0.0271748	0.00358342	0.0540611	0.0667079	0.0141108	0.0222577	0.0382294	Alcohol intake frequency.
Diet	Dried fruit intake	0.0135082	0.054224	0.00525956	0.0550131	0.0140747	0.0284159	0.0241743	Dried fruit intake
Diet	spread type - butter spreadable butter	0.0208616	0.0312455	0.0405943	0.0234021	0.0416442	0.0315495	0.00954484	spread type - butter spreadable butter
Diet	Lamb/mutton intake	0.0531754	0.000709692	0.0282641	0.0955911	-0.0164593	0.0322562	0.0442528	Lamb/mutton intake
Diet	Pork intake	0.0340127	0.034999	0.0168537	0.114477	-0.00987559	0.0380935	0.0464028	Pork intake
Body size measures	Body mass index (BMI)	0.0253055	0.0373293	0.0753558	0.0416936	0.0121057	0.038358	0.0236673	Body mass index (BMI)
Diet	Processed meat intake	0.0576219	0.00808233	0.0582061	0.0364687	0.0446565	0.0410071	0.0205537	Processed meat intake
Physical activity	Usual walking pace	0.0650724	0.0245113	0.0937242	0.0436479	0.0244909	0.0502893	0.0294928	Usual walking pace
Smoking	Smoking status	-0.0208649	0.0745234	0.0483995	0.121936	0.0334249	0.0514837	0.0525934	Smoking status
Physical activity	Number of days/week walked 10+ minutes	-0.0131774	0.0991476	0.0679802	0.0282156	0.0798633	0.0524059	0.0449099	Number of days/week walked 10+ minutes
Diet	spread type - never rarely use spread	0.0502019	0.0572792	0.032533	0.0835796	0.0651378	0.0577463	0.0188072	spread type - never rarely use spread
Alcohol	Alcohol usually taken with meals	0.0964033	0.0917619	0.00363947	0.0719331	0.0318628	0.0591201	0.0401272	Alcohol usually taken with meals
Sleep	Getting up in morning	0.0405582	0.0689298	0.108991	0.0507904	0.0311063	0.0600751	0.0307306	Getting up in morning
Diet	Tea intake	0.125881	0.0721043	0.0843936	0.066666	0.0266685	0.0751428	0.035675	Tea intake
Sleep	Nap during day	0.0442568	0.113719	0.0468868	0.116249	0.0675917	0.0777407	0.0351904	Nap during day
Diet	Cheese intake	0.0909961	0.0560956	0.0895634	0.117881	0.0426701	0.0794411	0.0300445	Cheese intake
Smoking	Past tobacco smoking	0.00737636	0.104434	0.073918	0.145788	0.0752061	0.0813443	0.0506215	Past tobacco smoking
Diet	Beef intake	0.109244	0.0605006	0.0960737	0.0769155	0.0834062	0.0852279	0.0185623	Beef intake
Body size measures	Waist circumference	0.0686168	0.073876	0.11622	0.0535762	0.127043	0.0878663	0.0319406	Waist circumference
Diet	Oily fish intake	0.0929792	0.0950499	0.0885524	0.0904096	0.0735057	0.0880993	0.00852407	Oily fish intake
Body composition by impedance	Whole body fat mass	0.101396	0.0881947	0.119956	0.0481761	0.128757	0.0972958	0.0316847	Whole body fat mass
Diet	Fresh fruit intake	0.08192	0.118997	0.0599445	0.130605	0.100987	0.0984906	0.0283657	Fresh fruit intake
Smoking	Ever smoked	0.0358598	0.12276	0.0920767	0.14849	0.112814	0.1024	0.0423717	Ever smoked
Sleep	Sleep duration	0.108821	0.0687485	0.114037	0.128588	0.129768	0.109992	0.0247774	Sleep duration
Diet	Cereal intake	0.163508	0.104397	0.13501	0.110263	0.128796	0.128395	0.0233533	Cereal intake
Diet	Bread intake	0.139683	0.140232	0.147046	0.159653	0.100028	0.137328	0.0223503	Bread intake
General health	Overall health rating	0.177019	0.124158	0.185113	0.11368	0.174396	0.154873	0.0332652	Overall health rating
Body size measures	Hip circumference	0.241037	0.236455	0.246263	0.206076	0.208055	0.227577	0.0190563	Hip circumference
Hand grip strength	Hand grip strength (left)	0.331395	0.267949	0.404647	0.330583	0.271078	0.32113	0.0559088	Hand grip strength (left)
Hand grip strength	Hand grip strength (right)	0.356856	0.276147	0.429371	0.346428	0.333609	0.348482	0.0549339	Hand grip strength (right)
Body composition by impedance	Basal metabolic rate	0.630383	0.641685	0.656526	0.629693	0.608041	0.633266	0.0178137	Basal metabolic rate
Body composition by impedance	Whole body water mass	0.672999	0.688641	0.701148	0.6851	0.640662	0.67771	0.0230116	Whole body water mass
Body composition by impedance	Whole body fat-free mass	0.673034	0.688676	0.701174	0.685113	0.640642	0.677728	0.02303	Whole body fat-free mass

## Sheet: brain_loadings
label	split1	split2	split3	split4	split5	avg	stdv
Volume of G+S-frontomargin (left hemisphere)	-0.611598	-0.770692	-0.531678	-0.887426	-0.568116	-0.673902	0.150217
Volume of G+S-occipital-inf (left hemisphere)	-0.392021	-0.48773	-0.399072	-0.657065	-0.412696	-0.469717	0.11147
Volume of G+S-paracentral (left hemisphere)	-0.524387	-0.456193	-0.339163	-0.743524	-0.321376	-0.476929	0.170976
Volume of G+S-subcentral (left hemisphere)	0.269062	0.0117588	0.22233	-0.238124	0.185203	0.090046	0.207621
Volume of G+S-transv-frontopol (left hemisphere)	-0.391267	-0.418885	-0.169522	-0.583117	-0.234686	-0.359495	0.16295
Volume of G+S-cingul-Ant (left hemisphere)	0.0451603	-0.131142	0.0838456	-0.17061	0.0536522	-0.0238187	0.117704
Volume of G+S-cingul-Mid-Ant (left hemisphere)	-0.0261527	-0.167242	0.0129062	-0.233874	-0.0272263	-0.0883178	0.10637
Volume of G+S-cingul-Mid-Post (left hemisphere)	-0.0336622	-0.229245	-0.000994892	-0.259673	-0.0122052	-0.107156	0.126347
Volume of G-cingul-Post-dorsal (left hemisphere)	0.433698	0.28362	0.524823	0.282791	0.478931	0.400773	0.112056
Volume of G-cingul-Post-ventral (left hemisphere)	-0.516323	-0.402714	-0.543549	-0.578058	-0.428097	-0.493748	0.0753247
Volume of G-cuneus (left hemisphere)	-0.728611	-0.775317	-0.811621	-0.974565	-0.747879	-0.807599	0.0984143
Volume of G-front-inf-Opercular (left hemisphere)	0.0847088	-0.149561	0.122994	-0.226316	0.12697	-0.00824086	0.167087
Volume of G-front-inf-Orbital (left hemisphere)	-0.252533	-0.362646	-0.26437	-0.418586	-0.256522	-0.310931	0.0755026
Volume of G-front-inf-Triangul (left hemisphere)	0.0272708	-0.0373391	0.0823428	-0.159538	0.125345	0.00761622	0.111571
Volume of G-front-middle (left hemisphere)	0.028323	-0.243604	0.023958	-0.377215	-0.116595	-0.137027	0.175159
Volume of G-front-sup (left hemisphere)	-0.185014	-0.410229	-0.142421	-0.581513	-0.163711	-0.296578	0.192334
Volume of G-Ins-lg+S-cent-ins (left hemisphere)	-0.147528	-0.259575	-0.00536424	-0.2783	-0.0812647	-0.154406	0.116212
Volume of G-insular-short (left hemisphere)	-0.211625	-0.191522	-0.100634	-0.398708	-0.0425348	-0.189005	0.13579
Volume of G-occipital-middle (left hemisphere)	-0.0497367	-0.226451	0.0931548	-0.305894	0.0636124	-0.0850628	0.175976
Volume of G-occipital-sup (left hemisphere)	-0.576758	-0.70734	-0.590823	-0.864241	-0.667572	-0.681347	0.115595
Volume of G-oc-temp-lat-fusifor (left hemisphere)	-0.206167	-0.344624	-0.0408052	-0.317934	-0.0650775	-0.194922	0.139893
Volume of G-oc-temp-med-Lingual (left hemisphere)	-0.191166	-0.179158	-0.281561	-0.562858	-0.0972824	-0.262405	0.180215
Volume of G-oc-temp-med-Parahip (left hemisphere)	-0.396797	-0.427767	-0.342208	-0.581299	-0.28348	-0.40631	0.112214
Volume of G-orbital (left hemisphere)	-0.38036	-0.588051	-0.28905	-0.746376	-0.274601	-0.455688	0.205094
Volume of G-pariet-inf-Angular (left hemisphere)	0.242412	0.0525092	0.438143	0.141445	0.291045	0.233111	0.147055
Volume of G-pariet-inf-Supramar (left hemisphere)	0.253402	0.0160208	0.222519	-0.099592	0.25721	0.129912	0.162538
Volume of G-parietal-sup (left hemisphere)	-0.355942	-0.381846	-0.143106	-0.407809	-0.220591	-0.301859	0.114406
Volume of G-postcentral (left hemisphere)	-0.0767757	-0.158895	0.019952	-0.352234	-0.0687236	-0.127335	0.140766
Volume of G-precentral (left hemisphere)	-0.390171	-0.577248	-0.356147	-0.732191	-0.455467	-0.502245	0.153781
Volume of G-precuneus (left hemisphere)	-0.00425844	-0.126998	0.153221	-0.219468	0.0653569	-0.0264293	0.148802
Volume of G-rectus (left hemisphere)	-0.285162	-0.480249	-0.156425	-0.503833	-0.253745	-0.335883	0.150477
Volume of G-subcallosal (left hemisphere)	1	1	1	0.805924	1	0.961185	0.0867936
Volume of G-temp-sup-G-T-transv (left hemisphere)	-0.116789	-0.246564	-0.233314	-0.404396	-0.158796	-0.231972	0.110189
Volume of G-temp-sup-Lateral (left hemisphere)	-0.331748	-0.437126	-0.242037	-0.539481	-0.320354	-0.374149	0.115592
Volume of G-temp-sup-Plan-polar (left hemisphere)	0.157026	-0.0797449	0.105133	-0.144224	0.157062	0.0390505	0.141345
Volume of G-temp-sup-Plan-tempo (left hemisphere)	-0.103768	-0.222253	-0.16497	-0.283808	-0.0307805	-0.161116	0.098846
Volume of G-temporal-inf (left hemisphere)	0.0525669	-0.106425	0.232545	-0.0492483	0.0395921	0.0338061	0.128885
Volume of G-temporal-middle (left hemisphere)	0.192302	0.0308856	0.434372	0.079265	0.223661	0.192097	0.156855
Volume of Lat-Fis-ant-Horizont (left hemisphere)	0.0886239	0.033303	0.0784278	-0.0658739	0.178568	0.0626098	0.089079
Volume of Lat-Fis-ant-Vertical (left hemisphere)	0.00160407	-0.0457315	0.127506	-0.0796195	0.0322308	0.00719799	0.0797978
Volume of Lat-Fis-post (left hemisphere)	-0.475801	-0.597846	-0.532726	-0.656577	-0.327005	-0.517991	0.126546
Volume of Pole-occipital (left hemisphere)	-0.700202	-0.73858	-0.572511	-0.927374	-0.595615	-0.706856	0.141512
Volume of Pole-temporal (left hemisphere)	-0.786137	-0.789242	-0.580393	-0.951715	-0.595522	-0.740602	0.154696
Volume of S-calcarine (left hemisphere)	-0.335877	-0.295091	-0.463738	-0.527976	-0.322158	-0.388968	0.101253
Volume of S-central (left hemisphere)	-0.610649	-0.575303	-0.515406	-0.784519	-0.540159	-0.605207	0.106504
Volume of S-cingul-Marginalis (left hemisphere)	-0.112779	-0.15251	0.12772	-0.228921	0.0776733	-0.0577633	0.153335
Volume of S-circular-insula-ant (left hemisphere)	-0.170383	-0.258413	-0.0876435	-0.293514	0.00416611	-0.161157	0.122268
Volume of S-circular-insula-inf (left hemisphere)	-0.7795	-0.691532	-0.607523	-0.745631	-0.589361	-0.682709	0.083325
Volume of S-circular-insula-sup (left hemisphere)	-0.0783159	-0.0892896	0.0677955	-0.187056	0.192112	-0.0189507	0.149
Volume of S-collat-transv-ant (left hemisphere)	0.0764136	-0.265639	0.0732432	-0.224744	0.0772636	-0.0526925	0.176327
Volume of S-collat-transv-post (left hemisphere)	-0.277268	-0.412915	-0.396449	-0.546289	-0.307717	-0.388128	0.105421
Volume of S-front-inf (left hemisphere)	0.0945949	-0.0278433	0.194099	-0.0429888	0.174926	0.0785575	0.110667
Volume of S-front-middle (left hemisphere)	-0.250798	-0.273472	-0.204934	-0.310329	-0.264742	-0.260855	0.0382435
Volume of S-front-sup (left hemisphere)	-0.232161	-0.39002	-0.22428	-0.483088	-0.226682	-0.311246	0.119063
Volume of S-interm-prim-Jensen (left hemisphere)	-0.0182856	-0.0935413	-0.0810285	0.0541671	-0.0709814	-0.0419339	0.0608895
Volume of S-intrapariet+P-trans (left hemisphere)	-0.0141577	-0.0969043	0.198335	-0.115875	0.102654	0.0148104	0.133974
Volume of S-oc-middle+Lunatus (left hemisphere)	-0.262873	-0.372143	-0.254274	-0.511421	-0.219783	-0.324099	0.119273
Volume of S-oc-sup+transversal (left hemisphere)	0.167434	0.00749704	0.178352	-0.106861	0.157528	0.0807899	0.125995
Volume of S-occipital-ant (left hemisphere)	0.165348	0.0153914	0.290864	0.0975886	0.230266	0.159892	0.10828
Volume of S-oc-temp-lat (left hemisphere)	0.150038	-0.0993033	0.318847	0.115888	0.126334	0.12236	0.1488
Volume of S-oc-temp-med+Lingual (left hemisphere)	-0.501126	-0.614871	-0.358956	-0.752628	-0.337201	-0.512956	0.175054
Volume of S-orbital-lateral (left hemisphere)	-0.0251679	-0.186818	0.0526835	-0.251134	-0.0174606	-0.0855792	0.127538
Volume of S-orbital-med-olfact (left hemisphere)	0.270391	0.10533	0.37292	0.0691449	0.280269	0.219611	0.127928
Volume of S-orbital-H-Shaped (left hemisphere)	-0.235507	-0.534838	-0.248704	-0.59077	-0.250849	-0.372134	0.175276
Volume of S-parieto-occipital (left hemisphere)	-0.435669	-0.592961	-0.430246	-0.5985	-0.44174	-0.499823	0.0876673
Volume of S-pericallosal (left hemisphere)	-0.181924	-0.154053	-0.0709811	-0.119112	-0.00614057	-0.106442	0.0697187
Volume of S-postcentral (left hemisphere)	-0.0256045	-0.0937648	0.125859	-0.137429	0.0853976	-0.0091084	0.112974
Volume of S-precentral-inf-part (left hemisphere)	-0.133862	-0.449607	-0.184917	-0.479554	-0.274858	-0.30456	0.154916
Volume of S-precentral-sup-part (left hemisphere)	-0.634988	-0.692395	-0.612286	-0.542833	-0.584265	-0.613354	0.0559821
Volume of S-suborbital (left hemisphere)	-0.110051	-0.148504	-0.259056	-0.289298	-0.111552	-0.183692	0.0847022
Volume of S-subparietal (left hemisphere)	0.58496	0.412584	0.564194	0.383403	0.525054	0.494039	0.0908648
Volume of S-temporal-inf (left hemisphere)	0.162777	0.0754793	0.322827	0.160067	0.24363	0.192956	0.0938452
Volume of S-temporal-sup (left hemisphere)	0.260983	0.154968	0.514771	0.216895	0.361698	0.301863	0.140871
Volume of S-temporal-transverse (left hemisphere)	-0.162733	-0.330945	-0.254101	-0.328324	-0.267645	-0.268749	0.0686889
Volume of G+S-frontomargin (right hemisphere)	-0.527809	-0.767162	-0.478982	-0.845074	-0.471654	-0.618136	0.175135
Volume of G+S-occipital-inf (right hemisphere)	-0.216996	-0.38785	-0.407904	-0.512244	-0.255576	-0.356114	0.119925
Volume of G+S-paracentral (right hemisphere)	-0.378453	-0.356342	-0.296223	-0.534918	-0.325132	-0.378214	0.0929714
Volume of G+S-subcentral (right hemisphere)	0.1674	-0.123914	0.0703896	-0.220018	0.0631851	-0.00859149	0.158401
Volume of G+S-transv-frontopol (right hemisphere)	-0.321782	-0.422771	-0.269158	-0.559802	-0.314929	-0.377688	0.116234
Volume of G+S-cingul-Ant (right hemisphere)	-0.0208946	-0.196628	-0.08008	-0.266218	-0.0808391	-0.128932	0.099752
Volume of G+S-cingul-Mid-Ant (right hemisphere)	-0.0378414	-0.175803	-0.0307291	-0.159261	-0.0213413	-0.0849953	0.0757985
Volume of G+S-cingul-Mid-Post (right hemisphere)	0.330971	0.188262	0.313123	0.0548979	0.254947	0.22844	0.111935
Volume of G-cingul-Post-dorsal (right hemisphere)	0.288001	0.0716851	0.255536	0.0699086	0.171779	0.171382	0.101142
Volume of G-cingul-Post-ventral (right hemisphere)	-0.485968	-0.444537	-0.555353	-0.576988	-0.435954	-0.49976	0.0639645
Volume of G-cuneus (right hemisphere)	-0.760037	-0.760835	-0.83224	-0.881249	-0.706065	-0.788085	0.0687127
Volume of G-front-inf-Opercular (right hemisphere)	0.0411076	-0.131034	0.126146	-0.224647	0.0405437	-0.0295769	0.143622
Volume of G-front-inf-Orbital (right hemisphere)	-0.124864	-0.247939	-0.136831	-0.347158	-0.0389755	-0.179153	0.119735
Volume of G-front-inf-Triangul (right hemisphere)	-0.0784654	-0.117675	0.134171	-0.267926	0.0134551	-0.0632879	0.149954
Volume of G-front-middle (right hemisphere)	0.0505992	-0.226589	0.0200342	-0.300781	-0.0706619	-0.10548	0.153409
Volume of G-front-sup (right hemisphere)	-0.164197	-0.418923	-0.174433	-0.50698	-0.136704	-0.280247	0.170226
Volume of G-Ins-lg+S-cent-ins (right hemisphere)	-0.105251	-0.0112458	0.0901976	-0.174787	0.0302179	-0.0341737	0.106024
Volume of G-insular-short (right hemisphere)	0.257777	0.146087	0.216105	-0.0170216	0.193963	0.159382	0.106524
Volume of G-occipital-middle (right hemisphere)	0.0165035	-0.238961	-0.0537522	-0.254619	-0.0412479	-0.114415	0.123837
Volume of G-occipital-sup (right hemisphere)	-0.593513	-0.684733	-0.62218	-0.802239	-0.711262	-0.682786	0.0817411
Volume of G-oc-temp-lat-fusifor (right hemisphere)	-0.110038	-0.249534	0.0429052	-0.179735	-0.0707037	-0.113421	0.110903
Volume of G-oc-temp-med-Lingual (right hemisphere)	-0.278943	-0.2569	-0.385532	-0.564494	-0.16819	-0.330812	0.151823
Volume of G-oc-temp-med-Parahip (right hemisphere)	-0.356402	-0.353386	-0.319322	-0.484016	-0.280034	-0.358632	0.0766102
Volume of G-orbital (right hemisphere)	-0.5629	-0.811814	-0.541981	-0.870281	-0.441125	-0.64562	0.185401
Volume of G-pariet-inf-Angular (right hemisphere)	0.0603935	-0.112948	0.242447	0.00184053	-0.00085996	0.0381745	0.130291
Volume of G-pariet-inf-Supramar (right hemisphere)	0.437761	0.262747	0.493199	0.0969158	0.527923	0.363709	0.180686
Volume of G-parietal-sup (right hemisphere)	-0.292304	-0.402943	-0.271436	-0.442858	-0.261533	-0.334215	0.0829264
Volume of G-postcentral (right hemisphere)	-0.141604	-0.244896	-0.089727	-0.355087	-0.163184	-0.1989	0.103667
Volume of G-precentral (right hemisphere)	-0.33494	-0.587378	-0.410826	-0.688627	-0.510778	-0.50651	0.139925
Volume of G-precuneus (right hemisphere)	-0.141855	-0.28958	-0.0193976	-0.325954	-0.124465	-0.18025	0.126137
Volume of G-rectus (right hemisphere)	-0.202968	-0.365945	-0.231901	-0.430702	-0.272269	-0.300757	0.095198
Volume of G-subcallosal (right hemisphere)	0.95307	0.830399	0.926257	0.719241	0.864793	0.858752	0.0918645
Volume of G-temp-sup-G-T-transv (right hemisphere)	-0.19888	-0.236074	-0.18691	-0.336037	-0.0774385	-0.207068	0.0932088
Volume of G-temp-sup-Lateral (right hemisphere)	-0.0647963	-0.224893	-0.0294549	-0.349794	-0.02787	-0.139362	0.142887
Volume of G-temp-sup-Plan-polar (right hemisphere)	-0.160789	-0.279702	-0.12907	-0.270163	-0.0130681	-0.170558	0.110061
Volume of G-temp-sup-Plan-tempo (right hemisphere)	0.310432	0.147306	0.279143	-0.00201508	0.258328	0.198639	0.127905
Volume of G-temporal-inf (right hemisphere)	-0.19069	-0.324824	-0.0379953	-0.27655	-0.193608	-0.204733	0.109204
Volume of G-temporal-middle (right hemisphere)	0.161242	-0.0893856	0.303312	0.0280642	0.164157	0.113478	0.149446
Volume of Lat-Fis-ant-Horizont (right hemisphere)	-0.29643	-0.258312	-0.27051	-0.175395	-0.214257	-0.242981	0.0480694
Volume of Lat-Fis-ant-Vertical (right hemisphere)	-0.0613625	-0.1206	-0.0391734	-0.143514	-0.0558174	-0.0840933	0.04527
Volume of Lat-Fis-post (right hemisphere)	-0.668331	-0.643434	-0.499858	-0.650877	-0.43115	-0.57873	0.10656
Volume of Pole-occipital (right hemisphere)	-0.728676	-0.78497	-0.830341	-0.966617	-0.702389	-0.802598	0.10427
Volume of Pole-temporal (right hemisphere)	-0.902072	-0.917626	-0.683306	-1	-0.742526	-0.849106	0.131452
Volume of S-calcarine (right hemisphere)	-0.336494	-0.28104	-0.425726	-0.481081	-0.291925	-0.363253	0.0871047
Volume of S-central (right hemisphere)	-0.584254	-0.625167	-0.575102	-0.766286	-0.626212	-0.635404	0.0767659
Volume of S-cingul-Marginalis (right hemisphere)	0.100731	0.00784517	0.246121	0.00425095	0.162275	0.104244	0.103441
Volume of S-circular-insula-ant (right hemisphere)	-0.19236	-0.288873	-0.191463	-0.284472	-0.0394101	-0.199316	0.101183
Volume of S-circular-insula-inf (right hemisphere)	-0.584344	-0.598116	-0.503404	-0.647889	-0.469368	-0.560624	0.0727758
Volume of S-circular-insula-sup (right hemisphere)	-0.0732108	-0.0363787	0.034423	-0.12819	0.148511	-0.010969	0.106952
Volume of S-collat-transv-ant (right hemisphere)	0.109681	-0.118723	0.181067	-0.185672	0.16405	0.0300806	0.170127
Volume of S-collat-transv-post (right hemisphere)	-0.13035	-0.254558	-0.287035	-0.477115	-0.21283	-0.272378	0.128615
Volume of S-front-inf (right hemisphere)	0.0148765	-0.133501	0.138845	-0.205264	-0.0288234	-0.0427734	0.133359
Volume of S-front-middle (right hemisphere)	0.0476636	-0.175979	-0.0432705	-0.208065	-0.042632	-0.0844565	0.105542
Volume of S-front-sup (right hemisphere)	-0.242855	-0.253365	-0.109238	-0.278916	-0.154323	-0.207739	0.0723475
Volume of S-interm-prim-Jensen (right hemisphere)	0.345959	0.290164	0.452063	0.181352	0.338747	0.321657	0.0981905
Volume of S-intrapariet+P-trans (right hemisphere)	0.101311	-0.100514	0.154069	-0.117137	0.0887312	0.025292	0.125
Volume of S-oc-middle+Lunatus (right hemisphere)	-0.0445075	-0.25646	-0.339848	-0.43459	-0.140225	-0.243126	0.155104
Volume of S-oc-sup+transversal (right hemisphere)	0.0674813	-0.171454	0.0318871	-0.15935	-0.152209	-0.0767287	0.116286
Volume of S-occipital-ant (right hemisphere)	0.295947	0.143707	0.250828	0.128368	0.399753	0.243721	0.112287
Volume of S-oc-temp-lat (right hemisphere)	0.20559	-0.0334755	0.268359	0.0393049	0.152745	0.126505	0.122743
Volume of S-oc-temp-med+Lingual (right hemisphere)	-0.182397	-0.46251	-0.297966	-0.60479	-0.174468	-0.344426	0.186434
Volume of S-orbital-lateral (right hemisphere)	-0.206082	-0.363556	-0.202148	-0.388676	-0.187635	-0.269619	0.0978637
Volume of S-orbital-med-olfact (right hemisphere)	0.416454	0.144906	0.299251	0.0706427	0.223041	0.230859	0.134389
Volume of S-orbital-H-Shaped (right hemisphere)	-0.308137	-0.584849	-0.344498	-0.584359	-0.20255	-0.404879	0.172151
Volume of S-parieto-occipital (right hemisphere)	-0.352835	-0.475731	-0.317176	-0.458038	-0.273861	-0.375528	0.0881826
Volume of S-pericallosal (right hemisphere)	-0.132055	-0.165556	-0.104143	-0.097658	0.0378297	-0.0923166	0.0775398
Volume of S-postcentral (right hemisphere)	0.132043	0.148093	0.262634	0.0686828	0.295689	0.181428	0.0947515
Volume of S-precentral-inf-part (right hemisphere)	-0.0765843	-0.329731	-0.142341	-0.260201	-0.198506	-0.201473	0.0987442
Volume of S-precentral-sup-part (right hemisphere)	-0.501758	-0.60214	-0.467161	-0.502099	-0.529057	-0.520443	0.0506783
Volume of S-suborbital (right hemisphere)	-0.136848	-0.10219	-0.164977	-0.312696	-0.128249	-0.168992	0.0834005
Volume of S-subparietal (right hemisphere)	0.240939	-0.0313798	0.297685	0.0884273	0.241579	0.16745	0.135679
Volume of S-temporal-inf (right hemisphere)	0.181215	-0.0346129	0.174261	0.0684688	0.172746	0.112416	0.0945341
Volume of S-temporal-sup (right hemisphere)	0.193226	-0.0525559	0.383361	0.0872244	0.178324	0.157916	0.159519
Volume of S-temporal-transverse (right hemisphere)	-0.16139	-0.107962	-0.0122665	-0.213332	-0.0930348	-0.117597	0.0756202
