# Supplementary material for: Cardiometabolic health and physical robustness map onto distinct patterns of brain structure and neurotransmitter systems
Source: PLoS Biol. 2025 Nov 21;23(11):e3003498. doi: 10.1371/journal.pbio.3003498 (PMC12671889; doi:10.1371/journal.pbio.3003498)
Supplement: S2 File — (ZIP) [file pbio.3003498.s002.zip › supplementary_data/S4_Data.xlsx]

## Sheet: rf_loadings
Category	Label	split1	split2	split3	split4	split5	avg	stdv	Label_short
Blood pressure	Diastolic blood pressure, automated reading	-0.255727	-0.283693	-0.219235	-0.22627	-0.234445	-0.243874	0.0261339	Diastolic blood pressure, automated reading
Physical activity	Time spent watching television (TV)	-0.173216	-0.230773	-0.215785	-0.219467	-0.184932	-0.204835	0.0245085	Time spent watching television (TV)
Medications	Number of treatments/medications taken	-0.17556	-0.154331	-0.207855	-0.199175	-0.183834	-0.184151	0.0209208	Number of treatments/medications taken
Blood pressure	Systolic blood pressure, automated reading	-0.184274	-0.197402	-0.181436	-0.1788	-0.149867	-0.178356	0.0174576	Systolic blood pressure, automated reading
Body composition by impedance	Body fat percentage	-0.163018	-0.172903	-0.167989	-0.161197	-0.138495	-0.16072	0.0132356	Body fat percentage
Body size measures	waist_to_hip	-0.205182	-0.166307	-0.156306	-0.122337	-0.114276	-0.152882	0.0365741	waist_to_hip
Body composition by impedance	Impedance of whole body	-0.123348	-0.150336	-0.174215	-0.131241	-0.0843539	-0.132699	0.0333969	Impedance of whole body
Medical conditions	Number of self-reported non-cancer illnesses	-0.125746	-0.131474	-0.159094	-0.123499	-0.0877655	-0.125516	0.0254567	Number of self-reported non-cancer illnesses
Medication	Taking other prescription medications	-0.0901762	-0.112522	-0.137778	-0.0619048	-0.119039	-0.104284	0.0291653	Taking other prescription medications
Diet	Pork intake	-0.0872198	-0.0995387	-0.100238	-0.0875625	-0.111298	-0.0971714	0.010074	Pork intake
Diet	Cooked vegetable intake	-0.0934976	-0.0857025	-0.100388	-0.0961089	-0.106471	-0.0964336	0.00775029	Cooked vegetable intake
Physical activity	Time spent driving	-0.100472	-0.0720568	-0.0649115	-0.10161	-0.0926222	-0.0863344	0.0168488	Time spent driving
Diet	Major dietary changes in the last 5 years	-0.0860372	-0.0797845	-0.0721453	-0.0942367	-0.0883604	-0.0841128	0.00845866	Major dietary changes in the last 5 years
Diet	spread type - other type	-0.0683039	-0.092116	-0.0793968	-0.0811323	-0.090452	-0.0822802	0.00959802	spread type - other type
Diet	Poultry intake	-0.0743865	-0.0653722	-0.0901858	-0.083147	-0.0686502	-0.0763483	0.0102626	Poultry intake
Diet	Variation in diet	-0.0887825	-0.0911102	-0.0667232	-0.0720215	-0.0630749	-0.0763425	0.0128459	Variation in diet
Diet	Salad / raw vegetable intake	-0.0860334	-0.0545088	-0.0655551	-0.0808087	-0.0672736	-0.0708359	0.0126251	Salad / raw vegetable intake
Residential air pollution	Particulate matter air pollution (pm2.5) absorbance; 2010	-0.0628508	-0.0521407	-0.0600471	-0.10829	-0.0644564	-0.069557	0.022164	Particulate matter air pollution (pm2.5) absorbance; 2010
Diet	Lamb/mutton intake	-0.0520684	-0.0767503	-0.0717262	-0.0700653	-0.0617755	-0.0664771	0.00969129	Lamb/mutton intake
Residential air pollution	Particulate matter air pollution (pm10); 2010	-0.0520411	-0.0630406	-0.0597494	-0.0890765	-0.0568816	-0.0641578	0.0145033	Particulate matter air pollution (pm10); 2010
Residential air pollution	Nitrogen dioxide air pollution; 2010	-0.0675558	-0.0374577	-0.0533236	-0.0872016	-0.0717929	-0.0634663	0.0188993	Nitrogen dioxide air pollution; 2010
Residential air pollution	Particulate matter air pollution (pm2.5); 2010	-0.0669022	-0.0363419	-0.0569927	-0.0817597	-0.0701076	-0.0624208	0.0170495	Particulate matter air pollution (pm2.5); 2010
Residential air pollution	Nitrogen oxides air pollution; 2010	-0.0631739	-0.0305568	-0.0499674	-0.0787213	-0.0692924	-0.0583424	0.0187131	Nitrogen oxides air pollution; 2010
Body size measures	Body mass index (BMI)	-0.0611048	-0.0545807	-0.0394325	-0.0543328	-0.0631207	-0.0545143	0.00928712	Body mass index (BMI)
Residential air pollution	Nitrogen dioxide air pollution; 2007	-0.0570406	-0.0382412	-0.0415699	-0.0744174	-0.0566944	-0.0535927	0.0144516	Nitrogen dioxide air pollution; 2007
Residential air pollution	Particulate matter air pollution (pm10); 2007	-0.0527745	-0.0429287	-0.0345524	-0.0613083	-0.0447172	-0.0472562	0.0101793	Particulate matter air pollution (pm10); 2007
Sleep	Sleeplessness / insomnia	-0.0481258	-0.0626471	-0.0406521	-0.0214587	-0.0596745	-0.0465116	0.0165696	Sleeplessness / insomnia
Residential air pollution	Particulate matter air pollution 2.5-10um; 2010	-0.0229085	-0.0530637	-0.0400014	-0.0678615	-0.0174484	-0.0402567	0.0209003	Particulate matter air pollution 2.5-10um; 2010
Diet	Salt added to food	-0.03141	-0.0317494	-0.0666162	-0.0539916	-0.0173718	-0.0402278	0.0197346	Salt added to food
General health	Weight change compared with 1 year ago	-0.049614	-0.0111546	-0.0362371	-0.0699259	-0.00998265	-0.0353828	0.0256352	Weight change compared with 1 year ago
Smoking	Smoking status	-0.0470549	-0.0235428	-0.0139904	-0.0419343	-0.027485	-0.0308015	0.01355	Smoking status
Residential air pollution	Traffic intensity on the nearest major road	-0.0101813	-0.0517993	-0.0393115	-0.057072	0.00485697	-0.0307014	0.0269264	Traffic intensity on the nearest major road
Operations	Number of operations, self-reported	-0.0552998	-0.00940754	-0.0439404	-0.0241072	-0.0150999	-0.029571	0.0194569	Number of operations, self-reported
Physical activity	Number of days/week of vigorous physical activity 10+ minutes	0.00100865	-0.0161792	-0.0682764	-0.0340532	-0.010999	-0.0256998	0.0269381	Number of days/week of vigorous physical activity 10+ minutes
Physical activity	Number of days/week of moderate physical activity 10+ minutes	-0.00500934	-0.0149408	-0.0435244	-0.0246199	-0.00674669	-0.0189682	0.0157749	Number of days/week of moderate physical activity 10+ minutes
Diet	Coffee intake	-0.0335272	-0.0108169	-0.0320181	-0.028116	0.0118368	-0.0185283	0.0192378	Coffee intake
Diet	Processed meat intake	-0.00841859	-0.0372708	-0.00673459	-0.0145093	-0.0217164	-0.0177299	0.0124067	Processed meat intake
Alcohol	Alcohol intake versus 10 years previously	-0.00465875	0.00846886	-0.0252152	-0.0147548	-0.0371573	-0.0146634	0.0176955	Alcohol intake versus 10 years previously
Diet	Water intake	-0.0362774	0.00418768	-0.05474	0.0116459	0.0119904	-0.0126387	0.0308657	Water intake
Diet	spread type - never rarely use spread	-0.014982	0.00388956	-0.0105124	0.00761005	0.00304315	-0.00219033	0.00991572	spread type - never rarely use spread
Reception	female	0	0	0	0	0	0	0	female
Confoundings	Site-11027.0	0	0	0	0	0	0	0	Site-11027.0
Confoundings	Site-11026.0	0	0	0	0	0	0	0	Site-11026.0
Confoundings	Site-11025.0	0	0	0	0	0	0	0	Site-11025.0
Confoundings	Age when attended assessment centre	0	0	0	0	0	0	0	Age when attended assessment centre
Physical activity	Time spent using computer	0.00985638	-0.0217091	0.00637735	0.00366621	0.0181039	0.00325895	0.0149766	Time spent using computer
Blood pressure	Pulse rate, automated reading	-0.0181339	-0.016646	3.21745e-05	0.0360578	0.0254473	0.00535149	0.0245483	Pulse rate, automated reading
Smoking	Past tobacco smoking	-0.0117455	0.0163482	0.0204892	0.00298626	0.018081	0.00923183	0.013553	Past tobacco smoking
Alcohol	Alcohol usually taken with meals	0.0262277	0.0462542	-0.0137001	-0.0190947	0.0284064	0.0136187	0.0285448	Alcohol usually taken with meals
Alcohol	Alcohol intake frequency.	0.0004414	0.00533973	0.0410349	0.0272564	0.00192731	0.0151999	0.0180555	Alcohol intake frequency.
Diet	Beef intake	0.026616	0.00234671	0.0280266	-0.00802272	0.0351806	0.0168294	0.0186098	Beef intake
Diet	Non-oily fish intake	-0.0271939	0.00764861	0.0690741	0.0400553	-0.00286256	0.0173443	0.0376754	Non-oily fish intake
Body size measures	Waist circumference	0.00282707	0.0201284	0.0259231	0.0367762	0.0441663	0.0259642	0.0159499	Waist circumference
Diet	Oily fish intake	0.00447809	0.0430581	0.0613211	0.0243889	0.0208046	0.0308102	0.0218841	Oily fish intake
Body composition by impedance	Whole body fat mass	0.03248	0.0272407	0.0312497	0.0332297	0.0458014	0.0340003	0.00698978	Whole body fat mass
Physical activity	Frequency of stair climbing in last 4 weeks	0.0422404	0.0388026	0.0234023	0.0277276	0.0400292	0.0344404	0.00833676	Frequency of stair climbing in last 4 weeks
Diet	Tea intake	0.071627	0.028007	0.0698518	0.0396286	-0.00888495	0.0400459	0.0332607	Tea intake
Diet	Fresh fruit intake	0.0488565	0.0596784	0.0382781	0.0445202	0.0595768	0.050182	0.00940692	Fresh fruit intake
Smoking	Ever smoked	0.0333519	0.0656572	0.0615805	0.0572916	0.0736306	0.0583023	0.0151933	Ever smoked
Physical activity	Number of days/week walked 10+ minutes	0.0280382	0.0894159	0.0716396	0.0517567	0.0782157	0.0638132	0.0242353	Number of days/week walked 10+ minutes
Diet	spread type - butter spreadable butter	0.0738398	0.0844338	0.0814876	0.071733	0.0833945	0.0789777	0.00579787	spread type - butter spreadable butter
Diet	Dried fruit intake	0.079286	0.0928149	0.0584805	0.106694	0.0757968	0.0826143	0.0181924	Dried fruit intake
Sleep	Nap during day	0.0574077	0.080698	0.101867	0.0836812	0.089895	0.0827098	0.0163081	Nap during day
Sleep	Sleep duration	0.0832032	0.0592513	0.089144	0.107236	0.0818449	0.0841358	0.017205	Sleep duration
Sleep	Getting up in morning	0.105042	0.122803	0.131944	0.118388	0.116852	0.119006	0.00977	Getting up in morning
Diet	Cheese intake	0.11752	0.14339	0.154411	0.16276	0.112441	0.138104	0.0222714	Cheese intake
Body size measures	Hip circumference	0.166235	0.157474	0.157889	0.142734	0.146483	0.154163	0.00948932	Hip circumference
Physical activity	Usual walking pace	0.150057	0.167025	0.162717	0.159805	0.13978	0.155877	0.0109485	Usual walking pace
Diet	Bread intake	0.199132	0.173272	0.203581	0.222107	0.155675	0.190753	0.0262385	Bread intake
Diet	Cereal intake	0.221722	0.205794	0.189044	0.199104	0.209116	0.204956	0.0121093	Cereal intake
General health	Overall health rating	0.212048	0.196512	0.216694	0.210382	0.230467	0.21322	0.0122281	Overall health rating
Hand grip strength	Hand grip strength (left)	0.3301	0.318712	0.358467	0.317629	0.290109	0.323004	0.0246848	Hand grip strength (left)
Hand grip strength	Hand grip strength (right)	0.35347	0.326333	0.387104	0.327324	0.32212	0.34327	0.0274496	Hand grip strength (right)
Body composition by impedance	Basal metabolic rate	0.541434	0.548111	0.544311	0.535574	0.535365	0.540959	0.00554333	Basal metabolic rate
Body composition by impedance	Whole body water mass	0.585763	0.594378	0.590603	0.579204	0.575314	0.585052	0.00786332	Whole body water mass
Body composition by impedance	Whole body fat-free mass	0.585837	0.594465	0.590669	0.579262	0.575365	0.58512	0.00787559	Whole body fat-free mass

## Sheet: brain_loadings
label	split1	split2	split3	split4	split5	avg	stdv
Volume of G+S-frontomargin (left hemisphere)	0.569172	0.556151	0.589612	0.605601	0.545141	0.573135	0.0245631
Volume of G+S-occipital-inf (left hemisphere)	0.455467	0.46171	0.418102	0.45218	0.412819	0.440056	0.0227884
Volume of G+S-paracentral (left hemisphere)	0.577947	0.623138	0.603252	0.622756	0.591106	0.60364	0.0197672
Volume of G+S-subcentral (left hemisphere)	0.89727	0.885518	0.883861	0.889246	0.869628	0.885105	0.0100796
Volume of G+S-transv-frontopol (left hemisphere)	0.541974	0.562464	0.604192	0.582895	0.572403	0.572785	0.023155
Volume of G+S-cingul-Ant (left hemisphere)	0.885756	0.875469	0.874397	0.934068	0.887701	0.891478	0.0245408
Volume of G+S-cingul-Mid-Ant (left hemisphere)	0.580949	0.558066	0.575608	0.594307	0.57286	0.576358	0.0131399
Volume of G+S-cingul-Mid-Post (left hemisphere)	0.751773	0.720929	0.731568	0.757864	0.731747	0.738776	0.0154366
Volume of G-cingul-Post-dorsal (left hemisphere)	0.898395	0.878429	0.867365	0.910299	0.879706	0.886839	0.0172104
Volume of G-cingul-Post-ventral (left hemisphere)	0.292217	0.339119	0.262167	0.353975	0.294596	0.308415	0.0374522
Volume of G-cuneus (left hemisphere)	0.314299	0.327439	0.276864	0.375961	0.285859	0.316084	0.039272
Volume of G-front-inf-Opercular (left hemisphere)	0.773942	0.766593	0.771115	0.789463	0.783861	0.776995	0.00941673
Volume of G-front-inf-Orbital (left hemisphere)	0.530327	0.504218	0.480777	0.516912	0.49508	0.505463	0.0191577
Volume of G-front-inf-Triangul (left hemisphere)	0.634137	0.654737	0.621989	0.64548	0.648347	0.640938	0.0129544
Volume of G-front-middle (left hemisphere)	0.846143	0.807503	0.829241	0.884436	0.789318	0.831328	0.0366632
Volume of G-front-sup (left hemisphere)	0.930227	0.918736	0.943469	0.994631	0.918463	0.941105	0.0316306
Volume of G-Ins-lg+S-cent-ins (left hemisphere)	0.673371	0.672436	0.69187	0.747951	0.667559	0.690637	0.0333483
Volume of G-insular-short (left hemisphere)	0.83413	0.869573	0.815869	0.873527	0.846687	0.847957	0.0242048
Volume of G-occipital-middle (left hemisphere)	0.681166	0.665122	0.688959	0.708689	0.684959	0.685779	0.0156817
Volume of G-occipital-sup (left hemisphere)	0.434595	0.407859	0.40351	0.461862	0.37545	0.416655	0.032839
Volume of G-oc-temp-lat-fusifor (left hemisphere)	0.677604	0.631059	0.669288	0.713335	0.662084	0.670674	0.0296354
Volume of G-oc-temp-med-Lingual (left hemisphere)	0.48438	0.52381	0.412894	0.465391	0.490905	0.475476	0.0408403
Volume of G-oc-temp-med-Parahip (left hemisphere)	0.346374	0.350486	0.366047	0.349267	0.360833	0.354602	0.00841004
Volume of G-orbital (left hemisphere)	0.901518	0.881759	0.882936	0.942568	0.888792	0.899515	0.0253117
Volume of G-pariet-inf-Angular (left hemisphere)	0.889393	0.835863	0.879848	0.881282	0.864757	0.870229	0.0211713
Volume of G-pariet-inf-Supramar (left hemisphere)	0.858618	0.832873	0.816626	0.862746	0.832874	0.840747	0.0194236
Volume of G-parietal-sup (left hemisphere)	0.65773	0.646132	0.671915	0.754219	0.650534	0.676106	0.0447471
Volume of G-postcentral (left hemisphere)	0.667522	0.675778	0.667557	0.698041	0.647382	0.671256	0.0182721
Volume of G-precentral (left hemisphere)	0.735181	0.720692	0.71692	0.784422	0.685963	0.728636	0.0359733
Volume of G-precuneus (left hemisphere)	0.846456	0.828182	0.823207	0.893058	0.807812	0.839743	0.0328417
Volume of G-rectus (left hemisphere)	0.753881	0.732564	0.757499	0.766987	0.727541	0.747695	0.0168945
Volume of G-subcallosal (left hemisphere)	0.868066	0.88851	0.844843	0.794007	0.875354	0.854156	0.0371744
Volume of G-temp-sup-G-T-transv (left hemisphere)	0.434113	0.44104	0.417415	0.520183	0.436555	0.449861	0.0403139
Volume of G-temp-sup-Lateral (left hemisphere)	0.734377	0.740743	0.743777	0.792964	0.713633	0.745099	0.0292268
Volume of G-temp-sup-Plan-polar (left hemisphere)	0.759701	0.717178	0.70952	0.747546	0.730974	0.732984	0.0207982
Volume of G-temp-sup-Plan-tempo (left hemisphere)	0.56225	0.557244	0.501955	0.597329	0.561867	0.556129	0.0342925
Volume of G-temporal-inf (left hemisphere)	0.787822	0.769456	0.794352	0.797372	0.75958	0.781716	0.0164497
Volume of G-temporal-middle (left hemisphere)	0.903805	0.883792	0.924471	0.90275	0.866486	0.896261	0.0220048
Volume of Lat-Fis-ant-Horizont (left hemisphere)	0.577231	0.568803	0.538384	0.560029	0.556869	0.560263	0.0145868
Volume of Lat-Fis-ant-Vertical (left hemisphere)	0.441584	0.434809	0.452891	0.457348	0.43525	0.444377	0.0102883
Volume of Lat-Fis-post (left hemisphere)	0.591329	0.576465	0.524997	0.653959	0.589088	0.587167	0.0459941
Volume of Pole-occipital (left hemisphere)	0.339448	0.371022	0.366288	0.417589	0.344908	0.367851	0.0309007
Volume of Pole-temporal (left hemisphere)	0.599485	0.598816	0.63945	0.629661	0.606919	0.614866	0.0185781
Volume of S-calcarine (left hemisphere)	0.385051	0.426601	0.332474	0.42939	0.372893	0.389282	0.0403577
Volume of S-central (left hemisphere)	0.645277	0.672317	0.616352	0.679554	0.60722	0.644144	0.0323447
Volume of S-cingul-Marginalis (left hemisphere)	0.769928	0.759772	0.786595	0.815353	0.767797	0.779889	0.0220954
Volume of S-circular-insula-ant (left hemisphere)	0.634277	0.629099	0.613294	0.66834	0.652086	0.639419	0.0212857
Volume of S-circular-insula-inf (left hemisphere)	0.507282	0.548114	0.548137	0.629896	0.528212	0.552328	0.0465373
Volume of S-circular-insula-sup (left hemisphere)	0.969448	1	0.984588	1	1	0.990807	0.0136785
Volume of S-collat-transv-ant (left hemisphere)	0.613195	0.549135	0.607498	0.590987	0.609825	0.594128	0.0265658
Volume of S-collat-transv-post (left hemisphere)	0.399665	0.367542	0.309742	0.365545	0.347226	0.357944	0.0328969
Volume of S-front-inf (left hemisphere)	0.712598	0.721506	0.687528	0.735539	0.721511	0.715736	0.0177789
Volume of S-front-middle (left hemisphere)	0.48811	0.492995	0.484041	0.549577	0.462677	0.49548	0.0323801
Volume of S-front-sup (left hemisphere)	0.632542	0.615156	0.634192	0.681983	0.621674	0.637109	0.0262833
Volume of S-interm-prim-Jensen (left hemisphere)	0.290464	0.257373	0.233933	0.298007	0.247341	0.265424	0.0277133
Volume of S-intrapariet+P-trans (left hemisphere)	0.771396	0.743299	0.778517	0.791977	0.764743	0.769986	0.0180141
Volume of S-oc-middle+Lunatus (left hemisphere)	0.334679	0.332041	0.337845	0.357816	0.336903	0.339857	0.0102857
Volume of S-oc-sup+transversal (left hemisphere)	0.686017	0.657381	0.632234	0.651532	0.650686	0.65557	0.0194618
Volume of S-occipital-ant (left hemisphere)	0.465091	0.453243	0.488987	0.473127	0.467338	0.469557	0.0130506
Volume of S-oc-temp-lat (left hemisphere)	0.627421	0.558296	0.629571	0.626023	0.59566	0.607394	0.0307744
Volume of S-oc-temp-med+Lingual (left hemisphere)	0.611679	0.584789	0.586884	0.63181	0.606985	0.604429	0.0193804
Volume of S-orbital-lateral (left hemisphere)	0.459456	0.414082	0.451584	0.416156	0.419195	0.432095	0.0216412
Volume of S-orbital-med-olfact (left hemisphere)	0.919777	0.902865	0.914651	0.894605	0.895815	0.905543	0.0112584
Volume of S-orbital-H-Shaped (left hemisphere)	0.808322	0.748542	0.770496	0.80851	0.767824	0.780739	0.0266478
Volume of S-parieto-occipital (left hemisphere)	0.477706	0.448031	0.472912	0.557728	0.461923	0.48366	0.0429506
Volume of S-pericallosal (left hemisphere)	0.443066	0.428592	0.425963	0.5098	0.466414	0.454767	0.0346989
Volume of S-postcentral (left hemisphere)	0.749394	0.723279	0.73921	0.779191	0.72893	0.744001	0.0220619
Volume of S-precentral-inf-part (left hemisphere)	0.599069	0.536156	0.569383	0.580204	0.522366	0.561436	0.031612
Volume of S-precentral-sup-part (left hemisphere)	0.366594	0.333901	0.333713	0.476676	0.352725	0.372722	0.0597342
Volume of S-suborbital (left hemisphere)	0.384669	0.368499	0.294138	0.364884	0.350076	0.352453	0.0348429
Volume of S-subparietal (left hemisphere)	0.81772	0.784212	0.749508	0.793515	0.761922	0.781375	0.0267873
Volume of S-temporal-inf (left hemisphere)	0.735137	0.719537	0.735374	0.734373	0.724265	0.729737	0.00735547
Volume of S-temporal-sup (left hemisphere)	0.996072	0.976228	1	0.983965	0.966502	0.984553	0.0138457
Volume of S-temporal-transverse (left hemisphere)	0.374557	0.339409	0.345487	0.404041	0.339853	0.360669	0.0282394
Volume of G+S-frontomargin (right hemisphere)	0.549818	0.53055	0.535524	0.56222	0.546755	0.544974	0.0124638
Volume of G+S-occipital-inf (right hemisphere)	0.53192	0.511462	0.443625	0.513864	0.499992	0.500173	0.0336172
Volume of G+S-paracentral (right hemisphere)	0.587275	0.634633	0.585914	0.621964	0.561316	0.59822	0.0296766
Volume of G+S-subcentral (right hemisphere)	0.844129	0.817202	0.8099	0.871412	0.80028	0.828584	0.0289641
Volume of G+S-transv-frontopol (right hemisphere)	0.641307	0.656377	0.640336	0.65289	0.611422	0.640466	0.0176902
Volume of G+S-cingul-Ant (right hemisphere)	0.962576	0.945747	0.91212	0.994229	0.917353	0.946405	0.0337953
Volume of G+S-cingul-Mid-Ant (right hemisphere)	0.678879	0.652624	0.661019	0.745648	0.658367	0.679307	0.0383608
Volume of G+S-cingul-Mid-Post (right hemisphere)	0.880687	0.885771	0.882021	0.92307	0.861361	0.886582	0.0224929
Volume of G-cingul-Post-dorsal (right hemisphere)	0.83953	0.805135	0.77988	0.863193	0.767069	0.810961	0.040221
Volume of G-cingul-Post-ventral (right hemisphere)	0.334425	0.363316	0.297751	0.399641	0.315919	0.34221	0.0402251
Volume of G-cuneus (right hemisphere)	0.322644	0.335375	0.274501	0.406285	0.301738	0.328109	0.0494048
Volume of G-front-inf-Opercular (right hemisphere)	0.82774	0.802202	0.823921	0.839257	0.788934	0.816411	0.0203936
Volume of G-front-inf-Orbital (right hemisphere)	0.48578	0.436541	0.446608	0.452437	0.474117	0.459097	0.0202895
Volume of G-front-inf-Triangul (right hemisphere)	0.523089	0.522869	0.551469	0.53486	0.509064	0.52827	0.0158625
Volume of G-front-middle (right hemisphere)	0.78867	0.762028	0.766649	0.824973	0.729516	0.774367	0.0353163
Volume of G-front-sup (right hemisphere)	0.928464	0.910867	0.920232	0.978805	0.9188	0.931434	0.027207
Volume of G-Ins-lg+S-cent-ins (right hemisphere)	0.667084	0.733109	0.719401	0.722864	0.706591	0.70981	0.0256961
Volume of G-insular-short (right hemisphere)	0.851183	0.870979	0.820667	0.858235	0.826455	0.845504	0.0213486
Volume of G-occipital-middle (right hemisphere)	0.699764	0.65624	0.636895	0.686092	0.661464	0.668091	0.024924
Volume of G-occipital-sup (right hemisphere)	0.419923	0.421501	0.391239	0.463483	0.341982	0.407626	0.0448372
Volume of G-oc-temp-lat-fusifor (right hemisphere)	0.681798	0.639792	0.670336	0.713413	0.636778	0.668423	0.0317325
Volume of G-oc-temp-med-Lingual (right hemisphere)	0.45951	0.484993	0.383724	0.464654	0.448449	0.448266	0.0384368
Volume of G-oc-temp-med-Parahip (right hemisphere)	0.421805	0.434365	0.423439	0.441141	0.42286	0.428722	0.00860523
Volume of G-orbital (right hemisphere)	0.885622	0.849197	0.837147	0.92994	0.84855	0.870091	0.0381084
Volume of G-pariet-inf-Angular (right hemisphere)	0.7493	0.732227	0.775918	0.776151	0.693315	0.745382	0.0345634
Volume of G-pariet-inf-Supramar (right hemisphere)	0.913489	0.91224	0.908001	0.927429	0.921116	0.916455	0.00774881
Volume of G-parietal-sup (right hemisphere)	0.610494	0.585592	0.572022	0.686721	0.580733	0.607112	0.0467421
Volume of G-postcentral (right hemisphere)	0.623499	0.643732	0.61968	0.688752	0.599485	0.63503	0.0338891
Volume of G-precentral (right hemisphere)	0.696021	0.682032	0.661685	0.75065	0.627773	0.683632	0.045413
Volume of G-precuneus (right hemisphere)	0.792514	0.761863	0.754728	0.843968	0.721129	0.774841	0.0462299
Volume of G-rectus (right hemisphere)	0.84168	0.802217	0.777951	0.819337	0.735971	0.795431	0.0406125
Volume of G-subcallosal (right hemisphere)	0.874406	0.835655	0.816284	0.817438	0.84361	0.837479	0.0237453
Volume of G-temp-sup-G-T-transv (right hemisphere)	0.510965	0.529987	0.491962	0.611999	0.536597	0.536302	0.0457656
Volume of G-temp-sup-Lateral (right hemisphere)	0.882551	0.894021	0.881038	0.92604	0.869113	0.890552	0.0217117
Volume of G-temp-sup-Plan-polar (right hemisphere)	0.671717	0.637543	0.627733	0.721167	0.672725	0.666177	0.0367266
Volume of G-temp-sup-Plan-tempo (right hemisphere)	0.799774	0.792238	0.771767	0.779733	0.766736	0.78205	0.0138162
Volume of G-temporal-inf (right hemisphere)	0.740822	0.732772	0.748497	0.79056	0.708061	0.744142	0.0300653
Volume of G-temporal-middle (right hemisphere)	1	0.947657	0.971592	0.996668	0.937318	0.970647	0.028191
Volume of Lat-Fis-ant-Horizont (right hemisphere)	0.316084	0.345036	0.299979	0.368882	0.319741	0.329944	0.0271017
Volume of Lat-Fis-ant-Vertical (right hemisphere)	0.334891	0.311561	0.303818	0.357423	0.304826	0.322504	0.0232066
Volume of Lat-Fis-post (right hemisphere)	0.728736	0.722967	0.711138	0.799884	0.709536	0.734452	0.037451
Volume of Pole-occipital (right hemisphere)	0.375316	0.396818	0.31715	0.429953	0.34922	0.373691	0.0432974
Volume of Pole-temporal (right hemisphere)	0.567035	0.581788	0.612479	0.637709	0.552592	0.590321	0.0345515
Volume of S-calcarine (right hemisphere)	0.428686	0.468108	0.386717	0.49261	0.421902	0.439605	0.0413876
Volume of S-central (right hemisphere)	0.611394	0.62524	0.56225	0.6477	0.547165	0.59875	0.0425763
Volume of S-cingul-Marginalis (right hemisphere)	0.809609	0.78931	0.811925	0.822779	0.788944	0.804513	0.0149002
Volume of S-circular-insula-ant (right hemisphere)	0.593413	0.582345	0.566298	0.621407	0.616886	0.59607	0.0232223
Volume of S-circular-insula-inf (right hemisphere)	0.591299	0.605566	0.585702	0.685237	0.584049	0.61037	0.0427
Volume of S-circular-insula-sup (right hemisphere)	0.891304	0.919822	0.892955	0.925798	0.914376	0.908851	0.0158009
Volume of S-collat-transv-ant (right hemisphere)	0.607979	0.586062	0.64743	0.606595	0.639682	0.61755	0.025425
Volume of S-collat-transv-post (right hemisphere)	0.364077	0.332772	0.273983	0.303993	0.296495	0.314264	0.0348842
Volume of S-front-inf (right hemisphere)	0.674399	0.620021	0.655433	0.674911	0.618717	0.648696	0.0279027
Volume of S-front-middle (right hemisphere)	0.5986	0.567147	0.567732	0.606674	0.569619	0.581954	0.0191168
Volume of S-front-sup (right hemisphere)	0.612357	0.623601	0.626929	0.693216	0.608066	0.632834	0.0346366
Volume of S-interm-prim-Jensen (right hemisphere)	0.54146	0.533	0.54585	0.489767	0.525711	0.527158	0.022295
Volume of S-intrapariet+P-trans (right hemisphere)	0.754707	0.708076	0.729419	0.756172	0.723363	0.734347	0.0207722
Volume of S-oc-middle+Lunatus (right hemisphere)	0.392574	0.358878	0.283729	0.362324	0.371612	0.353823	0.0413192
Volume of S-oc-sup+transversal (right hemisphere)	0.58698	0.556678	0.556036	0.574999	0.50068	0.555075	0.0330806
Volume of S-occipital-ant (right hemisphere)	0.571761	0.535287	0.525674	0.527652	0.603027	0.55268	0.0337536
Volume of S-oc-temp-lat (right hemisphere)	0.709851	0.652396	0.687276	0.68664	0.670482	0.681329	0.0214003
Volume of S-oc-temp-med+Lingual (right hemisphere)	0.75844	0.688373	0.669612	0.706497	0.70038	0.70466	0.0331948
Volume of S-orbital-lateral (right hemisphere)	0.409323	0.355546	0.362862	0.389457	0.360033	0.375444	0.0231077
Volume of S-orbital-med-olfact (right hemisphere)	0.943158	0.897313	0.882045	0.859077	0.847448	0.885808	0.0374889
Volume of S-orbital-H-Shaped (right hemisphere)	0.763321	0.727518	0.71128	0.782928	0.74987	0.746983	0.0283765
Volume of S-parieto-occipital (right hemisphere)	0.591091	0.565208	0.563826	0.670081	0.573983	0.592838	0.0445256
Volume of S-pericallosal (right hemisphere)	0.387291	0.358425	0.372737	0.470119	0.411453	0.400005	0.0438209
Volume of S-postcentral (right hemisphere)	0.742865	0.770161	0.7401	0.80019	0.771069	0.764877	0.0245544
Volume of S-precentral-inf-part (right hemisphere)	0.586116	0.536681	0.543769	0.618914	0.534652	0.564026	0.0371537
Volume of S-precentral-sup-part (right hemisphere)	0.37704	0.374789	0.378288	0.467999	0.349424	0.389508	0.0454576
Volume of S-suborbital (right hemisphere)	0.298115	0.355949	0.289593	0.305231	0.284009	0.30658	0.0287611
Volume of S-subparietal (right hemisphere)	0.68746	0.594657	0.65443	0.676296	0.643467	0.651262	0.0360968
Volume of S-temporal-inf (right hemisphere)	0.780082	0.73144	0.731823	0.754863	0.735347	0.746711	0.0210007
Volume of S-temporal-sup (right hemisphere)	0.991864	0.95213	0.987578	0.975253	0.926342	0.966633	0.02731
Volume of S-temporal-transverse (right hemisphere)	0.431294	0.460274	0.454669	0.477942	0.415083	0.447853	0.0247697
