# Supplementary material for: Cardiometabolic health and physical robustness map onto distinct patterns of brain structure and neurotransmitter systems
Source: PLoS Biol. 2025 Nov 21;23(11):e3003498. doi: 10.1371/journal.pbio.3003498 (PMC12671889; doi:10.1371/journal.pbio.3003498)
Supplement: S2 File — (ZIP) [file pbio.3003498.s002.zip › supplementary_data/S40_Data.xlsx]

## Sheet: rf_loadings
Category	Label	split1	split2	split3	split4	split5	avg	stdv	Label_short
Body size measures	Body mass index (BMI)	-0.905683	-0.495212	-0.896013	-0.878622	-0.880484	-0.811203	0.176999	Body mass index (BMI)
Body composition by impedance	Whole body fat mass	-0.888407	-0.356852	-0.877412	-0.850554	-0.870306	-0.768706	0.230646	Whole body fat mass
Body size measures	Waist circumference	-0.900697	-0.305201	-0.887205	-0.864634	-0.877562	-0.76706	0.258524	Waist circumference
Body composition by impedance	Body fat percentage	-0.759955	-0.4239	-0.755893	-0.741475	-0.747961	-0.685837	0.146601	Body fat percentage
Body size measures	Hip circumference	-0.783899	-0.174904	-0.770254	-0.73917	-0.769318	-0.647509	0.264699	Hip circumference
Body composition by impedance	Basal metabolic rate	-0.748292	-0.0220472	-0.724615	-0.683205	-0.723267	-0.580285	0.312939	Basal metabolic rate
Body size measures	waist_to_hip	-0.633943	-0.312075	-0.626773	-0.623268	-0.611656	-0.561543	0.139689	waist_to_hip
Body composition by impedance	Whole body water mass	-0.688547	0.0240488	-0.66419	-0.622995	-0.6637	-0.523077	0.306756	Whole body water mass
Body composition by impedance	Whole body fat-free mass	-0.688535	0.0240188	-0.664144	-0.622953	-0.663673	-0.523057	0.30673	Whole body fat-free mass
Blood pressure	Diastolic blood pressure, automated reading	-0.339039	-0.357821	-0.341328	-0.337508	-0.337606	-0.34266	0.00861434	Diastolic blood pressure, automated reading
Medications	Number of treatments/medications taken	-0.220703	-0.343475	-0.258001	-0.291946	-0.249869	-0.272799	0.0469589	Number of treatments/medications taken
Medication	Taking other prescription medications	-0.254766	-0.260577	-0.252989	-0.315486	-0.269112	-0.270586	0.025876	Taking other prescription medications
Blood pressure	Systolic blood pressure, automated reading	-0.247546	-0.298396	-0.25001	-0.244281	-0.24355	-0.256757	0.0234215	Systolic blood pressure, automated reading
Medical conditions	Number of self-reported non-cancer illnesses	-0.214026	-0.134143	-0.232042	-0.264709	-0.227654	-0.214515	0.0486293	Number of self-reported non-cancer illnesses
Physical activity	Time spent watching television (TV)	-0.257636	-0.0428079	-0.224181	-0.267664	-0.224968	-0.203451	0.0918671	Time spent watching television (TV)
General health	Weight change compared with 1 year ago	-0.191227	-0.0908101	-0.189795	-0.178787	-0.194591	-0.169042	0.0441329	Weight change compared with 1 year ago
Residential air pollution	Nitrogen oxides air pollution; 2010	-0.127126	-0.104553	-0.188249	-0.200396	-0.215992	-0.167263	0.0486217	Nitrogen oxides air pollution; 2010
Residential air pollution	Nitrogen dioxide air pollution; 2010	-0.118645	-0.112614	-0.187209	-0.197803	-0.215891	-0.166433	0.0475445	Nitrogen dioxide air pollution; 2010
Residential air pollution	Particulate matter air pollution (pm2.5); 2010	-0.117712	-0.112579	-0.177906	-0.192597	-0.205399	-0.161238	0.043225	Particulate matter air pollution (pm2.5); 2010
Residential air pollution	Nitrogen dioxide air pollution; 2007	-0.110876	-0.110309	-0.185251	-0.188897	-0.205643	-0.160195	0.0459299	Nitrogen dioxide air pollution; 2007
Residential air pollution	Particulate matter air pollution (pm10); 2007	-0.109876	-0.105132	-0.18109	-0.183754	-0.197338	-0.155438	0.0442208	Particulate matter air pollution (pm10); 2007
Residential air pollution	Particulate matter air pollution (pm2.5) absorbance; 2010	-0.0979723	-0.0550385	-0.190104	-0.200439	-0.184793	-0.145669	0.06518	Particulate matter air pollution (pm2.5) absorbance; 2010
Blood pressure	Pulse rate, automated reading	-0.167699	0.0231035	-0.195394	-0.195994	-0.180008	-0.143198	0.0937061	Pulse rate, automated reading
Residential air pollution	Particulate matter air pollution (pm10); 2010	-0.0875171	-0.0185203	-0.200305	-0.213134	-0.175652	-0.139026	0.0833118	Particulate matter air pollution (pm10); 2010
Physical activity	Time spent driving	-0.155447	-0.0462309	-0.138963	-0.142848	-0.12825	-0.122348	0.0436477	Time spent driving
Smoking	Smoking status	-0.157064	-0.0918798	-0.120318	-0.0503825	-0.15109	-0.114147	0.0441773	Smoking status
Physical activity	Time spent using computer	-0.0888497	-0.113623	-0.11081	-0.0924554	-0.105607	-0.102269	0.0110611	Time spent using computer
Residential air pollution	Particulate matter air pollution 2.5-10um; 2010	-0.0575023	0.0253527	-0.170228	-0.180863	-0.118252	-0.100299	0.0856197	Particulate matter air pollution 2.5-10um; 2010
Smoking	Past tobacco smoking	-0.156815	-0.00646487	-0.115221	-0.0429981	-0.152793	-0.0948584	0.0672915	Past tobacco smoking
Diet	Major dietary changes in the last 5 years	-0.0733685	-0.0582699	-0.112084	-0.120766	-0.0906726	-0.0910322	0.0260422	Major dietary changes in the last 5 years
Diet	Coffee intake	-0.102665	-0.0165872	-0.109873	-0.116955	-0.0968927	-0.0885946	0.0409542	Coffee intake
Diet	Processed meat intake	-0.128912	0.101341	-0.114543	-0.141309	-0.101325	-0.0769497	0.100793	Processed meat intake
Diet	Variation in diet	-0.0902265	0.0192612	-0.0969079	-0.0848064	-0.11205	-0.072946	0.0525471	Variation in diet
Diet	Poultry intake	-0.111783	0.0562891	-0.0947266	-0.114476	-0.0967361	-0.0722865	0.0724102	Poultry intake
Operations	Number of operations, self-reported	-0.0824645	-0.0477845	-0.082153	-0.0894152	-0.05801	-0.0719655	0.0180138	Number of operations, self-reported
Residential air pollution	Traffic intensity on the nearest major road	-0.0250252	0.0114934	-0.122102	-0.134367	-0.0710417	-0.0682085	0.0622629	Traffic intensity on the nearest major road
Diet	Beef intake	-0.107529	0.0770331	-0.0948537	-0.127111	-0.0732914	-0.0651503	0.0818531	Beef intake
Diet	Water intake	0.00571464	-0.156407	-0.0830812	-0.0391086	-0.0336744	-0.0613112	0.0617784	Water intake
Sleep	Nap during day	-0.0619546	0.0109	-0.0609332	-0.101755	-0.0864264	-0.0600338	0.0432241	Nap during day
Diet	spread type - butter spreadable butter	-0.0645006	-0.0809017	-0.0575489	-0.0475877	-0.0380596	-0.0577197	0.0163752	spread type - butter spreadable butter
Diet	Pork intake	-0.0796501	-0.00894396	-0.0543713	-0.0860739	-0.0549263	-0.0567931	0.0303261	Pork intake
Diet	Lamb/mutton intake	-0.0630378	-0.0609129	-0.042682	-0.0704599	-0.0402256	-0.0554636	0.0132996	Lamb/mutton intake
Diet	Non-oily fish intake	-0.00222277	-0.062334	-0.0588414	-0.0578853	-0.073829	-0.0510225	0.0280077	Non-oily fish intake
Diet	Salt added to food	-0.0379811	0.0790926	-0.0480137	-0.0824582	-0.0614192	-0.0301559	0.0633014	Salt added to food
Sleep	Sleeplessness / insomnia	-0.0145459	-0.0355352	-0.0212554	-0.029547	-0.0409893	-0.0283745	0.0106501	Sleeplessness / insomnia
Diet	Salad / raw vegetable intake	-0.0141845	-0.0459657	-0.0565306	0.000357743	-0.0227654	-0.0278177	0.0232326	Salad / raw vegetable intake
Hand grip strength	Hand grip strength (left)	-0.106314	0.111062	-0.0326439	-0.0390337	-0.0656133	-0.0265086	0.082186	Hand grip strength (left)
Smoking	Ever smoked	-0.0939947	0.11134	-0.0562849	0.0129782	-0.0928428	-0.0237608	0.0871277	Ever smoked
Hand grip strength	Hand grip strength (right)	-0.0956411	0.110117	-0.023773	-0.0307584	-0.0567093	-0.019353	0.077665	Hand grip strength (right)
Diet	spread type - never rarely use spread	0.0249582	-0.0855338	0.00402377	-0.00892326	-0.0132416	-0.0157433	0.0417458	spread type - never rarely use spread
Diet	Cooked vegetable intake	0.0351809	-0.101415	-0.0148838	0.0245027	0.00387386	-0.0105483	0.0543215	Cooked vegetable intake
Diet	Oily fish intake	0.0235849	-0.00314354	-0.0178221	-0.000185571	-0.0166115	-0.00283555	0.0167297	Oily fish intake
Confoundings	TIV	0	0	0	0	0	0	0	TIV
Confoundings	Site-11027.0	0	0	0	0	0	0	0	Site-11027.0
Confoundings	Site-11026.0	0	0	0	0	0	0	0	Site-11026.0
Confoundings	Site-11025.0	0	0	0	0	0	0	0	Site-11025.0
Confoundings	Age when attended assessment centre	0	0	0	0	0	0	0	Age when attended assessment centre
Alcohol	Alcohol intake frequency.	0.0169991	-0.0133617	0.0420019	0.00500114	-0.00605639	0.0089168	0.0217704	Alcohol intake frequency.
Diet	Tea intake	-0.00326639	0.0115097	-0.00157243	0.0442638	-0.00241606	0.00970372	0.020248	Tea intake
Sleep	Sleep duration	-0.00716177	0.0168288	0.0267676	0.00290494	0.0138398	0.0106359	0.0130898	Sleep duration
Alcohol	Alcohol intake versus 10 years previously	0.060205	-0.0766101	0.0695589	0.0231341	0.0318003	0.0216176	0.0581851	Alcohol intake versus 10 years previously
Diet	Fresh fruit intake	0.0600853	-0.0130448	0.0366035	0.0780169	0.0528244	0.042897	0.0346284	Fresh fruit intake
Alcohol	Alcohol usually taken with meals	0.095667	-0.0310502	0.0957756	0.0722159	0.0925023	0.0650221	0.0545932	Alcohol usually taken with meals
Sleep	Getting up in morning	0.0576135	0.0660324	0.0486566	0.0815088	0.0795308	0.0666684	0.0140757	Getting up in morning
Diet	spread type - other type	0.0508122	0.133028	0.0561521	0.0537022	0.0465672	0.0680524	0.0364974	spread type - other type
Physical activity	Number of days/week walked 10+ minutes	0.0843086	0.0686193	0.0269896	0.100552	0.0604575	0.0681854	0.0276792	Number of days/week walked 10+ minutes
Diet	Cheese intake	0.0842006	0.0585895	0.080758	0.0647351	0.0713598	0.0719286	0.010707	Cheese intake
Diet	Dried fruit intake	0.116028	0.0351052	0.0635432	0.11667	0.112875	0.0888442	0.037479	Dried fruit intake
Diet	Bread intake	0.0955981	0.155063	0.0743177	0.0941098	0.0841381	0.100645	0.0316032	Bread intake
Physical activity	Frequency of stair climbing in last 4 weeks	0.142976	0.186081	0.112515	0.146763	0.113694	0.140406	0.0301025	Frequency of stair climbing in last 4 weeks
Physical activity	Number of days/week of moderate physical activity 10+ minutes	0.177918	0.0776017	0.125777	0.163344	0.188977	0.146723	0.0454182	Number of days/week of moderate physical activity 10+ minutes
Diet	Cereal intake	0.197799	0.131166	0.213765	0.206987	0.204661	0.190875	0.0338628	Cereal intake
Physical activity	Number of days/week of vigorous physical activity 10+ minutes	0.239613	0.119301	0.176369	0.20741	0.225092	0.193557	0.0477411	Number of days/week of vigorous physical activity 10+ minutes
Physical activity	Usual walking pace	0.272635	0.156809	0.234919	0.294593	0.244447	0.240681	0.0524633	Usual walking pace
General health	Overall health rating	0.40301	0.348907	0.380431	0.416365	0.431813	0.396105	0.0324287	Overall health rating
Body composition by impedance	Impedance of whole body	0.502793	0.283514	0.491041	0.483202	0.475553	0.447221	0.0920677	Impedance of whole body

## Sheet: brain_loadings
label	split1	split2	split3	split4	split5	avg	stdv
Volume of G+S-frontomargin (left hemisphere)	0.547774	0.476422	0.341221	0.393836	0.653545	0.482559	0.12387
Volume of G+S-occipital-inf (left hemisphere)	-0.0497883	-0.0723359	-0.218434	-0.105634	-0.0751572	-0.10427	0.066841
Volume of G+S-paracentral (left hemisphere)	0.184421	0.416943	-0.00632452	0.373292	0.156816	0.22503	0.17222
Volume of G+S-subcentral (left hemisphere)	0.0648325	0.479117	0.0430311	0.301043	0.00148642	0.177902	0.204934
Volume of G+S-transv-frontopol (left hemisphere)	-0.114763	0.115312	-0.182601	0.118631	-0.121315	-0.0369472	0.142982
Volume of G+S-cingul-Ant (left hemisphere)	0.232805	0.527542	0.313913	0.239677	0.348303	0.332448	0.119574
Volume of G+S-cingul-Mid-Ant (left hemisphere)	-0.0123744	0.307378	0.139496	0.184618	0.313699	0.186563	0.13468
Volume of G+S-cingul-Mid-Post (left hemisphere)	-0.291299	0.404398	0.0608528	0.101456	0.17434	0.0899494	0.251162
Volume of G-cingul-Post-dorsal (left hemisphere)	0.0879611	0.580494	-0.0681816	0.0881656	0.14365	0.166418	0.244588
Volume of G-cingul-Post-ventral (left hemisphere)	-0.371113	-0.290284	-0.636377	-0.550979	-0.414378	-0.452626	0.139553
Volume of G-cuneus (left hemisphere)	-0.054707	-0.143266	-0.00377582	-0.164067	0.122919	-0.0485792	0.11593
Volume of G-front-inf-Opercular (left hemisphere)	0.255941	0.602214	0.238552	0.0968494	0.373826	0.313476	0.188986
Volume of G-front-inf-Orbital (left hemisphere)	-0.0794143	0.382585	-0.0929538	-0.0214467	0.0718885	0.0521318	0.195805
Volume of G-front-inf-Triangul (left hemisphere)	-0.165501	0.34304	-0.160736	-0.0963143	-0.023247	-0.0205518	0.21131
Volume of G-front-middle (left hemisphere)	0.0493561	0.0701907	0.074683	0.239235	0.0800518	0.102703	0.0772046
Volume of G-front-sup (left hemisphere)	0.0697098	0.287791	0.0811074	0.280561	0.171276	0.178089	0.104562
Volume of G-Ins-lg+S-cent-ins (left hemisphere)	0.0202253	0.323729	0.209199	0.193031	0.156784	0.180594	0.109254
Volume of G-insular-short (left hemisphere)	-0.0666871	0.498688	0.134497	0.197226	0.279382	0.208621	0.206497
Volume of G-occipital-middle (left hemisphere)	0.263464	0.32227	0.335141	0.37915	0.244	0.308805	0.0549518
Volume of G-occipital-sup (left hemisphere)	0.427569	0.1541	0.356293	0.374943	0.451612	0.352903	0.117621
Volume of G-oc-temp-lat-fusifor (left hemisphere)	0.265099	0.490147	0.269502	0.221328	0.254703	0.300156	0.107872
Volume of G-oc-temp-med-Lingual (left hemisphere)	-0.441811	0.051839	-0.613188	-0.458348	-0.372049	-0.366711	0.25
Volume of G-oc-temp-med-Parahip (left hemisphere)	0.256685	0.443974	0.363916	0.282556	0.41467	0.35236	0.0812949
Volume of G-orbital (left hemisphere)	0.293869	0.606147	0.243452	0.299979	0.402803	0.36925	0.144527
Volume of G-pariet-inf-Angular (left hemisphere)	0.608364	0.703152	0.699167	0.8718	0.622882	0.701073	0.104719
Volume of G-pariet-inf-Supramar (left hemisphere)	0.37021	0.687916	0.305832	0.416065	0.398596	0.435724	0.14708
Volume of G-parietal-sup (left hemisphere)	0.4704	0.633154	0.439105	0.56263	0.654071	0.551872	0.0955527
Volume of G-postcentral (left hemisphere)	0.012406	0.0379848	0.0257435	0.31982	0.0568732	0.0905655	0.129198
Volume of G-precentral (left hemisphere)	0.716515	0.341074	0.476312	0.679972	0.628013	0.568377	0.156602
Volume of G-precuneus (left hemisphere)	0.491197	0.791084	0.296052	0.562089	0.526783	0.533441	0.177047
Volume of G-rectus (left hemisphere)	0.48416	0.661396	0.466962	0.408889	0.389541	0.48219	0.107596
Volume of G-subcallosal (left hemisphere)	0.604709	1	0.405855	0.514258	0.508941	0.606752	0.23083
Volume of G-temp-sup-G-T-transv (left hemisphere)	0.0168165	-0.0337095	-0.109269	-0.100172	-0.119204	-0.0691075	0.0585738
Volume of G-temp-sup-Lateral (left hemisphere)	0.841129	0.406845	0.629104	0.627647	0.730244	0.646994	0.160456
Volume of G-temp-sup-Plan-polar (left hemisphere)	0.652441	0.657155	0.677041	0.500894	0.629468	0.6234	0.0705421
Volume of G-temp-sup-Plan-tempo (left hemisphere)	0.48751	0.378672	0.49612	0.361422	0.589512	0.462647	0.0937174
Volume of G-temporal-inf (left hemisphere)	0.813599	0.595772	0.753234	0.807607	0.752538	0.74455	0.0880595
Volume of G-temporal-middle (left hemisphere)	0.467521	0.512223	0.488567	0.637502	0.619134	0.544989	0.0779657
Volume of Lat-Fis-ant-Horizont (left hemisphere)	-0.0177382	0.36203	-0.0340293	0.08386	-0.110633	0.056698	0.184213
Volume of Lat-Fis-ant-Vertical (left hemisphere)	-0.115976	0.416079	-0.113306	-0.0721573	-0.00145443	0.0226371	0.224754
Volume of Lat-Fis-post (left hemisphere)	0.148049	0.201039	0.112591	0.0207952	0.246488	0.145792	0.0864921
Volume of Pole-occipital (left hemisphere)	-0.531092	-0.260327	-0.480499	-0.397154	-0.52071	-0.437956	0.112416
Volume of Pole-temporal (left hemisphere)	0.416857	0.5259	0.507451	0.438602	0.478917	0.473545	0.0457003
Volume of S-calcarine (left hemisphere)	-0.296428	-0.105692	-0.362346	-0.458484	-0.0924851	-0.263087	0.160485
Volume of S-central (left hemisphere)	1	0.419358	0.912501	0.943813	1	0.855134	0.246489
Volume of S-cingul-Marginalis (left hemisphere)	-0.152167	0.4179	-0.129176	0.234686	0.0223992	0.0787285	0.244474
Volume of S-circular-insula-ant (left hemisphere)	-0.552648	0.167492	-0.494695	-0.348807	-0.446838	-0.335099	0.290719
Volume of S-circular-insula-inf (left hemisphere)	0.350525	-0.0519973	0.343603	0.247744	0.295067	0.236988	0.166777
Volume of S-circular-insula-sup (left hemisphere)	-0.137173	0.67961	0.137296	0.0615466	0.22813	0.193882	0.303074
Volume of S-collat-transv-ant (left hemisphere)	0.397179	0.611806	0.490747	0.446042	0.425247	0.474204	0.0841587
Volume of S-collat-transv-post (left hemisphere)	0.110178	0.123898	0.189112	-0.0185785	0.167336	0.114389	0.0808942
Volume of S-front-inf (left hemisphere)	0.394145	0.380607	0.415355	0.140777	0.376537	0.341484	0.113218
Volume of S-front-middle (left hemisphere)	0.649477	0.187213	0.651107	0.444317	0.64364	0.515151	0.203468
Volume of S-front-sup (left hemisphere)	0.262131	0.220684	0.301666	0.247454	0.449745	0.296336	0.0906165
Volume of S-interm-prim-Jensen (left hemisphere)	0.60814	0.380417	0.720844	0.492298	0.558434	0.552026	0.127187
Volume of S-intrapariet+P-trans (left hemisphere)	0.60307	0.745877	0.546443	0.702811	0.604457	0.640531	0.0814461
Volume of S-oc-middle+Lunatus (left hemisphere)	0.0508877	0.0429959	0.0459212	-0.114174	-0.0511133	-0.0050965	0.0742721
Volume of S-oc-sup+transversal (left hemisphere)	0.42368	0.518508	0.469141	0.658605	0.390715	0.49213	0.104772
Volume of S-occipital-ant (left hemisphere)	0.152123	0.447839	0.285416	0.377615	0.215401	0.295679	0.119399
Volume of S-oc-temp-lat (left hemisphere)	0.360402	0.477494	0.612528	0.404493	0.359075	0.442798	0.106393
Volume of S-oc-temp-med+Lingual (left hemisphere)	0.0340213	0.189176	0.0712057	0.134567	0.175434	0.120881	0.0667826
Volume of S-orbital-lateral (left hemisphere)	0.116172	0.143218	-0.00744924	-0.00258392	-0.24659	0.00055323	0.154008
Volume of S-orbital-med-olfact (left hemisphere)	-0.0105385	0.511501	0.0556632	0.176708	-0.170807	0.112505	0.255908
Volume of S-orbital-H-Shaped (left hemisphere)	0.705854	0.556414	0.561948	0.593981	0.69717	0.623073	0.0730907
Volume of S-parieto-occipital (left hemisphere)	0.241488	0.00399693	0.372371	0.246013	0.422662	0.257306	0.162116
Volume of S-pericallosal (left hemisphere)	-0.483444	-0.116486	-0.448691	-0.251294	-0.457941	-0.351571	0.160824
Volume of S-postcentral (left hemisphere)	0.399892	0.389089	0.519381	0.512282	0.613368	0.486802	0.0933151
Volume of S-precentral-inf-part (left hemisphere)	0.265799	0.0853201	0.076961	0.273752	0.202145	0.180796	0.0951572
Volume of S-precentral-sup-part (left hemisphere)	0.467582	0.196595	0.496584	0.402915	0.623615	0.437458	0.156737
Volume of S-suborbital (left hemisphere)	0.156041	0.0692044	0.0037062	0.186169	0.256761	0.134376	0.0993126
Volume of S-subparietal (left hemisphere)	0.067607	0.5632	-0.0745479	0.140238	-0.142328	0.110834	0.276507
Volume of S-temporal-inf (left hemisphere)	0.583193	0.465822	0.511503	0.598444	0.492893	0.530371	0.057774
Volume of S-temporal-sup (left hemisphere)	0.7946	0.679789	0.764949	0.91986	0.798694	0.791578	0.0862005
Volume of S-temporal-transverse (left hemisphere)	0.292234	0.0806558	0.103826	0.106474	0.353524	0.187343	0.126011
Volume of G+S-frontomargin (right hemisphere)	-0.13332	0.177412	-0.19839	0.0935511	-0.0735374	-0.0268568	0.157449
Volume of G+S-occipital-inf (right hemisphere)	-0.0223588	-0.220825	-0.181419	-0.260237	-0.0530789	-0.147584	0.104657
Volume of G+S-paracentral (right hemisphere)	0.191291	0.341827	-0.0709737	0.288924	0.101585	0.17053	0.163454
Volume of G+S-subcentral (right hemisphere)	-0.0440306	0.304262	0.257564	0.277852	0.15414	0.189958	0.142649
Volume of G+S-transv-frontopol (right hemisphere)	-0.0850772	0.135734	-0.287325	-0.00163133	-0.244431	-0.0965461	0.174184
Volume of G+S-cingul-Ant (right hemisphere)	0.449289	0.522601	0.613465	0.441367	0.492958	0.503936	0.069582
Volume of G+S-cingul-Mid-Ant (right hemisphere)	0.254514	0.201146	0.213664	0.138885	0.199621	0.201566	0.041481
Volume of G+S-cingul-Mid-Post (right hemisphere)	0.189491	0.4737	0.247945	0.173574	0.120641	0.24107	0.137735
Volume of G-cingul-Post-dorsal (right hemisphere)	0.28965	0.612833	0.16632	0.270689	0.278526	0.323604	0.169098
Volume of G-cingul-Post-ventral (right hemisphere)	-0.282896	-0.191573	-0.611276	-0.5968	-0.531794	-0.442868	0.192811
Volume of G-cuneus (right hemisphere)	-0.0235481	-0.198562	-0.0724414	-0.285154	0.0459719	-0.106747	0.133866
Volume of G-front-inf-Opercular (right hemisphere)	0.233378	0.41681	0.334371	0.363769	0.346253	0.338916	0.0668917
Volume of G-front-inf-Orbital (right hemisphere)	-0.109603	0.262946	0.00644181	0.00345085	-0.104479	0.0117513	0.151189
Volume of G-front-inf-Triangul (right hemisphere)	-0.181829	0.342699	-0.17982	-0.00530963	-0.1306	-0.0309719	0.220866
Volume of G-front-middle (right hemisphere)	-0.0485576	0.227612	0.0933362	0.0694332	0.0558071	0.0795261	0.0989823
Volume of G-front-sup (right hemisphere)	-0.208401	0.174893	-0.136574	0.0818227	0.0292627	-0.0117995	0.157739
Volume of G-Ins-lg+S-cent-ins (right hemisphere)	0.122259	0.358086	0.353168	0.257724	0.169837	0.252215	0.10619
Volume of G-insular-short (right hemisphere)	-0.106141	0.632655	0.157587	0.213076	0.113976	0.20223	0.269378
Volume of G-occipital-middle (right hemisphere)	0.0297744	-0.00835043	0.0202128	0.135142	0.107396	0.0568349	0.0612596
Volume of G-occipital-sup (right hemisphere)	0.271622	-0.0232592	0.260311	0.135776	0.202219	0.169334	0.120457
Volume of G-oc-temp-lat-fusifor (right hemisphere)	-0.00621424	0.272764	-0.114668	-0.0502407	-0.050454	0.0102374	0.151767
Volume of G-oc-temp-med-Lingual (right hemisphere)	-0.403728	-0.042232	-0.587303	-0.507429	-0.542091	-0.416556	0.219917
Volume of G-oc-temp-med-Parahip (right hemisphere)	0.124417	0.29486	0.22926	0.190067	0.172358	0.202192	0.064043
Volume of G-orbital (right hemisphere)	0.0861008	0.325795	-0.0925245	0.074833	-0.040554	0.07073	0.161514
Volume of G-pariet-inf-Angular (right hemisphere)	0.374778	0.441239	0.359928	0.579159	0.337283	0.418477	0.0978098
Volume of G-pariet-inf-Supramar (right hemisphere)	0.202909	0.798927	0.130919	0.387358	0.250922	0.354207	0.265655
Volume of G-parietal-sup (right hemisphere)	0.186503	0.419386	0.033538	0.296446	0.298602	0.246895	0.144957
Volume of G-postcentral (right hemisphere)	0.0809547	0.297662	0.139099	0.348569	0.212717	0.2158	0.110006
Volume of G-precentral (right hemisphere)	0.447316	0.203767	0.155713	0.308569	0.3611	0.295293	0.117768
Volume of G-precuneus (right hemisphere)	0.106571	0.519969	0.132182	0.376983	0.483045	0.32375	0.19402
Volume of G-rectus (right hemisphere)	0.422872	0.551924	0.266077	0.357184	0.372339	0.394079	0.104836
Volume of G-subcallosal (right hemisphere)	0.316143	0.811799	0.261002	0.411193	0.295272	0.419082	0.226497
Volume of G-temp-sup-G-T-transv (right hemisphere)	0.104326	0.0312741	0.162947	0.0436591	0.134995	0.0954403	0.0570073
Volume of G-temp-sup-Lateral (right hemisphere)	0.572171	0.532262	0.535397	0.469159	0.55863	0.533524	0.0395977
Volume of G-temp-sup-Plan-polar (right hemisphere)	0.385132	0.370357	0.344186	0.255157	0.318738	0.334714	0.0512021
Volume of G-temp-sup-Plan-tempo (right hemisphere)	0.0291829	0.507474	0.182607	0.255079	0.156296	0.226128	0.177166
Volume of G-temporal-inf (right hemisphere)	0.518998	0.47387	0.722681	0.628999	0.63955	0.59682	0.0998441
Volume of G-temporal-middle (right hemisphere)	0.533522	0.455656	0.53693	0.673707	0.42472	0.524907	0.0964276
Volume of Lat-Fis-ant-Horizont (right hemisphere)	0.223218	0.141747	0.00754131	0.186617	0.32552	0.176929	0.116453
Volume of Lat-Fis-ant-Vertical (right hemisphere)	-0.181255	0.273761	-0.0999619	-0.0558469	0.177539	0.0228474	0.193533
Volume of Lat-Fis-post (right hemisphere)	-0.0234931	0.16448	0.185513	0.152427	0.113628	0.118511	0.0835789
Volume of Pole-occipital (right hemisphere)	-0.404621	-0.268947	-0.534862	-0.499266	-0.401138	-0.421767	0.103525
Volume of Pole-temporal (right hemisphere)	0.194192	0.232087	0.156234	0.269171	0.195347	0.209406	0.0428447
Volume of S-calcarine (right hemisphere)	-0.219545	-0.0917061	-0.288107	-0.430557	-0.168985	-0.23978	0.128529
Volume of S-central (right hemisphere)	0.919882	0.438761	0.758824	0.798609	0.998542	0.782924	0.214781
Volume of S-cingul-Marginalis (right hemisphere)	0.105461	0.710581	0.0971774	0.294121	0.290453	0.299559	0.24884
Volume of S-circular-insula-ant (right hemisphere)	-0.326481	0.286429	-0.486375	-0.236276	-0.310064	-0.214553	0.29453
Volume of S-circular-insula-inf (right hemisphere)	0.0844389	-0.00991997	0.142923	0.154367	0.189712	0.112304	0.0781249
Volume of S-circular-insula-sup (right hemisphere)	-0.3184	0.542175	-0.0520117	-0.0319678	-0.116051	0.00474884	0.321097
Volume of S-collat-transv-ant (right hemisphere)	0.209048	0.447115	0.285576	0.296626	0.0626626	0.260205	0.14013
Volume of S-collat-transv-post (right hemisphere)	-0.119112	0.00952439	-0.31738	-0.198674	-0.0563363	-0.136396	0.127117
Volume of S-front-inf (right hemisphere)	0.467729	0.256411	0.418059	0.523865	0.391071	0.411427	0.100375
Volume of S-front-middle (right hemisphere)	0.794386	0.282905	0.64882	0.468191	0.617755	0.562411	0.194514
Volume of S-front-sup (right hemisphere)	0.35532	0.152162	0.610081	0.33007	0.405084	0.370543	0.164417
Volume of S-interm-prim-Jensen (right hemisphere)	0.250875	0.492616	0.274801	0.411224	0.200882	0.32608	0.121392
Volume of S-intrapariet+P-trans (right hemisphere)	0.483902	0.612624	0.247595	0.542009	0.537096	0.484645	0.14019
Volume of S-oc-middle+Lunatus (right hemisphere)	0.10414	-0.0672083	-0.157299	-0.099584	-0.0597988	-0.0559502	0.0973985
Volume of S-oc-sup+transversal (right hemisphere)	0.237872	0.303634	0.397732	0.332925	0.216534	0.297739	0.0732288
Volume of S-occipital-ant (right hemisphere)	-0.121362	0.0721016	-0.0856884	0.0519766	-0.295974	-0.0757892	0.14904
Volume of S-oc-temp-lat (right hemisphere)	0.621514	0.760378	0.419928	0.286259	0.456274	0.508871	0.184511
Volume of S-oc-temp-med+Lingual (right hemisphere)	0.78097	0.608029	0.6173	0.565785	0.882978	0.691012	0.135041
Volume of S-orbital-lateral (right hemisphere)	0.225508	0.0313246	0.135002	0.228922	0.189888	0.162129	0.0823019
Volume of S-orbital-med-olfact (right hemisphere)	0.274321	0.608656	0.175589	0.426675	0.256331	0.348315	0.171529
Volume of S-orbital-H-Shaped (right hemisphere)	0.730665	0.580496	0.414759	0.504372	0.626154	0.571289	0.11987
Volume of S-parieto-occipital (right hemisphere)	0.252284	0.0296168	0.340069	0.296284	0.397312	0.263113	0.141129
Volume of S-pericallosal (right hemisphere)	-0.0489637	-0.03075	-0.443322	-0.302044	-0.424305	-0.249877	0.199343
Volume of S-postcentral (right hemisphere)	0.470573	0.748625	0.489395	0.654299	0.675696	0.607717	0.121917
Volume of S-precentral-inf-part (right hemisphere)	0.118631	-0.0337995	0.22189	0.276318	0.260567	0.168721	0.128805
Volume of S-precentral-sup-part (right hemisphere)	0.449712	0.238452	0.295976	0.0964564	0.317441	0.279607	0.128329
Volume of S-suborbital (right hemisphere)	0.0914716	0.0565605	0.0187081	0.047106	0.0539675	0.0535628	0.0259941
Volume of S-subparietal (right hemisphere)	0.161673	0.572276	0.0426791	0.270632	0.208875	0.251227	0.197962
Volume of S-temporal-inf (right hemisphere)	0.839753	0.610915	0.876871	0.847755	0.884612	0.811981	0.113979
Volume of S-temporal-sup (right hemisphere)	0.956079	0.761292	1	1	0.888711	0.921216	0.100327
Volume of S-temporal-transverse (right hemisphere)	0.251338	0.288966	0.380973	0.138232	0.365008	0.284903	0.0978544
