# Supplementary material for: Cardiometabolic health and physical robustness map onto distinct patterns of brain structure and neurotransmitter systems
Source: PLoS Biol. 2025 Nov 21;23(11):e3003498. doi: 10.1371/journal.pbio.3003498 (PMC12671889; doi:10.1371/journal.pbio.3003498)
Supplement: S2 File — (ZIP) [file pbio.3003498.s002.zip › supplementary_data/S54_Data.xlsx]

## Sheet: risk_f_within_CT_r
Row	Raw CT Men LD2	Raw CT Main/Mixed LD2	Pro CT Men LD2	Pro CT Main/Mixed LD2	Cor CT Men LD2	Cor CT Main/Mixed LD2
Raw CT Men LD2		0.839776	0.769285	0.587755	0.795324	0.579295
Raw CT Main/Mixed LD2	0.839776		0.711111	0.814695	0.739562	0.799505
Pro CT Men LD2	0.769285	0.711111		0.714532	0.935174	0.688072
Pro CT Main/Mixed LD2	0.587755	0.814695	0.714532		0.700428	0.963904
Cor CT Men LD2	0.795324	0.739562	0.935174	0.700428		0.671412
Cor CT Main/Mixed LD2	0.579295	0.799505	0.688072	0.963904	0.671412

## Sheet: risk_f_within_CT_p_Bonf
Row	Raw CT Men LD2	Raw CT Main/Mixed LD2	Pro CT Men LD2	Pro CT Main/Mixed LD2	Cor CT Men LD2	Cor CT Main/Mixed LD2
Raw CT Men LD2		8.15968e-19	1.28429e-13	5.058e-06	2.67978e-15	8.85488e-06
Raw CT Main/Mixed LD2	8.15968e-19		1.49863e-10	5.92337e-17	5.98994e-12	8.15379e-16
Pro CT Men LD2	1.28429e-13	1.49863e-10		1.03878e-10	2.10934e-32	1.55121e-09
Pro CT Main/Mixed LD2	5.058e-06	5.92337e-17	1.03878e-10		4.55264e-10	4.85245e-42
Cor CT Men LD2	2.67978e-15	5.98994e-12	2.10934e-32	4.55264e-10		5.43706e-09
Cor CT Main/Mixed LD2	8.85488e-06	8.15379e-16	1.55121e-09	4.85245e-42	5.43706e-09
