# Supplementary material for: Cardiometabolic health and physical robustness map onto distinct patterns of brain structure and neurotransmitter systems
Source: PLoS Biol. 2025 Nov 21;23(11):e3003498. doi: 10.1371/journal.pbio.3003498 (PMC12671889; doi:10.1371/journal.pbio.3003498)
Supplement: S2 File — (ZIP) [file pbio.3003498.s002.zip › supplementary_data/S31_Data.xlsx]

## Sheet: rf_loadings
Category	Label	split1	split2	split3	split4	split5	avg	stdv	Label_short
Body size measures	Waist circumference	-0.898136	-0.894591	-0.888793	-0.885716	-0.895575	-0.892562	0.00513185	Waist circumference
Body size measures	Body mass index (BMI)	-0.899692	-0.889373	-0.890015	-0.890778	-0.890036	-0.891979	0.00434052	Body mass index (BMI)
Body composition by impedance	Whole body fat mass	-0.882337	-0.877627	-0.881912	-0.863157	-0.874217	-0.87585	0.00783824	Whole body fat mass
Body size measures	Hip circumference	-0.77739	-0.766594	-0.764033	-0.763625	-0.764896	-0.767307	0.00575015	Hip circumference
Body composition by impedance	Basal metabolic rate	-0.762685	-0.750857	-0.73475	-0.765224	-0.758423	-0.754388	0.0122543	Basal metabolic rate
Body composition by impedance	Body fat percentage	-0.740786	-0.741589	-0.752668	-0.71563	-0.733514	-0.736837	0.0136892	Body fat percentage
Body composition by impedance	Whole body water mass	-0.704654	-0.692657	-0.674443	-0.7101	-0.701333	-0.696637	0.0139283	Whole body water mass
Body composition by impedance	Whole body fat-free mass	-0.704636	-0.69264	-0.674434	-0.71008	-0.701308	-0.69662	0.0139235	Whole body fat-free mass
Body size measures	waist_to_hip	-0.633908	-0.640181	-0.633097	-0.628692	-0.643905	-0.635957	0.00604513	waist_to_hip
Blood pressure	Diastolic blood pressure, automated reading	-0.350847	-0.329895	-0.342533	-0.344551	-0.340155	-0.341596	0.00765157	Diastolic blood pressure, automated reading
Blood pressure	Pulse rate, automated reading	-0.254419	-0.252269	-0.254248	-0.26394	-0.262528	-0.257481	0.0053428	Pulse rate, automated reading
Medication	Taking other prescription medications	-0.247206	-0.247446	-0.238542	-0.24242	-0.219429	-0.239009	0.0115502	Taking other prescription medications
Physical activity	Time spent watching television (TV)	-0.240456	-0.226112	-0.234125	-0.24143	-0.25059	-0.238542	0.00909907	Time spent watching television (TV)
Blood pressure	Systolic blood pressure, automated reading	-0.247896	-0.220498	-0.226967	-0.238392	-0.232678	-0.233286	0.010528	Systolic blood pressure, automated reading
Diet	Processed meat intake	-0.217279	-0.220214	-0.251978	-0.21201	-0.210778	-0.222452	0.0169477	Processed meat intake
Diet	Beef intake	-0.207725	-0.218889	-0.235634	-0.226556	-0.208399	-0.219441	0.0119619	Beef intake
Medical conditions	Number of self-reported non-cancer illnesses	-0.200826	-0.215417	-0.2086	-0.209314	-0.194032	-0.205638	0.00830314	Number of self-reported non-cancer illnesses
Medications	Number of treatments/medications taken	-0.205731	-0.226794	-0.190411	-0.196602	-0.187047	-0.201317	0.0159166	Number of treatments/medications taken
Physical activity	Time spent driving	-0.190842	-0.198742	-0.181261	-0.171039	-0.178161	-0.184009	0.0108824	Time spent driving
Diet	Poultry intake	-0.17105	-0.174994	-0.183702	-0.174991	-0.169215	-0.17479	0.00558081	Poultry intake
Diet	Variation in diet	-0.163786	-0.185999	-0.171248	-0.15818	-0.17447	-0.170737	0.0106434	Variation in diet
Diet	Pork intake	-0.143746	-0.144884	-0.155762	-0.139589	-0.133105	-0.143417	0.00830149	Pork intake
General health	Weight change compared with 1 year ago	-0.141358	-0.157395	-0.126461	-0.136974	-0.151189	-0.142675	0.0121066	Weight change compared with 1 year ago
Diet	Lamb/mutton intake	-0.126349	-0.151183	-0.147924	-0.139946	-0.129898	-0.13906	0.0108609	Lamb/mutton intake
Diet	spread type - butter spreadable butter	-0.12713	-0.115203	-0.141844	-0.147514	-0.146915	-0.135721	0.0141129	spread type - butter spreadable butter
Operations	Number of operations, self-reported	-0.112909	-0.132295	-0.146525	-0.136635	-0.100455	-0.125764	0.0186926	Number of operations, self-reported
Diet	Major dietary changes in the last 5 years	-0.102404	-0.109802	-0.12039	-0.107941	-0.103281	-0.108764	0.00720126	Major dietary changes in the last 5 years
Smoking	Past tobacco smoking	-0.0894551	-0.147164	-0.0712028	-0.0969451	-0.114354	-0.103824	0.0287538	Past tobacco smoking
Smoking	Smoking status	-0.0877554	-0.141887	-0.0732645	-0.0919371	-0.109497	-0.100868	0.0263186	Smoking status
Hand grip strength	Hand grip strength (left)	-0.102766	-0.107008	-0.068094	-0.0816656	-0.0986859	-0.0916439	0.0163057	Hand grip strength (left)
Hand grip strength	Hand grip strength (right)	-0.093545	-0.0988365	-0.0593509	-0.0736766	-0.0909262	-0.083267	0.0163605	Hand grip strength (right)
Physical activity	Time spent using computer	-0.0710381	-0.0904834	-0.0485725	-0.0782756	-0.0716938	-0.0720127	0.0152552	Time spent using computer
Diet	Salt added to food	-0.0561918	-0.0763993	-0.0654701	-0.0435855	-0.0621	-0.0607494	0.0120872	Salt added to food
Sleep	Nap during day	-0.0583598	-0.0520236	-0.0356693	-0.084725	-0.0703264	-0.0602208	0.0185473	Nap during day
Diet	Coffee intake	-0.0568882	-0.0683541	-0.0627372	-0.0539993	-0.0461996	-0.0576357	0.00844801	Coffee intake
Smoking	Ever smoked	-0.0433031	-0.0950118	-0.0243234	-0.0527244	-0.0661358	-0.0562997	0.0264554	Ever smoked
Sleep	Sleeplessness / insomnia	-0.0405709	-0.0441799	-0.0497855	-0.0302657	-0.0369894	-0.0403583	0.00736092	Sleeplessness / insomnia
Diet	Water intake	-0.0338614	-0.0354791	-0.0219663	-0.0454405	-0.0208632	-0.0315221	0.0102442	Water intake
Diet	Non-oily fish intake	-0.0186627	-0.042682	-0.0207842	-0.0335073	-0.0336058	-0.0298484	0.00999359	Non-oily fish intake
Residential air pollution	Particulate matter air pollution (pm10); 2007	0.00845321	-0.0293173	0.00129133	-0.0444445	-0.0721398	-0.0272314	0.0331826	Particulate matter air pollution (pm10); 2007
Residential air pollution	Particulate matter air pollution 2.5-10um; 2010	-0.0192195	-0.0144136	-0.0244543	-0.0365478	-0.027279	-0.0243828	0.00840275	Particulate matter air pollution 2.5-10um; 2010
Residential air pollution	Nitrogen oxides air pollution; 2010	0.0141933	-0.0225068	0.0086034	-0.0411976	-0.0581207	-0.0198057	0.0312088	Nitrogen oxides air pollution; 2010
Residential air pollution	Nitrogen dioxide air pollution; 2007	0.0237434	-0.0181781	0.0179239	-0.0342407	-0.0587923	-0.0139088	0.0349183	Nitrogen dioxide air pollution; 2007
Residential air pollution	Particulate matter air pollution (pm10); 2010	0.00531886	-0.00837568	-0.00152817	-0.0318915	-0.0323395	-0.0137632	0.0174396	Particulate matter air pollution (pm10); 2010
Residential air pollution	Particulate matter air pollution (pm2.5); 2010	0.0240492	-0.0147583	0.013801	-0.0333912	-0.0500491	-0.0120697	0.0311374	Particulate matter air pollution (pm2.5); 2010
Residential air pollution	Traffic intensity on the nearest major road	-0.0022347	-0.000567692	-0.0123288	-0.0126449	-0.00998657	-0.00755255	0.00573885	Traffic intensity on the nearest major road
Residential air pollution	Nitrogen dioxide air pollution; 2010	0.0327731	-0.00853095	0.0274207	-0.0283838	-0.0502185	-0.00538789	0.0356411	Nitrogen dioxide air pollution; 2010
Sleep	Sleep duration	0.00815855	-0.00265296	0.0130469	-0.0285703	-0.010116	-0.00402677	0.0164419	Sleep duration
Residential air pollution	Particulate matter air pollution (pm2.5) absorbance; 2010	0.022222	0.00332507	0.0240331	-0.0274968	-0.0371655	-0.00301644	0.0281705	Particulate matter air pollution (pm2.5) absorbance; 2010
Diet	Tea intake	-0.00536322	-0.00648506	0.00448131	0.00865532	-0.0115632	-0.00205497	0.00834281	Tea intake
Confoundings	Site-11027.0	0	0	0	0	0	0	0	Site-11027.0
Confoundings	Site-11026.0	0	0	0	0	0	0	0	Site-11026.0
Confoundings	Site-11025.0	0	0	0	0	0	0	0	Site-11025.0
Confoundings	Age when attended assessment centre	0	0	0	0	0	0	0	Age when attended assessment centre
Diet	Salad / raw vegetable intake	0.0114534	0.0211147	0.0364823	0.0370008	0.0384131	0.0288929	0.0120271	Salad / raw vegetable intake
Diet	spread type - never rarely use spread	0.0338709	0.024305	0.0511401	0.0278414	0.0149956	0.0304306	0.013446	spread type - never rarely use spread
Alcohol	Alcohol intake frequency.	0.042687	-0.00149711	0.0425565	0.0599019	0.0197712	0.0326839	0.0238402	Alcohol intake frequency.
Diet	Cooked vegetable intake	0.0203067	0.0265546	0.0643349	0.0482079	0.0442511	0.040731	0.0176321	Cooked vegetable intake
Diet	Oily fish intake	0.0592539	0.0375523	0.0736603	0.0478724	0.0518769	0.0540432	0.0134787	Oily fish intake
Sleep	Getting up in morning	0.0448144	0.0792341	0.0706523	0.05781	0.079397	0.0663815	0.0149285	Getting up in morning
Alcohol	Alcohol intake versus 10 years previously	0.0790895	0.0632855	0.0849788	0.0891748	0.0675591	0.0768175	0.0111052	Alcohol intake versus 10 years previously
Diet	Fresh fruit intake	0.0692442	0.0826632	0.0930858	0.0616738	0.0974054	0.0808145	0.0152438	Fresh fruit intake
Diet	Cheese intake	0.0780153	0.081711	0.0514377	0.104633	0.0956508	0.0822895	0.0202988	Cheese intake
Diet	Bread intake	0.0927461	0.0963272	0.0974975	0.0912421	0.107929	0.0971483	0.00654367	Bread intake
Physical activity	Number of days/week walked 10+ minutes	0.09412	0.101941	0.123138	0.095462	0.119593	0.106851	0.0136337	Number of days/week walked 10+ minutes
Alcohol	Alcohol usually taken with meals	0.0943824	0.108528	0.117917	0.107115	0.121748	0.109938	0.0106663	Alcohol usually taken with meals
Diet	spread type - other type	0.109212	0.102744	0.113931	0.133514	0.140526	0.119985	0.0162399	spread type - other type
Diet	Dried fruit intake	0.126368	0.115386	0.127076	0.112998	0.132523	0.12287	0.00831531	Dried fruit intake
Physical activity	Frequency of stair climbing in last 4 weeks	0.139096	0.152541	0.154334	0.144495	0.150665	0.148226	0.00630788	Frequency of stair climbing in last 4 weeks
Physical activity	Number of days/week of moderate physical activity 10+ minutes	0.173832	0.200944	0.201566	0.189328	0.206315	0.194397	0.0130855	Number of days/week of moderate physical activity 10+ minutes
Diet	Cereal intake	0.204642	0.208214	0.226827	0.193691	0.205961	0.207867	0.0119854	Cereal intake
Physical activity	Number of days/week of vigorous physical activity 10+ minutes	0.221088	0.240996	0.240242	0.228682	0.246693	0.23554	0.010394	Number of days/week of vigorous physical activity 10+ minutes
Physical activity	Usual walking pace	0.248452	0.242999	0.261562	0.25262	0.23085	0.247297	0.0114253	Usual walking pace
General health	Overall health rating	0.386416	0.400385	0.388706	0.378055	0.374381	0.385589	0.0101451	Overall health rating
Body composition by impedance	Impedance of whole body	0.513265	0.496861	0.482876	0.529918	0.507747	0.506133	0.01765	Impedance of whole body

## Sheet: brain_loadings
label	split1	split2	split3	split4	split5	avg	stdv
Mean thickness of G+S-frontomargin (left hemisphere)	-0.175839	-0.194539	-0.274102	-0.212756	-0.128192	-0.197086	0.0533416
Mean thickness of G+S-occipital-inf (left hemisphere)	-0.101486	-0.0892098	-0.0467202	-0.00727958	0.0220629	-0.0445265	0.0526004
Mean thickness of G+S-paracentral (left hemisphere)	0.272369	0.195389	0.149669	0.225415	0.220634	0.212695	0.0448817
Mean thickness of G+S-subcentral (left hemisphere)	0.318625	0.356977	0.444867	0.362422	0.349623	0.366503	0.0469724
Mean thickness of G+S-transv-frontopol (left hemisphere)	-0.505709	-0.485466	-0.52308	-0.464822	-0.621982	-0.520212	0.0609323
Mean thickness of G+S-cingul-Ant (left hemisphere)	0.616937	0.745132	0.762943	0.714249	0.754041	0.718661	0.0597506
Mean thickness of G+S-cingul-Mid-Ant (left hemisphere)	0.392582	0.456731	0.580648	0.496663	0.491325	0.48359	0.0682912
Mean thickness of G+S-cingul-Mid-Post (left hemisphere)	0.00572575	0.101283	0.157545	0.02737	-0.0195406	0.0544767	0.0731505
Mean thickness of G-cingul-Post-dorsal (left hemisphere)	0.0455898	0.0871797	0.0794585	0.104691	0.024662	0.0683161	0.032501
Mean thickness of G-cingul-Post-ventral (left hemisphere)	-0.388506	-0.332993	-0.174064	-0.312046	-0.446032	-0.330728	0.101896
Mean thickness of G-cuneus (left hemisphere)	-0.965257	-0.982932	-1	-0.936567	-0.891096	-0.95517	0.0428187
Mean thickness of G-front-inf-Opercular (left hemisphere)	0.214997	0.259854	0.180671	0.265104	0.266043	0.237334	0.0381188
Mean thickness of G-front-inf-Orbital (left hemisphere)	-0.116122	-0.0925402	-0.168807	-0.0859952	-0.217629	-0.136219	0.0559549
Mean thickness of G-front-inf-Triangul (left hemisphere)	-0.320337	-0.324809	-0.322644	-0.274211	-0.276684	-0.303737	0.0258877
Mean thickness of G-front-middle (left hemisphere)	-0.493707	-0.601896	-0.692093	-0.577342	-0.657334	-0.604474	0.0766212
Mean thickness of G-front-sup (left hemisphere)	0.125816	0.126941	-0.0793089	0.105261	0.0855905	0.0728597	0.0867414
Mean thickness of G-Ins-lg+S-cent-ins (left hemisphere)	0.37163	0.470444	0.577687	0.429394	0.403325	0.450496	0.0797902
Mean thickness of G-insular-short (left hemisphere)	0.582615	0.541334	0.646049	0.568804	0.482986	0.564357	0.0595357
Mean thickness of G-occipital-middle (left hemisphere)	-0.625676	-0.650608	-0.607916	-0.565205	-0.696945	-0.62927	0.0490112
Mean thickness of G-occipital-sup (left hemisphere)	-0.587851	-0.626894	-0.733071	-0.584431	-0.613776	-0.629205	0.0607175
Mean thickness of G-oc-temp-lat-fusifor (left hemisphere)	0.176033	0.207835	0.250199	0.144724	0.118977	0.179553	0.0516857
Mean thickness of G-oc-temp-med-Lingual (left hemisphere)	-1	-1	-0.915618	-1	-1	-0.983124	0.0377367
Mean thickness of G-oc-temp-med-Parahip (left hemisphere)	0.447961	0.540153	0.590486	0.470319	0.538485	0.517481	0.0577542
Mean thickness of G-orbital (left hemisphere)	0.0535452	0.0762598	0.00790565	-0.0289782	0.0571459	0.0331757	0.0428585
Mean thickness of G-pariet-inf-Angular (left hemisphere)	-0.143776	-0.145844	-0.300314	-0.127143	-0.166493	-0.176714	0.0704919
Mean thickness of G-pariet-inf-Supramar (left hemisphere)	0.426503	0.456339	0.354699	0.408612	0.47458	0.424147	0.0465018
Mean thickness of G-parietal-sup (left hemisphere)	-0.604061	-0.625055	-0.886538	-0.653531	-0.776195	-0.709076	0.119552
Mean thickness of G-postcentral (left hemisphere)	-0.587652	-0.641001	-0.572802	-0.594848	-0.659363	-0.611133	0.0370947
Mean thickness of G-precentral (left hemisphere)	0.121512	0.0194994	-0.0426716	-0.00833393	0.00344916	0.0186911	0.0618485
Mean thickness of G-precuneus (left hemisphere)	-0.229293	-0.204521	-0.468454	-0.239237	-0.301	-0.288501	0.106682
Mean thickness of G-rectus (left hemisphere)	0.303235	0.382061	0.301711	0.266715	0.333368	0.317418	0.0431619
Mean thickness of G-subcallosal (left hemisphere)	0.0936461	0.136172	0.151062	0.0834181	0.0459089	0.102041	0.0422375
Mean thickness of G-temp-sup-G-T-transv (left hemisphere)	0.359316	0.339866	0.354795	0.260712	0.379733	0.338885	0.0459649
Mean thickness of G-temp-sup-Lateral (left hemisphere)	0.555467	0.55511	0.65766	0.530117	0.501222	0.559916	0.0590122
Mean thickness of G-temp-sup-Plan-polar (left hemisphere)	0.664415	0.705851	0.800617	0.558802	0.676118	0.681161	0.0868289
Mean thickness of G-temp-sup-Plan-tempo (left hemisphere)	0.322174	0.388071	0.399831	0.413284	0.566848	0.418042	0.0902583
Mean thickness of G-temporal-inf (left hemisphere)	0.18833	0.22578	0.423448	0.223302	0.177461	0.247664	0.100525
Mean thickness of G-temporal-middle (left hemisphere)	0.0740464	0.0339439	0.198019	0.082588	0.0204353	0.0818065	0.0700418
Mean thickness of Lat-Fis-ant-Horizont (left hemisphere)	0.0161979	0.0695236	-0.035991	0.00316218	-0.0602886	-0.00147919	0.0500626
Mean thickness of Lat-Fis-ant-Vertical (left hemisphere)	-0.265757	-0.253722	-0.221231	-0.191855	-0.234143	-0.233342	0.0288731
Mean thickness of Lat-Fis-post (left hemisphere)	0.490854	0.464725	0.468917	0.458037	0.544426	0.485392	0.0352196
Mean thickness of Pole-occipital (left hemisphere)	-0.955738	-0.982923	-0.925058	-0.921073	-0.945542	-0.946067	0.0250908
Mean thickness of Pole-temporal (left hemisphere)	0.581108	0.629088	0.753754	0.571974	0.619786	0.631142	0.0727516
Mean thickness of S-calcarine (left hemisphere)	-0.925491	-0.884004	-0.865107	-0.894339	-0.911649	-0.896118	0.0235352
Mean thickness of S-central (left hemisphere)	0.201105	0.164617	0.0752261	0.151518	0.21562	0.161617	0.0548863
Mean thickness of S-cingul-Marginalis (left hemisphere)	-0.411341	-0.398417	-0.575381	-0.398893	-0.515539	-0.459914	0.0810733
Mean thickness of S-circular-insula-ant (left hemisphere)	0.146726	0.0620539	0.212094	0.152545	0.0545933	0.125603	0.0665839
Mean thickness of S-circular-insula-inf (left hemisphere)	0.457059	0.527407	0.710487	0.450133	0.510242	0.531066	0.105672
Mean thickness of S-circular-insula-sup (left hemisphere)	0.336803	0.474294	0.520477	0.430958	0.439751	0.440457	0.067792
Mean thickness of S-collat-transv-ant (left hemisphere)	0.220059	0.225592	0.418264	0.22749	0.253948	0.269071	0.0844226
Mean thickness of S-collat-transv-post (left hemisphere)	-0.202886	-0.173814	-0.160283	-0.180635	-0.127738	-0.169071	0.0277729
Mean thickness of S-front-inf (left hemisphere)	-0.0782685	-0.0518505	-0.220862	-0.0550881	0.0233449	-0.0765449	0.089273
Mean thickness of S-front-middle (left hemisphere)	-0.343063	-0.426497	-0.488962	-0.349533	-0.359479	-0.393507	0.0629212
Mean thickness of S-front-sup (left hemisphere)	-0.250495	-0.334695	-0.493777	-0.250457	-0.226481	-0.311181	0.110044
Mean thickness of S-interm-prim-Jensen (left hemisphere)	-0.106649	-0.0884785	-0.0945528	-0.0583261	-0.161319	-0.101865	0.0377027
Mean thickness of S-intrapariet+P-trans (left hemisphere)	-0.538386	-0.535902	-0.759809	-0.532937	-0.612592	-0.595925	0.0974894
Mean thickness of S-oc-middle+Lunatus (left hemisphere)	-0.578799	-0.577895	-0.612579	-0.474399	-0.617415	-0.572218	0.0576974
Mean thickness of S-oc-sup+transversal (left hemisphere)	-0.489334	-0.40607	-0.621263	-0.414905	-0.467009	-0.479716	0.0864778
Mean thickness of S-occipital-ant (left hemisphere)	-0.0338234	0.0241172	0.0192894	0.0414776	-0.0127845	0.00765528	0.0303668
Mean thickness of S-oc-temp-lat (left hemisphere)	0.142943	0.134904	0.261516	0.168888	0.0904594	0.159742	0.0635235
Mean thickness of S-oc-temp-med+Lingual (left hemisphere)	0.147634	0.272375	0.267624	0.223785	0.189275	0.220139	0.0529299
Mean thickness of S-orbital-lateral (left hemisphere)	-0.368949	-0.392357	-0.350695	-0.392571	-0.508983	-0.402711	0.0619463
Mean thickness of S-orbital-med-olfact (left hemisphere)	0.0393469	0.0165702	0.128944	-0.0274072	-0.0520728	0.0210762	0.0701622
Mean thickness of S-orbital-H-Shaped (left hemisphere)	-0.00500014	-0.0838203	0.111603	-0.0236414	-0.0512594	-0.0104236	0.0744133
Mean thickness of S-parieto-occipital (left hemisphere)	-0.293045	-0.263391	-0.475387	-0.264342	-0.22772	-0.304777	0.0981466
Mean thickness of S-pericallosal (left hemisphere)	0.0971341	0.156271	0.308321	0.163304	0.0501167	0.15503	0.0973742
Mean thickness of S-postcentral (left hemisphere)	-0.155694	-0.19213	-0.336036	-0.119629	-0.0633761	-0.173373	0.102605
Mean thickness of S-precentral-inf-part (left hemisphere)	0.142181	0.13383	0.0247416	0.127968	0.15183	0.11611	0.0518614
Mean thickness of S-precentral-sup-part (left hemisphere)	0.151458	0.0761837	-0.029749	0.106598	0.18466	0.0978303	0.0825187
Mean thickness of S-suborbital (left hemisphere)	0.305804	0.38183	0.308283	0.342325	0.352867	0.338222	0.0319385
Mean thickness of S-subparietal (left hemisphere)	-0.228241	-0.213174	-0.384112	-0.109813	-0.299112	-0.24689	0.102264
Mean thickness of S-temporal-inf (left hemisphere)	0.0891184	0.0923496	0.287928	0.109301	0.0444417	0.124628	0.0943856
Mean thickness of S-temporal-sup (left hemisphere)	0.254085	0.259584	0.379739	0.307333	0.322667	0.304681	0.0513758
Mean thickness of S-temporal-transverse (left hemisphere)	0.36538	0.361584	0.316931	0.324498	0.493426	0.372364	0.071037
Mean thickness of G+S-frontomargin (right hemisphere)	-0.521072	-0.545941	-0.421278	-0.439954	-0.468095	-0.479268	0.0529767
Mean thickness of G+S-occipital-inf (right hemisphere)	-0.236004	-0.280173	-0.216854	-0.286652	-0.195385	-0.243013	0.0396458
Mean thickness of G+S-paracentral (right hemisphere)	0.220526	0.122651	0.0544223	0.178781	0.229498	0.161176	0.0731108
Mean thickness of G+S-subcentral (right hemisphere)	0.100143	0.229768	0.326909	0.239322	0.237978	0.226824	0.0811701
Mean thickness of G+S-transv-frontopol (right hemisphere)	-0.584185	-0.645739	-0.668387	-0.566874	-0.631462	-0.619329	0.0425383
Mean thickness of G+S-cingul-Ant (right hemisphere)	0.352588	0.442289	0.450459	0.374559	0.437464	0.411472	0.0446518
Mean thickness of G+S-cingul-Mid-Ant (right hemisphere)	0.235464	0.221799	0.251703	0.132662	0.213088	0.210943	0.0461328
Mean thickness of G+S-cingul-Mid-Post (right hemisphere)	0.102668	0.149529	0.11801	0.11544	0.130091	0.123148	0.0176735
Mean thickness of G-cingul-Post-dorsal (right hemisphere)	0.349534	0.364195	0.270046	0.345305	0.427579	0.351332	0.0561828
Mean thickness of G-cingul-Post-ventral (right hemisphere)	-0.31664	-0.270337	-0.204401	-0.282914	-0.353815	-0.285621	0.0557904
Mean thickness of G-cuneus (right hemisphere)	-0.748565	-0.809927	-0.802579	-0.69839	-0.649877	-0.741868	0.0684023
Mean thickness of G-front-inf-Opercular (right hemisphere)	0.186169	0.181342	0.138694	0.157819	0.209567	0.174718	0.0272613
Mean thickness of G-front-inf-Orbital (right hemisphere)	0.0298787	-0.0055193	-0.0777529	0.0302559	-0.088864	-0.0224003	0.0576022
Mean thickness of G-front-inf-Triangul (right hemisphere)	-0.356304	-0.399388	-0.420583	-0.294663	-0.297446	-0.353677	0.0574832
Mean thickness of G-front-middle (right hemisphere)	-0.556304	-0.709546	-0.767543	-0.61128	-0.722678	-0.67347	0.0868448
Mean thickness of G-front-sup (right hemisphere)	0.0271017	-0.023555	-0.227828	-0.0252828	-0.0125238	-0.0524175	0.100316
Mean thickness of G-Ins-lg+S-cent-ins (right hemisphere)	0.483073	0.528245	0.555811	0.483675	0.580079	0.526177	0.0431631
Mean thickness of G-insular-short (right hemisphere)	0.639524	0.631763	0.632572	0.560901	0.695526	0.632057	0.0478213
Mean thickness of G-occipital-middle (right hemisphere)	-0.412647	-0.483221	-0.526677	-0.388198	-0.432712	-0.448691	0.0558746
Mean thickness of G-occipital-sup (right hemisphere)	-0.496367	-0.556794	-0.712228	-0.521384	-0.435528	-0.54446	0.103694
Mean thickness of G-oc-temp-lat-fusifor (right hemisphere)	-0.124647	-0.0781161	-0.143726	-0.14932	-0.00975635	-0.101113	0.058242
Mean thickness of G-oc-temp-med-Lingual (right hemisphere)	-0.926928	-0.976164	-0.884609	-0.931501	-0.940931	-0.932027	0.0327953
Mean thickness of G-oc-temp-med-Parahip (right hemisphere)	0.238669	0.2671	0.362892	0.253425	0.261651	0.276747	0.0493348
Mean thickness of G-orbital (right hemisphere)	0.0258438	-0.0319525	-0.0404971	-0.0430476	-0.0417192	-0.0262745	0.0294564
Mean thickness of G-pariet-inf-Angular (right hemisphere)	-0.180202	-0.255986	-0.360858	-0.219546	-0.291165	-0.261552	0.0691952
Mean thickness of G-pariet-inf-Supramar (right hemisphere)	0.212261	0.199439	0.114916	0.182918	0.165541	0.175015	0.0379077
Mean thickness of G-parietal-sup (right hemisphere)	-0.546851	-0.611625	-0.875475	-0.595517	-0.649598	-0.655813	0.12821
Mean thickness of G-postcentral (right hemisphere)	-0.554949	-0.607661	-0.602075	-0.573894	-0.554401	-0.578596	0.0253119
Mean thickness of G-precentral (right hemisphere)	0.0814584	-0.0152707	-0.126294	-0.0188013	0.029626	-0.00985624	0.0767532
Mean thickness of G-precuneus (right hemisphere)	-0.0755853	-0.0389473	-0.329932	-0.0728507	0.0278146	-0.0979002	0.136239
Mean thickness of G-rectus (right hemisphere)	0.153828	0.148722	0.0932304	0.0472563	0.205522	0.129712	0.0608686
Mean thickness of G-subcallosal (right hemisphere)	0.0577738	0.119061	0.123596	0.0210648	0.0092476	0.0661487	0.0534799
Mean thickness of G-temp-sup-G-T-transv (right hemisphere)	0.228524	0.204374	0.324424	0.252132	0.271923	0.256276	0.0457441
Mean thickness of G-temp-sup-Lateral (right hemisphere)	0.438667	0.424169	0.50053	0.413407	0.436795	0.442714	0.0339002
Mean thickness of G-temp-sup-Plan-polar (right hemisphere)	0.289546	0.338918	0.473008	0.219695	0.265493	0.317332	0.0970739
Mean thickness of G-temp-sup-Plan-tempo (right hemisphere)	0.214799	0.24909	0.271943	0.239429	0.235335	0.242119	0.0208428
Mean thickness of G-temporal-inf (right hemisphere)	0.00810942	-0.0221896	0.0373872	-0.0411327	0.000627411	-0.00343966	0.0299545
Mean thickness of G-temporal-middle (right hemisphere)	0.116471	-0.0149628	0.102626	0.0213644	0.0916564	0.0634311	0.0571432
Mean thickness of Lat-Fis-ant-Horizont (right hemisphere)	-0.061932	0.0074466	-0.13462	-0.0070367	-0.0082213	-0.0408726	0.0586893
Mean thickness of Lat-Fis-ant-Vertical (right hemisphere)	0.0184942	0.0378688	0.0194426	0.0269568	0.0604442	0.0326413	0.0173709
Mean thickness of Lat-Fis-post (right hemisphere)	0.434849	0.484064	0.610761	0.491838	0.532741	0.510851	0.0657961
Mean thickness of Pole-occipital (right hemisphere)	-0.888845	-0.991015	-0.945876	-0.914117	-0.907118	-0.929394	0.0401329
Mean thickness of Pole-temporal (right hemisphere)	0.409098	0.430648	0.498158	0.352222	0.41202	0.420429	0.0524348
Mean thickness of S-calcarine (right hemisphere)	-0.732965	-0.72783	-0.699803	-0.708441	-0.731547	-0.720117	0.0150348
Mean thickness of S-central (right hemisphere)	0.0689481	0.0312493	-0.117937	0.0630982	0.195474	0.0481665	0.112061
Mean thickness of S-cingul-Marginalis (right hemisphere)	-0.351683	-0.358916	-0.583245	-0.371091	-0.391974	-0.411382	0.0972799
Mean thickness of S-circular-insula-ant (right hemisphere)	0.329191	0.208421	0.326325	0.305781	0.3186	0.297664	0.0507045
Mean thickness of S-circular-insula-inf (right hemisphere)	0.238345	0.263794	0.437864	0.241609	0.200122	0.276347	0.0931485
Mean thickness of S-circular-insula-sup (right hemisphere)	0.217117	0.25456	0.335939	0.236356	0.2516	0.259114	0.0454449
Mean thickness of S-collat-transv-ant (right hemisphere)	-0.0305536	-0.0484929	0.0876336	-0.076557	-0.0915429	-0.0319026	0.0709171
Mean thickness of S-collat-transv-post (right hemisphere)	-0.201931	-0.247275	-0.239485	-0.20962	-0.134398	-0.206542	0.044665
Mean thickness of S-front-inf (right hemisphere)	-0.265008	-0.289974	-0.37015	-0.108151	-0.180093	-0.242675	0.101241
Mean thickness of S-front-middle (right hemisphere)	-0.471582	-0.585821	-0.658712	-0.412527	-0.482414	-0.522211	0.0985604
Mean thickness of S-front-sup (right hemisphere)	-0.326727	-0.458144	-0.599195	-0.327706	-0.418874	-0.426129	0.112469
Mean thickness of S-interm-prim-Jensen (right hemisphere)	0.141595	0.163103	0.0263943	0.194673	0.0378685	0.112727	0.0760648
Mean thickness of S-intrapariet+P-trans (right hemisphere)	-0.421816	-0.47498	-0.732984	-0.429426	-0.477688	-0.507379	0.128673
Mean thickness of S-oc-middle+Lunatus (right hemisphere)	-0.34998	-0.391984	-0.487575	-0.273924	-0.392635	-0.37922	0.0775012
Mean thickness of S-oc-sup+transversal (right hemisphere)	-0.400329	-0.348849	-0.573092	-0.373906	-0.37401	-0.414037	0.0907587
Mean thickness of S-occipital-ant (right hemisphere)	-0.106686	-0.1703	-0.130367	-0.102342	-0.18219	-0.138377	0.0364199
Mean thickness of S-oc-temp-lat (right hemisphere)	0.102529	0.0751241	0.123537	0.150311	0.111435	0.112587	0.0276088
Mean thickness of S-oc-temp-med+Lingual (right hemisphere)	0.160626	0.228753	0.186862	0.179426	0.204241	0.191982	0.0258333
Mean thickness of S-orbital-lateral (right hemisphere)	-0.299442	-0.306197	-0.343649	-0.235484	-0.288712	-0.294697	0.0390291
Mean thickness of S-orbital-med-olfact (right hemisphere)	-0.0251251	-0.0851558	0.0267914	-0.142477	-0.0651099	-0.0582152	0.0636286
Mean thickness of S-orbital-H-Shaped (right hemisphere)	-0.131757	-0.216504	-0.0577931	-0.110853	-0.248493	-0.15308	0.0781722
Mean thickness of S-parieto-occipital (right hemisphere)	-0.198914	-0.248452	-0.407722	-0.197093	-0.201181	-0.250672	0.0903723
Mean thickness of S-pericallosal (right hemisphere)	0.053741	0.0916226	0.16071	0.0268783	0.0639017	0.0793706	0.0510337
Mean thickness of S-postcentral (right hemisphere)	-0.280965	-0.277295	-0.484611	-0.265641	-0.229038	-0.30751	0.10111
Mean thickness of S-precentral-inf-part (right hemisphere)	0.0154452	0.0358769	-0.0672886	0.0632011	0.119588	0.0333646	0.068526
Mean thickness of S-precentral-sup-part (right hemisphere)	0.051108	-0.00430966	-0.17428	-0.00375473	0.0362948	-0.0189883	0.0901842
Mean thickness of S-suborbital (right hemisphere)	0.119027	0.0847622	0.0569883	-0.00694219	0.0906874	0.0689045	0.0477832
Mean thickness of S-subparietal (right hemisphere)	-0.116027	-0.112583	-0.30479	-0.120511	-0.146065	-0.159995	0.0820059
Mean thickness of S-temporal-inf (right hemisphere)	0.0543461	0.0165679	0.106163	-0.000590208	0.0551573	0.0463288	0.0412597
Mean thickness of S-temporal-sup (right hemisphere)	0.161217	0.0269063	0.173349	0.100905	0.0513459	0.102745	0.0648088
Mean thickness of S-temporal-transverse (right hemisphere)	0.262686	0.262795	0.317344	0.305647	0.354721	0.300639	0.0390565
