# Supplementary material for: Cardiometabolic health and physical robustness map onto distinct patterns of brain structure and neurotransmitter systems
Source: PLoS Biol. 2025 Nov 21;23(11):e3003498. doi: 10.1371/journal.pbio.3003498 (PMC12671889; doi:10.1371/journal.pbio.3003498)
Supplement: S2 File — (ZIP) [file pbio.3003498.s002.zip › supplementary_data/S25_Data.xlsx]

## Sheet: rf_loadings
Category	Label	split1	split2	split3	split4	split5	avg	stdv	Label_short
Body size measures	Body mass index (BMI)	-0.89502	-0.895775	-0.899205	-0.893211	-0.89602	-0.895846	0.00217617	Body mass index (BMI)
Body composition by impedance	Whole body fat mass	-0.895462	-0.89486	-0.89596	-0.894333	-0.89592	-0.895307	0.000702845	Whole body fat mass
Body size measures	Waist circumference	-0.862859	-0.866165	-0.863497	-0.859577	-0.859105	-0.862241	0.00292763	Waist circumference
Body size measures	Hip circumference	-0.836802	-0.833763	-0.837195	-0.833625	-0.838445	-0.835966	0.00216151	Hip circumference
Body composition by impedance	Body fat percentage	-0.812629	-0.81343	-0.813193	-0.814157	-0.81607	-0.813896	0.0013333	Body fat percentage
Body composition by impedance	Basal metabolic rate	-0.76524	-0.76224	-0.766048	-0.759406	-0.760621	-0.762711	0.00287425	Basal metabolic rate
Body composition by impedance	Whole body water mass	-0.669703	-0.666214	-0.670547	-0.662879	-0.663927	-0.666654	0.00340343	Whole body water mass
Body composition by impedance	Whole body fat-free mass	-0.669612	-0.666108	-0.670479	-0.66279	-0.663863	-0.66657	0.00340453	Whole body fat-free mass
Body size measures	waist_to_hip	-0.471792	-0.480653	-0.472497	-0.470097	-0.463574	-0.471722	0.00611156	waist_to_hip
Blood pressure	Diastolic blood pressure, automated reading	-0.399827	-0.392185	-0.389936	-0.395663	-0.396336	-0.394789	0.00383616	Diastolic blood pressure, automated reading
Blood pressure	Systolic blood pressure, automated reading	-0.287498	-0.285051	-0.278837	-0.285245	-0.291375	-0.285601	0.00455825	Systolic blood pressure, automated reading
Blood pressure	Pulse rate, automated reading	-0.261294	-0.273113	-0.269932	-0.275058	-0.252082	-0.266296	0.00953321	Pulse rate, automated reading
Physical activity	Time spent watching television (TV)	-0.243707	-0.2473	-0.257592	-0.260452	-0.263946	-0.254599	0.0086962	Time spent watching television (TV)
Medical conditions	Number of self-reported non-cancer illnesses	-0.188794	-0.197943	-0.192588	-0.218314	-0.204261	-0.20038	0.0115929	Number of self-reported non-cancer illnesses
Medication	Taking other prescription medications	-0.187469	-0.178878	-0.191784	-0.198319	-0.193954	-0.190081	0.00738422	Taking other prescription medications
Diet	Major dietary changes in the last 5 years	-0.167257	-0.198072	-0.196618	-0.188356	-0.191018	-0.188264	0.0123982	Major dietary changes in the last 5 years
Diet	Variation in diet	-0.17412	-0.182474	-0.185722	-0.186049	-0.188368	-0.183347	0.00556884	Variation in diet
Medications	Number of treatments/medications taken	-0.172539	-0.182391	-0.175127	-0.197652	-0.188975	-0.183337	0.0102664	Number of treatments/medications taken
Sleep	Nap during day	-0.134559	-0.145022	-0.140478	-0.168551	-0.159381	-0.149598	0.0140106	Nap during day
General health	Weight change compared with 1 year ago	-0.151275	-0.133651	-0.140004	-0.14523	-0.147651	-0.143562	0.00688984	Weight change compared with 1 year ago
Diet	Processed meat intake	-0.122369	-0.123863	-0.123245	-0.128431	-0.145492	-0.12868	0.00968616	Processed meat intake
Operations	Number of operations, self-reported	-0.113496	-0.106987	-0.116638	-0.114128	-0.109894	-0.112229	0.00379389	Number of operations, self-reported
Physical activity	Time spent using computer	-0.107283	-0.0957322	-0.106608	-0.107625	-0.138009	-0.111051	0.0158671	Time spent using computer
Diet	Poultry intake	-0.0802641	-0.0873396	-0.0939973	-0.101176	-0.112918	-0.095139	0.0126088	Poultry intake
Residential air pollution	Particulate matter air pollution (pm2.5); 2010	-0.0922879	-0.0651157	-0.101186	-0.0629219	-0.0942074	-0.0831437	0.0177867	Particulate matter air pollution (pm2.5); 2010
Residential air pollution	Nitrogen oxides air pollution; 2010	-0.0901556	-0.0605596	-0.0988266	-0.0598974	-0.0919612	-0.0802801	0.0185896	Nitrogen oxides air pollution; 2010
Residential air pollution	Particulate matter air pollution (pm10); 2010	-0.0630134	-0.0573217	-0.0839206	-0.0719915	-0.104637	-0.0761768	0.0188165	Particulate matter air pollution (pm10); 2010
Physical activity	Time spent driving	-0.0720142	-0.0666769	-0.0817341	-0.0715128	-0.0852647	-0.0754405	0.00774744	Time spent driving
Residential air pollution	Nitrogen dioxide air pollution; 2010	-0.0845576	-0.0541776	-0.0933537	-0.0508488	-0.0848532	-0.0735582	0.0195688	Nitrogen dioxide air pollution; 2010
Residential air pollution	Particulate matter air pollution (pm10); 2007	-0.0775652	-0.0532975	-0.0853503	-0.0507293	-0.0731045	-0.0680093	0.0152727	Particulate matter air pollution (pm10); 2007
Residential air pollution	Particulate matter air pollution (pm2.5) absorbance; 2010	-0.0609688	-0.0400237	-0.0777273	-0.0393538	-0.081106	-0.0598359	0.0199113	Particulate matter air pollution (pm2.5) absorbance; 2010
Residential air pollution	Nitrogen dioxide air pollution; 2007	-0.0694571	-0.0415003	-0.0774293	-0.0382117	-0.0672133	-0.0587623	0.0177099	Nitrogen dioxide air pollution; 2007
Diet	Pork intake	-0.0418787	-0.0506659	-0.0492319	-0.0499216	-0.0809207	-0.0545238	0.015172	Pork intake
Smoking	Past tobacco smoking	-0.0704341	-0.0440157	-0.0286824	-0.020642	-0.0453629	-0.0418274	0.0190869	Past tobacco smoking
Residential air pollution	Particulate matter air pollution 2.5-10um; 2010	-0.0199404	-0.0270837	-0.0406069	-0.0429232	-0.0713334	-0.0403775	0.0197434	Particulate matter air pollution 2.5-10um; 2010
Diet	Coffee intake	-0.0397934	-0.0438724	-0.040408	-0.0460004	-0.0317696	-0.0403688	0.00543757	Coffee intake
Diet	Beef intake	-0.0163525	-0.0314616	-0.0280134	-0.0149616	-0.070408	-0.0322394	0.0225068	Beef intake
Smoking	Smoking status	-0.0571886	-0.0304878	-0.0187717	-0.0100477	-0.0328794	-0.0298751	0.0178314	Smoking status
Diet	spread type - never rarely use spread	-0.0113752	-0.0400491	-0.0324825	-0.03989	-0.021415	-0.0290424	0.0124595	spread type - never rarely use spread
Diet	Water intake	-0.0191393	-0.0445431	-0.0113681	-0.0230162	-0.0259797	-0.0248093	0.0123169	Water intake
Smoking	Ever smoked	-0.0499602	-0.0260787	-0.00943336	-0.00180059	-0.0263636	-0.0227273	0.0185792	Ever smoked
Diet	Salt added to food	-0.0143328	-0.0290273	-0.0273177	-0.00735111	-0.0328571	-0.0221772	0.0108254	Salt added to food
Residential air pollution	Traffic intensity on the nearest major road	0.000553492	-0.012373	-0.0184702	-0.0244762	-0.0499596	-0.0209451	0.0186822	Traffic intensity on the nearest major road
Sleep	Sleeplessness / insomnia	0.00245691	-0.0124738	0.00639568	-0.0270556	-0.0272709	-0.0115895	0.0158639	Sleeplessness / insomnia
Confoundings	Site-11027.0	0	0	0	0	0	0	0	Site-11027.0
Confoundings	Site-11026.0	0	0	0	0	0	0	0	Site-11026.0
Confoundings	Site-11025.0	0	0	0	0	0	0	0	Site-11025.0
Confoundings	Age when attended assessment centre	0	0	0	0	0	0	0	Age when attended assessment centre
Diet	spread type - other type	-0.00969895	0.0111758	0.0133012	0.00121835	-0.0127126	0.000656769	0.0117986	spread type - other type
Sleep	Sleep duration	0.007859	-0.000903795	0.00232284	0.00703279	0.0242221	0.00810658	0.00968972	Sleep duration
Diet	Lamb/mutton intake	0.0225632	0.0206024	0.00804457	0.018874	-0.0249504	0.00902675	0.0198092	Lamb/mutton intake
Diet	Bread intake	-0.00879354	0.0142391	0.00912508	0.0288476	0.00971893	0.0106274	0.0134654	Bread intake
Diet	Cooked vegetable intake	0.0327327	0.0138261	0.0127979	0.0116147	0.0128879	0.0167718	0.00895685	Cooked vegetable intake
Diet	spread type - butter spreadable butter	0.01639	0.0169503	0.00993794	0.0257938	0.0258676	0.0189879	0.00682741	spread type - butter spreadable butter
Hand grip strength	Hand grip strength (left)	0.0156917	0.0279359	0.0184795	0.020548	0.0270013	0.0219313	0.00535071	Hand grip strength (left)
Hand grip strength	Hand grip strength (right)	0.0187318	0.0324498	0.0203488	0.0195924	0.0310351	0.0244316	0.00671701	Hand grip strength (right)
Diet	Tea intake	0.0404995	0.0396919	0.0360703	0.0577867	0.0310295	0.0410156	0.0100929	Tea intake
Diet	Salad / raw vegetable intake	0.0870416	0.0329305	0.0688641	0.0696307	0.0772748	0.0671483	0.0204833	Salad / raw vegetable intake
Diet	Non-oily fish intake	0.0807276	0.068902	0.0643368	0.0692168	0.0840622	0.0734491	0.00847402	Non-oily fish intake
Diet	Fresh fruit intake	0.0918412	0.0692669	0.0685444	0.0588008	0.0846795	0.0746266	0.0133564	Fresh fruit intake
Diet	Cheese intake	0.0834514	0.0652856	0.104228	0.0884883	0.0821767	0.084726	0.013969	Cheese intake
Alcohol	Alcohol usually taken with meals	0.0704781	0.104955	0.101585	0.0937633	0.0948028	0.0931169	0.0134873	Alcohol usually taken with meals
Alcohol	Alcohol intake versus 10 years previously	0.111347	0.114003	0.102165	0.0879358	0.108322	0.104754	0.0103838	Alcohol intake versus 10 years previously
Sleep	Getting up in morning	0.133005	0.119827	0.10843	0.123477	0.134913	0.12393	0.0107272	Getting up in morning
Diet	Cereal intake	0.135397	0.141253	0.122431	0.121084	0.116505	0.127334	0.0104776	Cereal intake
Diet	Dried fruit intake	0.13561	0.142102	0.130682	0.143193	0.143565	0.13903	0.00567269	Dried fruit intake
Diet	Oily fish intake	0.151394	0.147544	0.132505	0.128108	0.152591	0.142428	0.0113291	Oily fish intake
Physical activity	Frequency of stair climbing in last 4 weeks	0.209878	0.187066	0.214226	0.192869	0.191073	0.199022	0.012176	Frequency of stair climbing in last 4 weeks
Physical activity	Number of days/week walked 10+ minutes	0.213056	0.227119	0.224311	0.230913	0.233173	0.225714	0.00785547	Number of days/week walked 10+ minutes
Alcohol	Alcohol intake frequency.	0.219167	0.233752	0.243082	0.232869	0.220311	0.229836	0.0100568	Alcohol intake frequency.
Physical activity	Number of days/week of moderate physical activity 10+ minutes	0.235162	0.241461	0.235974	0.249029	0.238643	0.240054	0.0055923	Number of days/week of moderate physical activity 10+ minutes
Physical activity	Number of days/week of vigorous physical activity 10+ minutes	0.258707	0.263711	0.251004	0.262808	0.264013	0.260049	0.00548524	Number of days/week of vigorous physical activity 10+ minutes
General health	Overall health rating	0.383071	0.375457	0.363137	0.38181	0.384955	0.377686	0.00888105	Overall health rating
Physical activity	Usual walking pace	0.44056	0.446714	0.453231	0.450802	0.457119	0.449685	0.00634802	Usual walking pace
Body composition by impedance	Impedance of whole body	0.47141	0.469875	0.47768	0.463607	0.466576	0.469829	0.00532527	Impedance of whole body

## Sheet: brain_loadings
label	split1	split2	split3	split4	split5	avg	stdv
Mean thickness of G+S-frontomargin (left hemisphere)	-0.248602	-0.233483	-0.345977	-0.294354	-0.300642	-0.284612	0.0448008
Mean thickness of G+S-occipital-inf (left hemisphere)	-0.0145036	0.0329326	-0.0169693	-0.0902681	0.0974037	0.00171908	0.0692891
Mean thickness of G+S-paracentral (left hemisphere)	0.183765	0.188912	0.100199	0.0970503	0.248999	0.163785	0.0647856
Mean thickness of G+S-subcentral (left hemisphere)	0.205424	0.219662	0.113244	0.118132	0.161413	0.163575	0.0487341
Mean thickness of G+S-transv-frontopol (left hemisphere)	-0.48259	-0.398313	-0.498313	-0.498865	-0.551757	-0.485968	0.0555465
Mean thickness of G+S-cingul-Ant (left hemisphere)	0.627705	0.652795	0.569703	0.583546	0.628359	0.612422	0.0345552
Mean thickness of G+S-cingul-Mid-Ant (left hemisphere)	0.625652	0.615264	0.574745	0.558721	0.554402	0.585757	0.0327783
Mean thickness of G+S-cingul-Mid-Post (left hemisphere)	0.383996	0.359891	0.256827	0.329799	0.325649	0.331232	0.0478921
Mean thickness of G-cingul-Post-dorsal (left hemisphere)	0.366251	0.383302	0.272423	0.399594	0.464074	0.377129	0.069253
Mean thickness of G-cingul-Post-ventral (left hemisphere)	0.00162768	-0.0327995	-0.0866423	0.025086	-0.114726	-0.0414908	0.0586713
Mean thickness of G-cuneus (left hemisphere)	-0.641892	-0.677818	-0.751498	-0.804749	-0.69163	-0.713517	0.0645167
Mean thickness of G-front-inf-Opercular (left hemisphere)	0.291283	0.277749	0.193516	0.130112	0.312398	0.241012	0.0766933
Mean thickness of G-front-inf-Orbital (left hemisphere)	0.0836686	0.204868	0.0262424	0.028136	0.0477372	0.0781305	0.0745129
Mean thickness of G-front-inf-Triangul (left hemisphere)	-0.00628978	-0.058056	-0.113294	-0.117108	-0.161385	-0.0912266	0.0599867
Mean thickness of G-front-middle (left hemisphere)	-0.216913	-0.178895	-0.318544	-0.350148	-0.206858	-0.254272	0.0752474
Mean thickness of G-front-sup (left hemisphere)	-0.033005	0.0132376	-0.140961	-0.142481	0.0130537	-0.058031	0.0786886
Mean thickness of G-Ins-lg+S-cent-ins (left hemisphere)	0.659848	0.610136	0.606281	0.584637	0.531131	0.598407	0.0466107
Mean thickness of G-insular-short (left hemisphere)	0.969738	0.975652	0.989861	0.879294	1	0.962909	0.048225
Mean thickness of G-occipital-middle (left hemisphere)	-0.156052	-0.150024	-0.19054	-0.253013	-0.0943603	-0.168798	0.0583539
Mean thickness of G-occipital-sup (left hemisphere)	-0.513175	-0.512208	-0.585635	-0.648849	-0.434042	-0.538782	0.0816123
Mean thickness of G-oc-temp-lat-fusifor (left hemisphere)	0.427106	0.445839	0.392415	0.319615	0.504224	0.41784	0.0682394
Mean thickness of G-oc-temp-med-Lingual (left hemisphere)	-0.497317	-0.496357	-0.560898	-0.633478	-0.516485	-0.540907	0.0579877
Mean thickness of G-oc-temp-med-Parahip (left hemisphere)	0.470818	0.420412	0.400783	0.361395	0.40217	0.411116	0.0397166
Mean thickness of G-orbital (left hemisphere)	0.359251	0.30949	0.258518	0.190574	0.322353	0.288037	0.0653446
Mean thickness of G-pariet-inf-Angular (left hemisphere)	-0.0482788	-0.074431	-0.141802	-0.172151	-0.0471023	-0.0967531	0.0570692
Mean thickness of G-pariet-inf-Supramar (left hemisphere)	0.122046	0.169527	0.0918593	0.0409239	0.173103	0.119492	0.0554992
Mean thickness of G-parietal-sup (left hemisphere)	-0.417932	-0.422501	-0.523126	-0.549291	-0.371336	-0.456837	0.0757382
Mean thickness of G-postcentral (left hemisphere)	-0.393702	-0.403481	-0.454358	-0.477491	-0.371254	-0.420057	0.0442331
Mean thickness of G-precentral (left hemisphere)	0.105798	0.133616	0.0435172	-0.0367116	0.176303	0.0845046	0.0831649
Mean thickness of G-precuneus (left hemisphere)	-0.105015	-0.117027	-0.2164	-0.249515	0.00347209	-0.136897	0.100148
Mean thickness of G-rectus (left hemisphere)	0.609951	0.564942	0.501734	0.457745	0.533271	0.533529	0.0582693
Mean thickness of G-subcallosal (left hemisphere)	0.508285	0.453235	0.480395	0.481614	0.32978	0.450662	0.0703235
Mean thickness of G-temp-sup-G-T-transv (left hemisphere)	0.203893	0.221913	0.131408	0.188732	0.178683	0.184926	0.0340787
Mean thickness of G-temp-sup-Lateral (left hemisphere)	0.492556	0.412591	0.417495	0.341239	0.344134	0.401603	0.0624346
Mean thickness of G-temp-sup-Plan-polar (left hemisphere)	0.931425	0.898803	0.90478	0.815975	0.796402	0.869477	0.0594688
Mean thickness of G-temp-sup-Plan-tempo (left hemisphere)	0.176975	0.157266	0.0981285	0.0839826	0.102276	0.123726	0.0407898
Mean thickness of G-temporal-inf (left hemisphere)	0.389613	0.38033	0.307319	0.281209	0.359119	0.343518	0.0472122
Mean thickness of G-temporal-middle (left hemisphere)	0.437322	0.438748	0.44503	0.376189	0.433723	0.426202	0.0282552
Mean thickness of Lat-Fis-ant-Horizont (left hemisphere)	0.0143087	0.100188	0.0014478	0.0304673	0.0539651	0.0400754	0.0389062
Mean thickness of Lat-Fis-ant-Vertical (left hemisphere)	0.110368	0.147848	0.0527496	0.0129875	0.038943	0.0725792	0.055157
Mean thickness of Lat-Fis-post (left hemisphere)	0.379086	0.353517	0.26721	0.297714	0.361284	0.331762	0.047198
Mean thickness of Pole-occipital (left hemisphere)	-0.727889	-0.733434	-0.784409	-0.809439	-0.758681	-0.76277	0.0344249
Mean thickness of Pole-temporal (left hemisphere)	1	1	0.941237	0.841958	0.935047	0.943648	0.0647527
Mean thickness of S-calcarine (left hemisphere)	-0.429233	-0.413404	-0.499554	-0.489371	-0.496409	-0.465594	0.0409699
Mean thickness of S-central (left hemisphere)	0.404956	0.360111	0.312688	0.258861	0.45052	0.357427	0.0752485
Mean thickness of S-cingul-Marginalis (left hemisphere)	-0.0947262	-0.144199	-0.206974	-0.096587	-0.0384834	-0.116194	0.0630664
Mean thickness of S-circular-insula-ant (left hemisphere)	0.328736	0.43304	0.315997	0.237788	0.205404	0.304193	0.0887582
Mean thickness of S-circular-insula-inf (left hemisphere)	0.761869	0.708204	0.71406	0.626506	0.554002	0.672928	0.0823789
Mean thickness of S-circular-insula-sup (left hemisphere)	0.468271	0.49388	0.39412	0.392178	0.425793	0.434848	0.045176
Mean thickness of S-collat-transv-ant (left hemisphere)	0.707669	0.715383	0.715967	0.606077	0.697304	0.68848	0.046679
Mean thickness of S-collat-transv-post (left hemisphere)	-0.299972	-0.202869	-0.356446	-0.308396	-0.136395	-0.260816	0.0891357
Mean thickness of S-front-inf (left hemisphere)	-0.16272	-0.203622	-0.272478	-0.269696	-0.215586	-0.224821	0.0465731
Mean thickness of S-front-middle (left hemisphere)	-0.390098	-0.348562	-0.464925	-0.456617	-0.330672	-0.398175	0.0611439
Mean thickness of S-front-sup (left hemisphere)	-0.209003	-0.160987	-0.273757	-0.295596	-0.130144	-0.213897	0.0708802
Mean thickness of S-interm-prim-Jensen (left hemisphere)	0.00750508	-0.0482673	-0.0394496	-0.0234037	-0.0670394	-0.034131	0.0281057
Mean thickness of S-intrapariet+P-trans (left hemisphere)	-0.330274	-0.366116	-0.4548	-0.478045	-0.308905	-0.387628	0.0752277
Mean thickness of S-oc-middle+Lunatus (left hemisphere)	-0.520793	-0.534157	-0.556079	-0.627785	-0.510489	-0.54986	0.0467775
Mean thickness of S-oc-sup+transversal (left hemisphere)	-0.300112	-0.312675	-0.336196	-0.442043	-0.234205	-0.325046	0.0755638
Mean thickness of S-occipital-ant (left hemisphere)	-0.0940515	-0.167007	-0.148551	-0.157229	-0.0812298	-0.129614	0.0391317
Mean thickness of S-oc-temp-lat (left hemisphere)	0.292742	0.291097	0.144202	0.259463	0.304981	0.258497	0.0660692
Mean thickness of S-oc-temp-med+Lingual (left hemisphere)	0.292709	0.1881	0.137965	0.0706674	0.213897	0.180668	0.0831208
Mean thickness of S-orbital-lateral (left hemisphere)	-0.0407571	-0.103555	-0.20647	-0.142928	-0.0997097	-0.118684	0.0611467
Mean thickness of S-orbital-med-olfact (left hemisphere)	0.605121	0.524064	0.526731	0.401666	0.474925	0.506502	0.074885
Mean thickness of S-orbital-H-Shaped (left hemisphere)	0.167695	0.204222	0.244642	0.120357	0.199777	0.187339	0.0463569
Mean thickness of S-parieto-occipital (left hemisphere)	-0.239096	-0.278773	-0.364711	-0.388373	-0.200515	-0.294293	0.0804544
Mean thickness of S-pericallosal (left hemisphere)	0.289484	0.295171	0.268206	0.323083	0.121042	0.259397	0.0797818
Mean thickness of S-postcentral (left hemisphere)	-0.175587	-0.182125	-0.240418	-0.267334	-0.0360108	-0.180295	0.0894904
Mean thickness of S-precentral-inf-part (left hemisphere)	-0.0334588	-0.0262721	-0.113339	-0.130542	-0.0672851	-0.0741793	0.0466664
Mean thickness of S-precentral-sup-part (left hemisphere)	0.112723	0.164703	0.0421715	-0.0370723	0.18019	0.092543	0.090324
Mean thickness of S-suborbital (left hemisphere)	0.267019	0.275542	0.221777	0.281634	0.324449	0.274084	0.03668
Mean thickness of S-subparietal (left hemisphere)	-0.31221	-0.30365	-0.369352	-0.333299	-0.244537	-0.31261	0.0457221
Mean thickness of S-temporal-inf (left hemisphere)	0.38799	0.349484	0.385321	0.341783	0.33787	0.36049	0.0242671
Mean thickness of S-temporal-sup (left hemisphere)	0.497826	0.411718	0.405608	0.36216	0.406516	0.416766	0.0495166
Mean thickness of S-temporal-transverse (left hemisphere)	0.243559	0.258845	0.155726	0.228366	0.231966	0.223693	0.0398123
Mean thickness of G+S-frontomargin (right hemisphere)	-0.239286	-0.221023	-0.329783	-0.265678	-0.347027	-0.28056	0.0554762
Mean thickness of G+S-occipital-inf (right hemisphere)	-0.245932	-0.181527	-0.294834	-0.318251	-0.21882	-0.251873	0.055516
Mean thickness of G+S-paracentral (right hemisphere)	0.0397546	0.038819	-0.0393694	-0.0245525	0.184779	0.0398861	0.088641
Mean thickness of G+S-subcentral (right hemisphere)	0.125123	0.0578661	-0.0142552	0.00835983	0.1186	0.0591388	0.062961
Mean thickness of G+S-transv-frontopol (right hemisphere)	-0.521632	-0.497557	-0.603376	-0.58474	-0.579051	-0.557271	0.0452505
Mean thickness of G+S-cingul-Ant (right hemisphere)	0.436607	0.434116	0.359324	0.372149	0.507864	0.422012	0.059469
Mean thickness of G+S-cingul-Mid-Ant (right hemisphere)	0.327446	0.347419	0.23699	0.298618	0.352025	0.3125	0.0471685
Mean thickness of G+S-cingul-Mid-Post (right hemisphere)	0.281078	0.278837	0.192051	0.212275	0.295656	0.251979	0.0464853
Mean thickness of G-cingul-Post-dorsal (right hemisphere)	0.311319	0.306421	0.295046	0.315824	0.399001	0.325522	0.0417988
Mean thickness of G-cingul-Post-ventral (right hemisphere)	-0.126658	-0.122923	-0.191562	-0.0761099	-0.134483	-0.130347	0.0411545
Mean thickness of G-cuneus (right hemisphere)	-0.749585	-0.801009	-0.862271	-0.914335	-0.724514	-0.810343	0.0785113
Mean thickness of G-front-inf-Opercular (right hemisphere)	0.127178	0.0868126	0.0229025	-0.0107335	0.153943	0.0760205	0.0691977
Mean thickness of G-front-inf-Orbital (right hemisphere)	-0.0339613	-0.0293732	-0.13814	-0.182308	-0.0741752	-0.0915915	0.0668802
Mean thickness of G-front-inf-Triangul (right hemisphere)	-0.154286	-0.232439	-0.323828	-0.335452	-0.327057	-0.274612	0.0792639
Mean thickness of G-front-middle (right hemisphere)	-0.374257	-0.32901	-0.486951	-0.49764	-0.332028	-0.403977	0.0826701
Mean thickness of G-front-sup (right hemisphere)	-0.188495	-0.151522	-0.314299	-0.298679	-0.0915728	-0.208914	0.0957124
Mean thickness of G-Ins-lg+S-cent-ins (right hemisphere)	0.495341	0.534419	0.458459	0.450386	0.536796	0.49508	0.0407016
Mean thickness of G-insular-short (right hemisphere)	0.509899	0.555652	0.493558	0.52276	0.613996	0.539173	0.0476368
Mean thickness of G-occipital-middle (right hemisphere)	-0.438557	-0.456505	-0.52803	-0.539413	-0.39557	-0.471615	0.0609983
Mean thickness of G-occipital-sup (right hemisphere)	-0.656043	-0.662696	-0.731954	-0.762793	-0.503163	-0.66333	0.100386
Mean thickness of G-oc-temp-lat-fusifor (right hemisphere)	0.135981	0.149941	0.120281	0.00597504	0.280423	0.13852	0.0976912
Mean thickness of G-oc-temp-med-Lingual (right hemisphere)	-0.664407	-0.719137	-0.749681	-0.808456	-0.593035	-0.706943	0.0822562
Mean thickness of G-oc-temp-med-Parahip (right hemisphere)	0.295924	0.241804	0.222302	0.203428	0.261872	0.245066	0.0358175
Mean thickness of G-orbital (right hemisphere)	0.233873	0.237844	0.12197	0.0599556	0.218196	0.174368	0.0795717
Mean thickness of G-pariet-inf-Angular (right hemisphere)	-0.351196	-0.375138	-0.445868	-0.45109	-0.243679	-0.373394	0.084574
Mean thickness of G-pariet-inf-Supramar (right hemisphere)	-0.0692402	-0.0518776	-0.165709	-0.18427	0.00432639	-0.0933539	0.0795991
Mean thickness of G-parietal-sup (right hemisphere)	-0.696058	-0.717176	-0.817831	-0.819058	-0.620835	-0.734192	0.0848399
Mean thickness of G-postcentral (right hemisphere)	-0.582075	-0.617799	-0.682006	-0.652904	-0.525433	-0.612043	0.0612309
Mean thickness of G-precentral (right hemisphere)	-0.0820365	-0.0354159	-0.157064	-0.206107	0.0545399	-0.0852167	0.102224
Mean thickness of G-precuneus (right hemisphere)	-0.189559	-0.255987	-0.326808	-0.351606	-0.0465733	-0.234107	0.122507
Mean thickness of G-rectus (right hemisphere)	0.566347	0.534994	0.404138	0.443636	0.463597	0.482542	0.0666974
Mean thickness of G-subcallosal (right hemisphere)	0.480337	0.459025	0.415331	0.417191	0.307676	0.415912	0.06657
Mean thickness of G-temp-sup-G-T-transv (right hemisphere)	-0.00892054	-0.0395779	-0.116213	-0.0885529	-0.0678168	-0.0642162	0.0417539
Mean thickness of G-temp-sup-Lateral (right hemisphere)	0.228806	0.136013	0.0560722	0.0524762	0.124254	0.119525	0.072039
Mean thickness of G-temp-sup-Plan-polar (right hemisphere)	0.548743	0.460469	0.411515	0.341058	0.38022	0.428401	0.0802275
Mean thickness of G-temp-sup-Plan-tempo (right hemisphere)	0.0554243	0.0502771	-0.0784755	-0.0617043	0.104178	0.01394	0.0797606
Mean thickness of G-temporal-inf (right hemisphere)	0.131778	0.163308	0.0687197	0.0180622	0.225119	0.121397	0.0807395
Mean thickness of G-temporal-middle (right hemisphere)	0.156154	0.121696	0.0291461	0.0311351	0.0875899	0.0851442	0.055761
Mean thickness of Lat-Fis-ant-Horizont (right hemisphere)	0.222723	0.166611	0.147223	0.0955545	0.248715	0.176165	0.0609471
Mean thickness of Lat-Fis-ant-Vertical (right hemisphere)	0.0012267	0.00348822	-0.0418428	-0.0625541	0.0139148	-0.0171534	0.033166
Mean thickness of Lat-Fis-post (right hemisphere)	0.309074	0.242245	0.171637	0.211873	0.308663	0.248698	0.0603678
Mean thickness of Pole-occipital (right hemisphere)	-0.92207	-0.900684	-1	-1	-0.881112	-0.940773	0.0559732
Mean thickness of Pole-temporal (right hemisphere)	0.602183	0.581292	0.526105	0.46302	0.637343	0.561989	0.0684635
Mean thickness of S-calcarine (right hemisphere)	-0.518417	-0.524488	-0.585185	-0.553602	-0.513137	-0.538966	0.0302052
Mean thickness of S-central (right hemisphere)	0.0925792	0.0256881	-0.038609	-0.0490472	0.189951	0.0441124	0.0993465
Mean thickness of S-cingul-Marginalis (right hemisphere)	-0.316639	-0.314786	-0.331105	-0.326125	-0.170448	-0.291821	0.0681812
Mean thickness of S-circular-insula-ant (right hemisphere)	0.193169	0.220859	0.116915	0.0648675	0.0848848	0.136139	0.0680187
Mean thickness of S-circular-insula-inf (right hemisphere)	0.432168	0.323343	0.323465	0.303584	0.308626	0.338237	0.0532462
Mean thickness of S-circular-insula-sup (right hemisphere)	0.187134	0.162871	0.0948915	0.131293	0.14984	0.145206	0.034701
Mean thickness of S-collat-transv-ant (right hemisphere)	0.433796	0.435027	0.409387	0.387469	0.477199	0.428576	0.0335075
Mean thickness of S-collat-transv-post (right hemisphere)	-0.214118	-0.128493	-0.23345	-0.327752	-0.0519992	-0.191162	0.105197
Mean thickness of S-front-inf (right hemisphere)	-0.266403	-0.235191	-0.318974	-0.327095	-0.32592	-0.294717	0.0416994
Mean thickness of S-front-middle (right hemisphere)	-0.395714	-0.372775	-0.463667	-0.476189	-0.398952	-0.421459	0.0455969
Mean thickness of S-front-sup (right hemisphere)	-0.376139	-0.314334	-0.443743	-0.437834	-0.269071	-0.368224	0.0763981
Mean thickness of S-interm-prim-Jensen (right hemisphere)	-0.140503	-0.123359	-0.122421	-0.192397	-0.067618	-0.12926	0.0447045
Mean thickness of S-intrapariet+P-trans (right hemisphere)	-0.554377	-0.598673	-0.677677	-0.673479	-0.54831	-0.610503	0.0625225
Mean thickness of S-oc-middle+Lunatus (right hemisphere)	-0.716381	-0.638356	-0.711815	-0.751469	-0.609613	-0.685527	0.0591174
Mean thickness of S-oc-sup+transversal (right hemisphere)	-0.439714	-0.441875	-0.496184	-0.537984	-0.423104	-0.467772	0.0479326
Mean thickness of S-occipital-ant (right hemisphere)	-0.187097	-0.232798	-0.253071	-0.26824	-0.183331	-0.224907	0.038378
Mean thickness of S-oc-temp-lat (right hemisphere)	0.0689174	0.0516701	-0.0901854	-0.0972747	-0.0942957	-0.0322337	0.0847228
Mean thickness of S-oc-temp-med+Lingual (right hemisphere)	0.287288	0.159269	0.181684	0.0602833	0.325023	0.202709	0.105745
Mean thickness of S-orbital-lateral (right hemisphere)	-0.118856	-0.108325	-0.159155	-0.1756	-0.128117	-0.138011	0.0283112
Mean thickness of S-orbital-med-olfact (right hemisphere)	0.547195	0.53563	0.491573	0.398188	0.459397	0.486397	0.0605328
Mean thickness of S-orbital-H-Shaped (right hemisphere)	0.0665467	0.141678	0.155673	0.0556857	0.112812	0.106479	0.0443668
Mean thickness of S-parieto-occipital (right hemisphere)	-0.250552	-0.323735	-0.366802	-0.375867	-0.13577	-0.290545	0.0996885
Mean thickness of S-pericallosal (right hemisphere)	0.123496	0.21107	0.20203	0.235006	0.152813	0.184883	0.0455217
Mean thickness of S-postcentral (right hemisphere)	-0.389176	-0.399646	-0.460713	-0.459477	-0.260893	-0.393981	0.0814102
Mean thickness of S-precentral-inf-part (right hemisphere)	-0.10595	-0.0869606	-0.185058	-0.179079	-0.129678	-0.137345	0.0435925
Mean thickness of S-precentral-sup-part (right hemisphere)	-0.129485	-0.0317917	-0.178701	-0.233796	-0.018924	-0.11854	0.0928327
Mean thickness of S-suborbital (right hemisphere)	0.184178	0.131755	0.085632	0.0854453	0.0714586	0.111694	0.0464854
Mean thickness of S-subparietal (right hemisphere)	-0.166293	-0.220287	-0.267892	-0.226938	-0.16158	-0.208598	0.0446912
Mean thickness of S-temporal-inf (right hemisphere)	0.259686	0.201282	0.174856	0.127572	0.247522	0.202184	0.0540291
Mean thickness of S-temporal-sup (right hemisphere)	0.167651	0.0920122	0.0320425	0.055778	0.117995	0.0930958	0.0531502
Mean thickness of S-temporal-transverse (right hemisphere)	0.00735309	0.0178486	-0.186465	-0.11414	-0.0749607	-0.0700728	0.0854954
