# Supplementary material for: Cardiometabolic health and physical robustness map onto distinct patterns of brain structure and neurotransmitter systems
Source: PLoS Biol. 2025 Nov 21;23(11):e3003498. doi: 10.1371/journal.pbio.3003498 (PMC12671889; doi:10.1371/journal.pbio.3003498)
Supplement: S2 File — (ZIP) [file pbio.3003498.s002.zip › supplementary_data/S10_Data.xlsx]

## Sheet: correl
0.274215	0.274235	0.274287	0.274423	0.27477	0.275632	0.277614	0.281513	0.287209	0.292143
0.274256	0.274276	0.274328	0.274464	0.274811	0.275672	0.277653	0.281551	0.287245	0.292178
0.274379	0.274399	0.274451	0.274586	0.274933	0.275793	0.277772	0.281666	0.287354	0.292282
0.274743	0.274763	0.274815	0.27495	0.275296	0.276153	0.278125	0.282007	0.287679	0.292591
0.275777	0.275796	0.275848	0.275981	0.276323	0.277172	0.279126	0.282975	0.288601	0.29347
0.278351	0.27837	0.27842	0.27855	0.278884	0.279712	0.281623	0.285391	0.290908	0.295676
0.282936	0.282954	0.283002	0.283126	0.283446	0.28424	0.286076	0.289712	0.295054	0.299668
0.286122	0.28614	0.286186	0.286307	0.286616	0.287385	0.289168	0.292713	0.297966	0.302558
0.280698	0.280716	0.280764	0.280888	0.281206	0.281996	0.283825	0.287467	0.292931	0.297886
0.266214	0.266234	0.266285	0.266419	0.266761	0.267612	0.269575	0.273478	0.279394	0.284975

## Sheet: simwx
0.909741	0.909763	0.90982	0.909967	0.910342	0.911251	0.91325	0.9169	0.921906	0.926561
0.909794	0.909816	0.909873	0.91002	0.910394	0.911303	0.913299	0.916946	0.921947	0.926597
0.909953	0.909975	0.910032	0.910179	0.910552	0.911458	0.913448	0.917084	0.92207	0.926707
0.910431	0.910453	0.910509	0.910654	0.911024	0.911922	0.913894	0.917498	0.922439	0.927035
0.91182	0.911841	0.911895	0.912037	0.912397	0.913271	0.915192	0.918703	0.923517	0.927993
0.915576	0.915595	0.915646	0.915778	0.916112	0.916924	0.918711	0.921978	0.92646	0.930622
0.924328	0.924344	0.924387	0.924496	0.924774	0.925451	0.926944	0.929684	0.933447	0.936927
0.940193	0.940204	0.940233	0.940308	0.940499	0.940963	0.941994	0.943899	0.946522	0.948905
0.959257	0.959264	0.959281	0.959325	0.959437	0.95971	0.960315	0.961424	0.962924	0.964199
0.972763	0.972767	0.972779	0.972809	0.972884	0.973068	0.973471	0.974195	0.975142	0.975866

## Sheet: simwy
0.87481	0.874926	0.875229	0.876013	0.878003	0.882829	0.893443	0.912944	0.940264	0.967115
0.874855	0.874971	0.875274	0.876058	0.878047	0.882873	0.893483	0.912976	0.940286	0.967127
0.874992	0.875108	0.875411	0.876194	0.878182	0.883003	0.893603	0.913076	0.940352	0.967161
0.875402	0.875518	0.87582	0.876601	0.878584	0.883393	0.893963	0.913371	0.940549	0.967261
0.876595	0.87671	0.87701	0.877785	0.879754	0.884526	0.895005	0.914223	0.941115	0.967548
0.879813	0.879926	0.880219	0.880977	0.882901	0.887561	0.897775	0.916461	0.942577	0.968278
0.887046	0.887151	0.887425	0.888134	0.889931	0.89428	0.903801	0.921194	0.94555	0.969687
0.89821	0.898301	0.898537	0.899146	0.900693	0.904444	0.912684	0.927845	0.949388	0.971255
0.907413	0.907488	0.907684	0.908191	0.909481	0.912623	0.919589	0.932603	0.951553	0.971564
0.90922	0.909289	0.90947	0.909939	0.911133	0.914048	0.920535	0.932711	0.950626	0.970082

## Sheet: dist3
0.742013	0.741971	0.741862	0.74158	0.740864	0.739131	0.735338	0.728497	0.719541	0.712415
0.741959	0.741917	0.741808	0.741526	0.740811	0.739079	0.735288	0.728451	0.719498	0.712377
0.741796	0.741754	0.741646	0.741364	0.74065	0.738921	0.735136	0.72831	0.719371	0.712261
0.741313	0.741271	0.741163	0.740883	0.740172	0.738451	0.734684	0.727891	0.718993	0.711915
0.739935	0.739894	0.739788	0.739511	0.738811	0.737114	0.7334	0.7267	0.717918	0.710931
0.736444	0.736405	0.736302	0.736037	0.735363	0.733729	0.730153	0.723693	0.715204	0.708444
0.72984	0.729804	0.72971	0.729467	0.728851	0.727356	0.724071	0.718098	0.710171	0.703819
0.723574	0.723543	0.723462	0.723251	0.722716	0.721413	0.71852	0.713168	0.705885	0.699902
0.72638	0.726352	0.726279	0.726089	0.725606	0.724422	0.721766	0.716752	0.709695	0.703601
0.739881	0.739853	0.73978	0.739589	0.739102	0.737906	0.735214	0.730087	0.722723	0.716057

## Sheet: X
0	0.670603	0.891498	0.96426	0.988227	0.996122	0.998723	0.999579	0.999861	0.999954

## Sheet: Y
0	0.618019	0.854091	0.944265	0.97871	0.991868	0.996894	0.998813	0.999547	0.999827

## Sheet: X_selected_param
0.999579

## Sheet: Y_selected_param
0.999827
