# Supplementary material for: Cardiometabolic health and physical robustness map onto distinct patterns of brain structure and neurotransmitter systems
Source: PLoS Biol. 2025 Nov 21;23(11):e3003498. doi: 10.1371/journal.pbio.3003498 (PMC12671889; doi:10.1371/journal.pbio.3003498)
Supplement: S2 File — (ZIP) [file pbio.3003498.s002.zip › supplementary_data/S2_Data.xlsx]

## Sheet: rf_loadings
Category	Label	split1	split2	split3	split4	split5	avg	stdv	Label_short
Body size measures	Waist circumference	-0.898736	-0.884265	-0.881809	-0.911383	-0.894967	-0.894232	0.0119231	Waist circumference
Body composition by impedance	Whole body fat mass	-0.907245	-0.891475	-0.885117	-0.891786	-0.889709	-0.893066	0.0083618	Whole body fat mass
Body size measures	Body mass index (BMI)	-0.900367	-0.887662	-0.878024	-0.889904	-0.885361	-0.888263	0.00810597	Body mass index (BMI)
Body composition by impedance	Body fat percentage	-0.817937	-0.800854	-0.79808	-0.800012	-0.794929	-0.802363	0.00899957	Body fat percentage
Body size measures	Hip circumference	-0.819273	-0.806415	-0.792611	-0.792161	-0.794883	-0.801069	0.0117167	Hip circumference
Body composition by impedance	Basal metabolic rate	-0.697562	-0.698088	-0.689904	-0.698381	-0.708555	-0.698498	0.0066343	Basal metabolic rate
Body composition by impedance	Whole body water mass	-0.620575	-0.623635	-0.615137	-0.623895	-0.635148	-0.623678	0.00731764	Whole body water mass
Body composition by impedance	Whole body fat-free mass	-0.62056	-0.623617	-0.6151	-0.623878	-0.635118	-0.623655	0.00731821	Whole body fat-free mass
Body size measures	waist_to_hip	-0.568485	-0.558608	-0.569768	-0.619564	-0.588416	-0.580968	0.0241162	waist_to_hip
Blood pressure	Diastolic blood pressure, automated reading	-0.322189	-0.365616	-0.367816	-0.351983	-0.362731	-0.354067	0.0188286	Diastolic blood pressure, automated reading
Medication	Taking other prescription medications	-0.232874	-0.227511	-0.257046	-0.236113	-0.259915	-0.242692	0.0147718	Taking other prescription medications
Physical activity	Time spent watching television (TV)	-0.24677	-0.227003	-0.258236	-0.163583	-0.26782	-0.232682	0.0415123	Time spent watching television (TV)
Blood pressure	Systolic blood pressure, automated reading	-0.198305	-0.239911	-0.24351	-0.235094	-0.242331	-0.23183	0.0190168	Systolic blood pressure, automated reading
Medical conditions	Number of self-reported non-cancer illnesses	-0.21437	-0.220844	-0.258108	-0.218494	-0.238347	-0.230033	0.0181674	Number of self-reported non-cancer illnesses
Blood pressure	Pulse rate, automated reading	-0.201533	-0.230757	-0.224835	-0.200372	-0.196177	-0.210735	0.0158405	Pulse rate, automated reading
Medications	Number of treatments/medications taken	-0.188042	-0.208214	-0.228956	-0.193356	-0.213111	-0.206336	0.0163116	Number of treatments/medications taken
General health	Weight change compared with 1 year ago	-0.158777	-0.155394	-0.143846	-0.187046	-0.158431	-0.160699	0.0159307	Weight change compared with 1 year ago
Diet	Major dietary changes in the last 5 years	-0.139327	-0.148311	-0.145106	-0.136067	-0.119191	-0.1376	0.0113497	Major dietary changes in the last 5 years
Operations	Number of operations, self-reported	-0.150058	-0.129019	-0.145481	-0.096187	-0.148742	-0.133897	0.0227023	Number of operations, self-reported
Physical activity	Time spent driving	-0.132264	-0.113896	-0.135319	-0.110554	-0.122551	-0.122917	0.0109035	Time spent driving
Diet	Variation in diet	-0.118522	-0.0927872	-0.111322	-0.136695	-0.0924716	-0.11036	0.0186406	Variation in diet
Diet	Poultry intake	-0.0756269	-0.132036	-0.141368	-0.0894689	-0.102987	-0.108297	0.0278714	Poultry intake
Diet	Processed meat intake	-0.0819931	-0.125635	-0.121935	-0.108521	-0.0829613	-0.104209	0.0208381	Processed meat intake
Diet	Beef intake	-0.0829051	-0.125836	-0.119756	-0.0949337	-0.0933307	-0.103352	0.0184663	Beef intake
Physical activity	Time spent using computer	-0.0899555	-0.116529	-0.0827089	-0.0835989	-0.065632	-0.0876849	0.0184725	Time spent using computer
Sleep	Nap during day	-0.101668	-0.0795316	-0.0781524	-0.0748124	-0.0758384	-0.0820005	0.0111505	Nap during day
Diet	Water intake	-0.0841771	-0.0835873	-0.0491815	-0.108493	-0.0632938	-0.0777466	0.0226145	Water intake
Residential air pollution	Particulate matter air pollution (pm10); 2010	-0.0816209	-0.0857556	-0.0756403	-0.072296	-0.00739784	-0.0645421	0.0323669	Particulate matter air pollution (pm10); 2010
Hand grip strength	Hand grip strength (left)	-0.0509878	-0.0635214	-0.0600444	-0.0375501	-0.0901082	-0.0604424	0.0193852	Hand grip strength (left)
Residential air pollution	Nitrogen oxides air pollution; 2010	-0.0906606	-0.0989773	-0.0437508	-0.0529339	-0.0100294	-0.0592704	0.0362893	Nitrogen oxides air pollution; 2010
Residential air pollution	Particulate matter air pollution (pm2.5); 2010	-0.0890267	-0.0956816	-0.0458669	-0.0497544	-0.0103285	-0.0581316	0.0348936	Particulate matter air pollution (pm2.5); 2010
Sleep	Sleep duration	-0.0434402	-0.0519215	-0.0738516	-0.0575644	-0.0617579	-0.0577071	0.0113368	Sleep duration
Diet	Pork intake	-0.0252115	-0.0869439	-0.0420795	-0.0592726	-0.0690292	-0.0565073	0.0238664	Pork intake
Residential air pollution	Particulate matter air pollution 2.5-10um; 2010	-0.0566361	-0.0561703	-0.0708715	-0.0651847	-0.00356077	-0.0504847	0.0269432	Particulate matter air pollution 2.5-10um; 2010
Hand grip strength	Hand grip strength (right)	-0.0447663	-0.0457385	-0.042263	-0.0253599	-0.0837878	-0.0483831	0.021454	Hand grip strength (right)
Residential air pollution	Nitrogen dioxide air pollution; 2010	-0.078448	-0.0814692	-0.0335532	-0.0379983	0.0046031	-0.0453731	0.0356672	Nitrogen dioxide air pollution; 2010
Diet	spread type - never rarely use spread	-0.0356095	-0.0699399	-0.0269803	-0.0782041	-0.0026507	-0.0426769	0.0312405	spread type - never rarely use spread
Residential air pollution	Particulate matter air pollution (pm10); 2007	-0.0648629	-0.0516818	-0.0328742	-0.0369829	-0.00198687	-0.0376777	0.0236249	Particulate matter air pollution (pm10); 2007
Residential air pollution	Particulate matter air pollution (pm2.5) absorbance; 2010	-0.0587107	-0.0595852	-0.0428978	-0.0377892	0.0167914	-0.0364383	0.0312602	Particulate matter air pollution (pm2.5) absorbance; 2010
Diet	Lamb/mutton intake	-0.0116469	-0.0533354	-0.0486669	-0.023835	-0.0330824	-0.0341133	0.017268	Lamb/mutton intake
Residential air pollution	Nitrogen dioxide air pollution; 2007	-0.0612299	-0.0561031	-0.0299322	-0.0290407	0.01149	-0.0329632	0.0288753	Nitrogen dioxide air pollution; 2007
Diet	Coffee intake	-0.0343353	-0.0172097	-0.0299775	-0.0278728	-0.0545045	-0.03278	0.0136816	Coffee intake
Residential air pollution	Traffic intensity on the nearest major road	-0.0337962	-0.0261858	-0.0529068	-0.0385772	0.00417341	-0.0294585	0.0211755	Traffic intensity on the nearest major road
Diet	Non-oily fish intake	0.00285819	-0.0530224	-0.0509704	-0.0364958	-0.00198873	-0.0279238	0.0267148	Non-oily fish intake
Diet	Cooked vegetable intake	-0.0342673	-0.0174725	0.00182781	-0.0325609	-0.0270041	-0.0218954	0.0147925	Cooked vegetable intake
Diet	Salad / raw vegetable intake	-0.0392383	0.00831307	0.00344606	-0.0103627	-0.0293333	-0.013435	0.0205302	Salad / raw vegetable intake
Smoking	Past tobacco smoking	-0.00294621	0.00294195	-0.0186486	-0.00563486	-0.0172823	-0.00831401	0.0093531	Past tobacco smoking
Smoking	Smoking status	-0.000403504	0.00196248	-0.0145219	-0.00623407	-0.0154244	-0.00692428	0.00793642	Smoking status
Diet	spread type - butter spreadable butter	-0.000424931	0.0131665	-0.0211528	0.0295851	-0.0487792	-0.00552105	0.0305092	spread type - butter spreadable butter
Reception	female	0	0	0	0	0	0	0	female
Confoundings	Site-11027.0	0	0	0	0	0	0	0	Site-11027.0
Confoundings	Site-11026.0	0	0	0	0	0	0	0	Site-11026.0
Confoundings	Site-11025.0	0	0	0	0	0	0	0	Site-11025.0
Confoundings	Age when attended assessment centre	0	0	0	0	0	0	0	Age when attended assessment centre
Sleep	Sleeplessness / insomnia	0.00759256	0.0106748	0.000761969	0.0231911	-0.0237181	0.00370047	0.01735	Sleeplessness / insomnia
Diet	Tea intake	0.00169042	-0.0178638	-0.00172232	0.0139834	0.0234557	0.00390869	0.0157659	Tea intake
Smoking	Ever smoked	0.0245034	0.0340776	0.0123156	0.0269797	0.0154518	0.0226656	0.00882304	Ever smoked
Diet	Salt added to food	0.0591559	0.0479546	0.0308807	0.0079159	0.0237137	0.0339242	0.0201459	Salt added to food
Diet	spread type - other type	0.0241881	0.032659	0.0404147	0.020762	0.0534877	0.0343023	0.0131698	spread type - other type
Diet	Oily fish intake	0.0516139	0.0300995	0.0352871	0.0556887	0.0412787	0.0427936	0.0107688	Oily fish intake
Diet	Fresh fruit intake	0.0503781	0.0525809	0.0641849	0.0443595	0.0561025	0.0535212	0.00733277	Fresh fruit intake
Diet	Bread intake	0.0592273	0.0895123	0.0817288	0.0583756	0.0877816	0.0753251	0.0153613	Bread intake
Alcohol	Alcohol intake versus 10 years previously	0.11239	0.0581344	0.112148	0.0787983	0.0974846	0.0917911	0.0233063	Alcohol intake versus 10 years previously
Diet	Cheese intake	0.0915348	0.114137	0.118847	0.0973271	0.0748948	0.0993481	0.0177624	Cheese intake
Sleep	Getting up in morning	0.118495	0.096152	0.0698823	0.115826	0.115086	0.103089	0.0205812	Getting up in morning
Alcohol	Alcohol intake frequency.	0.143801	0.0894006	0.123525	0.108064	0.138288	0.120616	0.022306	Alcohol intake frequency.
Diet	Dried fruit intake	0.128407	0.132435	0.142428	0.124215	0.108196	0.127136	0.0125579	Dried fruit intake
Physical activity	Number of days/week walked 10+ minutes	0.142092	0.123539	0.143745	0.11319	0.136507	0.131815	0.0130898	Number of days/week walked 10+ minutes
Alcohol	Alcohol usually taken with meals	0.125094	0.155217	0.134103	0.161208	0.125171	0.140159	0.0170153	Alcohol usually taken with meals
Diet	Cereal intake	0.134253	0.17518	0.125062	0.159917	0.142556	0.147393	0.0201475	Cereal intake
Physical activity	Frequency of stair climbing in last 4 weeks	0.146039	0.152385	0.175143	0.156435	0.161033	0.158207	0.0109534	Frequency of stair climbing in last 4 weeks
Physical activity	Number of days/week of moderate physical activity 10+ minutes	0.236956	0.254608	0.281941	0.216867	0.25158	0.248391	0.0239737	Number of days/week of moderate physical activity 10+ minutes
Physical activity	Number of days/week of vigorous physical activity 10+ minutes	0.267129	0.278895	0.30535	0.255393	0.268049	0.274963	0.0189142	Number of days/week of vigorous physical activity 10+ minutes
Physical activity	Usual walking pace	0.314238	0.284109	0.298334	0.296237	0.309295	0.300443	0.0118068	Usual walking pace
General health	Overall health rating	0.356046	0.353463	0.348658	0.337862	0.367798	0.352765	0.0109111	Overall health rating
Body composition by impedance	Impedance of whole body	0.445946	0.449943	0.434678	0.454536	0.452809	0.447582	0.007913	Impedance of whole body

## Sheet: brain_loadings
label	split1	split2	split3	split4	split5	avg	stdv
Volume of G+S-frontomargin (left hemisphere)	-0.37563	-0.325544	-0.233909	-0.273619	-0.399682	-0.321677	0.0689626
Volume of G+S-occipital-inf (left hemisphere)	-0.067187	-0.210187	-0.221124	-0.226383	-0.0234953	-0.149675	0.0966648
Volume of G+S-paracentral (left hemisphere)	-0.157816	-0.108271	-0.165279	-0.118895	-0.0983347	-0.129719	0.030067
Volume of G+S-subcentral (left hemisphere)	-0.437858	-0.426247	-0.317736	-0.373374	-0.486962	-0.408435	0.0648174
Volume of G+S-transv-frontopol (left hemisphere)	-0.686345	-0.6493	-0.623627	-0.566413	-0.561146	-0.617366	0.0537911
Volume of G+S-cingul-Ant (left hemisphere)	-0.37638	-0.408182	-0.436846	-0.401706	-0.345264	-0.393676	0.0345737
Volume of G+S-cingul-Mid-Ant (left hemisphere)	-0.0317593	-0.261569	-0.315232	-0.155489	-0.107373	-0.174285	0.114705
Volume of G+S-cingul-Mid-Post (left hemisphere)	-0.432508	-0.362282	-0.533629	-0.342198	-0.478163	-0.429756	0.0796235
Volume of G-cingul-Post-dorsal (left hemisphere)	-0.149273	-0.283905	-0.338032	-0.241269	-0.347116	-0.271919	0.080856
Volume of G-cingul-Post-ventral (left hemisphere)	-0.411849	-0.779607	-0.465113	-0.472809	-0.494833	-0.524842	0.145644
Volume of G-cuneus (left hemisphere)	-0.362657	-0.622791	-0.453925	-0.436971	-0.36469	-0.448207	0.105986
Volume of G-front-inf-Opercular (left hemisphere)	-0.287698	-0.265738	-0.358201	-0.0259599	-0.292489	-0.246017	0.127766
Volume of G-front-inf-Orbital (left hemisphere)	-0.212825	-0.311043	-0.338761	-0.189363	-0.341891	-0.278777	0.0724001
Volume of G-front-inf-Triangul (left hemisphere)	-0.479366	-0.418449	-0.571591	-0.385689	-0.551513	-0.481321	0.0808979
Volume of G-front-middle (left hemisphere)	-0.858314	-0.707125	-0.631574	-0.592103	-0.760019	-0.709827	0.105543
Volume of G-front-sup (left hemisphere)	-0.565937	-0.55173	-0.494224	-0.510767	-0.494977	-0.523527	0.0332815
Volume of G-Ins-lg+S-cent-ins (left hemisphere)	-0.207294	-0.303479	-0.285044	-0.337547	-0.448061	-0.316285	0.087801
Volume of G-insular-short (left hemisphere)	-0.210983	-0.326753	-0.255536	-0.241716	-0.289046	-0.264807	0.0445559
Volume of G-occipital-middle (left hemisphere)	-0.301331	-0.3265	-0.257369	-0.243473	-0.175707	-0.260876	0.0581205
Volume of G-occipital-sup (left hemisphere)	-0.242414	-0.32351	-0.292469	-0.326186	-0.187205	-0.274357	0.0592581
Volume of G-oc-temp-lat-fusifor (left hemisphere)	0.0135577	0.0258696	-0.112881	-0.0296892	-0.0634447	-0.0333174	0.0569023
Volume of G-oc-temp-med-Lingual (left hemisphere)	-0.594897	-0.66732	-0.597408	-0.56125	-0.682972	-0.620769	0.0519466
Volume of G-oc-temp-med-Parahip (left hemisphere)	0.289099	0.176642	0.199299	0.0539667	0.298747	0.203551	0.0993711
Volume of G-orbital (left hemisphere)	-0.257127	-0.394639	-0.410044	-0.370078	-0.516451	-0.389668	0.0928234
Volume of G-pariet-inf-Angular (left hemisphere)	0.171905	0.190269	0.140987	-0.0273511	0.107556	0.116673	0.0864352
Volume of G-pariet-inf-Supramar (left hemisphere)	-0.104986	-0.0142875	-0.0150549	-0.0366066	-0.143307	-0.0628483	0.0582668
Volume of G-parietal-sup (left hemisphere)	-0.215555	-0.0351888	-0.196971	-0.208696	-0.151393	-0.161561	0.0749405
Volume of G-postcentral (left hemisphere)	-0.670596	-0.526906	-0.583853	-0.481	-0.789898	-0.610451	0.122743
Volume of G-precentral (left hemisphere)	-0.0904607	0.0255414	0.0217316	0.0030811	0.00866771	-0.00628777	0.0479445
Volume of G-precuneus (left hemisphere)	-0.212943	-0.116662	-0.275933	-0.293001	-0.285579	-0.236824	0.0742826
Volume of G-rectus (left hemisphere)	-0.0290011	-0.0515803	0.100947	0.0450623	-0.0615764	0.000770247	0.0698412
Volume of G-subcallosal (left hemisphere)	0.560515	0.407624	0.364714	0.509633	0.577911	0.484079	0.0940658
Volume of G-temp-sup-G-T-transv (left hemisphere)	-0.483723	-0.675072	-0.480058	-0.442396	-0.544657	-0.525181	0.0914532
Volume of G-temp-sup-Lateral (left hemisphere)	-0.265749	-0.204166	-0.0249853	-0.0563002	0.0195015	-0.10634	0.122413
Volume of G-temp-sup-Plan-polar (left hemisphere)	0.193898	0.250529	0.177964	0.21497	0.143377	0.196147	0.0401002
Volume of G-temp-sup-Plan-tempo (left hemisphere)	0.00637977	0.223193	0.109498	0.124875	0.0847307	0.109735	0.0781179
Volume of G-temporal-inf (left hemisphere)	0.234946	0.279797	0.123064	0.141776	0.176581	0.191233	0.0653109
Volume of G-temporal-middle (left hemisphere)	-0.155844	-0.0220334	0.0183067	-0.0229297	-0.0770001	-0.0519001	0.0672581
Volume of Lat-Fis-ant-Horizont (left hemisphere)	-0.227936	-0.154808	-0.255589	-0.19662	-0.14945	-0.196881	0.0459103
Volume of Lat-Fis-ant-Vertical (left hemisphere)	-0.323784	-0.194574	-0.517773	-0.291042	-0.430364	-0.351507	0.125415
Volume of Lat-Fis-post (left hemisphere)	-0.0726244	-0.0523698	-0.0977751	-0.069711	-0.198435	-0.0981831	0.0583383
Volume of Pole-occipital (left hemisphere)	-0.942055	-1	-1	-1	-0.970758	-0.982563	0.0259443
Volume of Pole-temporal (left hemisphere)	0.111403	0.151817	0.130563	0.0518565	0.0862557	0.106379	0.0388986
Volume of S-calcarine (left hemisphere)	-0.477653	-0.718393	-0.448751	-0.493914	-0.534659	-0.534674	0.107294
Volume of S-central (left hemisphere)	0.514608	0.442209	0.484333	0.412651	0.545586	0.479878	0.0535769
Volume of S-cingul-Marginalis (left hemisphere)	-0.200292	-0.0916569	-0.306909	-0.331709	-0.321059	-0.250325	0.103087
Volume of S-circular-insula-ant (left hemisphere)	-0.665419	-0.79951	-0.7838	-0.686954	-1	-0.787136	0.132596
Volume of S-circular-insula-inf (left hemisphere)	-0.0767003	-0.264652	-0.184212	-0.16501	-0.0466912	-0.147453	0.0873985
Volume of S-circular-insula-sup (left hemisphere)	-0.312208	-0.429499	-0.373153	-0.425139	-0.297664	-0.367533	0.0615065
Volume of S-collat-transv-ant (left hemisphere)	0.0014349	0.0778205	-0.0630373	-0.103387	0.000257529	-0.0173822	0.0693
Volume of S-collat-transv-post (left hemisphere)	0.0331756	0.206319	0.0378513	0.0605224	0.0254616	0.0726661	0.0758461
Volume of S-front-inf (left hemisphere)	-0.301946	-0.274388	-0.444098	-0.108143	-0.379381	-0.301591	0.127006
Volume of S-front-middle (left hemisphere)	-0.0594084	-0.241401	-0.0847015	-0.258492	0.0351083	-0.121779	0.125378
Volume of S-front-sup (left hemisphere)	-0.371747	-0.364439	-0.346034	-0.303039	-0.383924	-0.353837	0.0315423
Volume of S-interm-prim-Jensen (left hemisphere)	0.01927	0.292461	0.139632	0.0906621	0.0538481	0.119175	0.106663
Volume of S-intrapariet+P-trans (left hemisphere)	0.174594	0.312601	0.187993	0.147715	0.312488	0.227078	0.0793562
Volume of S-oc-middle+Lunatus (left hemisphere)	-0.408913	-0.41969	-0.367743	-0.361518	-0.408836	-0.39334	0.0266685
Volume of S-oc-sup+transversal (left hemisphere)	0.0291685	0.0657024	0.0704176	0.0223112	0.0402232	0.0455646	0.0215713
Volume of S-occipital-ant (left hemisphere)	0.0388247	-0.0375266	-0.0236091	-0.0461921	0.0116109	-0.0113784	0.0356867
Volume of S-oc-temp-lat (left hemisphere)	0.100791	0.246789	0.0442032	0.0752295	0.0778947	0.108981	0.0796236
Volume of S-oc-temp-med+Lingual (left hemisphere)	-0.16637	-0.0576799	-0.0979014	-0.105579	-0.226113	-0.130729	0.0659824
Volume of S-orbital-lateral (left hemisphere)	-0.241968	-0.232106	-0.19002	-0.264633	-0.370758	-0.259897	0.0676187
Volume of S-orbital-med-olfact (left hemisphere)	-0.414225	-0.496127	-0.397323	-0.496475	-0.714668	-0.503764	0.126431
Volume of S-orbital-H-Shaped (left hemisphere)	-0.121945	-0.0580101	-0.134086	-0.134106	-0.254734	-0.140576	0.0712045
Volume of S-parieto-occipital (left hemisphere)	-0.4361	-0.497662	-0.418148	-0.399632	-0.512466	-0.452802	0.0496971
Volume of S-pericallosal (left hemisphere)	-0.583029	-0.754672	-0.711007	-0.600935	-0.694653	-0.668859	0.0738006
Volume of S-postcentral (left hemisphere)	-0.0265963	0.0152472	-0.095903	-0.00338974	-0.00691931	-0.0235122	0.0431059
Volume of S-precentral-inf-part (left hemisphere)	-0.313921	-0.0912408	-0.3349	-0.159586	-0.194194	-0.218768	0.103574
Volume of S-precentral-sup-part (left hemisphere)	0.0342871	0.164296	0.117639	0.117623	-0.0109078	0.0845875	0.07104
Volume of S-suborbital (left hemisphere)	0.112057	-0.0373383	0.146935	-0.00905916	0.0863667	0.0597922	0.0793827
Volume of S-subparietal (left hemisphere)	-0.192661	-0.209496	-0.325968	-0.287185	-0.317546	-0.266571	0.0617893
Volume of S-temporal-inf (left hemisphere)	0.201572	0.287881	0.227182	0.115703	0.281937	0.222855	0.0701289
Volume of S-temporal-sup (left hemisphere)	0.0120455	0.117206	0.127197	0.107383	0.117955	0.0963571	0.0476504
Volume of S-temporal-transverse (left hemisphere)	0.0327077	0.00506191	0.0466126	0.135845	0.0629582	0.056637	0.0491093
Volume of G+S-frontomargin (right hemisphere)	-0.531463	-0.392955	-0.405451	-0.439884	-0.586265	-0.471204	0.0841095
Volume of G+S-occipital-inf (right hemisphere)	-0.372136	-0.275424	-0.325042	-0.35172	-0.242957	-0.313456	0.0535218
Volume of G+S-paracentral (right hemisphere)	-0.351489	-0.0576155	-0.0638182	-0.205594	-0.125418	-0.160787	0.12214
Volume of G+S-subcentral (right hemisphere)	-0.593133	-0.529974	-0.469895	-0.410711	-0.689922	-0.538727	0.108423
Volume of G+S-transv-frontopol (right hemisphere)	-0.735775	-0.717784	-0.681228	-0.721573	-0.753634	-0.721999	0.0267899
Volume of G+S-cingul-Ant (right hemisphere)	-0.213871	-0.260204	-0.250398	-0.336468	-0.256347	-0.263458	0.0447803
Volume of G+S-cingul-Mid-Ant (right hemisphere)	-0.257355	-0.379936	-0.367138	-0.315699	-0.213681	-0.306762	0.0710364
Volume of G+S-cingul-Mid-Post (right hemisphere)	-0.290283	-0.316864	-0.281871	-0.275452	-0.243425	-0.281579	0.0265243
Volume of G-cingul-Post-dorsal (right hemisphere)	-0.249021	-0.238857	-0.282629	-0.170657	-0.295464	-0.247325	0.0487759
Volume of G-cingul-Post-ventral (right hemisphere)	-0.618539	-0.730602	-0.622983	-0.6716	-0.742205	-0.677186	0.0580719
Volume of G-cuneus (right hemisphere)	-0.470849	-0.644273	-0.515379	-0.567463	-0.429684	-0.525529	0.0838716
Volume of G-front-inf-Opercular (right hemisphere)	-0.287247	-0.201062	-0.122155	-0.136366	-0.242662	-0.197898	0.0698577
Volume of G-front-inf-Orbital (right hemisphere)	-0.322803	-0.376763	-0.122736	-0.299323	-0.360486	-0.296422	0.101772
Volume of G-front-inf-Triangul (right hemisphere)	-0.576478	-0.597611	-0.633657	-0.664722	-0.544813	-0.603456	0.0470813
Volume of G-front-middle (right hemisphere)	-0.675461	-0.727674	-0.692675	-0.585849	-0.714828	-0.679298	0.0559666
Volume of G-front-sup (right hemisphere)	-0.651359	-0.672025	-0.536274	-0.562142	-0.626276	-0.609615	0.0581974
Volume of G-Ins-lg+S-cent-ins (right hemisphere)	-0.0396306	-0.132878	-0.0122187	-0.121804	0.0263934	-0.0560276	0.0693069
Volume of G-insular-short (right hemisphere)	-0.410571	-0.445761	-0.390174	-0.351448	-0.477925	-0.415176	0.0489396
Volume of G-occipital-middle (right hemisphere)	-0.343988	-0.277878	-0.275288	-0.256052	-0.21632	-0.273905	0.0462712
Volume of G-occipital-sup (right hemisphere)	-0.28809	-0.365178	-0.26513	-0.36619	-0.19993	-0.296904	0.0706276
Volume of G-oc-temp-lat-fusifor (right hemisphere)	-0.32469	-0.263269	-0.343356	-0.296483	-0.455785	-0.336717	0.0731081
Volume of G-oc-temp-med-Lingual (right hemisphere)	-0.668013	-0.799603	-0.628979	-0.730806	-0.791151	-0.72371	0.0748907
Volume of G-oc-temp-med-Parahip (right hemisphere)	0.243725	0.0997372	0.226545	0.0166275	0.275334	0.172394	0.109726
Volume of G-orbital (right hemisphere)	-0.444132	-0.415748	-0.394156	-0.480018	-0.728739	-0.492558	0.135892
Volume of G-pariet-inf-Angular (right hemisphere)	-0.248841	-0.201658	-0.285734	-0.279687	-0.393631	-0.28191	0.0707726
Volume of G-pariet-inf-Supramar (right hemisphere)	-0.393244	-0.140924	-0.169781	-0.274735	-0.300166	-0.25577	0.102242
Volume of G-parietal-sup (right hemisphere)	-0.611179	-0.404124	-0.497962	-0.546696	-0.633657	-0.538723	0.0923368
Volume of G-postcentral (right hemisphere)	-0.602044	-0.485861	-0.446143	-0.441475	-0.562783	-0.507661	0.0717408
Volume of G-precentral (right hemisphere)	-0.530864	-0.281508	-0.323366	-0.286885	-0.32738	-0.350001	0.103208
Volume of G-precuneus (right hemisphere)	-0.526405	-0.30415	-0.445646	-0.440986	-0.526529	-0.448743	0.0909106
Volume of G-rectus (right hemisphere)	0.225119	0.188282	0.335762	0.112171	0.162647	0.204796	0.0839549
Volume of G-subcallosal (right hemisphere)	0.0829456	-0.0541914	0.113219	-0.000248326	0.19865	0.0680749	0.0986484
Volume of G-temp-sup-G-T-transv (right hemisphere)	-0.473376	-0.429739	-0.371754	-0.440899	-0.52479	-0.448111	0.0564313
Volume of G-temp-sup-Lateral (right hemisphere)	-0.481241	-0.360578	-0.243863	-0.352117	-0.227995	-0.333159	0.102558
Volume of G-temp-sup-Plan-polar (right hemisphere)	-0.114159	0.0323055	-0.0393967	-0.127382	-0.14013	-0.0777524	0.0729099
Volume of G-temp-sup-Plan-tempo (right hemisphere)	-0.33615	-0.235436	-0.182409	-0.206327	-0.245777	-0.24122	0.0586136
Volume of G-temporal-inf (right hemisphere)	-0.112775	0.0506943	0.00194327	-0.102404	0.0382377	-0.0248608	0.0777019
Volume of G-temporal-middle (right hemisphere)	-0.0323896	0.0255329	0.177923	0.000441871	-0.0833047	0.0176407	0.0984144
Volume of Lat-Fis-ant-Horizont (right hemisphere)	0.161893	0.147802	0.192498	0.152389	-0.113216	0.108273	0.125035
Volume of Lat-Fis-ant-Vertical (right hemisphere)	-0.185366	-0.289935	-0.353845	-0.37105	-0.332445	-0.306528	0.0742113
Volume of Lat-Fis-post (right hemisphere)	-0.233466	-0.211754	-0.165246	-0.236657	-0.335155	-0.236456	0.0621117
Volume of Pole-occipital (right hemisphere)	-1	-0.831253	-0.979824	-0.898895	-0.918923	-0.925779	0.0673324
Volume of Pole-temporal (right hemisphere)	-0.0784283	-0.0163655	-0.0497682	-0.151345	-0.101918	-0.0795651	0.051321
Volume of S-calcarine (right hemisphere)	-0.554237	-0.763897	-0.524662	-0.62163	-0.65542	-0.623969	0.0939398
Volume of S-central (right hemisphere)	0.313779	0.310579	0.354477	0.30791	0.503757	0.3581	0.0836221
Volume of S-cingul-Marginalis (right hemisphere)	-0.179838	-0.203157	-0.320939	-0.295366	-0.157006	-0.231261	0.0726284
Volume of S-circular-insula-ant (right hemisphere)	-0.564455	-0.532814	-0.472979	-0.523073	-0.561246	-0.530914	0.0369681
Volume of S-circular-insula-inf (right hemisphere)	-0.387838	-0.538204	-0.448105	-0.589361	-0.452292	-0.48316	0.0799632
Volume of S-circular-insula-sup (right hemisphere)	-0.521515	-0.610188	-0.500937	-0.650201	-0.523316	-0.561231	0.0651204
Volume of S-collat-transv-ant (right hemisphere)	-0.228766	-0.124201	-0.202107	-0.258672	-0.276723	-0.218094	0.0597272
Volume of S-collat-transv-post (right hemisphere)	-0.483619	-0.252568	-0.424032	-0.447935	-0.425061	-0.406643	0.0894579
Volume of S-front-inf (right hemisphere)	-0.264048	-0.29449	-0.394436	-0.294697	-0.389327	-0.3274	0.0601972
Volume of S-front-middle (right hemisphere)	-0.160285	-0.0790787	-0.111279	-0.132726	0.0391123	-0.0888513	0.0774613
Volume of S-front-sup (right hemisphere)	-0.230469	-0.160154	-0.0850318	-0.200267	-0.164074	-0.167999	0.0545534
Volume of S-interm-prim-Jensen (right hemisphere)	0.170439	0.153162	-0.0268099	0.0960535	0.0696387	0.0924967	0.0783015
Volume of S-intrapariet+P-trans (right hemisphere)	-0.103371	0.0109956	-0.186223	-0.19634	-0.11799	-0.118586	0.0831319
Volume of S-oc-middle+Lunatus (right hemisphere)	-0.266738	-0.287153	-0.342891	-0.35632	-0.210734	-0.292767	0.0591395
Volume of S-oc-sup+transversal (right hemisphere)	-0.0723393	-0.0324706	-0.122772	-0.10599	-0.116538	-0.0900221	0.0376016
Volume of S-occipital-ant (right hemisphere)	-0.347172	-0.179225	-0.153474	-0.149075	-0.142267	-0.194243	0.0866264
Volume of S-oc-temp-lat (right hemisphere)	-0.0651795	-0.0625179	-0.129986	-0.177275	0.000326132	-0.0869264	0.0683715
Volume of S-oc-temp-med+Lingual (right hemisphere)	0.270258	0.438675	0.377809	0.333587	0.40264	0.364594	0.0651364
Volume of S-orbital-lateral (right hemisphere)	-0.239771	-0.0766929	-0.217804	-0.315106	-0.2124	-0.212355	0.0862311
Volume of S-orbital-med-olfact (right hemisphere)	-0.137445	-0.163514	-0.10646	-0.127484	-0.234931	-0.153967	0.0496931
Volume of S-orbital-H-Shaped (right hemisphere)	-0.00619951	0.0786809	0.0550641	-0.0182322	-0.13528	-0.00519338	0.0833058
Volume of S-parieto-occipital (right hemisphere)	-0.287911	-0.407016	-0.286739	-0.356759	-0.34603	-0.336891	0.0507692
Volume of S-pericallosal (right hemisphere)	-0.757643	-0.671307	-0.633903	-0.789866	-0.814492	-0.733442	0.0776326
Volume of S-postcentral (right hemisphere)	-0.162894	-0.129521	-0.116102	-0.152902	-0.17246	-0.146776	0.0234286
Volume of S-precentral-inf-part (right hemisphere)	-0.419617	-0.376483	-0.476296	-0.349246	-0.449454	-0.414219	0.0518886
Volume of S-precentral-sup-part (right hemisphere)	-0.296028	0.00385527	-0.133187	-0.0413092	-0.152016	-0.123737	0.115809
Volume of S-suborbital (right hemisphere)	-0.0760479	-0.090032	-0.0467337	-0.127865	-0.0746886	-0.0830735	0.0295592
Volume of S-subparietal (right hemisphere)	-0.267816	-0.203668	-0.348167	-0.358309	-0.341608	-0.303914	0.0665026
Volume of S-temporal-inf (right hemisphere)	0.336774	0.386468	0.423299	0.329117	0.375478	0.370227	0.0384615
Volume of S-temporal-sup (right hemisphere)	0.194835	0.286751	0.299448	0.24295	0.227849	0.250367	0.0429493
Volume of S-temporal-transverse (right hemisphere)	-0.137944	-0.106782	-0.117174	-0.103284	-0.085756	-0.110188	0.0192054
