# Supplementary material for: Cardiometabolic health and physical robustness map onto distinct patterns of brain structure and neurotransmitter systems
Source: PLoS Biol. 2025 Nov 21;23(11):e3003498. doi: 10.1371/journal.pbio.3003498 (PMC12671889; doi:10.1371/journal.pbio.3003498)
Supplement: S2 File — (ZIP) [file pbio.3003498.s002.zip › supplementary_data/S46_Data.xlsx]

## Sheet: correl
0.235115	0.235127	0.235158	0.235237	0.235424	0.235803	0.236208	0.235085	0.227952	0.203827
0.235173	0.235185	0.235217	0.235295	0.235483	0.235861	0.236265	0.235142	0.228019	0.203965
0.235351	0.235363	0.235394	0.235472	0.235659	0.236035	0.236436	0.235314	0.22822	0.204377
0.235877	0.235889	0.23592	0.235997	0.236181	0.236552	0.236945	0.235826	0.228816	0.20558
0.237378	0.237389	0.237418	0.237493	0.23767	0.238025	0.238395	0.237283	0.230502	0.208875
0.24118	0.24119	0.241217	0.241284	0.241442	0.241758	0.242067	0.240969	0.234701	0.216584
0.248334	0.248342	0.248363	0.248415	0.248538	0.248778	0.248971	0.247895	0.242435	0.228953
0.254737	0.254742	0.254757	0.254793	0.254877	0.255036	0.25513	0.254183	0.249716	0.239515
0.250878	0.250882	0.250895	0.250927	0.251004	0.25116	0.251324	0.25082	0.247697	0.239962
0.237889	0.237895	0.23791	0.237949	0.238044	0.238254	0.238597	0.238644	0.236814	0.231062

## Sheet: simwx
0.827165	0.827147	0.827098	0.826967	0.826615	0.825626	0.822686	0.81351	0.780459	0.588917
0.827299	0.82728	0.827231	0.827101	0.826749	0.82576	0.822824	0.813666	0.780731	0.589427
0.827701	0.827683	0.827634	0.827504	0.827153	0.826166	0.82324	0.814136	0.781547	0.590928
0.828896	0.828878	0.828829	0.8287	0.828351	0.827372	0.824477	0.815529	0.783946	0.601455
0.832296	0.832278	0.83223	0.832102	0.831759	0.8308	0.827993	0.819474	0.790583	0.63102
0.840907	0.840889	0.840843	0.840721	0.840393	0.839487	0.836893	0.829363	0.806262	0.695956
0.857676	0.85766	0.857619	0.857508	0.857214	0.856418	0.854219	0.848291	0.833077	0.782916
0.878801	0.878788	0.878754	0.878664	0.878427	0.877796	0.876107	0.871829	0.862446	0.842703
0.896551	0.896542	0.896517	0.896453	0.896284	0.895834	0.894644	0.891677	0.88547	0.874736
0.912862	0.912856	0.912841	0.912799	0.91269	0.912397	0.911611	0.909602	0.905258	0.897744

## Sheet: simwy
0.943748	0.943773	0.943838	0.944002	0.944405	0.945294	0.94683	0.948327	0.946603	0.885728
0.943785	0.94381	0.943874	0.944039	0.944442	0.94533	0.946865	0.948364	0.946667	0.886336
0.943896	0.943921	0.943985	0.944149	0.944551	0.945437	0.946969	0.948475	0.946861	0.888143
0.944224	0.944248	0.944312	0.944475	0.944873	0.945753	0.947278	0.948804	0.947427	0.893296
0.945144	0.945168	0.94523	0.945389	0.945778	0.946638	0.948143	0.949721	0.948966	0.906382
0.947379	0.947401	0.94746	0.947609	0.947974	0.948788	0.950239	0.951926	0.952442	0.930829
0.951225	0.951245	0.951296	0.951427	0.951751	0.952479	0.95383	0.955666	0.957747	0.955075
0.954362	0.954379	0.954423	0.954536	0.954818	0.955467	0.956743	0.958768	0.961937	0.966095
0.953521	0.953537	0.95358	0.95369	0.953967	0.954619	0.955977	0.958375	0.962382	0.968271
0.949778	0.949796	0.949843	0.949963	0.950268	0.950997	0.952563	0.955448	0.960226	0.966974

## Sheet: dist3
0.786184	0.786175	0.786151	0.786091	0.785957	0.785745	0.785905	0.789014	0.80443	0.903293
0.786095	0.786086	0.786062	0.786002	0.785868	0.785657	0.785816	0.78892	0.804288	0.902863
0.785826	0.785817	0.785793	0.785734	0.785601	0.78539	0.785548	0.788635	0.80386	0.901592
0.785029	0.78502	0.784996	0.784938	0.784807	0.784599	0.784755	0.78779	0.802601	0.895169
0.782769	0.78276	0.782737	0.782681	0.782555	0.782356	0.782507	0.785401	0.799116	0.877946
0.777102	0.777094	0.777074	0.777023	0.776911	0.776735	0.77688	0.779459	0.790872	0.84319
0.766574	0.766568	0.766552	0.766513	0.766427	0.766296	0.766438	0.768533	0.776887	0.802283
0.756432	0.756428	0.756416	0.756388	0.756326	0.756233	0.756341	0.757873	0.763738	0.777322
0.757659	0.757654	0.757642	0.757612	0.757543	0.757411	0.757333	0.758114	0.7619	0.770944
0.768718	0.768712	0.768696	0.768654	0.768553	0.768331	0.767983	0.767997	0.770072	0.776411

## Sheet: X
0	0.670603	0.891498	0.96426	0.988227	0.996122	0.998723	0.999579	0.999861	0.999954

## Sheet: Y
0	0.618019	0.854091	0.944265	0.97871	0.991868	0.996894	0.998813	0.999547	0.999827

## Sheet: X_selected_param
0.999579

## Sheet: Y_selected_param
0.996894
