# Supplementary material for: Cardiometabolic health and physical robustness map onto distinct patterns of brain structure and neurotransmitter systems
Source: PLoS Biol. 2025 Nov 21;23(11):e3003498. doi: 10.1371/journal.pbio.3003498 (PMC12671889; doi:10.1371/journal.pbio.3003498)
Supplement: S2 File — (ZIP) [file pbio.3003498.s002.zip › supplementary_data/S28_Data.xlsx]

## Sheet: rf_loadings
Category	Label	split1	split2	split3	split4	split5	avg	stdv	Label_short
Body size measures	Waist circumference	-0.906961	-0.890706	-0.906125	-0.896387	-0.889465	-0.897929	0.0082906	Waist circumference
Body size measures	Body mass index (BMI)	-0.902902	-0.895967	-0.906845	-0.896051	-0.879404	-0.896234	0.0104927	Body mass index (BMI)
Body composition by impedance	Whole body fat mass	-0.887934	-0.864512	-0.892871	-0.884167	-0.87627	-0.881151	0.0111034	Whole body fat mass
Body size measures	Hip circumference	-0.806928	-0.809323	-0.809524	-0.801135	-0.802344	-0.805851	0.00391312	Hip circumference
Body composition by impedance	Basal metabolic rate	-0.807841	-0.828811	-0.798097	-0.778962	-0.78833	-0.800408	0.0191906	Basal metabolic rate
Body composition by impedance	Whole body water mass	-0.753274	-0.779134	-0.741834	-0.722165	-0.733458	-0.745973	0.0217576	Whole body water mass
Body composition by impedance	Whole body fat-free mass	-0.753278	-0.779124	-0.74179	-0.722147	-0.733444	-0.745957	0.0217628	Whole body fat-free mass
Body composition by impedance	Body fat percentage	-0.727589	-0.689574	-0.736736	-0.734007	-0.72046	-0.721673	0.0190118	Body fat percentage
Body size measures	waist_to_hip	-0.616372	-0.587018	-0.612423	-0.605192	-0.592427	-0.602686	0.0126406	waist_to_hip
Blood pressure	Diastolic blood pressure, automated reading	-0.289269	-0.321925	-0.29326	-0.268622	-0.28677	-0.291969	0.0192253	Diastolic blood pressure, automated reading
Physical activity	Time spent watching television (TV)	-0.250502	-0.217423	-0.224664	-0.260774	-0.212174	-0.233108	0.0213514	Time spent watching television (TV)
Medication	Taking other prescription medications	-0.205151	-0.21177	-0.192979	-0.244234	-0.227617	-0.21635	0.0199814	Taking other prescription medications
Blood pressure	Systolic blood pressure, automated reading	-0.200696	-0.231191	-0.20177	-0.173316	-0.193501	-0.200095	0.0208011	Systolic blood pressure, automated reading
Medications	Number of treatments/medications taken	-0.155099	-0.209669	-0.178813	-0.194779	-0.185708	-0.184813	0.0202293	Number of treatments/medications taken
General health	Weight change compared with 1 year ago	-0.190492	-0.174335	-0.18974	-0.175693	-0.191192	-0.184291	0.00849718	Weight change compared with 1 year ago
Medical conditions	Number of self-reported non-cancer illnesses	-0.161029	-0.176095	-0.169229	-0.189948	-0.177118	-0.174684	0.0106899	Number of self-reported non-cancer illnesses
Blood pressure	Pulse rate, automated reading	-0.148734	-0.157591	-0.181452	-0.184983	-0.172241	-0.169	0.0155072	Pulse rate, automated reading
Hand grip strength	Hand grip strength (left)	-0.193736	-0.189271	-0.103266	-0.139186	-0.129412	-0.150974	0.039291	Hand grip strength (left)
Hand grip strength	Hand grip strength (right)	-0.183281	-0.180149	-0.0936565	-0.134137	-0.120894	-0.142424	0.0387396	Hand grip strength (right)
Residential air pollution	Nitrogen oxides air pollution; 2010	-0.0660582	-0.132973	-0.150013	-0.137382	-0.203677	-0.138021	0.04914	Nitrogen oxides air pollution; 2010
Physical activity	Time spent driving	-0.154949	-0.14335	-0.131832	-0.142742	-0.110598	-0.136694	0.016724	Time spent driving
Residential air pollution	Particulate matter air pollution (pm10); 2007	-0.0583865	-0.120447	-0.155102	-0.139262	-0.198303	-0.1343	0.0512554	Particulate matter air pollution (pm10); 2007
Residential air pollution	Nitrogen dioxide air pollution; 2010	-0.0537826	-0.124372	-0.14794	-0.133184	-0.204423	-0.13274	0.054023	Nitrogen dioxide air pollution; 2010
Residential air pollution	Nitrogen dioxide air pollution; 2007	-0.0522483	-0.119879	-0.152887	-0.134432	-0.200617	-0.132013	0.0539853	Nitrogen dioxide air pollution; 2007
Residential air pollution	Particulate matter air pollution (pm10); 2010	-0.0416534	-0.0983012	-0.167636	-0.181121	-0.164235	-0.130589	0.059182	Particulate matter air pollution (pm10); 2010
Diet	Processed meat intake	-0.134426	-0.123833	-0.126481	-0.152223	-0.112444	-0.129881	0.0147648	Processed meat intake
Residential air pollution	Particulate matter air pollution (pm2.5); 2010	-0.0561494	-0.122196	-0.13846	-0.130997	-0.192957	-0.128152	0.0488206	Particulate matter air pollution (pm2.5); 2010
Residential air pollution	Particulate matter air pollution (pm2.5) absorbance; 2010	-0.0422692	-0.0962851	-0.155842	-0.148559	-0.170171	-0.122625	0.0528853	Particulate matter air pollution (pm2.5) absorbance; 2010
Diet	Poultry intake	-0.115749	-0.119081	-0.100155	-0.118181	-0.0993206	-0.110497	0.00990184	Poultry intake
Diet	Beef intake	-0.11882	-0.0903196	-0.109493	-0.142614	-0.0887367	-0.109997	0.0222553	Beef intake
Residential air pollution	Particulate matter air pollution 2.5-10um; 2010	-0.0316436	-0.0645925	-0.149117	-0.17222	-0.108418	-0.105198	0.0580736	Particulate matter air pollution 2.5-10um; 2010
Physical activity	Time spent using computer	-0.0760594	-0.106009	-0.115593	-0.0907179	-0.109764	-0.0996287	0.0160718	Time spent using computer
Diet	Coffee intake	-0.0861798	-0.08679	-0.121771	-0.0951303	-0.0992548	-0.0978253	0.0144924	Coffee intake
Smoking	Past tobacco smoking	-0.13777	-0.101186	-0.0950624	-0.011916	-0.134468	-0.0960804	0.0507995	Past tobacco smoking
Smoking	Smoking status	-0.136706	-0.102126	-0.098513	-0.0146732	-0.128276	-0.0960586	0.0483646	Smoking status
Diet	Variation in diet	-0.0824255	-0.118154	-0.0890809	-0.0675128	-0.0934816	-0.090131	0.0184972	Variation in diet
Residential air pollution	Traffic intensity on the nearest major road	-0.012706	-0.0373854	-0.109897	-0.140365	-0.0677079	-0.0736122	0.052032	Traffic intensity on the nearest major road
Sleep	Nap during day	-0.0442066	-0.0663814	-0.0549865	-0.0887878	-0.0901873	-0.0689099	0.0203615	Nap during day
Diet	Major dietary changes in the last 5 years	-0.0430044	-0.0730354	-0.0818266	-0.0805171	-0.0582058	-0.0673179	0.0165196	Major dietary changes in the last 5 years
Diet	spread type - butter spreadable butter	-0.0741917	-0.0565876	-0.0655074	-0.0662818	-0.0492189	-0.0623575	0.00963438	spread type - butter spreadable butter
Operations	Number of operations, self-reported	-0.0696486	-0.0745809	-0.0703044	-0.0596165	-0.0357066	-0.0619714	0.0156745	Number of operations, self-reported
Diet	Pork intake	-0.0698675	-0.0792339	-0.0465249	-0.0612197	-0.046933	-0.0607558	0.0143027	Pork intake
Diet	Lamb/mutton intake	-0.0560224	-0.058718	-0.0325664	-0.0528396	-0.0420501	-0.0484393	0.0109005	Lamb/mutton intake
Diet	Salt added to food	-0.0297336	-0.0426068	-0.0459645	-0.0581645	-0.0552265	-0.0463392	0.0112765	Salt added to food
Smoking	Ever smoked	-0.0805372	-0.0463038	-0.0428604	0.0331922	-0.0824257	-0.043787	0.0468415	Ever smoked
Diet	Non-oily fish intake	0.0076031	-0.0500216	-0.0519159	-0.0405542	-0.0653277	-0.0400433	0.0280636	Non-oily fish intake
Diet	Water intake	0.0248293	-0.0504371	-0.0650101	-0.0108647	-0.0171917	-0.0237349	0.0352973	Water intake
Diet	Salad / raw vegetable intake	-0.00223886	-0.0186424	-0.0418739	0.0204931	-0.00406458	-0.00926533	0.0229849	Salad / raw vegetable intake
Sleep	Sleeplessness / insomnia	-0.0105432	0.00437025	0.00200047	-0.0200109	-0.0206269	-0.00896205	0.0118171	Sleeplessness / insomnia
Sleep	Sleep duration	-0.013309	-0.0155979	0.0132661	-0.0160577	-0.0036423	-0.00706816	0.0124271	Sleep duration
Confoundings	Site-11027.0	0	0	0	0	0	0	0	Site-11027.0
Confoundings	Site-11026.0	0	0	0	0	0	0	0	Site-11026.0
Confoundings	Site-11025.0	0	0	0	0	0	0	0	Site-11025.0
Confoundings	Age when attended assessment centre	0	0	0	0	0	0	0	Age when attended assessment centre
Diet	Tea intake	-0.0149658	0.00573951	0.0105187	0.033457	-0.00299207	0.00635148	0.0179873	Tea intake
Diet	Oily fish intake	0.0434937	-0.00264292	-0.00570514	0.0205271	0.00264604	0.0116638	0.0204902	Oily fish intake
Alcohol	Alcohol intake frequency.	0.0140948	0.00717845	0.0378784	0.0294324	-0.00911903	0.015893	0.0185166	Alcohol intake frequency.
Diet	spread type - never rarely use spread	0.0473552	0.0315296	0.0241235	0.0251312	0.0090881	0.0274455	0.0138425	spread type - never rarely use spread
Sleep	Getting up in morning	0.026385	0.0435992	0.0149414	0.059302	0.0590192	0.0406494	0.0197386	Getting up in morning
Diet	spread type - other type	0.0473713	0.0388459	0.0523164	0.0525031	0.0446678	0.0471409	0.00571217	spread type - other type
Diet	Cooked vegetable intake	0.0736792	0.041666	0.012947	0.0762468	0.0357494	0.0480577	0.0268151	Cooked vegetable intake
Alcohol	Alcohol intake versus 10 years previously	0.0608367	0.0445681	0.0777839	0.0471364	0.0369776	0.0534605	0.0160996	Alcohol intake versus 10 years previously
Diet	Cheese intake	0.0737445	0.0590483	0.068219	0.0477826	0.0445737	0.0586736	0.0126076	Cheese intake
Diet	Bread intake	0.0724926	0.0864247	0.0414428	0.0589886	0.0629603	0.0644618	0.0166504	Bread intake
Physical activity	Number of days/week walked 10+ minutes	0.0814901	0.0754313	0.00422424	0.113438	0.0622909	0.067375	0.0399995	Number of days/week walked 10+ minutes
Diet	Fresh fruit intake	0.0763877	0.056237	0.0544663	0.088168	0.0742844	0.0699087	0.014317	Fresh fruit intake
Diet	Dried fruit intake	0.110507	0.0644059	0.0638221	0.106745	0.104669	0.0900297	0.023751	Dried fruit intake
Alcohol	Alcohol usually taken with meals	0.0996098	0.0980971	0.112784	0.0878875	0.0933694	0.0983495	0.00927712	Alcohol usually taken with meals
Physical activity	Frequency of stair climbing in last 4 weeks	0.131742	0.110173	0.0962437	0.131082	0.108702	0.115589	0.015427	Frequency of stair climbing in last 4 weeks
Diet	Cereal intake	0.150545	0.148596	0.180041	0.150556	0.165243	0.158996	0.0135346	Cereal intake
Physical activity	Number of days/week of moderate physical activity 10+ minutes	0.188435	0.166326	0.123132	0.201557	0.207967	0.177484	0.0343047	Number of days/week of moderate physical activity 10+ minutes
Physical activity	Usual walking pace	0.239082	0.209596	0.197985	0.237123	0.210265	0.21881	0.0182889	Usual walking pace
Physical activity	Number of days/week of vigorous physical activity 10+ minutes	0.251876	0.202603	0.181706	0.2413	0.250003	0.225497	0.0315751	Number of days/week of vigorous physical activity 10+ minutes
General health	Overall health rating	0.358519	0.355262	0.325231	0.353885	0.389592	0.356498	0.0228324	Overall health rating
Body composition by impedance	Impedance of whole body	0.535012	0.571341	0.528239	0.514184	0.503244	0.530404	0.0259927	Impedance of whole body

## Sheet: brain_loadings
label	split1	split2	split3	split4	split5	avg	stdv
Volume of G+S-frontomargin (left hemisphere)	0.127322	0.320731	-0.0551364	-0.0395247	0.477346	0.166148	0.231039
Volume of G+S-occipital-inf (left hemisphere)	-0.304661	-0.347376	-0.480871	-0.375369	-0.328589	-0.367373	0.0685247
Volume of G+S-paracentral (left hemisphere)	-0.161253	-0.0259681	-0.377808	0.0751996	-0.11721	-0.121408	0.169639
Volume of G+S-subcentral (left hemisphere)	-0.564237	-0.529954	-0.55583	-0.389528	-0.558068	-0.519524	0.0738424
Volume of G+S-transv-frontopol (left hemisphere)	-0.607823	-0.627529	-0.661859	-0.392337	-0.574223	-0.572754	0.105738
Volume of G+S-cingul-Ant (left hemisphere)	-0.459352	-0.307829	-0.294038	-0.480935	-0.247354	-0.357902	0.105162
Volume of G+S-cingul-Mid-Ant (left hemisphere)	-0.444519	-0.109716	-0.237039	-0.213935	-0.014933	-0.204028	0.160993
Volume of G+S-cingul-Mid-Post (left hemisphere)	-0.927362	-0.626217	-0.493005	-0.490191	-0.295078	-0.566371	0.233817
Volume of G-cingul-Post-dorsal (left hemisphere)	-0.5341	-0.619659	-0.660157	-0.63246	-0.41892	-0.573059	0.098187
Volume of G-cingul-Post-ventral (left hemisphere)	-0.600789	-0.651681	-0.884515	-0.813075	-0.693817	-0.728775	0.117162
Volume of G-cuneus (left hemisphere)	-0.317512	-0.22619	-0.18536	-0.339851	0.00759485	-0.212264	0.138394
Volume of G-front-inf-Opercular (left hemisphere)	-0.215096	-0.340482	-0.136415	-0.514434	0.0144994	-0.238385	0.200946
Volume of G-front-inf-Orbital (left hemisphere)	-0.454479	-0.528597	-0.433223	-0.518686	-0.226271	-0.432251	0.122144
Volume of G-front-inf-Triangul (left hemisphere)	-0.625049	-0.659746	-0.655769	-0.692525	-0.478399	-0.622298	0.083918
Volume of G-front-middle (left hemisphere)	-0.602283	-0.465527	-0.5363	-0.414624	-0.475053	-0.498757	0.0722348
Volume of G-front-sup (left hemisphere)	-0.607317	-0.397114	-0.54205	-0.458051	-0.419113	-0.484729	0.0880441
Volume of G-Ins-lg+S-cent-ins (left hemisphere)	-0.501162	-0.396707	-0.281237	-0.372541	-0.338189	-0.377967	0.0813889
Volume of G-insular-short (left hemisphere)	-0.669975	-0.483475	-0.462448	-0.402775	-0.265573	-0.456849	0.14635
Volume of G-occipital-middle (left hemisphere)	-0.263998	-0.134449	-0.0916749	-0.0456151	-0.0899829	-0.125144	0.083738
Volume of G-occipital-sup (left hemisphere)	0.205153	0.17051	0.11262	0.25046	0.279617	0.203672	0.0658579
Volume of G-oc-temp-lat-fusifor (left hemisphere)	-0.195983	-0.0676161	-0.158802	-0.24415	-0.102547	-0.15382	0.0707497
Volume of G-oc-temp-med-Lingual (left hemisphere)	-0.802928	-0.852447	-1	-0.874915	-0.73856	-0.85377	0.0970701
Volume of G-oc-temp-med-Parahip (left hemisphere)	0.0729677	0.378661	0.269892	0.180901	0.333405	0.247165	0.122455
Volume of G-orbital (left hemisphere)	-0.439601	-0.21541	-0.386025	-0.452909	-0.167769	-0.332343	0.131985
Volume of G-pariet-inf-Angular (left hemisphere)	0.0121855	0.118255	0.272538	0.375657	0.25237	0.206201	0.141972
Volume of G-pariet-inf-Supramar (left hemisphere)	-0.233734	-0.171205	-0.266273	-0.204378	-0.0955292	-0.194224	0.0654328
Volume of G-parietal-sup (left hemisphere)	-0.0434265	0.342815	0.0112368	0.0712485	0.361385	0.148652	0.190213
Volume of G-postcentral (left hemisphere)	-0.541079	-0.597848	-0.509818	-0.174549	-0.396383	-0.443935	0.167553
Volume of G-precentral (left hemisphere)	0.146891	0.262508	-0.0181218	0.291199	0.261727	0.188841	0.128267
Volume of G-precuneus (left hemisphere)	-0.112583	0.0126238	-0.192855	-0.0316132	0.177327	-0.0294201	0.139771
Volume of G-rectus (left hemisphere)	-0.0121608	0.13879	0.0407092	-0.14253	0.00289236	0.00554011	0.101535
Volume of G-subcallosal (left hemisphere)	0.0837736	-0.0596924	-0.0303665	0.0262004	0.0807616	0.0201353	0.0645853
Volume of G-temp-sup-G-T-transv (left hemisphere)	-0.310628	-0.53766	-0.427024	-0.516418	-0.430137	-0.444373	0.0898392
Volume of G-temp-sup-Lateral (left hemisphere)	0.33215	0.308258	0.201019	0.262273	0.438497	0.308439	0.0882432
Volume of G-temp-sup-Plan-polar (left hemisphere)	0.177582	0.273726	0.262793	0.0346006	0.280344	0.205809	0.104312
Volume of G-temp-sup-Plan-tempo (left hemisphere)	0.0710132	0.108718	0.22737	0.00184541	0.378206	0.15743	0.148055
Volume of G-temporal-inf (left hemisphere)	0.253292	0.403698	0.272929	0.394136	0.385513	0.341914	0.072557
Volume of G-temporal-middle (left hemisphere)	-0.20424	-0.177719	-0.0515281	0.0238118	0.122532	-0.0574286	0.136971
Volume of Lat-Fis-ant-Horizont (left hemisphere)	-0.404824	-0.469104	-0.420622	-0.346745	-0.521353	-0.43253	0.0661357
Volume of Lat-Fis-ant-Vertical (left hemisphere)	-0.501459	-0.280097	-0.493027	-0.628514	-0.340626	-0.448745	0.138914
Volume of Lat-Fis-post (left hemisphere)	-0.266692	-0.325275	-0.242948	-0.484469	-0.0334521	-0.270567	0.162595
Volume of Pole-occipital (left hemisphere)	-0.888354	-0.827576	-0.929263	-0.852404	-0.878941	-0.875307	0.0383975
Volume of Pole-temporal (left hemisphere)	-0.000576267	0.121442	0.110779	0.13705	0.140962	0.101931	0.0585737
Volume of S-calcarine (left hemisphere)	-0.612788	-0.515968	-0.64072	-0.769759	-0.317979	-0.571443	0.168196
Volume of S-central (left hemisphere)	0.5857	0.652506	0.614346	0.859986	0.843946	0.711297	0.130704
Volume of S-cingul-Marginalis (left hemisphere)	-0.734306	-0.466556	-0.697579	-0.331167	-0.434981	-0.532918	0.174907
Volume of S-circular-insula-ant (left hemisphere)	-1	-1	-0.982043	-1	-1	-0.996409	0.00803082
Volume of S-circular-insula-inf (left hemisphere)	0.00501763	-0.0197802	0.0704642	0.0338681	0.00164528	0.018243	0.0348832
Volume of S-circular-insula-sup (left hemisphere)	-0.820498	-0.690158	-0.419672	-0.726682	-0.369258	-0.605254	0.199009
Volume of S-collat-transv-ant (left hemisphere)	-0.0577078	0.200126	0.186403	0.0168651	0.174845	0.104106	0.117038
Volume of S-collat-transv-post (left hemisphere)	-0.147923	-0.238026	0.0257473	-0.303401	0.00825408	-0.13107	0.146137
Volume of S-front-inf (left hemisphere)	-0.0542675	-0.254261	0.099417	-0.364671	0.0308712	-0.108582	0.195234
Volume of S-front-middle (left hemisphere)	0.247732	0.429777	0.45289	0.230479	0.427638	0.357703	0.108887
Volume of S-front-sup (left hemisphere)	-0.23338	-0.0799712	-0.117838	-0.164646	0.106203	-0.0979266	0.127659
Volume of S-interm-prim-Jensen (left hemisphere)	0.461504	0.501796	0.704394	0.435196	0.511475	0.522873	0.10604
Volume of S-intrapariet+P-trans (left hemisphere)	0.0805041	0.248221	0.0790965	0.237066	0.159733	0.160924	0.0815212
Volume of S-oc-middle+Lunatus (left hemisphere)	-0.175148	-0.0834624	-0.140392	-0.414596	-0.273888	-0.217497	0.130127
Volume of S-oc-sup+transversal (left hemisphere)	-0.0249814	0.130578	0.154888	0.432149	0.143064	0.16714	0.165232
Volume of S-occipital-ant (left hemisphere)	-0.228307	-0.0173566	0.0665635	0.169789	0.0099124	0.000120365	0.146443
Volume of S-oc-temp-lat (left hemisphere)	-0.11561	0.159347	0.286432	-0.00829497	0.0431267	0.0730004	0.154987
Volume of S-oc-temp-med+Lingual (left hemisphere)	-0.433608	-0.274037	-0.379644	-0.339282	-0.172657	-0.319846	0.10082
Volume of S-orbital-lateral (left hemisphere)	-0.221173	-0.370503	-0.291053	-0.380942	-0.624035	-0.377541	0.152276
Volume of S-orbital-med-olfact (left hemisphere)	-0.67508	-0.831282	-0.546492	-0.560381	-0.838095	-0.690266	0.140988
Volume of S-orbital-H-Shaped (left hemisphere)	0.103196	0.115413	0.112755	0.115408	0.375468	0.164448	0.118071
Volume of S-parieto-occipital (left hemisphere)	-0.128033	-0.104374	0.0596081	-0.0595256	0.18349	-0.00976692	0.129976
Volume of S-pericallosal (left hemisphere)	-0.943056	-0.739994	-0.912434	-0.801864	-0.937198	-0.866909	0.0910353
Volume of S-postcentral (left hemisphere)	-0.135324	-0.154992	0.0799567	0.0485386	0.216259	0.0108877	0.155932
Volume of S-precentral-inf-part (left hemisphere)	-0.110705	-0.0907174	-0.303916	-0.0806501	-0.0817519	-0.133548	0.095998
Volume of S-precentral-sup-part (left hemisphere)	0.142107	0.41577	0.245575	0.273412	0.498001	0.314973	0.141497
Volume of S-suborbital (left hemisphere)	-0.119042	0.0783618	-0.296829	-0.03132	0.0865016	-0.0564655	0.158856
Volume of S-subparietal (left hemisphere)	-0.57916	-0.740232	-0.660479	-0.626221	-0.765204	-0.674259	0.0777252
Volume of S-temporal-inf (left hemisphere)	0.107559	0.0710557	0.0870097	0.204734	0.143621	0.122796	0.0532387
Volume of S-temporal-sup (left hemisphere)	0.10156	0.122901	0.187819	0.372053	0.309244	0.218716	0.117865
Volume of S-temporal-transverse (left hemisphere)	0.0621524	-0.111764	-0.0863969	-0.127921	0.193931	-0.0139999	0.138574
Volume of G+S-frontomargin (right hemisphere)	-0.71814	-0.692587	-0.70991	-0.534916	-0.577609	-0.646632	0.0843711
Volume of G+S-occipital-inf (right hemisphere)	-0.264529	-0.408286	-0.401021	-0.61534	-0.296989	-0.397233	0.137265
Volume of G+S-paracentral (right hemisphere)	-0.213563	-0.16379	-0.458307	-0.107207	-0.296612	-0.247896	0.136649
Volume of G+S-subcentral (right hemisphere)	-0.661403	-0.448128	-0.203233	-0.355033	-0.377075	-0.408975	0.166965
Volume of G+S-transv-frontopol (right hemisphere)	-0.577557	-0.672488	-0.753961	-0.594788	-0.736392	-0.667037	0.0800346
Volume of G+S-cingul-Ant (right hemisphere)	-0.293765	-0.0362583	-0.0192528	-0.299865	-0.155976	-0.161024	0.134711
Volume of G+S-cingul-Mid-Ant (right hemisphere)	-0.199496	-0.281073	-0.188668	-0.329246	-0.167307	-0.233158	0.0688794
Volume of G+S-cingul-Mid-Post (right hemisphere)	-0.478243	-0.481773	-0.308752	-0.537615	-0.527067	-0.46669	0.09217
Volume of G-cingul-Post-dorsal (right hemisphere)	-0.285165	-0.297482	-0.326886	-0.330114	-0.218257	-0.291581	0.0452318
Volume of G-cingul-Post-ventral (right hemisphere)	-0.529055	-0.598856	-0.87796	-0.918555	-0.902933	-0.765472	0.18617
Volume of G-cuneus (right hemisphere)	-0.214621	-0.250267	-0.179903	-0.449798	-0.0503878	-0.228995	0.144675
Volume of G-front-inf-Opercular (right hemisphere)	-0.289131	-0.197861	-0.0656325	-0.162486	-0.0485594	-0.152734	0.0989629
Volume of G-front-inf-Orbital (right hemisphere)	-0.460236	-0.376868	-0.232088	-0.416613	-0.400491	-0.377259	0.0866724
Volume of G-front-inf-Triangul (right hemisphere)	-0.621925	-0.454612	-0.639726	-0.580273	-0.517392	-0.562786	0.0766242
Volume of G-front-middle (right hemisphere)	-0.670216	-0.512966	-0.439411	-0.650361	-0.511896	-0.55697	0.0991649
Volume of G-front-sup (right hemisphere)	-0.896166	-0.567962	-0.758208	-0.691781	-0.577724	-0.698368	0.136298
Volume of G-Ins-lg+S-cent-ins (right hemisphere)	-0.351541	-0.325823	-0.0730287	-0.235106	-0.276796	-0.252459	0.109873
Volume of G-insular-short (right hemisphere)	-0.737061	-0.491782	-0.403112	-0.449693	-0.492331	-0.514796	0.129564
Volume of G-occipital-middle (right hemisphere)	-0.389931	-0.377048	-0.355683	-0.313692	-0.22448	-0.332167	0.0667865
Volume of G-occipital-sup (right hemisphere)	0.042079	-0.0993402	0.105704	-0.0832127	0.0311963	-0.000714611	0.0876178
Volume of G-oc-temp-lat-fusifor (right hemisphere)	-0.511812	-0.560818	-0.59821	-0.756413	-0.52683	-0.590816	0.0983777
Volume of G-oc-temp-med-Lingual (right hemisphere)	-0.749759	-0.794582	-0.931807	-0.968353	-0.97269	-0.883438	0.104021
Volume of G-oc-temp-med-Parahip (right hemisphere)	-0.0762609	0.150297	0.126574	0.0263529	0.00685039	0.0467629	0.0925118
Volume of G-orbital (right hemisphere)	-0.566258	-0.477069	-0.632403	-0.709835	-0.537641	-0.584641	0.0895451
Volume of G-pariet-inf-Angular (right hemisphere)	-0.208406	-0.0335082	-0.113947	0.0101615	-0.150139	-0.0991679	0.0880535
Volume of G-pariet-inf-Supramar (right hemisphere)	-0.461188	-0.257207	-0.462036	-0.31398	-0.330306	-0.364943	0.0923232
Volume of G-parietal-sup (right hemisphere)	-0.294189	-0.226678	-0.384716	-0.248108	-0.0639691	-0.243532	0.11731
Volume of G-postcentral (right hemisphere)	-0.44374	-0.133255	-0.273216	-0.123978	-0.167652	-0.228368	0.134189
Volume of G-precentral (right hemisphere)	-0.108937	-0.146584	-0.27913	-0.237899	-0.0512377	-0.164758	0.093225
Volume of G-precuneus (right hemisphere)	-0.483114	-0.207072	-0.349474	-0.243654	0.0336196	-0.249939	0.191416
Volume of G-rectus (right hemisphere)	-0.124299	-0.114756	-0.218298	-0.278371	-0.0719053	-0.161526	0.0843815
Volume of G-subcallosal (right hemisphere)	-0.256199	-0.358896	-0.235088	-0.150626	-0.240286	-0.248219	0.0742846
Volume of G-temp-sup-G-T-transv (right hemisphere)	-0.280255	-0.295947	-0.130555	-0.379785	-0.229027	-0.263114	0.0918121
Volume of G-temp-sup-Lateral (right hemisphere)	-0.0445256	0.0901739	0.0117778	-0.10383	0.048186	0.000356338	0.0764111
Volume of G-temp-sup-Plan-polar (right hemisphere)	-0.0866974	0.000426845	-0.00769492	-0.290736	-0.0574696	-0.0884342	0.118641
Volume of G-temp-sup-Plan-tempo (right hemisphere)	-0.570546	-0.440811	-0.36061	-0.356085	-0.385378	-0.422686	0.0892639
Volume of G-temporal-inf (right hemisphere)	-0.0106584	0.190519	0.372311	0.213758	0.365124	0.226211	0.156667
Volume of G-temporal-middle (right hemisphere)	-0.189811	-0.116997	-0.0457153	0.0547448	-0.0994271	-0.0794411	0.0910148
Volume of Lat-Fis-ant-Horizont (right hemisphere)	0.0159353	0.0177001	-0.170643	0.0463152	0.23034	0.0279294	0.142292
Volume of Lat-Fis-ant-Vertical (right hemisphere)	-0.444533	-0.178607	-0.319773	-0.39842	0.0262783	-0.263011	0.190604
Volume of Lat-Fis-post (right hemisphere)	-0.585808	-0.463516	-0.275823	-0.383208	-0.323434	-0.406358	0.122394
Volume of Pole-occipital (right hemisphere)	-0.706258	-0.722645	-0.806654	-0.871297	-0.739678	-0.769306	0.068606
Volume of Pole-temporal (right hemisphere)	-0.174673	-0.0128966	-0.221381	-0.113832	-0.154976	-0.135552	0.0787249
Volume of S-calcarine (right hemisphere)	-0.542957	-0.516686	-0.558281	-0.770822	-0.409848	-0.559719	0.131492
Volume of S-central (right hemisphere)	0.524191	0.586497	0.504792	0.643859	0.878305	0.627529	0.150484
Volume of S-cingul-Marginalis (right hemisphere)	-0.481018	-0.284663	-0.396178	-0.298419	-0.234984	-0.339052	0.0985612
Volume of S-circular-insula-ant (right hemisphere)	-0.813416	-0.761012	-0.995896	-0.843888	-0.799662	-0.842775	0.0906272
Volume of S-circular-insula-inf (right hemisphere)	-0.374434	-0.438125	-0.264445	-0.299425	-0.181306	-0.311547	0.0991275
Volume of S-circular-insula-sup (right hemisphere)	-0.923493	-0.946692	-0.600816	-0.761003	-0.717298	-0.78986	0.145163
Volume of S-collat-transv-ant (right hemisphere)	-0.201702	-0.121601	-0.0487349	-0.182662	-0.325941	-0.176128	0.102887
Volume of S-collat-transv-post (right hemisphere)	-0.380254	-0.5042	-0.626407	-0.541134	-0.293931	-0.469185	0.132046
Volume of S-front-inf (right hemisphere)	-0.00352474	0.129416	0.0491146	0.176192	0.0767481	0.0855891	0.0697844
Volume of S-front-middle (right hemisphere)	0.434164	0.327746	0.394261	0.218922	0.384512	0.351921	0.0835044
Volume of S-front-sup (right hemisphere)	-0.128538	0.225497	0.255938	-0.00860545	0.101322	0.0891227	0.160858
Volume of S-interm-prim-Jensen (right hemisphere)	-0.151608	-0.00084144	0.0167628	0.0950908	-0.179264	-0.0439721	0.117022
Volume of S-intrapariet+P-trans (right hemisphere)	-0.0102975	-0.120861	-0.228978	0.0794512	0.171987	-0.0217397	0.158645
Volume of S-oc-middle+Lunatus (right hemisphere)	-0.0929922	-0.227305	-0.399982	-0.321889	-0.251209	-0.258676	0.114515
Volume of S-oc-sup+transversal (right hemisphere)	-0.173647	-0.293086	0.100106	-0.0158781	-0.0932368	-0.0951483	0.149794
Volume of S-occipital-ant (right hemisphere)	-0.533389	-0.65206	-0.468693	-0.372266	-0.701644	-0.545611	0.13397
Volume of S-oc-temp-lat (right hemisphere)	0.177094	0.00167996	0.00873545	-0.224905	0.115573	0.0156354	0.153426
Volume of S-oc-temp-med+Lingual (right hemisphere)	0.358384	0.450787	0.335176	0.287889	0.677991	0.422046	0.154864
Volume of S-orbital-lateral (right hemisphere)	-0.0260029	-0.0697559	-0.104655	-0.000781056	0.0655773	-0.0271235	0.0654165
Volume of S-orbital-med-olfact (right hemisphere)	-0.390166	-0.617979	-0.386254	-0.199628	-0.318275	-0.38246	0.152553
Volume of S-orbital-H-Shaped (right hemisphere)	0.164983	0.187171	-0.0403101	-0.0145948	0.243125	0.108075	0.127278
Volume of S-parieto-occipital (right hemisphere)	-0.205012	-0.192052	-0.0857344	-0.149742	0.100627	-0.106383	0.124726
Volume of S-pericallosal (right hemisphere)	-0.306428	-0.703116	-0.804359	-0.759272	-0.855689	-0.685773	0.219397
Volume of S-postcentral (right hemisphere)	-0.0930444	0.286802	0.0712816	0.186481	0.249856	0.140275	0.153957
Volume of S-precentral-inf-part (right hemisphere)	-0.302244	-0.244881	-0.0760499	-0.141477	-0.0918758	-0.171306	0.0985278
Volume of S-precentral-sup-part (right hemisphere)	0.104848	0.114956	0.0684976	-0.249959	0.123202	0.0323092	0.159169
Volume of S-suborbital (right hemisphere)	-0.115123	-0.128379	-0.186977	-0.246357	-0.146509	-0.164669	0.0530852
Volume of S-subparietal (right hemisphere)	-0.272974	-0.157526	-0.359461	-0.198783	-0.177649	-0.233278	0.0829469
Volume of S-temporal-inf (right hemisphere)	0.310393	0.407632	0.538548	0.528624	0.583727	0.473785	0.112207
Volume of S-temporal-sup (right hemisphere)	0.194282	0.240302	0.410814	0.448223	0.374273	0.333579	0.110531
Volume of S-temporal-transverse (right hemisphere)	-0.0311782	-0.101287	0.218724	-0.146001	0.173748	0.0228011	0.164299
