# Supplementary material for: Cardiometabolic health and physical robustness map onto distinct patterns of brain structure and neurotransmitter systems
Source: PLoS Biol. 2025 Nov 21;23(11):e3003498. doi: 10.1371/journal.pbio.3003498 (PMC12671889; doi:10.1371/journal.pbio.3003498)
Supplement: S2 File — (ZIP) [file pbio.3003498.s002.zip › supplementary_data/S52_Data.xlsx]

## Sheet: rf_loadings
Category	Label	split1	split2	split3	split4	split5	avg	stdv	Label_short
Blood pressure	Diastolic blood pressure, automated reading	-0.227431	-0.219657	-0.241503	-0.258588	-0.268524	-0.243141	0.0205178	Diastolic blood pressure, automated reading
Physical activity	Time spent watching television (TV)	-0.257482	-0.224641	-0.245104	-0.223862	-0.224444	-0.235107	0.0154134	Time spent watching television (TV)
Blood pressure	Systolic blood pressure, automated reading	-0.239281	-0.212651	-0.192696	-0.203677	-0.258397	-0.22134	0.0269401	Systolic blood pressure, automated reading
Diet	Poultry intake	-0.220738	-0.224337	-0.166999	-0.205675	-0.198462	-0.203242	0.0228772	Poultry intake
Diet	spread type - other type	-0.149486	-0.162858	-0.167228	-0.172249	-0.151112	-0.160586	0.00997834	spread type - other type
Medications	Number of treatments/medications taken	-0.16365	-0.1451	-0.141387	-0.173759	-0.151809	-0.155141	0.0134176	Number of treatments/medications taken
Body composition by impedance	Impedance of whole body	-0.259332	-0.113112	-0.100827	-0.116344	-0.0785964	-0.133642	0.071808	Impedance of whole body
Diet	Pork intake	-0.159729	-0.172783	-0.0808863	-0.0856427	-0.154442	-0.130697	0.0438433	Pork intake
Physical activity	Number of days/week of moderate physical activity 10+ minutes	-0.0535493	-0.176074	-0.141451	-0.118229	-0.138344	-0.125529	0.0452959	Number of days/week of moderate physical activity 10+ minutes
Diet	Processed meat intake	-0.15303	-0.111965	-0.0941293	-0.0919161	-0.159026	-0.122013	0.032079	Processed meat intake
Sleep	Sleeplessness / insomnia	-0.180895	-0.134033	-0.149865	-0.0700405	-0.0676594	-0.120498	0.050078	Sleeplessness / insomnia
Diet	Lamb/mutton intake	-0.132086	-0.127537	-0.0607033	-0.0899227	-0.159097	-0.113869	0.0386143	Lamb/mutton intake
Medical conditions	Number of self-reported non-cancer illnesses	-0.153141	-0.104438	-0.116659	-0.0930934	-0.0950422	-0.112475	0.0245733	Number of self-reported non-cancer illnesses
Diet	Salad / raw vegetable intake	-0.0807673	-0.11721	-0.0836097	-0.129543	-0.117413	-0.105709	0.0220669	Salad / raw vegetable intake
Body size measures	waist_to_hip	-0.089836	-0.0546035	-0.0978225	-0.11046	-0.121969	-0.0949383	0.0256557	waist_to_hip
Residential air pollution	Traffic intensity on the nearest major road	-0.0915664	-0.116551	-0.0826488	-0.0735739	-0.0909928	-0.0910665	0.0160199	Traffic intensity on the nearest major road
Diet	Cooked vegetable intake	-0.0876686	-0.114372	-0.113241	-0.0193575	-0.110633	-0.0890545	0.0404697	Cooked vegetable intake
Physical activity	Time spent driving	-0.0730493	-0.0588414	-0.0836687	-0.0939594	-0.133055	-0.0885148	0.0280922	Time spent driving
Physical activity	Number of days/week of vigorous physical activity 10+ minutes	-0.0369966	-0.0904594	-0.104507	-0.11724	-0.0616704	-0.0821746	0.0326282	Number of days/week of vigorous physical activity 10+ minutes
Operations	Number of operations, self-reported	-0.0788442	-0.0453743	-0.0744274	-0.0953319	-0.0831229	-0.0754201	0.0185154	Number of operations, self-reported
Diet	Beef intake	-0.0761241	-0.0911967	-0.0710182	-0.0415075	-0.0927575	-0.0745208	0.0207086	Beef intake
Residential air pollution	Particulate matter air pollution 2.5-10um; 2010	-0.0752607	-0.0970102	-0.0687268	-0.0437297	-0.0738629	-0.071718	0.0190338	Particulate matter air pollution 2.5-10um; 2010
Residential air pollution	Particulate matter air pollution (pm10); 2010	-0.0840484	-0.0800373	-0.0802549	-0.0435373	-0.0704136	-0.0716583	0.0165073	Particulate matter air pollution (pm10); 2010
Diet	Water intake	-0.0545322	-0.0590322	-0.0855146	-0.0778323	-0.0677295	-0.0689281	0.012855	Water intake
Diet	Major dietary changes in the last 5 years	-0.0643875	-0.04416	-0.0581012	-0.0495508	-0.120051	-0.06725	0.0305214	Major dietary changes in the last 5 years
Residential air pollution	Particulate matter air pollution (pm2.5) absorbance; 2010	-0.0514149	-0.10094	-0.0909294	0.00906211	-0.0937885	-0.0656021	0.045991	Particulate matter air pollution (pm2.5) absorbance; 2010
Medication	Taking other prescription medications	-0.0635183	-0.0542446	-0.0749189	-0.0355428	-0.0944122	-0.0645274	0.0220678	Taking other prescription medications
Residential air pollution	Particulate matter air pollution (pm10); 2007	-0.058589	-0.0574971	-0.0895907	-0.0310356	-0.0802959	-0.0634017	0.0227864	Particulate matter air pollution (pm10); 2007
Residential air pollution	Nitrogen dioxide air pollution; 2007	-0.05287	-0.0624038	-0.0885952	-0.0170713	-0.0771337	-0.0596148	0.0274317	Nitrogen dioxide air pollution; 2007
Diet	Variation in diet	-0.087159	-0.0657475	-0.07155	-0.0254006	-0.0448531	-0.058942	0.0241092	Variation in diet
Physical activity	Time spent using computer	-0.0734206	-0.0309234	-0.0601959	-0.034674	-0.0439811	-0.048639	0.0178763	Time spent using computer
Diet	Coffee intake	0.0241137	-0.0355729	-0.0759491	-0.0326541	-0.0487036	-0.0337532	0.0365961	Coffee intake
Residential air pollution	Nitrogen dioxide air pollution; 2010	-0.0220415	-0.0223338	-0.052962	0.00901554	-0.0381825	-0.0253009	0.0230658	Nitrogen dioxide air pollution; 2010
Alcohol	Alcohol intake versus 10 years previously	-0.0298455	-0.0161838	-0.0242694	-0.0314257	0.00615383	-0.0191141	0.0153327	Alcohol intake versus 10 years previously
General health	Weight change compared with 1 year ago	-0.0454546	0.0099261	0.0189028	-0.0165866	-0.0517343	-0.0169893	0.0317425	Weight change compared with 1 year ago
Smoking	Smoking status	0.0166744	-0.0270715	-0.0269883	-0.0178827	0.00673001	-0.00970764	0.0202062	Smoking status
Diet	Salt added to food	-0.0337462	0.0230649	-0.0240878	0.00242241	-0.0063525	-0.00773983	0.0223479	Salt added to food
Body composition by impedance	Body fat percentage	-0.0196976	0.0294336	0.0205454	-0.00319467	-0.0605757	-0.00669779	0.0358182	Body fat percentage
Body size measures	Body mass index (BMI)	0.0498374	0.0104711	-0.00258157	-0.0123965	-0.0741095	-0.00575582	0.0449453	Body mass index (BMI)
Residential air pollution	Nitrogen oxides air pollution; 2010	-0.00740646	0.0060953	-0.0276772	0.0204538	-0.0137329	-0.00445349	0.0184785	Nitrogen oxides air pollution; 2010
Alcohol	Alcohol usually taken with meals	0.0122934	-0.0612842	0.00369849	0.0181693	0.0146843	-0.00248774	0.0332993	Alcohol usually taken with meals
Confoundings	Site-11027.0	0	0	0	0	0	0	0	Site-11027.0
Confoundings	Site-11026.0	0	0	0	0	0	0	0	Site-11026.0
Confoundings	Site-11025.0	0	0	0	0	0	0	0	Site-11025.0
Confoundings	Age when attended assessment centre	0	0	0	0	0	0	0	Age when attended assessment centre
Residential air pollution	Particulate matter air pollution (pm2.5); 2010	-0.00328102	0.011671	-0.0190134	0.0226935	-0.00295699	0.00182263	0.0159344	Particulate matter air pollution (pm2.5); 2010
Diet	Non-oily fish intake	0.0218135	-0.0313323	0.0229967	0.0506475	-0.0309195	0.00664116	0.0363561	Non-oily fish intake
Blood pressure	Pulse rate, automated reading	-0.0117667	0.0233944	-0.018847	0.0284603	0.0269789	0.00964398	0.0229879	Pulse rate, automated reading
Diet	Oily fish intake	0.0148518	-0.0239067	0.0384218	0.0467605	0.00191784	0.015609	0.028462	Oily fish intake
Physical activity	Frequency of stair climbing in last 4 weeks	0.018215	0.0108619	0.00595036	0.0241223	0.0575461	0.0233391	0.0203411	Frequency of stair climbing in last 4 weeks
Smoking	Past tobacco smoking	0.0511432	0.000253055	0.000648272	0.0356029	0.0553014	0.0285898	0.0267163	Past tobacco smoking
Body size measures	Waist circumference	0.0725892	0.0868508	0.0598376	0.0436359	-0.00964905	0.0506529	0.0372874	Waist circumference
Diet	spread type - never rarely use spread	0.0807894	0.0630625	0.0526948	0.0587118	0.0178267	0.054617	0.0230776	spread type - never rarely use spread
Diet	Fresh fruit intake	0.0947235	0.0537954	0.0520529	0.0780963	0.060349	0.0678034	0.018238	Fresh fruit intake
Smoking	Ever smoked	0.0873699	0.0355883	0.0399572	0.0995764	0.110739	0.0746461	0.0346948	Ever smoked
Alcohol	Alcohol intake frequency.	0.07989	0.0507925	0.100982	0.0615358	0.103571	0.0793543	0.0233868	Alcohol intake frequency.
Diet	Tea intake	0.0631762	0.0776674	0.123759	0.113519	0.0634678	0.0883179	0.028523	Tea intake
Diet	Dried fruit intake	0.0770386	0.0685726	0.0884206	0.156551	0.088854	0.0958873	0.0349523	Dried fruit intake
Diet	spread type - butter spreadable butter	0.0799575	0.103925	0.114832	0.115303	0.123843	0.107572	0.0169787	spread type - butter spreadable butter
Physical activity	Number of days/week walked 10+ minutes	0.159455	0.103223	0.101502	0.0974781	0.127407	0.117813	0.0260696	Number of days/week walked 10+ minutes
Sleep	Nap during day	0.128857	0.113229	0.154411	0.126392	0.148017	0.134181	0.016798	Nap during day
Sleep	Sleep duration	0.194865	0.131682	0.11245	0.159755	0.0910061	0.137952	0.0406449	Sleep duration
Physical activity	Usual walking pace	0.195709	0.129607	0.112274	0.16774	0.103586	0.141783	0.0389225	Usual walking pace
Body composition by impedance	Whole body fat mass	0.148831	0.176658	0.161391	0.142517	0.0834496	0.142569	0.0355339	Whole body fat mass
Body size measures	Hip circumference	0.17952	0.170046	0.168768	0.156082	0.088109	0.152505	0.0369513	Hip circumference
Diet	Bread intake	0.151204	0.157687	0.169743	0.156755	0.156883	0.158454	0.00681809	Bread intake
Diet	Cheese intake	0.142738	0.147196	0.13719	0.205405	0.185407	0.163587	0.030104	Cheese intake
Sleep	Getting up in morning	0.202496	0.122126	0.215123	0.16413	0.193288	0.179432	0.0371347	Getting up in morning
General health	Overall health rating	0.230481	0.168371	0.217868	0.144205	0.195666	0.191318	0.0353685	Overall health rating
Diet	Cereal intake	0.2052	0.163377	0.204478	0.193866	0.209674	0.195319	0.0187749	Cereal intake
Hand grip strength	Hand grip strength (left)	0.363466	0.279419	0.270905	0.258527	0.246147	0.283693	0.046337	Hand grip strength (left)
Hand grip strength	Hand grip strength (right)	0.409522	0.322043	0.296978	0.27773	0.300713	0.321397	0.0517141	Hand grip strength (right)
Body composition by impedance	Basal metabolic rate	0.474224	0.454166	0.434447	0.430074	0.378084	0.434199	0.0359397	Basal metabolic rate
Body composition by impedance	Whole body water mass	0.53266	0.499831	0.480369	0.480344	0.434179	0.485477	0.0357637	Whole body water mass
Body composition by impedance	Whole body fat-free mass	0.532771	0.499944	0.480471	0.480432	0.434262	0.485576	0.035775	Whole body fat-free mass

## Sheet: brain_loadings
label	split1	split2	split3	split4	split5	avg	stdv
Volume of G+S-frontomargin (left hemisphere)	0.651271	0.707549	0.680602	0.685348	0.631327	0.671219	0.0299867
Volume of G+S-occipital-inf (left hemisphere)	0.515491	0.554237	0.569073	0.535114	0.488386	0.53246	0.0318289
Volume of G+S-paracentral (left hemisphere)	0.688751	0.673922	0.702919	0.673401	0.672959	0.68239	0.0132603
Volume of G+S-subcentral (left hemisphere)	0.862809	0.881843	0.907553	0.904774	0.88406	0.888208	0.0183813
Volume of G+S-transv-frontopol (left hemisphere)	0.642606	0.652908	0.63966	0.633022	0.612386	0.636116	0.0150774
Volume of G+S-cingul-Ant (left hemisphere)	0.894842	0.921938	0.905814	0.918613	0.884135	0.905068	0.0159008
Volume of G+S-cingul-Mid-Ant (left hemisphere)	0.640701	0.657498	0.647134	0.654387	0.594444	0.638833	0.0256569
Volume of G+S-cingul-Mid-Post (left hemisphere)	0.735315	0.734987	0.726556	0.734487	0.687208	0.723711	0.0207272
Volume of G-cingul-Post-dorsal (left hemisphere)	0.843136	0.839785	0.828038	0.834669	0.796229	0.828371	0.018849
Volume of G-cingul-Post-ventral (left hemisphere)	0.408387	0.433555	0.398939	0.369077	0.324494	0.386891	0.0418196
Volume of G-cuneus (left hemisphere)	0.536198	0.580745	0.569098	0.517036	0.475337	0.535683	0.0422398
Volume of G-front-inf-Opercular (left hemisphere)	0.805966	0.818311	0.806267	0.792663	0.769229	0.798487	0.0187043
Volume of G-front-inf-Orbital (left hemisphere)	0.552183	0.539968	0.537898	0.543406	0.478925	0.530476	0.0293305
Volume of G-front-inf-Triangul (left hemisphere)	0.596622	0.599799	0.572153	0.562843	0.549961	0.576276	0.0215477
Volume of G-front-middle (left hemisphere)	0.918214	0.953049	0.942359	0.944978	0.893867	0.930493	0.0242468
Volume of G-front-sup (left hemisphere)	0.985931	0.998191	1	0.99715	0.985163	0.993287	0.00714387
Volume of G-Ins-lg+S-cent-ins (left hemisphere)	0.670425	0.677442	0.676737	0.691174	0.622712	0.667698	0.0262629
Volume of G-insular-short (left hemisphere)	0.821324	0.833609	0.811468	0.822343	0.801767	0.818102	0.0120382
Volume of G-occipital-middle (left hemisphere)	0.800027	0.842796	0.804996	0.772809	0.765501	0.797226	0.0306084
Volume of G-occipital-sup (left hemisphere)	0.602525	0.642028	0.645997	0.591757	0.572136	0.610889	0.0321714
Volume of G-oc-temp-lat-fusifor (left hemisphere)	0.726829	0.753154	0.770006	0.731304	0.709891	0.738237	0.0235238
Volume of G-oc-temp-med-Lingual (left hemisphere)	0.544713	0.566271	0.565091	0.530641	0.50072	0.541487	0.0272095
Volume of G-oc-temp-med-Parahip (left hemisphere)	0.311726	0.355217	0.356088	0.363164	0.363328	0.349905	0.0216798
Volume of G-orbital (left hemisphere)	0.966721	1	0.966306	0.989035	0.927057	0.969824	0.0279763
Volume of G-pariet-inf-Angular (left hemisphere)	0.915509	0.875937	0.891522	0.892399	0.921367	0.899347	0.0187324
Volume of G-pariet-inf-Supramar (left hemisphere)	0.830843	0.839823	0.864928	0.857809	0.842829	0.847247	0.0138555
Volume of G-parietal-sup (left hemisphere)	0.802656	0.804252	0.80858	0.824435	0.75381	0.798747	0.0265586
Volume of G-postcentral (left hemisphere)	0.772374	0.772331	0.792957	0.755422	0.761192	0.770855	0.0143575
Volume of G-precentral (left hemisphere)	0.835171	0.828868	0.845881	0.833978	0.817142	0.832208	0.0104523
Volume of G-precuneus (left hemisphere)	0.915657	0.901504	0.910254	0.91104	0.870313	0.901753	0.0183055
Volume of G-rectus (left hemisphere)	0.723491	0.748849	0.747167	0.765909	0.750856	0.747255	0.0152332
Volume of G-subcallosal (left hemisphere)	0.705352	0.676392	0.665409	0.665437	0.826243	0.707767	0.0682147
Volume of G-temp-sup-G-T-transv (left hemisphere)	0.503705	0.549801	0.57728	0.528855	0.508957	0.53372	0.0303885
Volume of G-temp-sup-Lateral (left hemisphere)	0.835288	0.874806	0.899402	0.850671	0.886506	0.869335	0.0261554
Volume of G-temp-sup-Plan-polar (left hemisphere)	0.68723	0.692628	0.677095	0.669313	0.649828	0.675219	0.0168112
Volume of G-temp-sup-Plan-tempo (left hemisphere)	0.549628	0.558139	0.605187	0.565824	0.619924	0.57974	0.0309404
Volume of G-temporal-inf (left hemisphere)	0.781662	0.795158	0.753125	0.783069	0.75303	0.773209	0.0191115
Volume of G-temporal-middle (left hemisphere)	0.941674	0.911943	0.899061	0.909861	0.885934	0.909694	0.0206483
Volume of Lat-Fis-ant-Horizont (left hemisphere)	0.49041	0.504041	0.467208	0.478042	0.505097	0.48896	0.0164488
Volume of Lat-Fis-ant-Vertical (left hemisphere)	0.356239	0.388502	0.33792	0.336849	0.363327	0.356567	0.0212261
Volume of Lat-Fis-post (left hemisphere)	0.628446	0.655231	0.678389	0.659201	0.651578	0.654569	0.0178933
Volume of Pole-occipital (left hemisphere)	0.578492	0.623828	0.61966	0.57693	0.520126	0.583807	0.0418864
Volume of Pole-temporal (left hemisphere)	0.661694	0.696965	0.666889	0.689659	0.633905	0.669822	0.0249743
Volume of S-calcarine (left hemisphere)	0.482161	0.505548	0.491287	0.460138	0.454984	0.478824	0.0212024
Volume of S-central (left hemisphere)	0.719349	0.701047	0.73301	0.710745	0.732068	0.719244	0.0137597
Volume of S-cingul-Marginalis (left hemisphere)	0.794813	0.770949	0.785494	0.780178	0.791613	0.784609	0.00948915
Volume of S-circular-insula-ant (left hemisphere)	0.613469	0.632113	0.598784	0.627841	0.607339	0.615909	0.0139429
Volume of S-circular-insula-inf (left hemisphere)	0.654639	0.708775	0.694089	0.672136	0.644747	0.674877	0.0266605
Volume of S-circular-insula-sup (left hemisphere)	0.895808	0.907845	0.89894	0.898449	0.94245	0.908699	0.0194058
Volume of S-collat-transv-ant (left hemisphere)	0.511329	0.566472	0.534366	0.547606	0.522498	0.536454	0.0215398
Volume of S-collat-transv-post (left hemisphere)	0.396776	0.408583	0.402059	0.409456	0.351877	0.39375	0.0239702
Volume of S-front-inf (left hemisphere)	0.729664	0.746734	0.705878	0.714241	0.671067	0.713517	0.0283943
Volume of S-front-middle (left hemisphere)	0.606985	0.631448	0.613743	0.632989	0.569308	0.610895	0.0258043
Volume of S-front-sup (left hemisphere)	0.697179	0.709328	0.700027	0.718286	0.726108	0.710185	0.0121679
Volume of S-interm-prim-Jensen (left hemisphere)	0.280057	0.215096	0.264928	0.260145	0.277389	0.259523	0.0261924
Volume of S-intrapariet+P-trans (left hemisphere)	0.79582	0.768856	0.78146	0.812934	0.800418	0.791898	0.0171052
Volume of S-oc-middle+Lunatus (left hemisphere)	0.433324	0.487875	0.443798	0.434683	0.392731	0.438482	0.0339196
Volume of S-oc-sup+transversal (left hemisphere)	0.6933	0.690655	0.689604	0.651297	0.702305	0.685432	0.0197264
Volume of S-occipital-ant (left hemisphere)	0.452935	0.463537	0.436416	0.438487	0.440231	0.446321	0.0115834
Volume of S-oc-temp-lat (left hemisphere)	0.623738	0.632356	0.628522	0.620946	0.628118	0.626736	0.00444965
Volume of S-oc-temp-med+Lingual (left hemisphere)	0.695313	0.714572	0.696963	0.718515	0.708793	0.706831	0.0103723
Volume of S-orbital-lateral (left hemisphere)	0.40966	0.432713	0.379946	0.405322	0.370744	0.399677	0.0247453
Volume of S-orbital-med-olfact (left hemisphere)	0.805178	0.817184	0.791601	0.826056	0.849906	0.817985	0.0220504
Volume of S-orbital-H-Shaped (left hemisphere)	0.804665	0.854655	0.814379	0.8299	0.81815	0.82435	0.0192002
Volume of S-parieto-occipital (left hemisphere)	0.659346	0.697354	0.692137	0.661719	0.613639	0.664839	0.0334058
Volume of S-pericallosal (left hemisphere)	0.561646	0.572587	0.54177	0.547813	0.457888	0.536341	0.0454699
Volume of S-postcentral (left hemisphere)	0.790621	0.803997	0.800628	0.807075	0.781263	0.796717	0.0106251
Volume of S-precentral-inf-part (left hemisphere)	0.597002	0.622769	0.607492	0.630316	0.560914	0.603698	0.0272117
Volume of S-precentral-sup-part (left hemisphere)	0.474274	0.460573	0.463378	0.457535	0.437278	0.458608	0.0134923
Volume of S-suborbital (left hemisphere)	0.330994	0.347695	0.335221	0.345881	0.268921	0.325742	0.032533
Volume of S-subparietal (left hemisphere)	0.695659	0.663362	0.673625	0.703312	0.67772	0.682736	0.016385
Volume of S-temporal-inf (left hemisphere)	0.7219	0.693121	0.658724	0.693777	0.691025	0.691709	0.0223953
Volume of S-temporal-sup (left hemisphere)	0.992313	0.978356	0.971628	0.974133	1	0.983286	0.0122967
Volume of S-temporal-transverse (left hemisphere)	0.403533	0.407807	0.432889	0.420793	0.432619	0.419528	0.0136448
Volume of G+S-frontomargin (right hemisphere)	0.576107	0.594951	0.569895	0.591906	0.507648	0.568101	0.035389
Volume of G+S-occipital-inf (right hemisphere)	0.535977	0.562685	0.585787	0.547846	0.508989	0.548257	0.0287646
Volume of G+S-paracentral (right hemisphere)	0.650079	0.61795	0.653807	0.665681	0.646144	0.646732	0.0176714
Volume of G+S-subcentral (right hemisphere)	0.835957	0.847893	0.870338	0.875931	0.827819	0.851588	0.0210183
Volume of G+S-transv-frontopol (right hemisphere)	0.711018	0.70457	0.704902	0.722399	0.705209	0.709619	0.00762359
Volume of G+S-cingul-Ant (right hemisphere)	0.960442	0.984261	0.97223	1	0.94939	0.973265	0.0198192
Volume of G+S-cingul-Mid-Ant (right hemisphere)	0.741063	0.760548	0.735802	0.755518	0.707923	0.740171	0.0206796
Volume of G+S-cingul-Mid-Post (right hemisphere)	0.869374	0.862254	0.864489	0.880771	0.846785	0.864735	0.0123197
Volume of G-cingul-Post-dorsal (right hemisphere)	0.836447	0.834318	0.818531	0.83597	0.807654	0.826584	0.0129265
Volume of G-cingul-Post-ventral (right hemisphere)	0.47778	0.480619	0.458026	0.443107	0.401464	0.452199	0.0322209
Volume of G-cuneus (right hemisphere)	0.570881	0.598553	0.584305	0.566439	0.536565	0.571349	0.0231418
Volume of G-front-inf-Opercular (right hemisphere)	0.857121	0.861503	0.861334	0.86723	0.863462	0.86213	0.00367066
Volume of G-front-inf-Orbital (right hemisphere)	0.463446	0.476697	0.446293	0.439589	0.406436	0.446492	0.0267018
Volume of G-front-inf-Triangul (right hemisphere)	0.485129	0.500938	0.495301	0.471212	0.453545	0.481225	0.0191598
Volume of G-front-middle (right hemisphere)	0.823654	0.844443	0.829119	0.845839	0.798565	0.828324	0.0192004
Volume of G-front-sup (right hemisphere)	0.95349	0.942431	0.959319	0.97264	0.945369	0.95465	0.0120648
Volume of G-Ins-lg+S-cent-ins (right hemisphere)	0.652832	0.653457	0.660108	0.677964	0.670531	0.662978	0.0109941
Volume of G-insular-short (right hemisphere)	0.765833	0.773071	0.750022	0.763706	0.77259	0.765045	0.00934656
Volume of G-occipital-middle (right hemisphere)	0.75591	0.775342	0.747387	0.749714	0.734769	0.752624	0.0148459
Volume of G-occipital-sup (right hemisphere)	0.601176	0.621905	0.627921	0.614437	0.571521	0.607392	0.0224001
Volume of G-oc-temp-lat-fusifor (right hemisphere)	0.722631	0.727604	0.737921	0.714769	0.716154	0.723816	0.0094239
Volume of G-oc-temp-med-Lingual (right hemisphere)	0.531208	0.532781	0.533451	0.526187	0.488678	0.522461	0.0190983
Volume of G-oc-temp-med-Parahip (right hemisphere)	0.403758	0.406967	0.423942	0.459989	0.448509	0.428633	0.0249423
Volume of G-orbital (right hemisphere)	0.961469	0.980375	0.943902	0.988791	0.905379	0.955983	0.0331969
Volume of G-pariet-inf-Angular (right hemisphere)	0.819964	0.776803	0.79249	0.817084	0.798017	0.800872	0.017924
Volume of G-pariet-inf-Supramar (right hemisphere)	0.884511	0.87624	0.902154	0.890298	0.895503	0.889741	0.00996515
Volume of G-parietal-sup (right hemisphere)	0.762564	0.740241	0.748528	0.77268	0.710811	0.746965	0.0237662
Volume of G-postcentral (right hemisphere)	0.683132	0.671736	0.710058	0.698967	0.626612	0.678101	0.0323015
Volume of G-precentral (right hemisphere)	0.779888	0.752618	0.778313	0.799399	0.746195	0.771282	0.0217471
Volume of G-precuneus (right hemisphere)	0.871174	0.848882	0.853015	0.869658	0.810446	0.850635	0.0245338
Volume of G-rectus (right hemisphere)	0.764466	0.763801	0.761988	0.808862	0.782137	0.776251	0.0199716
Volume of G-subcallosal (right hemisphere)	0.667674	0.652057	0.643389	0.636089	0.685035	0.656849	0.0196644
Volume of G-temp-sup-G-T-transv (right hemisphere)	0.620227	0.605861	0.659039	0.609764	0.561637	0.611306	0.0348462
Volume of G-temp-sup-Lateral (right hemisphere)	0.917519	0.924024	0.966384	0.927124	0.960459	0.939102	0.0225672
Volume of G-temp-sup-Plan-polar (right hemisphere)	0.686678	0.679906	0.683298	0.693937	0.648611	0.678486	0.0174894
Volume of G-temp-sup-Plan-tempo (right hemisphere)	0.723459	0.706825	0.755906	0.716401	0.782629	0.737044	0.0314547
Volume of G-temporal-inf (right hemisphere)	0.8183	0.834191	0.805984	0.845372	0.822111	0.825191	0.0151175
Volume of G-temporal-middle (right hemisphere)	1	0.974554	0.954826	0.985942	0.932085	0.969482	0.026652
Volume of Lat-Fis-ant-Horizont (right hemisphere)	0.393268	0.352132	0.332034	0.377529	0.41874	0.374741	0.0339926
Volume of Lat-Fis-ant-Vertical (right hemisphere)	0.282296	0.320732	0.299624	0.299654	0.254633	0.291388	0.0246516
Volume of Lat-Fis-post (right hemisphere)	0.800063	0.790024	0.823526	0.812386	0.79461	0.804122	0.0136976
Volume of Pole-occipital (right hemisphere)	0.571888	0.590631	0.600891	0.576785	0.528349	0.573709	0.0278187
Volume of Pole-temporal (right hemisphere)	0.704583	0.720205	0.699237	0.744842	0.631139	0.700001	0.0423748
Volume of S-calcarine (right hemisphere)	0.565476	0.584603	0.571583	0.548791	0.544901	0.563071	0.0164006
Volume of S-central (right hemisphere)	0.66713	0.630917	0.672784	0.682982	0.636755	0.658113	0.0229716
Volume of S-cingul-Marginalis (right hemisphere)	0.727552	0.700925	0.720663	0.723395	0.724881	0.719483	0.0106692
Volume of S-circular-insula-ant (right hemisphere)	0.580213	0.574372	0.552485	0.583757	0.547553	0.567676	0.0165553
Volume of S-circular-insula-inf (right hemisphere)	0.66983	0.685543	0.688325	0.674686	0.641035	0.671884	0.0188454
Volume of S-circular-insula-sup (right hemisphere)	0.847987	0.840493	0.849097	0.850899	0.859725	0.84964	0.00689153
Volume of S-collat-transv-ant (right hemisphere)	0.530393	0.576122	0.567325	0.585316	0.600023	0.571836	0.0261366
Volume of S-collat-transv-post (right hemisphere)	0.33283	0.36006	0.364628	0.349305	0.320562	0.345477	0.0185392
Volume of S-front-inf (right hemisphere)	0.665407	0.704384	0.671201	0.667355	0.628824	0.667434	0.0268067
Volume of S-front-middle (right hemisphere)	0.630256	0.655717	0.63518	0.662979	0.613121	0.639451	0.0200886
Volume of S-front-sup (right hemisphere)	0.712299	0.702319	0.706593	0.722077	0.689529	0.706563	0.0120601
Volume of S-interm-prim-Jensen (right hemisphere)	0.479702	0.44891	0.442879	0.466176	0.483884	0.46431	0.0181661
Volume of S-intrapariet+P-trans (right hemisphere)	0.782014	0.756997	0.767632	0.793418	0.782338	0.77648	0.0142276
Volume of S-oc-middle+Lunatus (right hemisphere)	0.445872	0.501543	0.468263	0.455402	0.472374	0.468691	0.021156
Volume of S-oc-sup+transversal (right hemisphere)	0.588071	0.587782	0.575033	0.568919	0.54817	0.573595	0.016441
Volume of S-occipital-ant (right hemisphere)	0.545678	0.56558	0.550619	0.537005	0.513427	0.542462	0.0192623
Volume of S-oc-temp-lat (right hemisphere)	0.683314	0.705842	0.67811	0.67401	0.720427	0.69234	0.0199445
Volume of S-oc-temp-med+Lingual (right hemisphere)	0.719963	0.728616	0.725926	0.733122	0.707402	0.723006	0.00993814
Volume of S-orbital-lateral (right hemisphere)	0.432747	0.449926	0.406419	0.423185	0.371787	0.416813	0.0296913
Volume of S-orbital-med-olfact (right hemisphere)	0.736564	0.726029	0.707818	0.753893	0.84184	0.753229	0.0522781
Volume of S-orbital-H-Shaped (right hemisphere)	0.783179	0.825585	0.784843	0.806889	0.78452	0.797003	0.0187713
Volume of S-parieto-occipital (right hemisphere)	0.743066	0.769565	0.759799	0.754438	0.734012	0.752176	0.0139509
Volume of S-pericallosal (right hemisphere)	0.485248	0.499082	0.45793	0.449942	0.387046	0.45585	0.0433198
Volume of S-postcentral (right hemisphere)	0.746585	0.745402	0.767587	0.758312	0.747774	0.753132	0.00958005
Volume of S-precentral-inf-part (right hemisphere)	0.554776	0.587269	0.563784	0.595182	0.556684	0.571539	0.0184948
Volume of S-precentral-sup-part (right hemisphere)	0.479871	0.441828	0.461977	0.466858	0.448173	0.459741	0.0151293
Volume of S-suborbital (right hemisphere)	0.354606	0.367441	0.340881	0.370653	0.349295	0.356575	0.0124442
Volume of S-subparietal (right hemisphere)	0.659216	0.625464	0.62918	0.629752	0.580966	0.624916	0.028062
Volume of S-temporal-inf (right hemisphere)	0.712518	0.705076	0.6682	0.718693	0.669523	0.694802	0.0241708
Volume of S-temporal-sup (right hemisphere)	0.966812	0.938449	0.940602	0.956115	0.98502	0.957399	0.0193287
Volume of S-temporal-transverse (right hemisphere)	0.449904	0.465384	0.510828	0.483181	0.501182	0.482096	0.0250331
