# Supplementary material for: Cardiometabolic health and physical robustness map onto distinct patterns of brain structure and neurotransmitter systems
Source: PLoS Biol. 2025 Nov 21;23(11):e3003498. doi: 10.1371/journal.pbio.3003498 (PMC12671889; doi:10.1371/journal.pbio.3003498)
Supplement: S2 File — (ZIP) [file pbio.3003498.s002.zip › supplementary_data/S73_Data.xlsx]

## Sheet: rf_loadings
Category	Label	split1	split2	split3	split4	split5	avg	stdv	Label_short
Blood pressure	Pulse rate, automated reading	-0.269061	-0.377597	-0.246249	-0.306369	-0.281526	-0.29616	0.0504377	Pulse rate, automated reading
Blood pressure	Systolic blood pressure, automated reading	-0.0665929	-0.154725	-0.274299	-0.207144	-0.269912	-0.194535	0.086829	Systolic blood pressure, automated reading
Diet	Coffee intake	-0.158408	-0.162549	-0.217434	-0.202453	-0.169314	-0.182032	0.0263139	Coffee intake
Diet	Poultry intake	-0.316643	-0.201812	-0.170537	-0.128058	-0.0245383	-0.168318	0.106561	Poultry intake
Blood pressure	Diastolic blood pressure, automated reading	-0.124063	-0.252254	-0.164065	-0.10959	-0.152026	-0.1604	0.0557285	Diastolic blood pressure, automated reading
Alcohol	Alcohol usually taken with meals	-0.000477348	-0.0651732	-0.269312	-0.196	-0.229483	-0.152089	0.114236	Alcohol usually taken with meals
Diet	Processed meat intake	-0.340188	-0.0778312	-0.0939141	-0.212689	0.00494892	-0.143935	0.134425	Processed meat intake
Residential air pollution	Particulate matter air pollution 2.5-10um; 2010	-0.147124	-0.253188	-0.11046	-0.0531767	-0.143609	-0.141511	0.0729295	Particulate matter air pollution 2.5-10um; 2010
Residential air pollution	Particulate matter air pollution (pm10); 2007	-0.41595	-0.124536	0.0535681	-0.128916	-0.0665417	-0.136475	0.172708	Particulate matter air pollution (pm10); 2007
Residential air pollution	Particulate matter air pollution (pm10); 2010	-0.239121	-0.185747	-0.0524013	-0.0245336	-0.134652	-0.127291	0.0896448	Particulate matter air pollution (pm10); 2010
Diet	spread type - butter spreadable butter	0.0192053	-0.101383	-0.283812	-0.0766239	-0.181219	-0.124766	0.114099	spread type - butter spreadable butter
General health	Weight change compared with 1 year ago	0.0336871	-0.0832106	-0.18429	-0.0905112	-0.256703	-0.116206	0.110218	Weight change compared with 1 year ago
Residential air pollution	Traffic intensity on the nearest major road	-0.11621	-0.288263	-0.0234907	-0.0655394	-0.0749592	-0.113693	0.103001	Traffic intensity on the nearest major road
Diet	Beef intake	-0.339334	-0.157397	-0.101764	0.0340785	0.057141	-0.101455	0.160654	Beef intake
Diet	Water intake	-0.182939	0.00573346	-0.106145	-0.0654151	-0.126674	-0.0950878	0.0705039	Water intake
Diet	spread type - never rarely use spread	-0.173616	0.011779	-0.00988516	-0.197137	-0.104394	-0.0946506	0.094003	spread type - never rarely use spread
Diet	Non-oily fish intake	-0.0858639	-0.0768459	-0.16303	-0.041837	-0.0977638	-0.0930682	0.0443184	Non-oily fish intake
Medical conditions	Number of self-reported non-cancer illnesses	-0.237481	-0.079876	-0.0299971	-0.172377	0.058388	-0.0922686	0.11644	Number of self-reported non-cancer illnesses
Sleep	Sleep duration	-0.168629	-0.105912	-0.0496139	-0.139092	0.0172704	-0.0891953	0.074129	Sleep duration
Residential air pollution	Nitrogen dioxide air pollution; 2007	-0.385936	-0.0322784	0.0863886	-0.0514625	-0.0477197	-0.0862016	0.176935	Nitrogen dioxide air pollution; 2007
Physical activity	Number of days/week walked 10+ minutes	-0.0475079	0.0362932	-0.154994	-0.063607	-0.198854	-0.085734	0.0927828	Number of days/week walked 10+ minutes
Physical activity	Time spent using computer	-0.151967	-0.194794	-0.0292664	-0.101374	0.0576279	-0.0839546	0.100313	Time spent using computer
Smoking	Past tobacco smoking	0.0210686	-0.0823303	-0.149683	-0.0971396	-0.106847	-0.0829862	0.0633363	Past tobacco smoking
Diet	Lamb/mutton intake	-0.263941	-0.040915	-0.0403072	-0.0693504	0.0120427	-0.0804942	0.106679	Lamb/mutton intake
Smoking	Smoking status	0.0274899	-0.133085	-0.140676	-0.0610292	-0.0868431	-0.0788287	0.0679219	Smoking status
Alcohol	Alcohol intake frequency.	-0.0110945	-0.0380749	-0.145822	-0.0832722	-0.105426	-0.076738	0.0534843	Alcohol intake frequency.
Body size measures	Hip circumference	-0.116334	-0.166154	-0.0592546	-0.032459	0.0062291	-0.0735945	0.0683072	Hip circumference
Diet	Cereal intake	0.119078	-0.198813	-0.139295	-0.031387	-0.116988	-0.073481	0.123271	Cereal intake
Smoking	Ever smoked	0.014877	-0.00676042	-0.137769	-0.122103	-0.115562	-0.0734635	0.0716356	Ever smoked
Body composition by impedance	Whole body fat mass	-0.169585	-0.133544	-0.0219221	-0.0532039	0.0245507	-0.0707409	0.0798213	Whole body fat mass
Body composition by impedance	Body fat percentage	-0.18757	-0.112359	-0.00804211	-0.0719612	0.0408382	-0.0678188	0.0890518	Body fat percentage
Sleep	Nap during day	-0.240488	-0.178779	0.0661139	-0.0629832	0.0836112	-0.0665049	0.144058	Nap during day
Medication	Taking other prescription medications	-0.0374382	0.0449557	-0.136224	-0.0675342	-0.131846	-0.0656173	0.0748258	Taking other prescription medications
Body composition by impedance	Basal metabolic rate	-0.0677292	-0.124806	-0.0746644	-0.00887657	-0.0485962	-0.0649345	0.0421204	Basal metabolic rate
Body size measures	Waist circumference	-0.167144	-0.077099	0.000661821	-0.0939274	0.0283237	-0.061837	0.0780823	Waist circumference
Residential air pollution	Nitrogen oxides air pollution; 2010	-0.291076	0.0746376	0.0290377	0.00140795	-0.105678	-0.0583342	0.146026	Nitrogen oxides air pollution; 2010
Body composition by impedance	Whole body water mass	-0.0427816	-0.115713	-0.0774063	0.00353222	-0.0553176	-0.0575372	0.0439639	Whole body water mass
Body composition by impedance	Whole body fat-free mass	-0.0427337	-0.115648	-0.0773932	0.00354943	-0.0552702	-0.0574991	0.0439516	Whole body fat-free mass
Residential air pollution	Nitrogen dioxide air pollution; 2010	-0.334508	0.0581341	0.0724223	-0.00311363	-0.0778492	-0.0569829	0.166099	Nitrogen dioxide air pollution; 2010
Residential air pollution	Particulate matter air pollution (pm2.5); 2010	-0.303406	0.0466141	0.0656988	0.00436762	-0.0865612	-0.0546574	0.15093	Particulate matter air pollution (pm2.5); 2010
Residential air pollution	Particulate matter air pollution (pm2.5) absorbance; 2010	-0.262235	0.0441148	0.00741741	0.0323093	-0.082595	-0.0521977	0.127487	Particulate matter air pollution (pm2.5) absorbance; 2010
Medications	Number of treatments/medications taken	-0.0159099	-0.0243432	-0.0786299	-0.101967	-0.0175435	-0.0476786	0.039897	Number of treatments/medications taken
Body size measures	Body mass index (BMI)	-0.0988344	-0.135995	-0.0195792	0.0023005	0.0260026	-0.0452212	0.0691068	Body mass index (BMI)
Diet	Pork intake	-0.191503	0.000172652	-0.0759824	0.0132476	0.0656439	-0.0376842	0.0997882	Pork intake
Diet	Major dietary changes in the last 5 years	-0.0933058	0.0777206	-0.0478435	-0.0219752	-0.0470394	-0.0264887	0.0636845	Major dietary changes in the last 5 years
Hand grip strength	Hand grip strength (right)	-0.0322359	-0.0105716	0.000666528	-0.0522221	-0.024822	-0.023837	0.0203324	Hand grip strength (right)
Body composition by impedance	Impedance of whole body	-0.100337	0.0801287	0.0311521	-0.116515	0.0116277	-0.0187888	0.0857387	Impedance of whole body
Diet	Variation in diet	-0.138047	-0.0492185	0.0258625	-0.0453777	0.113029	-0.0187503	0.0938419	Variation in diet
Body size measures	waist_to_hip	-0.14679	0.060674	0.0701149	-0.117346	0.0434341	-0.0179826	0.105101	waist_to_hip
Physical activity	Time spent driving	0.115038	0.0133891	-0.0250026	0.00204038	-0.134703	-0.0058477	0.0894653	Time spent driving
Reception	female	0	0	0	0	0	0	0	female
Confoundings	Site-11027.0	0	0	0	0	0	0	0	Site-11027.0
Confoundings	Site-11026.0	0	0	0	0	0	0	0	Site-11026.0
Confoundings	Site-11025.0	0	0	0	0	0	0	0	Site-11025.0
Confoundings	Age when attended assessment centre	0	0	0	0	0	0	0	Age when attended assessment centre
Diet	Salad / raw vegetable intake	-0.056748	0.0511251	0.0522663	-0.00636261	-0.0138162	0.0052929	0.046522	Salad / raw vegetable intake
Diet	Oily fish intake	-0.0195987	0.0393241	-0.0569881	-0.0171389	0.0823683	0.00559336	0.055	Oily fish intake
Alcohol	Alcohol intake versus 10 years previously	-0.0399257	0.0389551	0.0346993	-0.0153058	0.0144501	0.00657461	0.0336992	Alcohol intake versus 10 years previously
Diet	Dried fruit intake	0.0986465	0.0495468	-0.000954976	-0.0131761	-0.0888262	0.00904721	0.0704297	Dried fruit intake
Diet	Cheese intake	-0.0256349	0.090645	0.0540918	-0.00793651	0.0209901	0.0264311	0.0469312	Cheese intake
Physical activity	Usual walking pace	0.122537	0.0161585	-0.0361858	0.0833374	0.0392933	0.0450281	0.0611091	Usual walking pace
Operations	Number of operations, self-reported	-0.119705	0.0508555	0.135263	0.0358873	0.205008	0.0614617	0.122107	Number of operations, self-reported
Hand grip strength	Hand grip strength (left)	-0.0130433	0.132259	0.117754	0.0565358	0.0237596	0.0634531	0.061559	Hand grip strength (left)
Diet	Bread intake	0.00136841	0.136459	0.17654	0.0424124	-0.00655288	0.0700454	0.0823094	Bread intake
Diet	Fresh fruit intake	0.0461712	0.0490054	0.0879024	0.0662748	0.117199	0.0733106	0.0296475	Fresh fruit intake
Physical activity	Number of days/week of moderate physical activity 10+ minutes	0.187087	0.222011	0.0111374	0.0329651	-0.0802244	0.0745951	0.126604	Number of days/week of moderate physical activity 10+ minutes
Diet	Cooked vegetable intake	-0.031493	0.165676	0.0972021	0.0360098	0.165116	0.0865023	0.0851991	Cooked vegetable intake
General health	Overall health rating	0.0577024	-0.0114011	0.173936	0.175318	0.141847	0.10748	0.0818688	Overall health rating
Sleep	Getting up in morning	0.167622	0.0328114	0.164378	0.277765	0.00932915	0.130381	0.110043	Getting up in morning
Physical activity	Frequency of stair climbing in last 4 weeks	0.0886251	0.0930107	0.193695	0.247657	0.100797	0.144757	0.0720143	Frequency of stair climbing in last 4 weeks
Sleep	Sleeplessness / insomnia	0.0653601	-0.0165818	0.166991	0.244044	0.286031	0.149169	0.125047	Sleeplessness / insomnia
Physical activity	Time spent watching television (TV)	0.149941	0.0842858	0.186183	0.264093	0.173165	0.171534	0.0649288	Time spent watching television (TV)
Diet	Salt added to food	0.198377	0.286382	0.170682	0.126258	0.101356	0.176611	0.0720369	Salt added to food
Diet	Tea intake	0.279562	0.215263	0.0977016	0.139827	0.158891	0.178249	0.0706634	Tea intake
Diet	spread type - other type	0.0955631	0.0996685	0.307621	0.212894	0.26191	0.195531	0.0954661	spread type - other type
Physical activity	Number of days/week of vigorous physical activity 10+ minutes	0.232826	0.320388	0.188974	0.290835	0.195664	0.245737	0.0581005	Number of days/week of vigorous physical activity 10+ minutes

## Sheet: brain_loadings
label	split1	split2	split3	split4	Category	split5	avg	stdv
Volume of grey matter in Caudate (right)	-0.63985	-1	-0.998778	-0.985093	Subcortex	-0.950942	-0.914933	0.155045
Volume of grey matter in Caudate (left)	-0.620854	-0.966172	-0.918797	-0.851806	Subcortex	-0.893968	-0.85032	0.134789
Volume of grey matter in Ventral Striatum (left)	-1	-0.69133	-0.586056	-0.845789	Subcortex	-0.496777	-0.72399	0.201702
Volume of grey matter in Ventral Striatum (right)	-0.456704	-0.651826	-0.70034	-0.814235	Subcortex	-0.602491	-0.645119	0.13135
Volume of grey matter in Pallidum (right)	-0.609785	-0.33163	-0.563153	-0.978516	Subcortex	-0.626305	-0.621878	0.231867
Volume of grey matter in Putamen (left)	-0.923052	-0.622099	-0.353161	-0.596007	Subcortex	-0.495777	-0.598019	0.210142
Volume of grey matter in Pallidum (left)	-0.617594	-0.160015	-0.295953	-1	Subcortex	-0.441674	-0.503047	0.325733
Volume of grey matter in Putamen (right)	-0.551456	-0.606083	-0.388843	-0.42609	Subcortex	-0.506382	-0.495771	0.088982
Volume of grey matter in Crus I Cerebellum (right)	0.482153	-0.335088	-1	-0.335725	Cerebellum	-1	-0.437732	0.612254
Volume of grey matter in Crus I Cerebellum (vermis)	0.273758	-0.115522	-0.633876	-0.553589	Cerebellum	-0.890277	-0.383901	0.461585
Volume of grey matter in Crus I Cerebellum (left)	0.453924	-0.381471	-0.835166	-0.145145	Cerebellum	-0.897145	-0.361001	0.553036
Volume of grey matter in Hippocampus (left)	-0.485102	-0.74654	-0.339363	-0.125981	Subcortex	-0.072345	-0.353866	0.275142
Volume of grey matter in VI Cerebellum (right)	-0.0609083	-0.0224839	-0.552979	-0.505576	Cerebellum	-0.621488	-0.352687	0.287191
Volume of grey matter in Crus II Cerebellum (left)	-0.060407	-0.176634	-0.472616	-0.376375	Cerebellum	-0.485518	-0.31431	0.18818
Volume of grey matter in I-IV Cerebellum (left)	0.0759566	-0.0738389	-0.574069	-0.333281	Cerebellum	-0.663155	-0.313677	0.316093
Volume of grey matter in Crus II Cerebellum (right)	0.241437	-0.217082	-0.621096	-0.354089	Cerebellum	-0.571937	-0.304553	0.346375
Volume of grey matter in VI Cerebellum (left)	-0.0492811	0.155459	-0.468948	-0.480022	Cerebellum	-0.579456	-0.28445	0.31943
Volume of grey matter in Hippocampus (right)	-0.526374	-0.778164	-0.136035	0.106501	Subcortex	0.0552235	-0.25577	0.383541
Volume of grey matter in V Cerebellum (left)	-0.0338839	0.252173	-0.482059	-0.435949	Cerebellum	-0.565026	-0.252949	0.348751
Volume of grey matter in I-IV Cerebellum (right)	-0.013953	-0.0792304	-0.410059	-0.0431849	Cerebellum	-0.602519	-0.229789	0.26244
Volume of grey matter in V Cerebellum (right)	-0.176061	0.153975	-0.295389	-0.117901	Cerebellum	-0.444668	-0.176009	0.222876
Volume of grey matter in VIIb Cerebellum (left)	0.0579161	0.066698	-0.151759	-0.0209542	Cerebellum	-0.215772	-0.0527744	0.126397
Volume of grey matter in Amygdala (left)	-0.148835	-0.372113	0.155625	0.217198	Subcortex	0.256546	0.0216839	0.27179
Volume of grey matter in Amygdala (right)	0.0685407	-0.372629	0.119836	0.259527	Subcortex	0.268371	0.0687292	0.261567
Volume of grey matter in Thalamus (right)	0.283446	0.246363	0.271734	0.10513	Subcortex	-0.219204	0.137494	0.211811
Volume of grey matter in Thalamus (left)	0.94052	0.36784	0.434343	0.859603	Subcortex	-0.128739	0.494713	0.43021
Volume of grey matter in Crus II Cerebellum (vermis)	0.807144	0.467091	0.164218	0.617308	Cerebellum	0.454542	0.50206	0.236631
Volume of grey matter in VIIb Cerebellum (vermis)	0.512825	0.389352	0.294889	0.854467	Cerebellum	0.594576	0.529221	0.214942
Volume of grey matter in VI Cerebellum (vermis)	0.70315	0.829322	0.525018	0.761778	Cerebellum	0.427024	0.649258	0.167937
