# Supplementary material for: Cardiometabolic health and physical robustness map onto distinct patterns of brain structure and neurotransmitter systems
Source: PLoS Biol. 2025 Nov 21;23(11):e3003498. doi: 10.1371/journal.pbio.3003498 (PMC12671889; doi:10.1371/journal.pbio.3003498)
Supplement: S2 File — (ZIP) [file pbio.3003498.s002.zip › supplementary_data/S67_Data.xlsx]

## Sheet: rf_loadings
Category	Label	split1	split2	split3	split4	split5	avg	stdv	Label_short
Blood pressure	Systolic blood pressure, automated reading	-0.260682	-0.313149	-0.315164	-0.259072	-0.282142	-0.286042	0.0272424	Systolic blood pressure, automated reading
Diet	Pork intake	-0.264725	-0.294254	-0.226434	-0.185066	-0.303854	-0.254866	0.0493175	Pork intake
Blood pressure	Diastolic blood pressure, automated reading	-0.173591	-0.239292	-0.257034	-0.258819	-0.212286	-0.228205	0.0358026	Diastolic blood pressure, automated reading
Medications	Number of treatments/medications taken	-0.197589	-0.220256	-0.208492	-0.246633	-0.235129	-0.22162	0.0197475	Number of treatments/medications taken
Alcohol	Alcohol intake versus 10 years previously	-0.191727	-0.167455	-0.18569	-0.254331	-0.13355	-0.186551	0.0441458	Alcohol intake versus 10 years previously
Diet	Processed meat intake	-0.179862	-0.149179	-0.124085	-0.218793	-0.168366	-0.168057	0.035368	Processed meat intake
Diet	Lamb/mutton intake	-0.182417	-0.197762	-0.117087	-0.12283	-0.206991	-0.165417	0.0424648	Lamb/mutton intake
Alcohol	Alcohol usually taken with meals	-0.151555	-0.218612	-0.156535	-0.0989717	-0.188648	-0.162865	0.0447851	Alcohol usually taken with meals
Physical activity	Number of days/week of moderate physical activity 10+ minutes	-0.0920192	-0.209475	-0.123294	-0.144484	-0.172467	-0.148348	0.0450938	Number of days/week of moderate physical activity 10+ minutes
Alcohol	Alcohol intake frequency.	-0.124404	-0.110928	-0.180485	-0.163425	-0.105385	-0.136926	0.0332684	Alcohol intake frequency.
Diet	Poultry intake	-0.106126	-0.140925	-0.11436	-0.174505	-0.130276	-0.133238	0.0267498	Poultry intake
Physical activity	Number of days/week of vigorous physical activity 10+ minutes	-0.0831825	-0.174217	-0.122512	-0.157977	-0.11726	-0.13103	0.0358566	Number of days/week of vigorous physical activity 10+ minutes
Diet	spread type - other type	-0.133361	-0.0593085	-0.136878	-0.184577	-0.140052	-0.130835	0.0450892	spread type - other type
Residential air pollution	Particulate matter air pollution 2.5-10um; 2010	-0.133671	-0.128064	-0.163126	-0.0444924	-0.100949	-0.114061	0.0447205	Particulate matter air pollution 2.5-10um; 2010
Physical activity	Frequency of stair climbing in last 4 weeks	-0.0604091	-0.10114	-0.128742	-0.162428	-0.105462	-0.111636	0.0375663	Frequency of stair climbing in last 4 weeks
Diet	Cooked vegetable intake	-0.115176	-0.18764	-0.11012	-0.00594551	-0.125403	-0.108857	0.065408	Cooked vegetable intake
Operations	Number of operations, self-reported	-0.0291199	-0.117197	-0.112321	-0.177364	-0.0703147	-0.101263	0.0555202	Number of operations, self-reported
Diet	Salad / raw vegetable intake	-0.0839184	-0.115515	-0.125273	-0.0734288	-0.0821815	-0.0960632	0.0228258	Salad / raw vegetable intake
Residential air pollution	Traffic intensity on the nearest major road	-0.115514	-0.112362	-0.138477	-0.0259398	-0.0659745	-0.0916533	0.0451892	Traffic intensity on the nearest major road
Medical conditions	Number of self-reported non-cancer illnesses	-0.0533613	-0.0998079	-0.10675	-0.132583	-0.0633571	-0.0911719	0.0325403	Number of self-reported non-cancer illnesses
Residential air pollution	Particulate matter air pollution (pm2.5) absorbance; 2010	-0.117804	-0.0816175	-0.10188	-0.0272013	-0.126561	-0.0910128	0.0395593	Particulate matter air pollution (pm2.5) absorbance; 2010
Smoking	Smoking status	-0.0934397	-0.0841507	-0.0840277	-0.109982	-0.05804	-0.085928	0.0188383	Smoking status
Diet	Coffee intake	-0.0127076	-0.066734	-0.164225	-0.0876599	-0.0840227	-0.0830699	0.0543735	Coffee intake
Smoking	Past tobacco smoking	-0.0546607	-0.0580892	-0.0647623	-0.0618903	-0.0315834	-0.0541972	0.0132056	Past tobacco smoking
Sleep	Sleeplessness / insomnia	-0.0805385	-0.0400676	-0.0913342	-0.0517232	-0.00265484	-0.0532637	0.0351107	Sleeplessness / insomnia
Diet	Salt added to food	-0.0752719	0.0233409	-0.0379939	-0.0673428	-0.0926209	-0.0499777	0.0454945	Salt added to food
Diet	Cheese intake	-0.0850922	-0.0174535	-0.031159	-0.0443085	-0.0693082	-0.0494643	0.0276111	Cheese intake
Residential air pollution	Particulate matter air pollution (pm10); 2010	-0.0796571	-0.0460461	-0.0779954	-0.00216614	-0.035611	-0.0482951	0.0322471	Particulate matter air pollution (pm10); 2010
Diet	Fresh fruit intake	-0.0320702	-0.0527593	-0.0695251	0.00141433	-0.0792321	-0.0464345	0.0321897	Fresh fruit intake
Body composition by impedance	Whole body water mass	-0.0172741	-0.00314069	-0.0402571	-0.0581825	-0.00449045	-0.024669	0.0239346	Whole body water mass
Body composition by impedance	Whole body fat-free mass	-0.0171942	-0.00300782	-0.0401254	-0.0580224	-0.00441385	-0.0245527	0.0239094	Whole body fat-free mass
Diet	Oily fish intake	0.00451757	-0.0357717	-0.00243658	0.00635454	-0.0843214	-0.0223315	0.0386101	Oily fish intake
Residential air pollution	Nitrogen dioxide air pollution; 2007	-0.0695512	0.00978508	-0.0211423	0.0251984	-0.0407002	-0.019282	0.0381202	Nitrogen dioxide air pollution; 2007
Sleep	Nap during day	-0.0435239	-0.000680532	-0.0218133	-0.0334063	0.0195286	-0.0159791	0.0254524	Nap during day
Residential air pollution	Particulate matter air pollution (pm10); 2007	-0.0690669	0.0255797	-0.0247935	0.0411685	-0.0291944	-0.0112613	0.044588	Particulate matter air pollution (pm10); 2007
Diet	Beef intake	0.0234201	-0.0668286	0.0197163	0.046904	-0.0656289	-0.00848341	0.0537369	Beef intake
Diet	Variation in diet	0.00593875	-0.0465903	0.00773398	0.0591033	-0.0477962	-0.00432209	0.0445814	Variation in diet
Diet	Dried fruit intake	-0.0483808	-0.0369713	0.0193467	0.0926933	-0.0458222	-0.00382687	0.0606226	Dried fruit intake
Diet	spread type - never rarely use spread	0.0369477	0.0239385	-0.0371081	0.0625411	-0.0869689	-0.000129963	0.0608073	spread type - never rarely use spread
Confoundings	TIV	0	0	0	0	0	0	0	TIV
Confoundings	Site-11027.0	0	0	0	0	0	0	0	Site-11027.0
Confoundings	Site-11026.0	0	0	0	0	0	0	0	Site-11026.0
Confoundings	Site-11025.0	0	0	0	0	0	0	0	Site-11025.0
Confoundings	Age when attended assessment centre	0	0	0	0	0	0	0	Age when attended assessment centre
Smoking	Ever smoked	0.0124835	-0.00605654	-0.0134308	0.0149102	0.015402	0.00466167	0.0134517	Ever smoked
Diet	Tea intake	-0.0285808	0.0164924	0.11495	-0.00594555	-0.00642296	0.0180987	0.0564385	Tea intake
Residential air pollution	Nitrogen dioxide air pollution; 2010	-0.0182341	0.0461356	0.0321964	0.0315274	0.00252815	0.0188307	0.0261006	Nitrogen dioxide air pollution; 2010
Medication	Taking other prescription medications	0.0748996	0.00619887	0.0106493	0.00642395	0.0245795	0.0245502	0.0291274	Taking other prescription medications
Diet	Water intake	0.0474316	0.0319742	0.00453567	0.0726639	0.0409533	0.0395117	0.0247184	Water intake
Body composition by impedance	Basal metabolic rate	0.0398038	0.0594119	0.0293349	0.00765682	0.0613919	0.0395199	0.0223223	Basal metabolic rate
Diet	Non-oily fish intake	0.109212	0.0128279	0.0706656	0.0340247	-0.0133379	0.0426785	0.0482541	Non-oily fish intake
Physical activity	Time spent watching television (TV)	0.0328565	0.00585886	0.0378974	0.0256948	0.122368	0.0449351	0.0449679	Time spent watching television (TV)
Residential air pollution	Nitrogen oxides air pollution; 2010	0.0236037	0.0707597	0.0644289	0.0481387	0.0360881	0.0486038	0.019514	Nitrogen oxides air pollution; 2010
General health	Overall health rating	0.134393	-0.0219372	0.0470988	0.0713361	0.0233845	0.0508551	0.0580206	Overall health rating
Diet	Major dietary changes in the last 5 years	0.0872695	0.0186662	0.0510501	0.120456	0.0123206	0.0579524	0.0459333	Major dietary changes in the last 5 years
Sleep	Sleep duration	0.156776	0.0162604	0.0224412	0.0996915	0.0101752	0.0610689	0.0646947	Sleep duration
Residential air pollution	Particulate matter air pollution (pm2.5); 2010	0.0426162	0.0927482	0.0865956	0.0657027	0.0662714	0.0707868	0.0198245	Particulate matter air pollution (pm2.5); 2010
Physical activity	Number of days/week walked 10+ minutes	0.192398	0.0748293	0.0375621	0.0656675	0.0293119	0.0799538	0.0656425	Number of days/week walked 10+ minutes
Physical activity	Time spent using computer	0.0761287	0.0910465	0.025431	0.104934	0.105889	0.0806859	0.0331828	Time spent using computer
Blood pressure	Pulse rate, automated reading	0.072634	0.115277	0.111514	0.0413406	0.0997731	0.0881078	0.031019	Pulse rate, automated reading
Physical activity	Time spent driving	0.141362	0.107512	0.0841432	0.0331797	0.0977515	0.0927897	0.0394613	Time spent driving
Body size measures	waist_to_hip	0.137967	0.106133	0.0974152	0.0555817	0.114134	0.102246	0.0301384	waist_to_hip
Hand grip strength	Hand grip strength (right)	0.0800933	0.208032	0.0973715	0.039622	0.112407	0.107505	0.0624339	Hand grip strength (right)
Hand grip strength	Hand grip strength (left)	0.0985015	0.174152	0.11651	0.035325	0.122564	0.109411	0.0500564	Hand grip strength (left)
Diet	spread type - butter spreadable butter	0.0948996	0.0371387	0.147979	0.123647	0.184454	0.117624	0.0557185	spread type - butter spreadable butter
Physical activity	Usual walking pace	0.198746	0.123746	0.0649971	0.174726	0.0738235	0.127208	0.059388	Usual walking pace
Body size measures	Body mass index (BMI)	0.115465	0.1173	0.135356	0.127454	0.151728	0.129461	0.0148188	Body mass index (BMI)
Diet	Bread intake	0.121833	0.118833	0.177199	0.0934653	0.139283	0.130123	0.0309838	Bread intake
General health	Weight change compared with 1 year ago	0.175288	0.218835	0.160523	0.195191	0.109997	0.171967	0.0409823	Weight change compared with 1 year ago
Body size measures	Hip circumference	0.162338	0.193677	0.206833	0.197118	0.214895	0.194972	0.0200552	Hip circumference
Body size measures	Waist circumference	0.194187	0.196633	0.200786	0.168687	0.217248	0.195508	0.0174847	Waist circumference
Sleep	Getting up in morning	0.207342	0.1512	0.264005	0.180163	0.244467	0.209435	0.045983	Getting up in morning
Diet	Cereal intake	0.226398	0.205658	0.213397	0.244768	0.283781	0.2348	0.0311306	Cereal intake
Body composition by impedance	Impedance of whole body	0.216423	0.259023	0.262723	0.239274	0.22613	0.240714	0.0201521	Impedance of whole body
Body composition by impedance	Whole body fat mass	0.22826	0.25854	0.260358	0.232157	0.271567	0.250177	0.0189486	Whole body fat mass
Body composition by impedance	Body fat percentage	0.29476	0.322904	0.3391	0.313251	0.335148	0.321033	0.0178883	Body fat percentage

## Sheet: brain_loadings
label	split1	split2	split3	split4	split5	avg	stdv
Volume of G+S-frontomargin (left hemisphere)	0.700576	0.703327	0.661017	0.709893	0.715578	0.698078	0.0215242
Volume of G+S-occipital-inf (left hemisphere)	0.391064	0.419398	0.369992	0.383302	0.461537	0.405058	0.036381
Volume of G+S-paracentral (left hemisphere)	0.650772	0.622851	0.657897	0.654142	0.690885	0.655309	0.024227
Volume of G+S-subcentral (left hemisphere)	0.748291	0.769892	0.803539	0.756038	0.735881	0.762728	0.0259363
Volume of G+S-transv-frontopol (left hemisphere)	0.692348	0.649418	0.680131	0.687677	0.70297	0.682509	0.0202659
Volume of G+S-cingul-Ant (left hemisphere)	0.800034	0.773572	0.795336	0.84113	0.790156	0.800046	0.0250439
Volume of G+S-cingul-Mid-Ant (left hemisphere)	0.578368	0.562235	0.576058	0.630998	0.555125	0.580557	0.0297986
Volume of G+S-cingul-Mid-Post (left hemisphere)	0.701747	0.664418	0.711182	0.724077	0.668408	0.693966	0.0264094
Volume of G-cingul-Post-dorsal (left hemisphere)	0.612268	0.638898	0.610574	0.548555	0.599601	0.601979	0.0331757
Volume of G-cingul-Post-ventral (left hemisphere)	0.373979	0.369326	0.345876	0.309754	0.440054	0.367798	0.0477261
Volume of G-cuneus (left hemisphere)	0.483222	0.516727	0.451274	0.391227	0.605582	0.489606	0.0796469
Volume of G-front-inf-Opercular (left hemisphere)	0.789097	0.79974	0.82825	0.737542	0.798812	0.790688	0.033113
Volume of G-front-inf-Orbital (left hemisphere)	0.533743	0.53979	0.556926	0.519954	0.534855	0.537054	0.0133283
Volume of G-front-inf-Triangul (left hemisphere)	0.619966	0.580247	0.616615	0.569111	0.641635	0.605515	0.0300018
Volume of G-front-middle (left hemisphere)	0.855782	0.791843	0.861106	0.872563	0.862531	0.848765	0.0323939
Volume of G-front-sup (left hemisphere)	1	0.95053	1	1	1	0.990106	0.0221236
Volume of G-Ins-lg+S-cent-ins (left hemisphere)	0.581968	0.607075	0.580833	0.566264	0.597797	0.586787	0.0159116
Volume of G-insular-short (left hemisphere)	0.754509	0.743843	0.743264	0.703599	0.762272	0.741497	0.0226149
Volume of G-occipital-middle (left hemisphere)	0.528358	0.614351	0.446977	0.428945	0.57282	0.51829	0.079641
Volume of G-occipital-sup (left hemisphere)	0.540392	0.585753	0.506374	0.45533	0.638334	0.545237	0.0705794
Volume of G-oc-temp-lat-fusifor (left hemisphere)	0.582667	0.593826	0.526603	0.54584	0.610761	0.571939	0.034777
Volume of G-oc-temp-med-Lingual (left hemisphere)	0.417031	0.460292	0.412864	0.352721	0.513646	0.431311	0.0598738
Volume of G-oc-temp-med-Parahip (left hemisphere)	0.137008	0.210602	0.165396	0.212799	0.159728	0.177107	0.0333277
Volume of G-orbital (left hemisphere)	0.978504	1	0.971425	0.954451	0.989041	0.978684	0.0173321
Volume of G-pariet-inf-Angular (left hemisphere)	0.540543	0.634036	0.560156	0.495588	0.515886	0.549242	0.0533295
Volume of G-pariet-inf-Supramar (left hemisphere)	0.657024	0.690934	0.699322	0.62637	0.628479	0.660426	0.0340427
Volume of G-parietal-sup (left hemisphere)	0.61167	0.638104	0.614167	0.586695	0.626409	0.615409	0.0192099
Volume of G-postcentral (left hemisphere)	0.689085	0.669208	0.719999	0.691002	0.730472	0.699953	0.0248835
Volume of G-precentral (left hemisphere)	0.752656	0.719043	0.757	0.775201	0.793343	0.759449	0.0277564
Volume of G-precuneus (left hemisphere)	0.687259	0.727768	0.669197	0.620542	0.688327	0.678618	0.0388789
Volume of G-rectus (left hemisphere)	0.694736	0.701208	0.678903	0.707724	0.691792	0.694873	0.0108377
Volume of G-subcallosal (left hemisphere)	0.324679	0.292325	0.262289	0.264423	0.282506	0.285244	0.0253636
Volume of G-temp-sup-G-T-transv (left hemisphere)	0.531468	0.524979	0.555209	0.510619	0.547653	0.533986	0.0178233
Volume of G-temp-sup-Lateral (left hemisphere)	0.758493	0.778403	0.749418	0.772366	0.767055	0.765147	0.0114362
Volume of G-temp-sup-Plan-polar (left hemisphere)	0.54256	0.543436	0.49246	0.502806	0.550497	0.526352	0.0266489
Volume of G-temp-sup-Plan-tempo (left hemisphere)	0.498112	0.496326	0.536421	0.492428	0.482333	0.501124	0.020656
Volume of G-temporal-inf (left hemisphere)	0.456038	0.48786	0.426236	0.423227	0.432883	0.445249	0.0270716
Volume of G-temporal-middle (left hemisphere)	0.626808	0.676253	0.596366	0.569327	0.590235	0.611798	0.0414929
Volume of Lat-Fis-ant-Horizont (left hemisphere)	0.466462	0.481634	0.496817	0.437231	0.480026	0.472434	0.0224264
Volume of Lat-Fis-ant-Vertical (left hemisphere)	0.360161	0.361951	0.393237	0.324439	0.401856	0.368329	0.0307335
Volume of Lat-Fis-post (left hemisphere)	0.605574	0.587546	0.620915	0.564889	0.591357	0.594056	0.0209432
Volume of Pole-occipital (left hemisphere)	0.520154	0.555195	0.470409	0.4597	0.588692	0.51883	0.0548768
Volume of Pole-temporal (left hemisphere)	0.467827	0.492321	0.438845	0.462538	0.481077	0.468522	0.0202547
Volume of S-calcarine (left hemisphere)	0.444897	0.456188	0.434194	0.357362	0.53935	0.446398	0.0648351
Volume of S-central (left hemisphere)	0.578747	0.540257	0.573525	0.603067	0.628431	0.584806	0.0331105
Volume of S-cingul-Marginalis (left hemisphere)	0.581254	0.563239	0.59066	0.564183	0.558182	0.571504	0.0137965
Volume of S-circular-insula-ant (left hemisphere)	0.560016	0.573946	0.583117	0.525271	0.570666	0.562603	0.0224434
Volume of S-circular-insula-inf (left hemisphere)	0.594613	0.606853	0.570479	0.575579	0.589533	0.587411	0.0146719
Volume of S-circular-insula-sup (left hemisphere)	0.813294	0.799621	0.854	0.750117	0.819806	0.807368	0.0377561
Volume of S-collat-transv-ant (left hemisphere)	0.214543	0.270159	0.1998	0.253037	0.199711	0.22745	0.0323239
Volume of S-collat-transv-post (left hemisphere)	0.297501	0.321179	0.271833	0.277725	0.353007	0.304249	0.033406
Volume of S-front-inf (left hemisphere)	0.677004	0.663455	0.708082	0.667828	0.688807	0.681035	0.0179701
Volume of S-front-middle (left hemisphere)	0.492606	0.428057	0.470994	0.494598	0.464316	0.470114	0.0269654
Volume of S-front-sup (left hemisphere)	0.601917	0.534791	0.58684	0.598022	0.589563	0.582227	0.0272141
Volume of S-interm-prim-Jensen (left hemisphere)	0.174935	0.193023	0.221063	0.167978	0.137555	0.178911	0.0309095
Volume of S-intrapariet+P-trans (left hemisphere)	0.478333	0.521922	0.490063	0.450996	0.462668	0.480796	0.0273862
Volume of S-oc-middle+Lunatus (left hemisphere)	0.299048	0.349102	0.224859	0.238489	0.344448	0.291189	0.057942
Volume of S-oc-sup+transversal (left hemisphere)	0.407271	0.458384	0.384511	0.308728	0.455094	0.402798	0.0612948
Volume of S-occipital-ant (left hemisphere)	0.183495	0.223126	0.153469	0.169936	0.202973	0.1866	0.0273277
Volume of S-oc-temp-lat (left hemisphere)	0.292334	0.290314	0.249913	0.262883	0.2765	0.274389	0.0181078
Volume of S-oc-temp-med+Lingual (left hemisphere)	0.444214	0.481529	0.426913	0.451826	0.489037	0.458704	0.0260239
Volume of S-orbital-lateral (left hemisphere)	0.314929	0.326331	0.328916	0.309676	0.297774	0.315525	0.0127059
Volume of S-orbital-med-olfact (left hemisphere)	0.521225	0.52836	0.520632	0.486068	0.504274	0.512112	0.0170248
Volume of S-orbital-H-Shaped (left hemisphere)	0.714266	0.744377	0.732131	0.721084	0.720825	0.726537	0.0118587
Volume of S-parieto-occipital (left hemisphere)	0.629926	0.658678	0.599811	0.55136	0.686562	0.625267	0.052453
Volume of S-pericallosal (left hemisphere)	0.493553	0.50081	0.467986	0.520263	0.4782	0.492162	0.0202844
Volume of S-postcentral (left hemisphere)	0.534002	0.560162	0.580218	0.526445	0.545062	0.549178	0.0214953
Volume of S-precentral-inf-part (left hemisphere)	0.522629	0.508482	0.565765	0.550593	0.515348	0.532563	0.0245071
Volume of S-precentral-sup-part (left hemisphere)	0.386395	0.340811	0.360382	0.378453	0.403313	0.373871	0.0240811
Volume of S-suborbital (left hemisphere)	0.24658	0.237174	0.227064	0.230167	0.230075	0.234212	0.00784729
Volume of S-subparietal (left hemisphere)	0.307152	0.338165	0.296061	0.250543	0.279691	0.294322	0.0324827
Volume of S-temporal-inf (left hemisphere)	0.325517	0.357893	0.283788	0.281564	0.29328	0.308408	0.0327763
Volume of S-temporal-sup (left hemisphere)	0.619574	0.697922	0.592893	0.595256	0.594917	0.620112	0.044856
Volume of S-temporal-transverse (left hemisphere)	0.374677	0.362311	0.401455	0.390405	0.38266	0.382302	0.0149198
Volume of G+S-frontomargin (right hemisphere)	0.60242	0.574918	0.576613	0.603114	0.581513	0.587716	0.0139539
Volume of G+S-occipital-inf (right hemisphere)	0.365704	0.388617	0.328589	0.33406	0.431452	0.369684	0.0422716
Volume of G+S-paracentral (right hemisphere)	0.575356	0.56651	0.603454	0.640161	0.626506	0.602397	0.0317316
Volume of G+S-subcentral (right hemisphere)	0.811739	0.827943	0.871529	0.817063	0.79402	0.824459	0.0290291
Volume of G+S-transv-frontopol (right hemisphere)	0.710568	0.648466	0.668621	0.687176	0.688445	0.680655	0.0233396
Volume of G+S-cingul-Ant (right hemisphere)	0.866378	0.825734	0.83477	0.89146	0.828753	0.849419	0.0285383
Volume of G+S-cingul-Mid-Ant (right hemisphere)	0.750649	0.716519	0.713237	0.786667	0.707662	0.734947	0.0334547
Volume of G+S-cingul-Mid-Post (right hemisphere)	0.817103	0.767396	0.788687	0.851748	0.762412	0.797469	0.0372231
Volume of G-cingul-Post-dorsal (right hemisphere)	0.685053	0.714931	0.711182	0.663871	0.698653	0.694738	0.020857
Volume of G-cingul-Post-ventral (right hemisphere)	0.441182	0.428157	0.409683	0.394368	0.518118	0.438302	0.0480394
Volume of G-cuneus (right hemisphere)	0.489416	0.51262	0.450756	0.407295	0.610042	0.494026	0.0761926
Volume of G-front-inf-Opercular (right hemisphere)	0.830578	0.811059	0.84657	0.794645	0.810547	0.81868	0.0201328
Volume of G-front-inf-Orbital (right hemisphere)	0.476004	0.492235	0.476096	0.424196	0.434673	0.460641	0.0294772
Volume of G-front-inf-Triangul (right hemisphere)	0.508126	0.48135	0.507935	0.477729	0.525293	0.500087	0.0200778
Volume of G-front-middle (right hemisphere)	0.78662	0.70952	0.782397	0.798639	0.795333	0.774502	0.0369064
Volume of G-front-sup (right hemisphere)	0.949734	0.883246	0.969227	0.994661	0.962	0.951774	0.0416797
Volume of G-Ins-lg+S-cent-ins (right hemisphere)	0.506435	0.517047	0.492324	0.481936	0.521187	0.503786	0.0165413
Volume of G-insular-short (right hemisphere)	0.688016	0.68623	0.697213	0.660027	0.700799	0.686457	0.0159875
Volume of G-occipital-middle (right hemisphere)	0.426593	0.53468	0.382958	0.378525	0.484063	0.441364	0.0672853
Volume of G-occipital-sup (right hemisphere)	0.566714	0.578842	0.51498	0.508324	0.645271	0.562826	0.0555169
Volume of G-oc-temp-lat-fusifor (right hemisphere)	0.544022	0.564676	0.498659	0.508018	0.563191	0.535713	0.0308338
Volume of G-oc-temp-med-Lingual (right hemisphere)	0.390125	0.412655	0.384728	0.356712	0.483142	0.405472	0.0477691
Volume of G-oc-temp-med-Parahip (right hemisphere)	0.181816	0.250131	0.223278	0.273351	0.202911	0.226297	0.0364582
Volume of G-orbital (right hemisphere)	0.971413	0.974123	0.948607	0.956115	0.978003	0.965652	0.0126389
Volume of G-pariet-inf-Angular (right hemisphere)	0.580735	0.618867	0.596575	0.578437	0.561805	0.587284	0.0215299
Volume of G-pariet-inf-Supramar (right hemisphere)	0.677089	0.728665	0.734106	0.646478	0.644608	0.686189	0.0432694
Volume of G-parietal-sup (right hemisphere)	0.560903	0.59295	0.57252	0.548258	0.573532	0.569633	0.0165856
Volume of G-postcentral (right hemisphere)	0.626572	0.635925	0.701053	0.69899	0.699209	0.67235	0.0376743
Volume of G-precentral (right hemisphere)	0.721504	0.715313	0.773108	0.814534	0.799005	0.764693	0.0448216
Volume of G-precuneus (right hemisphere)	0.614951	0.677557	0.635179	0.593819	0.648909	0.634083	0.0320085
Volume of G-rectus (right hemisphere)	0.739995	0.719871	0.718295	0.743659	0.733866	0.731137	0.0115601
Volume of G-subcallosal (right hemisphere)	0.404391	0.380907	0.390133	0.356356	0.349553	0.376268	0.0229937
Volume of G-temp-sup-G-T-transv (right hemisphere)	0.625018	0.588789	0.626498	0.601644	0.598052	0.608	0.0168834
Volume of G-temp-sup-Lateral (right hemisphere)	0.85726	0.841825	0.854613	0.867572	0.866036	0.857461	0.0103487
Volume of G-temp-sup-Plan-polar (right hemisphere)	0.536803	0.521331	0.497166	0.528004	0.516225	0.519906	0.014864
Volume of G-temp-sup-Plan-tempo (right hemisphere)	0.607479	0.607993	0.645196	0.569345	0.58042	0.602087	0.0294271
Volume of G-temporal-inf (right hemisphere)	0.474956	0.535783	0.491041	0.513661	0.469995	0.497087	0.0275333
Volume of G-temporal-middle (right hemisphere)	0.703369	0.741082	0.664565	0.665134	0.666107	0.688051	0.0339311
Volume of Lat-Fis-ant-Horizont (right hemisphere)	0.318582	0.288581	0.310201	0.299282	0.32922	0.309173	0.0159162
Volume of Lat-Fis-ant-Vertical (right hemisphere)	0.296125	0.273319	0.313446	0.282515	0.323796	0.29784	0.0209541
Volume of Lat-Fis-post (right hemisphere)	0.731492	0.723128	0.751766	0.680739	0.695359	0.716497	0.0284522
Volume of Pole-occipital (right hemisphere)	0.48702	0.519461	0.45175	0.442693	0.617156	0.503616	0.070391
Volume of Pole-temporal (right hemisphere)	0.507112	0.511492	0.487803	0.512344	0.506712	0.505093	0.00998938
Volume of S-calcarine (right hemisphere)	0.506858	0.519481	0.492238	0.42224	0.603214	0.508806	0.0648053
Volume of S-central (right hemisphere)	0.550215	0.532405	0.584686	0.644914	0.626173	0.587678	0.0480241
Volume of S-cingul-Marginalis (right hemisphere)	0.510288	0.491508	0.504713	0.509512	0.464223	0.496049	0.0193168
Volume of S-circular-insula-ant (right hemisphere)	0.511224	0.502388	0.517634	0.471362	0.47919	0.49636	0.0201838
Volume of S-circular-insula-inf (right hemisphere)	0.638377	0.621308	0.618809	0.638231	0.643932	0.632131	0.0112928
Volume of S-circular-insula-sup (right hemisphere)	0.743398	0.718545	0.777319	0.690781	0.720264	0.730062	0.0323371
Volume of S-collat-transv-ant (right hemisphere)	0.24693	0.317527	0.289068	0.315427	0.246703	0.283131	0.034996
Volume of S-collat-transv-post (right hemisphere)	0.236086	0.263285	0.223804	0.210251	0.304331	0.247551	0.0372766
Volume of S-front-inf (right hemisphere)	0.612881	0.594322	0.601795	0.575696	0.59983	0.596905	0.0136399
Volume of S-front-middle (right hemisphere)	0.518983	0.453186	0.467821	0.496971	0.474786	0.48235	0.0258582
Volume of S-front-sup (right hemisphere)	0.588587	0.500203	0.576314	0.602756	0.552432	0.564058	0.0401937
Volume of S-interm-prim-Jensen (right hemisphere)	0.261552	0.286013	0.270021	0.240989	0.21345	0.254405	0.0280686
Volume of S-intrapariet+P-trans (right hemisphere)	0.486128	0.509905	0.491028	0.444692	0.463897	0.47913	0.0252765
Volume of S-oc-middle+Lunatus (right hemisphere)	0.225153	0.313613	0.186537	0.181146	0.30865	0.24302	0.0644759
Volume of S-oc-sup+transversal (right hemisphere)	0.359107	0.375761	0.30627	0.287315	0.368043	0.339299	0.0398158
Volume of S-occipital-ant (right hemisphere)	0.228235	0.29622	0.216079	0.191422	0.239027	0.234197	0.038935
Volume of S-oc-temp-lat (right hemisphere)	0.357439	0.398331	0.337185	0.332595	0.365003	0.358111	0.0262419
Volume of S-oc-temp-med+Lingual (right hemisphere)	0.464956	0.482902	0.412164	0.442085	0.488363	0.458094	0.0314029
Volume of S-orbital-lateral (right hemisphere)	0.36515	0.357112	0.332908	0.330171	0.329981	0.343064	0.0167754
Volume of S-orbital-med-olfact (right hemisphere)	0.418837	0.403152	0.39408	0.406812	0.406447	0.405865	0.00888483
Volume of S-orbital-H-Shaped (right hemisphere)	0.6427	0.672809	0.658003	0.657913	0.655691	0.657423	0.0106898
Volume of S-parieto-occipital (right hemisphere)	0.646408	0.665473	0.600406	0.569194	0.681292	0.632555	0.0466342
Volume of S-pericallosal (right hemisphere)	0.47363	0.485988	0.426661	0.464836	0.465568	0.463337	0.0221999
Volume of S-postcentral (right hemisphere)	0.485002	0.55062	0.573415	0.49476	0.510109	0.522781	0.0377884
Volume of S-precentral-inf-part (right hemisphere)	0.512626	0.490543	0.53879	0.531589	0.506705	0.516051	0.0194181
Volume of S-precentral-sup-part (right hemisphere)	0.361929	0.33531	0.37607	0.411956	0.410193	0.379092	0.0326646
Volume of S-suborbital (right hemisphere)	0.237987	0.238298	0.216223	0.219681	0.215448	0.225527	0.0116265
Volume of S-subparietal (right hemisphere)	0.328246	0.376966	0.354107	0.280443	0.2976	0.327472	0.039572
Volume of S-temporal-inf (right hemisphere)	0.282204	0.332231	0.260657	0.294059	0.244702	0.28277	0.0335868
Volume of S-temporal-sup (right hemisphere)	0.638336	0.681366	0.609151	0.629247	0.622012	0.636022	0.0275031
Volume of S-temporal-transverse (right hemisphere)	0.467291	0.458393	0.529572	0.4593	0.473685	0.477648	0.029692
