# Supplementary material for: Cardiometabolic health and physical robustness map onto distinct patterns of brain structure and neurotransmitter systems
Source: PLoS Biol. 2025 Nov 21;23(11):e3003498. doi: 10.1371/journal.pbio.3003498 (PMC12671889; doi:10.1371/journal.pbio.3003498)
Supplement: S2 File — (ZIP) [file pbio.3003498.s002.zip › supplementary_data/S17_Data.xlsx]

## Sheet: correl
0.155803	0.15585	0.155972	0.156285	0.157073	0.158934	0.162779	0.168883	0.174976	0.177477
0.155817	0.155864	0.155986	0.156299	0.157086	0.158947	0.162791	0.168892	0.174984	0.177486
0.155859	0.155906	0.156027	0.15634	0.157127	0.158986	0.162826	0.168921	0.175009	0.177513
0.15598	0.156027	0.156148	0.15646	0.157245	0.159098	0.162926	0.169005	0.175082	0.17759
0.156303	0.15635	0.15647	0.15678	0.157558	0.159397	0.163193	0.169223	0.175272	0.177794
0.156957	0.157002	0.15712	0.157425	0.158189	0.159993	0.163712	0.169625	0.175612	0.17819
0.157264	0.157308	0.157423	0.157717	0.158456	0.160195	0.163766	0.169459	0.175378	0.178173
0.153221	0.153264	0.153374	0.153658	0.154369	0.156039	0.159464	0.164996	0.171105	0.174613
0.135422	0.135469	0.135592	0.135908	0.136702	0.138574	0.142446	0.148819	0.156325	0.161775
0.108575	0.108616	0.108723	0.108999	0.109699	0.111399	0.115119	0.121787	0.130631	0.138618

## Sheet: simwx
0.862152	0.862255	0.862524	0.863215	0.864932	0.868906	0.8768	0.888766	0.900972	0.908913
0.862201	0.862305	0.862574	0.863263	0.86498	0.868952	0.876842	0.888801	0.901001	0.90894
0.86235	0.862453	0.862721	0.86341	0.865124	0.86909	0.876967	0.888906	0.901089	0.909021
0.862786	0.862889	0.863156	0.863842	0.865549	0.869496	0.877335	0.889215	0.901349	0.90926
0.863993	0.864095	0.864359	0.865037	0.866723	0.870621	0.878355	0.890075	0.902073	0.909932
0.866805	0.866904	0.867161	0.867821	0.869462	0.873249	0.880745	0.892101	0.903801	0.911564
0.871001	0.871097	0.871345	0.87198	0.873558	0.87719	0.884347	0.895184	0.906538	0.914316
0.872046	0.87214	0.872385	0.873014	0.874575	0.878169	0.885265	0.896107	0.907818	0.916299
0.865369	0.865465	0.865715	0.866357	0.867967	0.871752	0.879496	0.891811	0.905488	0.915706
0.872172	0.872231	0.872387	0.87279	0.873818	0.876343	0.881978	0.892222	0.905284	0.916025

## Sheet: simwy
0.749009	0.749316	0.750116	0.752166	0.757258	0.769013	0.792517	0.830349	0.87829	0.926786
0.749048	0.749356	0.750156	0.752206	0.757297	0.769051	0.79255	0.830372	0.878301	0.926789
0.749169	0.749477	0.750276	0.752325	0.757415	0.769164	0.79265	0.830443	0.878335	0.926798
0.749524	0.749832	0.75063	0.752678	0.757763	0.769499	0.792945	0.83065	0.878434	0.926822
0.750521	0.750828	0.751625	0.753667	0.758739	0.770434	0.793765	0.831222	0.878698	0.926877
0.75299	0.753294	0.754084	0.75611	0.761136	0.772711	0.795729	0.832541	0.879234	0.926903
0.758218	0.75851	0.759266	0.761206	0.766023	0.777127	0.799211	0.834492	0.87953	0.926287
0.772029	0.772243	0.772798	0.774229	0.777838	0.786434	0.804539	0.835519	0.877413	0.923036
0.807413	0.807439	0.807509	0.807707	0.80832	0.810417	0.81759	0.836963	0.871851	0.915363
0.848063	0.848003	0.847849	0.847461	0.846544	0.844748	0.84302	0.847676	0.868789	0.90576

## Sheet: dist3
0.891441	0.891294	0.890913	0.889936	0.887521	0.882005	0.871301	0.855518	0.839812	0.830783
0.891409	0.891262	0.890881	0.889905	0.88749	0.881976	0.871276	0.855499	0.839799	0.830771
0.891313	0.891166	0.890785	0.88981	0.887397	0.881889	0.871202	0.855443	0.839759	0.830735
0.891031	0.890884	0.890504	0.889532	0.887126	0.881633	0.870983	0.855281	0.839642	0.830631
0.890259	0.890114	0.889737	0.888772	0.886385	0.880938	0.870388	0.854845	0.839333	0.83035
0.888525	0.888383	0.888013	0.887066	0.884727	0.879396	0.869094	0.853937	0.838722	0.82978
0.886173	0.886038	0.885687	0.884789	0.882569	0.877512	0.867743	0.853333	0.8386	0.829563
0.886215	0.886106	0.885823	0.885095	0.883277	0.879047	0.870558	0.857367	0.842966	0.833182
0.895941	0.895876	0.895705	0.895261	0.894124	0.891316	0.884982	0.873381	0.85857	0.846693
0.913271	0.913232	0.913132	0.912871	0.912198	0.910497	0.906414	0.897818	0.884302	0.870581

## Sheet: X
0	0.670603	0.891498	0.96426	0.988227	0.996122	0.998723	0.999579	0.999861	0.999954

## Sheet: Y
0	0.618019	0.854091	0.944265	0.97871	0.991868	0.996894	0.998813	0.999547	0.999827

## Sheet: X_selected_param
0.998723

## Sheet: Y_selected_param
0.999827
