# Supplementary material for: Cardiometabolic health and physical robustness map onto distinct patterns of brain structure and neurotransmitter systems
Source: PLoS Biol. 2025 Nov 21;23(11):e3003498. doi: 10.1371/journal.pbio.3003498 (PMC12671889; doi:10.1371/journal.pbio.3003498)
Supplement: S2 File — (ZIP) [file pbio.3003498.s002.zip › supplementary_data/S58_Data.xlsx]

## Sheet: risk_f_between_CT_GMV_r
Row	Raw CT Men LD2	Raw CT Main/Mixed LD2	Pro CT Men LD2	Pro CT Main/Mixed LD2	Cor CT Men LD2	Cor CT Main/Mixed LD2
Raw GMV Women LD1	0.366613	0.593152	0.344498	0.586683	0.317508	0.593466
Raw GMV Men LD1	0.559652	0.707922	0.583725	0.659994	0.684588	0.662934
Raw GMV Main/Mixed LD1	0.565221	0.760971	0.530513	0.705488	0.574015	0.717254
Pro GMV Women LD2	0.274674	0.450502	0.319437	0.415653	0.402609	0.381246
Pro GMV Men LD2	0.350192	0.518571	0.384818	0.579323	0.464926	0.642273
Pro GMV Main/Mixed LD2	0.494862	0.659857	0.449131	0.67616	0.44257	0.702696
Cor GMV Women LD2	0.241613	0.298565	0.163875	0.28382	0.0770795	0.306788
Cor GMV Men LD2	0.678892	0.618073	0.44505	0.418335	0.484359	0.447757
Cor GMV Main/Mixed LD2	0.599605	0.546802	0.240743	0.31831	0.238966	0.365384

## Sheet: risk_f_between_CT_GMV_p_Bonf
Row	Raw CT Men LD2	Raw CT Main/Mixed LD2	Pro CT Men LD2	Pro CT Main/Mixed LD2	Cor CT Men LD2	Cor CT Main/Mixed LD2
Raw GMV Women LD1	0.00121617	2.05202e-08	0.00247361	3.17825e-08	0.00550772	2.00842e-08
Raw GMV Men LD1	1.79076e-07	1.22744e-12	3.87003e-08	1.18898e-10	1.26799e-11	9.19934e-11
Raw GMV Main/Mixed LD1	1.27001e-07	1.49941e-15	9.79911e-07	1.11428e-12	7.28615e-08	3.12977e-13
Pro GMV Women LD2	0.0170855	4.9991e-05	0.00521358	0.000208506	0.000342351	0.000739089
Pro GMV Men LD2	0.00207018	1.8804e-06	0.000652185	5.16882e-08	2.64134e-05	5.267e-10
Pro GMV Main/Mixed LD2	6.38792e-06	8.98163e-11	5.30367e-05	2.04714e-11	7.01517e-05	1.49251e-12
Cor GMV Women LD2	0.0367677	0.00927222	0.160057	0.0136007	0.510991	0.00742568
Cor GMV Men LD2	2.17056e-11	3.46377e-09	6.31555e-05	0.000187819	1.06722e-05	5.62635e-05
Cor GMV Main/Mixed LD2	1.31354e-08	3.21559e-07	0.0374722	0.00507459	0.0389449	0.00117225
