# Supplementary material for: Cardiometabolic health and physical robustness map onto distinct patterns of brain structure and neurotransmitter systems
Source: PLoS Biol. 2025 Nov 21;23(11):e3003498. doi: 10.1371/journal.pbio.3003498 (PMC12671889; doi:10.1371/journal.pbio.3003498)
Supplement: S2 File — (ZIP) [file pbio.3003498.s002.zip › supplementary_data/S22_Data.xlsx]

## Sheet: brain_within_GMV_r
Row	Raw_GMV_Women_LD2	Raw_GMV_Men_LD2	Raw_GMV_Combined_LD2	Proportional_GMV_Women_LD1	Proportional_GMV_Men_LD1	Proportional_GMV_Combined_LD1	Corrected_GMV_Women_LD1	Corrected_GMV_Men_LD1	Corrected_GMV_Combined_LD1
Raw_GMV_Women_LD2		0.601226	0.880103	0.897896	0.698821	0.926654	0.96894	0.669134	0.851482
Raw_GMV_Men_LD2	0.601226		0.834408	0.541962	0.937552	0.753794	0.60296	0.895893	0.595195
Raw_GMV_Combined_LD2	0.880103	0.834408		0.760003	0.82584	0.91337	0.855243	0.757112	0.749996
Proportional_GMV_Women_LD1	0.897896	0.541962	0.760003		0.639329	0.850383	0.922888	0.568111	0.779973
Proportional_GMV_Men_LD1	0.698821	0.937552	0.82584	0.639329		0.843849	0.735579	0.98819	0.724013
Proportional_GMV_Combined_LD1	0.926654	0.753794	0.91337	0.850383	0.843849		0.919016	0.865247	0.97719
Corrected_GMV_Women_LD1	0.96894	0.60296	0.855243	0.922888	0.735579	0.919016		0.727194	0.87594
Corrected_GMV_Men_LD1	0.669134	0.895893	0.757112	0.568111	0.98819	0.865247	0.727194		0.790724
Corrected_GMV_Combined_LD1	0.851482	0.595195	0.749996	0.779973	0.724013	0.97719	0.87594	0.790724

## Sheet: brain_within_GMV_p_Bonf
Row	Raw_GMV_Women_LD2	Raw_GMV_Men_LD2	Raw_GMV_Combined_LD2	Proportional_GMV_Women_LD1	Proportional_GMV_Men_LD1	Proportional_GMV_Combined_LD1	Corrected_GMV_Women_LD1	Corrected_GMV_Men_LD1	Corrected_GMV_Combined_LD1
Raw_GMV_Women_LD2		0	0	0	0	0	0	0	0
Raw_GMV_Men_LD2	0		0	0	0	0	0	0	0
Raw_GMV_Combined_LD2	0	0		0	0	0	0	0	0
Proportional_GMV_Women_LD1	0	0	0		0	0	0	0	0
Proportional_GMV_Men_LD1	0	0	0	0		0	0	0	0
Proportional_GMV_Combined_LD1	0	0	0	0	0		0	0	0
Corrected_GMV_Women_LD1	0	0	0	0	0	0		0	0
Corrected_GMV_Men_LD1	0	0	0	0	0	0	0		0
Corrected_GMV_Combined_LD1	0	0	0	0	0	0	0	0
