# Supplementary material for: Cardiometabolic health and physical robustness map onto distinct patterns of brain structure and neurotransmitter systems
Source: PLoS Biol. 2025 Nov 21;23(11):e3003498. doi: 10.1371/journal.pbio.3003498 (PMC12671889; doi:10.1371/journal.pbio.3003498)
Supplement: S2 File — (ZIP) [file pbio.3003498.s002.zip › supplementary_data/S36_Data.xlsx]

## Sheet: rf_loadings
Category	Label	split1	split2	split3	split4	split5	avg	stdv	Label_short
Body composition by impedance	Whole body fat mass	-0.903298	-0.891705	-0.900937	-0.88841	-0.89442	-0.895754	0.00624267	Whole body fat mass
Body size measures	Body mass index (BMI)	-0.901257	-0.890745	-0.903389	-0.886568	-0.893772	-0.895146	0.00707337	Body mass index (BMI)
Body size measures	Waist circumference	-0.86689	-0.86024	-0.865171	-0.851182	-0.856317	-0.85996	0.0064338	Waist circumference
Body size measures	Hip circumference	-0.846016	-0.830004	-0.843582	-0.82738	-0.836935	-0.836784	0.00815282	Hip circumference
Body composition by impedance	Body fat percentage	-0.816767	-0.813397	-0.816345	-0.810561	-0.816183	-0.814651	0.00264545	Body fat percentage
Body composition by impedance	Basal metabolic rate	-0.778732	-0.753683	-0.77308	-0.750058	-0.755975	-0.762306	0.012751	Basal metabolic rate
Body composition by impedance	Whole body water mass	-0.683853	-0.656735	-0.677655	-0.653219	-0.658701	-0.666032	0.0137572	Whole body water mass
Body composition by impedance	Whole body fat-free mass	-0.683773	-0.656623	-0.677598	-0.653122	-0.658638	-0.665951	0.013769	Whole body fat-free mass
Body size measures	waist_to_hip	-0.467906	-0.475244	-0.467905	-0.463248	-0.460736	-0.467008	0.00554341	waist_to_hip
Blood pressure	Diastolic blood pressure, automated reading	-0.391804	-0.398341	-0.384769	-0.402645	-0.394537	-0.394419	0.00676451	Diastolic blood pressure, automated reading
Blood pressure	Systolic blood pressure, automated reading	-0.278386	-0.289719	-0.27268	-0.293798	-0.28897	-0.284711	0.00881121	Systolic blood pressure, automated reading
Blood pressure	Pulse rate, automated reading	-0.254013	-0.28461	-0.265506	-0.287529	-0.260535	-0.270439	0.0148757	Pulse rate, automated reading
Physical activity	Time spent watching television (TV)	-0.241151	-0.251166	-0.255309	-0.266163	-0.264958	-0.255749	0.0103386	Time spent watching television (TV)
Medical conditions	Number of self-reported non-cancer illnesses	-0.183519	-0.19603	-0.190991	-0.22048	-0.203972	-0.198998	0.0141311	Number of self-reported non-cancer illnesses
Medication	Taking other prescription medications	-0.185188	-0.175143	-0.193705	-0.19642	-0.191465	-0.188384	0.00848431	Taking other prescription medications
Diet	Major dietary changes in the last 5 years	-0.163134	-0.191837	-0.194545	-0.181914	-0.183215	-0.182929	0.0123209	Major dietary changes in the last 5 years
Medications	Number of treatments/medications taken	-0.167962	-0.179034	-0.175057	-0.20096	-0.186928	-0.181988	0.0126279	Number of treatments/medications taken
Diet	Variation in diet	-0.17514	-0.178325	-0.18415	-0.18439	-0.18663	-0.181727	0.0047949	Variation in diet
Sleep	Nap during day	-0.132181	-0.143375	-0.139447	-0.170584	-0.159265	-0.148971	0.0156287	Nap during day
General health	Weight change compared with 1 year ago	-0.155197	-0.132492	-0.144694	-0.141784	-0.150515	-0.144936	0.00867863	Weight change compared with 1 year ago
Diet	Processed meat intake	-0.120872	-0.120677	-0.123106	-0.124673	-0.146586	-0.127183	0.0109721	Processed meat intake
Physical activity	Time spent using computer	-0.112732	-0.0913789	-0.111512	-0.105173	-0.136595	-0.111478	0.0164026	Time spent using computer
Operations	Number of operations, self-reported	-0.11487	-0.0997067	-0.11769	-0.108941	-0.106016	-0.109445	0.0071459	Number of operations, self-reported
Diet	Poultry intake	-0.0805433	-0.0829847	-0.0934367	-0.0961974	-0.110645	-0.0927614	0.0120099	Poultry intake
Physical activity	Time spent driving	-0.0699461	-0.0681146	-0.0798481	-0.0743552	-0.0853254	-0.0755179	0.00710886	Time spent driving
Residential air pollution	Particulate matter air pollution (pm2.5); 2010	-0.0864733	-0.0516418	-0.101357	-0.0533261	-0.0832634	-0.0752123	0.0218503	Particulate matter air pollution (pm2.5); 2010
Residential air pollution	Nitrogen oxides air pollution; 2010	-0.0845533	-0.0471822	-0.0991494	-0.0508178	-0.081413	-0.0726232	0.0226161	Nitrogen oxides air pollution; 2010
Residential air pollution	Particulate matter air pollution (pm10); 2010	-0.0574478	-0.0387295	-0.0843652	-0.0555832	-0.0922376	-0.0656727	0.0220822	Particulate matter air pollution (pm10); 2010
Residential air pollution	Nitrogen dioxide air pollution; 2010	-0.0786448	-0.0392667	-0.0935052	-0.0405663	-0.0732093	-0.0650384	0.0241108	Nitrogen dioxide air pollution; 2010
Residential air pollution	Particulate matter air pollution (pm10); 2007	-0.0728883	-0.0393156	-0.0857497	-0.0409362	-0.0626642	-0.0603108	0.0201683	Particulate matter air pollution (pm10); 2007
Diet	Pork intake	-0.044289	-0.0450093	-0.0497478	-0.0463227	-0.080279	-0.0531296	0.0153212	Pork intake
Residential air pollution	Nitrogen dioxide air pollution; 2007	-0.0640427	-0.0265497	-0.0775409	-0.0275746	-0.0558144	-0.0503044	0.0225935	Nitrogen dioxide air pollution; 2007
Residential air pollution	Particulate matter air pollution (pm2.5) absorbance; 2010	-0.0558341	-0.021462	-0.0778079	-0.0246555	-0.0678531	-0.0495225	0.0254051	Particulate matter air pollution (pm2.5) absorbance; 2010
Smoking	Past tobacco smoking	-0.0663345	-0.0409408	-0.0249465	-0.0215697	-0.0371985	-0.038198	0.0176938	Past tobacco smoking
Diet	Coffee intake	-0.0380797	-0.0377476	-0.0386708	-0.0444674	-0.0274398	-0.0372811	0.00614982	Coffee intake
Residential air pollution	Particulate matter air pollution 2.5-10um; 2010	-0.0165199	-0.0100754	-0.0412033	-0.0262447	-0.060674	-0.0309435	0.0203394	Particulate matter air pollution 2.5-10um; 2010
Diet	Beef intake	-0.0205076	-0.0257035	-0.0294869	-0.00946731	-0.068641	-0.0307613	0.0224758	Beef intake
Smoking	Smoking status	-0.0525518	-0.0273071	-0.0150107	-0.010537	-0.0247064	-0.0260226	0.016342	Smoking status
Diet	Water intake	-0.0220344	-0.0438923	-0.0164213	-0.0194518	-0.0181751	-0.023995	0.0113095	Water intake
Diet	spread type - never rarely use spread	-0.010994	-0.0297947	-0.0323429	-0.0332721	-0.011003	-0.0234813	0.0114661	spread type - never rarely use spread
Diet	Salt added to food	-0.0159454	-0.0267056	-0.0298826	-0.00713823	-0.0339836	-0.0227311	0.0109857	Salt added to food
Smoking	Ever smoked	-0.0467438	-0.0238853	-0.00587293	-0.00310326	-0.0195534	-0.0198317	0.0174317	Ever smoked
Residential air pollution	Traffic intensity on the nearest major road	0.00274214	0.00180734	-0.0193684	-0.00901147	-0.0416447	-0.013095	0.0183304	Traffic intensity on the nearest major road
Sleep	Sleeplessness / insomnia	0.000363943	-0.0110971	0.00227697	-0.0272018	-0.0292726	-0.0129861	0.01485	Sleeplessness / insomnia
Confoundings	mean_ct	0	0	0	0	0	0	0	mean_ct
Confoundings	Site-11027.0	0	0	0	0	0	0	0	Site-11027.0
Confoundings	Site-11026.0	0	0	0	0	0	0	0	Site-11026.0
Confoundings	Site-11025.0	0	0	0	0	0	0	0	Site-11025.0
Confoundings	Age when attended assessment centre	0	0	0	0	0	0	0	Age when attended assessment centre
Diet	spread type - other type	-0.0028714	0.0120874	0.0159962	0.000882762	-0.0153948	0.00214004	0.0125011	spread type - other type
Sleep	Sleep duration	0.0068941	-0.00358018	0.0034169	0.00361136	0.0257131	0.00721106	0.0110253	Sleep duration
Diet	Bread intake	-0.0101208	0.0144175	0.00848969	0.029405	0.00649437	0.00973716	0.0142753	Bread intake
Diet	Lamb/mutton intake	0.0205249	0.0290552	0.00784035	0.0264939	-0.0227032	0.0122422	0.0211834	Lamb/mutton intake
Diet	spread type - butter spreadable butter	0.00999399	0.00921529	0.00741876	0.0216336	0.0212636	0.013905	0.00695056	spread type - butter spreadable butter
Hand grip strength	Hand grip strength (left)	0.00361208	0.0250918	0.0169403	0.0185446	0.0271072	0.0182592	0.00923757	Hand grip strength (left)
Diet	Cooked vegetable intake	0.0332438	0.0181574	0.0118942	0.017079	0.0205711	0.0201891	0.00795575	Cooked vegetable intake
Hand grip strength	Hand grip strength (right)	0.00540478	0.0296551	0.018084	0.0177536	0.0310586	0.0203912	0.0104461	Hand grip strength (right)
Diet	Tea intake	0.0371747	0.0382164	0.0346233	0.0578613	0.0269926	0.0389736	0.0114348	Tea intake
Diet	Salad / raw vegetable intake	0.0884506	0.0426476	0.0674531	0.0748751	0.0851482	0.0717149	0.0182592	Salad / raw vegetable intake
Diet	Non-oily fish intake	0.0795812	0.0714031	0.0653045	0.072954	0.0868914	0.0752269	0.00826533	Non-oily fish intake
Diet	Fresh fruit intake	0.0908167	0.0717521	0.0666861	0.0621531	0.0902088	0.0763234	0.0133925	Fresh fruit intake
Diet	Cheese intake	0.0773045	0.0679285	0.0996975	0.0901629	0.0812681	0.0832723	0.012169	Cheese intake
Alcohol	Alcohol usually taken with meals	0.0687345	0.108091	0.0992432	0.0945963	0.0922545	0.0925839	0.0146439	Alcohol usually taken with meals
Alcohol	Alcohol intake versus 10 years previously	0.10508	0.118687	0.0981398	0.0877902	0.109433	0.103826	0.0116548	Alcohol intake versus 10 years previously
Diet	Cereal intake	0.135222	0.133354	0.11992	0.117137	0.109393	0.123005	0.0110183	Cereal intake
Sleep	Getting up in morning	0.127708	0.124656	0.108421	0.128495	0.138606	0.125577	0.0109314	Getting up in morning
Diet	Dried fruit intake	0.13525	0.140211	0.130856	0.141873	0.143734	0.138385	0.00525888	Dried fruit intake
Diet	Oily fish intake	0.145072	0.15674	0.131183	0.135138	0.16	0.145627	0.0127382	Oily fish intake
Physical activity	Frequency of stair climbing in last 4 weeks	0.214356	0.191373	0.215869	0.194533	0.193632	0.201953	0.0120801	Frequency of stair climbing in last 4 weeks
Physical activity	Number of days/week walked 10+ minutes	0.212326	0.224423	0.225102	0.23562	0.236196	0.226733	0.00979879	Number of days/week walked 10+ minutes
Alcohol	Alcohol intake frequency.	0.21183	0.238166	0.239791	0.236648	0.224677	0.230222	0.0118845	Alcohol intake frequency.
Physical activity	Number of days/week of moderate physical activity 10+ minutes	0.235732	0.245072	0.235984	0.251802	0.243324	0.242383	0.00674576	Number of days/week of moderate physical activity 10+ minutes
Physical activity	Number of days/week of vigorous physical activity 10+ minutes	0.257392	0.269872	0.249413	0.267861	0.270436	0.262995	0.00924945	Number of days/week of vigorous physical activity 10+ minutes
General health	Overall health rating	0.377309	0.378565	0.360019	0.387277	0.390019	0.378638	0.011754	Overall health rating
Physical activity	Usual walking pace	0.433986	0.446574	0.449274	0.453948	0.460369	0.44883	0.00981052	Usual walking pace
Body composition by impedance	Impedance of whole body	0.480145	0.459317	0.481934	0.454891	0.461094	0.467476	0.0126018	Impedance of whole body

## Sheet: brain_loadings
label	split1	split2	split3	split4	split5	avg	stdv
Mean thickness of G+S-frontomargin (left hemisphere)	-0.372455	-0.246161	-0.39246	-0.232377	-0.391722	-0.327035	0.0806668
Mean thickness of G+S-occipital-inf (left hemisphere)	-0.0776963	-0.121067	0.0141336	-0.158115	-0.0605368	-0.0806562	0.0652523
Mean thickness of G+S-paracentral (left hemisphere)	0.117507	0.0807513	0.129815	0.080198	0.169038	0.115462	0.0371785
Mean thickness of G+S-subcentral (left hemisphere)	0.106288	0.153922	0.101402	0.152932	0.0953775	0.121984	0.0289642
Mean thickness of G+S-transv-frontopol (left hemisphere)	-0.650131	-0.421173	-0.566786	-0.442176	-0.653018	-0.546657	0.110778
Mean thickness of G+S-cingul-Ant (left hemisphere)	0.561094	0.627576	0.570166	0.650269	0.621207	0.606063	0.038591
Mean thickness of G+S-cingul-Mid-Ant (left hemisphere)	0.52666	0.592014	0.53393	0.609977	0.536051	0.559726	0.0383634
Mean thickness of G+S-cingul-Mid-Post (left hemisphere)	0.310325	0.303826	0.246022	0.366699	0.285775	0.302529	0.0437437
Mean thickness of G-cingul-Post-dorsal (left hemisphere)	0.323964	0.265966	0.309568	0.363935	0.390612	0.330809	0.0484155
Mean thickness of G-cingul-Post-ventral (left hemisphere)	-0.0499959	0.0276981	-0.0850447	0.097449	-0.10258	-0.0224947	0.0836485
Mean thickness of G-cuneus (left hemisphere)	-0.766514	-0.724292	-0.787436	-0.783383	-0.828507	-0.778026	0.0377012
Mean thickness of G-front-inf-Opercular (left hemisphere)	0.224766	0.199688	0.210427	0.14632	0.246	0.205441	0.0373221
Mean thickness of G-front-inf-Orbital (left hemisphere)	-0.0181642	0.128679	-0.0040898	0.0440671	-0.0157251	0.0269535	0.0621727
Mean thickness of G-front-inf-Triangul (left hemisphere)	-0.171604	-0.159557	-0.19152	-0.12468	-0.292377	-0.187948	0.0632339
Mean thickness of G-front-middle (left hemisphere)	-0.577108	-0.445405	-0.506939	-0.526523	-0.513442	-0.513883	0.047156
Mean thickness of G-front-sup (left hemisphere)	-0.213779	-0.182559	-0.215719	-0.236331	-0.183215	-0.206321	0.0231469
Mean thickness of G-Ins-lg+S-cent-ins (left hemisphere)	0.570719	0.570573	0.562333	0.592485	0.525797	0.564381	0.0242965
Mean thickness of G-insular-short (left hemisphere)	0.882293	0.847579	0.937258	0.822237	0.915135	0.8809	0.0471748
Mean thickness of G-occipital-middle (left hemisphere)	-0.319559	-0.313974	-0.218535	-0.319412	-0.285311	-0.291358	0.0431093
Mean thickness of G-occipital-sup (left hemisphere)	-0.642406	-0.624023	-0.627858	-0.67861	-0.616435	-0.637867	0.0246563
Mean thickness of G-oc-temp-lat-fusifor (left hemisphere)	0.403161	0.375894	0.482714	0.347779	0.475552	0.41702	0.0600405
Mean thickness of G-oc-temp-med-Lingual (left hemisphere)	-0.577499	-0.543962	-0.560033	-0.609684	-0.621473	-0.58253	0.0326834
Mean thickness of G-oc-temp-med-Parahip (left hemisphere)	0.386133	0.388895	0.364967	0.377999	0.358549	0.375309	0.013199
Mean thickness of G-orbital (left hemisphere)	0.305006	0.262558	0.282905	0.23836	0.264109	0.270587	0.0249069
Mean thickness of G-pariet-inf-Angular (left hemisphere)	-0.228471	-0.275433	-0.222512	-0.26421	-0.250142	-0.248154	0.0226432
Mean thickness of G-pariet-inf-Supramar (left hemisphere)	-0.0570962	0.0352911	0.0750626	0.0269125	0.0686551	0.029765	0.0527917
Mean thickness of G-parietal-sup (left hemisphere)	-0.660454	-0.676255	-0.672176	-0.704545	-0.609975	-0.664681	0.0346042
Mean thickness of G-postcentral (left hemisphere)	-0.590039	-0.519367	-0.545959	-0.507848	-0.528222	-0.538287	0.0321049
Mean thickness of G-precentral (left hemisphere)	0.00461381	0.00324	0.0371055	-0.0784384	0.0886378	0.0110317	0.0608468
Mean thickness of G-precuneus (left hemisphere)	-0.21644	-0.375523	-0.242864	-0.401107	-0.18796	-0.284779	0.096912
Mean thickness of G-rectus (left hemisphere)	0.542111	0.524729	0.495678	0.514773	0.504237	0.516306	0.0180994
Mean thickness of G-subcallosal (left hemisphere)	0.42136	0.414722	0.416642	0.445971	0.314352	0.40261	0.0509039
Mean thickness of G-temp-sup-G-T-transv (left hemisphere)	0.119269	0.171891	0.125258	0.214281	0.123598	0.150859	0.0414163
Mean thickness of G-temp-sup-Lateral (left hemisphere)	0.411052	0.412451	0.425832	0.445006	0.346708	0.40821	0.0369898
Mean thickness of G-temp-sup-Plan-polar (left hemisphere)	0.812835	0.845696	0.830897	0.831703	0.763175	0.816861	0.0321992
Mean thickness of G-temp-sup-Plan-tempo (left hemisphere)	0.0824677	0.0750123	0.088502	0.0934803	0.0378475	0.075462	0.0221293
Mean thickness of G-temporal-inf (left hemisphere)	0.307035	0.335234	0.303505	0.339857	0.326308	0.322388	0.0164151
Mean thickness of G-temporal-middle (left hemisphere)	0.351425	0.39592	0.480368	0.434998	0.411703	0.414883	0.0476693
Mean thickness of Lat-Fis-ant-Horizont (left hemisphere)	-0.041971	0.0435309	-0.00646942	0.0258038	0.00137107	0.00445307	0.0326608
Mean thickness of Lat-Fis-ant-Vertical (left hemisphere)	0.0336111	0.0780533	0.0381949	0.0303907	-0.0121008	0.0336298	0.0320002
Mean thickness of Lat-Fis-post (left hemisphere)	0.332751	0.284044	0.300601	0.333902	0.30769	0.311797	0.0214485
Mean thickness of Pole-occipital (left hemisphere)	-0.808262	-0.702806	-0.774507	-0.734626	-0.83604	-0.771248	0.0538614
Mean thickness of Pole-temporal (left hemisphere)	0.96945	0.917445	0.9556	0.852377	0.925268	0.924028	0.0453838
Mean thickness of S-calcarine (left hemisphere)	-0.574744	-0.51667	-0.548759	-0.507452	-0.661642	-0.561854	0.0618391
Mean thickness of S-central (left hemisphere)	0.391677	0.282462	0.38422	0.288776	0.415202	0.352467	0.0621261
Mean thickness of S-cingul-Marginalis (left hemisphere)	-0.187681	-0.336169	-0.228568	-0.213155	-0.1981	-0.232735	0.0598516
Mean thickness of S-circular-insula-ant (left hemisphere)	0.239134	0.344766	0.284603	0.258917	0.170456	0.259575	0.0637266
Mean thickness of S-circular-insula-inf (left hemisphere)	0.664362	0.705839	0.678329	0.714408	0.563799	0.665347	0.0602664
Mean thickness of S-circular-insula-sup (left hemisphere)	0.369819	0.472484	0.382266	0.474579	0.407852	0.4214	0.049531
Mean thickness of S-collat-transv-ant (left hemisphere)	0.597242	0.647453	0.640839	0.622877	0.648115	0.631305	0.021596
Mean thickness of S-collat-transv-post (left hemisphere)	-0.339048	-0.29761	-0.329731	-0.332318	-0.257643	-0.31127	0.0339774
Mean thickness of S-front-inf (left hemisphere)	-0.360878	-0.384584	-0.379905	-0.339352	-0.406496	-0.374243	0.0253731
Mean thickness of S-front-middle (left hemisphere)	-0.570955	-0.489906	-0.548481	-0.503464	-0.515612	-0.525683	0.0333331
Mean thickness of S-front-sup (left hemisphere)	-0.442422	-0.397822	-0.377883	-0.442509	-0.361112	-0.404349	0.0371425
Mean thickness of S-interm-prim-Jensen (left hemisphere)	-0.0392076	-0.084229	-0.0371665	-0.0368847	-0.108818	-0.0612611	0.0333552
Mean thickness of S-intrapariet+P-trans (left hemisphere)	-0.553068	-0.644668	-0.585736	-0.644903	-0.569632	-0.599601	0.0428339
Mean thickness of S-oc-middle+Lunatus (left hemisphere)	-0.606521	-0.610522	-0.560368	-0.630443	-0.630028	-0.607576	0.0285719
Mean thickness of S-oc-sup+transversal (left hemisphere)	-0.424473	-0.525541	-0.35449	-0.551474	-0.441777	-0.459551	0.0796691
Mean thickness of S-occipital-ant (left hemisphere)	-0.161517	-0.227618	-0.152228	-0.163898	-0.164412	-0.173935	0.0304082
Mean thickness of S-oc-temp-lat (left hemisphere)	0.221036	0.183377	0.128817	0.21789	0.220711	0.194366	0.0399254
Mean thickness of S-oc-temp-med+Lingual (left hemisphere)	0.218864	0.0941905	0.128626	0.0657427	0.132904	0.128065	0.0576622
Mean thickness of S-orbital-lateral (left hemisphere)	-0.0981168	-0.123851	-0.207583	-0.112457	-0.161353	-0.140672	0.0441439
Mean thickness of S-orbital-med-olfact (left hemisphere)	0.513152	0.460348	0.489474	0.417492	0.432848	0.462663	0.0393785
Mean thickness of S-orbital-H-Shaped (left hemisphere)	0.0569739	0.210027	0.213302	0.21029	0.173426	0.172804	0.0667979
Mean thickness of S-parieto-occipital (left hemisphere)	-0.396396	-0.501877	-0.425348	-0.506221	-0.41167	-0.448302	0.0519326
Mean thickness of S-pericallosal (left hemisphere)	0.235952	0.35748	0.234891	0.410374	0.175525	0.282845	0.0972757
Mean thickness of S-postcentral (left hemisphere)	-0.312235	-0.399392	-0.268325	-0.371516	-0.223853	-0.315064	0.0721284
Mean thickness of S-precentral-inf-part (left hemisphere)	-0.20113	-0.169555	-0.174934	-0.174151	-0.202896	-0.184533	0.0161009
Mean thickness of S-precentral-sup-part (left hemisphere)	0.0436414	-0.00667209	0.0572772	-0.105615	0.066381	0.0110025	0.0710378
Mean thickness of S-suborbital (left hemisphere)	0.193954	0.235722	0.194239	0.277886	0.262496	0.232859	0.0384679
Mean thickness of S-subparietal (left hemisphere)	-0.425899	-0.469848	-0.392801	-0.413598	-0.386136	-0.417656	0.0332407
Mean thickness of S-temporal-inf (left hemisphere)	0.29154	0.350508	0.349994	0.404961	0.323907	0.344182	0.0416837
Mean thickness of S-temporal-sup (left hemisphere)	0.478815	0.399725	0.472447	0.467773	0.410813	0.445915	0.037516
Mean thickness of S-temporal-transverse (left hemisphere)	0.191542	0.161201	0.15152	0.187376	0.146341	0.167596	0.0207111
Mean thickness of G+S-frontomargin (right hemisphere)	-0.313206	-0.236279	-0.339226	-0.211536	-0.401162	-0.300282	0.0771889
Mean thickness of G+S-occipital-inf (right hemisphere)	-0.295062	-0.311775	-0.276246	-0.360698	-0.332171	-0.31519	0.0327597
Mean thickness of G+S-paracentral (right hemisphere)	-0.0285082	-0.112566	-0.0242043	-0.0900614	0.067245	-0.037619	0.0700477
Mean thickness of G+S-subcentral (right hemisphere)	0.0200195	-0.0196357	-0.0481633	0.0248729	0.0394264	0.00330397	0.0361406
Mean thickness of G+S-transv-frontopol (right hemisphere)	-0.686046	-0.563504	-0.682233	-0.564563	-0.710767	-0.641423	0.0714916
Mean thickness of G+S-cingul-Ant (right hemisphere)	0.393717	0.365802	0.395657	0.399687	0.452299	0.401432	0.0314358
Mean thickness of G+S-cingul-Mid-Ant (right hemisphere)	0.248216	0.272325	0.221426	0.303199	0.293714	0.267776	0.0334634
Mean thickness of G+S-cingul-Mid-Post (right hemisphere)	0.210484	0.183429	0.207261	0.218274	0.23637	0.211164	0.0191756
Mean thickness of G-cingul-Post-dorsal (right hemisphere)	0.254577	0.184051	0.326138	0.27845	0.316514	0.271946	0.0569928
Mean thickness of G-cingul-Post-ventral (right hemisphere)	-0.170328	-0.126844	-0.181862	-0.0569726	-0.16993	-0.141187	0.0515451
Mean thickness of G-cuneus (right hemisphere)	-0.800964	-0.83728	-0.837557	-0.877794	-0.842767	-0.839273	0.0272513
Mean thickness of G-front-inf-Opercular (right hemisphere)	0.00676469	-0.0362817	0.00152381	-0.0356516	0.0616748	-0.000393991	0.0401201
Mean thickness of G-front-inf-Orbital (right hemisphere)	-0.125815	-0.0996937	-0.166154	-0.169168	-0.143457	-0.140857	0.029021
Mean thickness of G-front-inf-Triangul (right hemisphere)	-0.325143	-0.372084	-0.430107	-0.378394	-0.500109	-0.401167	0.0666541
Mean thickness of G-front-middle (right hemisphere)	-0.775633	-0.670152	-0.746888	-0.735919	-0.661934	-0.718105	0.0497742
Mean thickness of G-front-sup (right hemisphere)	-0.393069	-0.420224	-0.433681	-0.461921	-0.324928	-0.406765	0.05204
Mean thickness of G-Ins-lg+S-cent-ins (right hemisphere)	0.419082	0.465077	0.421389	0.45571	0.48283	0.448818	0.0278623
Mean thickness of G-insular-short (right hemisphere)	0.427458	0.461962	0.447644	0.471473	0.544173	0.470542	0.0443753
Mean thickness of G-occipital-middle (right hemisphere)	-0.648745	-0.703331	-0.633459	-0.686243	-0.649506	-0.664257	0.0292271
Mean thickness of G-occipital-sup (right hemisphere)	-0.78839	-0.827235	-0.768151	-0.854558	-0.715811	-0.790829	0.0536999
Mean thickness of G-oc-temp-lat-fusifor (right hemisphere)	0.0596302	0.0156195	0.162671	-0.029507	0.191708	0.0800243	0.0946899
Mean thickness of G-oc-temp-med-Lingual (right hemisphere)	-0.700872	-0.727106	-0.703168	-0.766792	-0.691798	-0.717947	0.0302631
Mean thickness of G-oc-temp-med-Parahip (right hemisphere)	0.229796	0.225663	0.207108	0.224458	0.244774	0.22636	0.0134687
Mean thickness of G-orbital (right hemisphere)	0.16552	0.142852	0.124161	0.0657743	0.146336	0.128929	0.0382328
Mean thickness of G-pariet-inf-Angular (right hemisphere)	-0.590824	-0.654681	-0.572581	-0.621942	-0.486175	-0.585241	0.0635894
Mean thickness of G-pariet-inf-Supramar (right hemisphere)	-0.240634	-0.261725	-0.212065	-0.280766	-0.167929	-0.232624	0.0442628
Mean thickness of G-parietal-sup (right hemisphere)	-0.967942	-1	-0.989018	-1	-0.894074	-0.970207	0.0445266
Mean thickness of G-postcentral (right hemisphere)	-0.72274	-0.712745	-0.731621	-0.672679	-0.648488	-0.697655	0.0355381
Mean thickness of G-precentral (right hemisphere)	-0.192789	-0.199429	-0.179162	-0.279417	-0.0547045	-0.1811	0.0808059
Mean thickness of G-precuneus (right hemisphere)	-0.344152	-0.541955	-0.4003	-0.534588	-0.263483	-0.416896	0.121031
Mean thickness of G-rectus (right hemisphere)	0.512193	0.434979	0.406077	0.428152	0.411391	0.438558	0.0428261
Mean thickness of G-subcallosal (right hemisphere)	0.4022	0.342325	0.357867	0.341601	0.258034	0.340406	0.0522343
Mean thickness of G-temp-sup-G-T-transv (right hemisphere)	-0.107409	-0.0722861	-0.144925	-0.0390833	-0.116429	-0.0960263	0.0410578
Mean thickness of G-temp-sup-Lateral (right hemisphere)	0.140209	0.0571979	0.0323502	0.085492	0.0489116	0.0728321	0.0422945
Mean thickness of G-temp-sup-Plan-polar (right hemisphere)	0.458099	0.425163	0.365948	0.391301	0.359951	0.400092	0.0413756
Mean thickness of G-temp-sup-Plan-tempo (right hemisphere)	-0.0402167	-0.0824022	-0.101858	-0.0842791	-0.00518151	-0.0627875	0.0393733
Mean thickness of G-temporal-inf (right hemisphere)	0.0454706	0.036147	0.0699091	-0.0106645	0.124473	0.0530671	0.0494678
Mean thickness of G-temporal-middle (right hemisphere)	0.0425806	0.00277046	-0.00852935	0.0251163	-0.00241861	0.0119039	0.0213407
Mean thickness of Lat-Fis-ant-Horizont (right hemisphere)	0.152335	0.05568	0.129474	0.0487352	0.140288	0.105302	0.0491999
Mean thickness of Lat-Fis-ant-Vertical (right hemisphere)	-0.0535107	-0.0660923	-0.043751	-0.0764006	-0.0680523	-0.0615614	0.0128927
Mean thickness of Lat-Fis-post (right hemisphere)	0.253426	0.155053	0.192779	0.23517	0.250394	0.217365	0.0424135
Mean thickness of Pole-occipital (right hemisphere)	-1	-0.936061	-1	-0.976099	-1	-0.982432	0.0279119
Mean thickness of Pole-temporal (right hemisphere)	0.547451	0.505445	0.528868	0.465185	0.598322	0.529054	0.0494298
Mean thickness of S-calcarine (right hemisphere)	-0.619542	-0.630873	-0.602195	-0.59308	-0.65912	-0.620962	0.0259126
Mean thickness of S-central (right hemisphere)	0.0188855	-0.13033	-0.0363455	-0.0964134	0.0941868	-0.0300033	0.0899016
Mean thickness of S-cingul-Marginalis (right hemisphere)	-0.450464	-0.533995	-0.354435	-0.447843	-0.344781	-0.426303	0.0781923
Mean thickness of S-circular-insula-ant (right hemisphere)	0.118091	0.160638	0.0984479	0.0908066	0.0494135	0.103479	0.0405882
Mean thickness of S-circular-insula-inf (right hemisphere)	0.341734	0.325322	0.292915	0.373422	0.292677	0.325214	0.0342739
Mean thickness of S-circular-insula-sup (right hemisphere)	0.0585804	0.122553	0.0501078	0.179683	0.106666	0.103518	0.0525486
Mean thickness of S-collat-transv-ant (right hemisphere)	0.339881	0.37581	0.361854	0.382645	0.431184	0.378275	0.0337947
Mean thickness of S-collat-transv-post (right hemisphere)	-0.260296	-0.247211	-0.212842	-0.339671	-0.175314	-0.247067	0.0613807
Mean thickness of S-front-inf (right hemisphere)	-0.480555	-0.435862	-0.408658	-0.417753	-0.540165	-0.456599	0.0543013
Mean thickness of S-front-middle (right hemisphere)	-0.613121	-0.530039	-0.566711	-0.532112	-0.591862	-0.566769	0.0364981
Mean thickness of S-front-sup (right hemisphere)	-0.64341	-0.599178	-0.583831	-0.612648	-0.536381	-0.59509	0.0394755
Mean thickness of S-interm-prim-Jensen (right hemisphere)	-0.203381	-0.222841	-0.126527	-0.21754	-0.162011	-0.18646	0.0411265
Mean thickness of S-intrapariet+P-trans (right hemisphere)	-0.848777	-0.928457	-0.870584	-0.893798	-0.853459	-0.879015	0.0327931
Mean thickness of S-oc-middle+Lunatus (right hemisphere)	-0.799257	-0.699265	-0.713386	-0.733944	-0.718701	-0.732911	0.0391087
Mean thickness of S-oc-sup+transversal (right hemisphere)	-0.589085	-0.65132	-0.543543	-0.650254	-0.634337	-0.613708	0.0466509
Mean thickness of S-occipital-ant (right hemisphere)	-0.248688	-0.328911	-0.243411	-0.2956	-0.291589	-0.28164	0.0356223
Mean thickness of S-oc-temp-lat (right hemisphere)	0.00725011	-0.027851	-0.0982114	-0.0841707	-0.142464	-0.0690893	0.0591347
Mean thickness of S-oc-temp-med+Lingual (right hemisphere)	0.219433	0.0736726	0.173525	0.0500477	0.230795	0.149495	0.0832426
Mean thickness of S-orbital-lateral (right hemisphere)	-0.192602	-0.169678	-0.168267	-0.164142	-0.211073	-0.181152	0.0200835
Mean thickness of S-orbital-med-olfact (right hemisphere)	0.457514	0.459255	0.447912	0.405349	0.420974	0.4382	0.0239091
Mean thickness of S-orbital-H-Shaped (right hemisphere)	-0.0310262	0.103276	0.141133	0.103911	0.0689779	0.0772542	0.0656911
Mean thickness of S-parieto-occipital (right hemisphere)	-0.368181	-0.544882	-0.401065	-0.506529	-0.337685	-0.431669	0.0897517
Mean thickness of S-pericallosal (right hemisphere)	0.0995195	0.214209	0.181993	0.263911	0.150634	0.182053	0.062317
Mean thickness of S-postcentral (right hemisphere)	-0.55501	-0.648487	-0.529806	-0.603869	-0.483709	-0.564176	0.0640782
Mean thickness of S-precentral-inf-part (right hemisphere)	-0.282948	-0.263594	-0.24875	-0.252534	-0.288317	-0.267228	0.0177655
Mean thickness of S-precentral-sup-part (right hemisphere)	-0.231113	-0.223604	-0.19293	-0.318953	-0.1581	-0.22494	0.0599387
Mean thickness of S-suborbital (right hemisphere)	0.141445	0.142323	0.0843062	0.135812	0.073966	0.115571	0.0335535
Mean thickness of S-subparietal (right hemisphere)	-0.253674	-0.387183	-0.288294	-0.314684	-0.297413	-0.30825	0.0494116
Mean thickness of S-temporal-inf (right hemisphere)	0.178529	0.15554	0.151363	0.165666	0.203075	0.170834	0.0208472
Mean thickness of S-temporal-sup (right hemisphere)	0.0382525	-0.0475872	-0.0229493	0.055244	-0.00160496	0.00427101	0.0424786
Mean thickness of S-temporal-transverse (right hemisphere)	-0.0656557	-0.0415261	-0.199277	-0.070146	-0.135813	-0.102483	0.0644157
