# Supplementary material for: Cardiometabolic health and physical robustness map onto distinct patterns of brain structure and neurotransmitter systems
Source: PLoS Biol. 2025 Nov 21;23(11):e3003498. doi: 10.1371/journal.pbio.3003498 (PMC12671889; doi:10.1371/journal.pbio.3003498)
Supplement: S2 File — (ZIP) [file pbio.3003498.s002.zip › supplementary_data/S8_Data.xlsx]

## Sheet: r
1	0.0119104	0.324598	-0.0211246	0.0242844	0.0606012	-0.00832868	-0.0347816	-0.0289188	-0.0287769	-0.0364921	0.0161385	-0.0108445	-0.0152678	-0.0551786	0.00416344	0.0007854	-0.00960205	-0.122214	-0.0128258	0.0853309	0.0619187	0.0554321	-0.0037134	0.0936943	0.135355	0.0654698	0.130184	-0.00482521	-0.075111	0.108127	-0.00738077	0.0623854	-0.0612815	-0.0884759	0.042691	-0.00107137	0.0688813	-0.0694167	0.0622133	0.0221929	0.0139897	0.00167604	0.015476	-0.00187257	0.015274	0.0123317	0.060934	0.0355285	-0.0132463
0.0119104	1	0.0441828	0.0263224	-0.0182892	0.00974464	-0.0891154	-0.100213	-0.0794469	-0.0794664	-0.0882767	0.0217945	-0.0965896	-0.0751377	-0.103456	-0.0797598	0.0197364	0.0402318	0.041235	0.0466139	0.121541	0.0422115	-0.066333	-0.012445	0.00497077	0.0843944	-0.0202551	0.0554409	-0.02666	0.0510441	-0.0674999	-0.0396164	-0.00418541	0.0356873	-0.023117	0.0285793	0.0207164	0.0195073	-0.0321134	0.0744692	-0.0467191	-0.0318156	-0.0216892	0.0286176	0.0108082	0.00993887	0.0141886	-0.0126015	0.0212089	0.00505836
0.324598	0.0441828	1	-0.0143075	-0.0256855	0.00148965	-0.0438222	-0.0625241	-0.0682894	-0.0682836	-0.0723234	0.0483525	-0.0402333	-0.0390093	-0.0722704	-0.0240167	-0.0116062	-0.03679	-0.0832908	-0.0268154	-0.00331728	-0.0341274	0.00745039	-0.0345925	0.0253564	0.0425401	-0.00882928	0.0779227	0.0048638	-0.0160485	0.0418744	-0.0342979	0.0442499	-0.0867854	-0.137542	-0.0178833	0.00731026	0.0147978	-0.0193806	0.0291598	0.0910477	-0.0089431	-0.017247	0.015227	-0.00177105	-0.0145559	-0.00641821	-0.0342801	-0.0276775	-0.0586566
-0.0211246	0.0263224	-0.0143075	1	0.253608	0.132192	0.188877	0.17941	0.0397793	0.039974	0.0581612	-0.0277752	0.184809	0.114621	0.159443	0.180401	0.00671041	-0.00494995	-0.0235497	-0.0455292	-0.0506718	-0.0207532	0.0504258	0.0160533	0.0649767	0.030206	0.00148997	-0.0337628	-0.0255932	-0.0962565	0.000364758	-0.0206713	-0.00287444	-0.0121861	0.0431872	0.0478116	-0.00219099	-0.00381207	0.00517502	-0.12059	-0.0259264	-0.0487918	-0.0442672	0.0844162	0.0789064	0.04421	0.0298693	-0.0148966	-0.085878	-0.152433
0.0242844	-0.0182892	-0.0256855	0.253608	1	0.706648	0.200302	0.20521	0.11372	0.113841	0.127814	-0.139225	0.201937	0.157711	0.223624	0.164699	0.0215258	0.0233059	7.15741e-05	-0.00839682	-0.0128638	0.00559019	0.0208323	0.0471931	0.0333578	0.00980199	0.00582006	-0.0319916	-0.0466857	-0.0722942	-3.69773e-05	-0.00536558	0.020114	-0.0163163	0.0436844	0.0371765	-0.00173345	0.0168601	-0.0161194	-0.101733	-0.0308733	0.0424194	0.0577773	0.0593531	0.0705815	0.0166018	0.0100462	0.00553301	-0.0195373	-0.0366126
0.0606012	0.00974464	0.00148965	0.132192	0.706648	1	0.127427	0.109557	0.0193149	0.0193426	0.0254224	-0.112706	0.128562	0.0882712	0.123363	0.116944	0.020635	0.0231654	0.0288506	0.0151381	0.0384095	0.0460582	0.0230239	0.0419494	0.0385148	0.015287	0.0128564	-0.0174984	-0.00544332	-0.0249695	-0.028122	0.0109672	0.0141116	-0.0297598	-0.00475139	0.0305353	-0.00922053	0.0125118	-0.00726108	-0.0517457	-0.0367892	-0.013815	-0.00237341	0.0717241	0.0717889	0.0441839	-0.00228662	0.0363844	0.0336718	8.24392e-05
-0.00832868	-0.0891154	-0.0438222	0.188877	0.200302	0.127427	1	0.917826	0.201087	0.201093	0.294631	-0.0157309	0.754225	0.623222	0.761359	0.572843	-0.00919072	-0.00539974	-0.0754146	-0.0876993	-0.0581698	-0.0103913	0.114927	0.0822419	0.112031	0.0473829	0.0702193	-0.051348	-0.0814302	-0.174608	0.0790807	0.00087715	0.0588271	-0.0240987	0.0697377	0.106311	-0.0253218	0.0208629	-0.0062139	-0.283173	0.143857	-0.0714699	-0.0642978	0.107694	0.147588	0.142627	0.0447225	-0.0752408	-0.129469	-0.202725
-0.0347816	-0.100213	-0.0625241	0.17941	0.20521	0.109557	0.917826	1	0.536348	0.536357	0.618347	-0.268685	0.868155	0.78534	0.898502	0.575233	-0.0101197	0.000686446	-0.0616167	-0.0917576	-0.0597712	-0.00860547	0.127933	0.102001	0.119696	0.0412108	0.0759386	-0.033252	-0.0591653	-0.182069	0.0808345	-0.0106655	0.089864	0.0168174	0.0854927	0.10838	-0.0261428	0.037824	-0.0229766	-0.305653	0.150793	0.0571441	0.0565514	0.0882353	0.123268	0.114728	0.0452111	-0.0879783	-0.137322	-0.181279
-0.0289188	-0.0794469	-0.0682894	0.0397793	0.11372	0.0193149	0.201087	0.536348	1	0.999984	0.994217	-0.692094	0.591252	0.663383	0.634893	0.254681	-0.00963455	0.0164746	-0.0113344	-0.0474424	-0.0161572	0.00539961	0.0909831	0.106976	0.0786626	0.0157744	0.0527263	0.0116342	-0.0019644	-0.0835394	0.0404675	-0.023542	0.105132	0.101055	0.0786232	0.0564087	-0.0203502	0.06006	-0.0490226	-0.153391	0.0700987	0.345002	0.330819	-0.0042399	-0.00781586	-0.0042451	0.0285859	-0.0406867	-0.0558823	-0.0156711
-0.0287769	-0.0794664	-0.0682836	0.039974	0.113841	0.0193426	0.201093	0.536357	0.999984	1	0.994205	-0.692133	0.591334	0.663388	0.634921	0.254808	-0.00953294	0.0165993	-0.0112902	-0.0476024	-0.0161296	0.00537837	0.090998	0.107105	0.078681	0.0158385	0.0528897	0.0115465	-0.0018975	-0.0838092	0.0405013	-0.0235848	0.10511	0.101201	0.0785717	0.056539	-0.02031	0.0600351	-0.0490211	-0.153209	0.0700853	0.34505	0.330896	-0.00428499	-0.00779042	-0.00435177	0.0285477	-0.0404614	-0.0558508	-0.0155787
-0.0364921	-0.0882767	-0.0723234	0.0581612	0.127814	0.0254224	0.294631	0.618347	0.994217	0.994205	1	-0.668792	0.650917	0.709311	0.697391	0.302004	-0.0116966	0.0141981	-0.0194436	-0.0573241	-0.0255288	0.00266541	0.101013	0.113162	0.0875049	0.0167497	0.0576064	0.00595616	-0.00909013	-0.103013	0.0467689	-0.023428	0.108696	0.0989725	0.0837974	0.0650449	-0.0213332	0.06015	-0.0485317	-0.180073	0.08534	0.331556	0.317795	0.00308192	0.00355387	0.00634377	0.0289047	-0.0507638	-0.0707472	-0.0358413
0.0161385	0.0217945	0.0483525	-0.0277752	-0.139225	-0.112706	-0.0157309	-0.268685	-0.692094	-0.692133	-0.668792	1	-0.412899	-0.415062	-0.619463	-0.230411	-0.0231088	-0.0147824	-0.0322977	-0.00425625	-0.00767092	-0.027631	-0.0663031	-0.0606991	-0.0717522	-0.0504351	-0.0528041	-0.0164572	0.0104549	0.0545756	-0.0465235	0.0158026	-0.0932426	-0.0482742	-0.0574494	-0.0553966	-0.00884678	-0.0324552	0.0382484	0.115718	-0.019762	-0.181375	-0.162628	-0.0335983	-0.046738	-0.0478644	-0.0539898	-0.00138462	-0.0459026	-0.0509594
-0.0108445	-0.0965896	-0.0402333	0.184809	0.201937	0.128562	0.754225	0.868155	0.591252	0.591334	0.650917	-0.412899	1	0.81102	0.846603	0.769495	-0.0131299	-0.00950124	-0.0593656	-0.0820985	-0.0532917	-0.00665064	0.144241	0.0984377	0.117595	0.0463075	0.080538	-0.0228287	-0.0422958	-0.160465	0.094652	-0.00869417	0.0996223	-0.00148972	0.0731642	0.107609	-0.0367671	0.0362911	-0.0151227	-0.313622	0.144227	0.0589142	0.0469796	0.115812	0.158873	0.149164	0.053075	-0.076678	-0.129171	-0.183024
-0.0152678	-0.0751377	-0.0390093	0.114621	0.157711	0.0882712	0.623222	0.78534	0.663383	0.663388	0.709311	-0.415062	0.81102	1	0.766375	0.253324	-0.0234599	-0.0145502	-0.038161	-0.0683004	-0.035731	-0.00115454	0.111661	0.103236	0.0866982	0.0231112	0.0725947	-0.0214405	-0.00988135	-0.110911	0.0688334	-0.0143659	0.113829	0.0215476	0.0683322	0.0785467	-0.0376061	0.0354053	-0.0137247	-0.23865	0.121726	0.128089	0.127132	0.058421	0.0740695	0.102275	0.0381509	-0.0908359	-0.114366	-0.124241
-0.0551786	-0.103456	-0.0722704	0.159443	0.223624	0.123363	0.761359	0.898502	0.634893	0.634921	0.697391	-0.619463	0.846603	0.766375	1	0.561054	-0.00236104	0.00210493	-0.0419636	-0.080821	-0.0635723	0.00150235	0.132215	0.115455	0.127948	0.0483289	0.0842998	-0.0360374	-0.0658238	-0.189236	0.0869067	-0.0114643	0.107003	0.0402914	0.096241	0.10886	-0.0162116	0.0379456	-0.0289847	-0.302223	0.13741	0.0978851	0.0887468	0.0780823	0.106511	0.106732	0.047757	-0.0803651	-0.0956069	-0.122824
0.00416344	-0.0797598	-0.0240167	0.180401	0.164699	0.116944	0.572843	0.575233	0.254681	0.254808	0.302004	-0.230411	0.769495	0.253324	0.561054	1	0.00301701	0.00137176	-0.057811	-0.0607293	-0.0465432	-0.00726174	0.11692	0.0530996	0.102077	0.0539166	0.0542234	-0.0178338	-0.0623143	-0.142572	0.08406	0.0025799	0.0388684	-0.0242211	0.0479277	0.0935488	-0.0203053	0.0224307	-0.0107807	-0.255278	0.105046	-0.0421306	-0.0592838	0.127743	0.180007	0.136161	0.0473425	-0.0246531	-0.0862178	-0.166906
0.0007854	0.0197364	-0.0116062	0.00671041	0.0215258	0.020635	-0.00919072	-0.0101197	-0.00963455	-0.00953294	-0.0116966	-0.0231088	-0.0131299	-0.0234599	-0.00236104	0.00301701	1	0.37103	0.127477	0.118027	0.126635	0.0598801	-0.106981	-0.0357605	-0.0316989	0.0218203	0.0345582	0.0186268	-0.0270861	-0.0180349	-0.0096897	0.020856	0.00756472	0.106898	0.0143226	0.0145814	0.0990872	-0.0319999	-0.0261668	0.0601241	-0.052593	-0.000138096	9.64993e-05	0.0129087	0.0091677	0.0242555	0.0117064	0.0749057	0.114018	0.0866295
-0.00960205	0.0402318	-0.03679	-0.00494995	0.0233059	0.0231654	-0.00539974	0.000686446	0.0164746	0.0165993	0.0141981	-0.0147824	-0.00950124	-0.0145502	0.00210493	0.00137176	0.37103	1	0.18407	0.147008	0.132759	0.0725528	-0.101622	-0.0133728	-0.0520336	-0.0199593	-0.0150617	0.0244573	-0.0599259	-0.017248	-0.0179725	0.00241175	-0.00787583	0.122255	0.0519068	0.0230582	0.0938673	-0.0444189	-0.010444	0.0526989	-0.0543708	0.0334054	0.0247824	0.00459299	-0.0265197	0.0103506	0.0143095	0.0499505	0.101002	0.119116
-0.122214	0.041235	-0.0832908	-0.0235497	7.15741e-05	0.0288506	-0.0754146	-0.0616167	-0.0113344	-0.0112902	-0.0194436	-0.0322977	-0.0593656	-0.038161	-0.0419636	-0.057811	0.127477	0.18407	1	0.136762	0.124433	0.0619266	-0.11855	-0.0109771	-0.0914407	-0.055061	-0.0500873	-0.023439	-0.034209	0.100146	-0.0918339	-0.00340166	0.00303589	0.13719	0.0731501	-0.029408	0.0750939	-0.0885951	0.0456062	0.0424165	-0.0749045	-0.0288613	-0.0322657	0.0132428	-0.00447181	0.0168087	0.00734081	0.0568591	0.09999	0.159644
-0.0128258	0.0466139	-0.0268154	-0.0455292	-0.00839682	0.0151381	-0.0876993	-0.0917576	-0.0474424	-0.0476024	-0.0573241	-0.00425625	-0.0820985	-0.0683004	-0.080821	-0.0607293	0.118027	0.147008	0.136762	1	0.0969301	0.0220304	-0.101045	-0.0773385	-0.0586766	-0.0232149	-0.0618555	0.0370101	-0.029856	0.084562	-0.0286573	0.0421753	-0.0211851	0.0895067	0.00308114	0.00919312	0.0720762	-0.0454547	0.00352087	0.048076	-0.0471418	-0.0261359	-0.0269301	-0.0135911	-0.0125386	0.00627842	-0.012226	0.0411987	0.114812	0.106738
0.0853309	0.121541	-0.00331728	-0.0506718	-0.0128638	0.0384095	-0.0581698	-0.0597712	-0.0161572	-0.0161296	-0.0255288	-0.00767092	-0.0532917	-0.035731	-0.0635723	-0.0465432	0.126635	0.132759	0.124433	0.0969301	1	0.350458	-0.0494556	0.0812874	-0.010506	0.111611	0.0294018	-0.00449781	-0.0345926	-0.00540942	-0.0508295	-0.0220441	0.021089	0.103396	0.0541197	0.0455748	0.0783618	-0.0281548	-0.0177972	0.0831757	-0.0446026	0.0332317	0.0440141	0.0319999	-0.00193858	0.0246588	0.0372119	0.0677872	0.0882347	0.0908142
0.0619187	0.0422115	-0.0341274	-0.0207532	0.00559019	0.0460582	-0.0103913	-0.00860547	0.00539961	0.00537837	0.00266541	-0.027631	-0.00665064	-0.00115454	0.00150235	-0.00726174	0.0598801	0.0725528	0.0619266	0.0220304	0.350458	1	0.0625725	0.151892	0.0648155	0.0622883	0.038473	-0.0114476	-0.000879567	0.0254585	-0.0036692	0.00792425	0.00578192	0.073282	0.0533454	0.023803	0.0351144	-0.0198228	-0.000646093	0.0318195	-0.0210925	0.0136829	0.0119044	0.00966055	-0.0118857	0.0345276	0.0183759	0.0529677	0.0721065	0.0777595
0.0554321	-0.066333	0.00745039	0.0504258	0.0208323	0.0230239	0.114927	0.127933	0.0909831	0.090998	0.101013	-0.0663031	0.144241	0.111661	0.132215	0.11692	-0.106981	-0.101622	-0.11855	-0.101045	-0.0494556	0.0625725	1	0.344755	0.352658	0.258262	0.329634	0.0384703	0.10987	-0.0772043	0.0840486	0.0390819	0.0155788	-0.0753027	-0.0392524	0.0270446	-0.0698449	0.0104006	0.0308067	-0.0920442	0.0727041	0.000587959	0.00500129	0.0344681	0.0169485	0.0403076	0.0156042	-0.0438733	-0.0209258	-0.0442717
-0.0037134	-0.012445	-0.0345925	0.0160533	0.0471931	0.0419494	0.0822419	0.102001	0.106976	0.107105	0.113162	-0.0606991	0.0984377	0.103236	0.115455	0.0530996	-0.0357605	-0.0133728	-0.0109771	-0.0773385	0.0812874	0.151892	0.344755	1	0.321537	0.225995	0.286475	-0.106602	-0.0789604	-0.0519845	-0.0134783	-0.00396775	0.0260671	0.0348926	0.0733274	0.021624	0.0393607	-0.0156493	-0.00740657	-0.0518371	-0.017285	0.109693	0.102756	0.00226783	0.00381259	0.0206577	-0.00292782	-0.00196573	0.0166434	0.0354221
0.0936943	0.00497077	0.0253564	0.0649767	0.0333578	0.0385148	0.112031	0.119696	0.0786626	0.078681	0.0875049	-0.0717522	0.117595	0.0866982	0.127948	0.102077	-0.0316989	-0.0520336	-0.0914407	-0.0586766	-0.010506	0.0648155	0.352658	0.321537	1	0.439547	0.355164	-0.0334675	-0.027378	-0.0762985	0.0533629	0.0239386	0.0185226	-0.00468759	0.0294425	0.0325549	-0.0592211	0.0786674	-0.0449146	-0.0516376	-0.0166488	0.0231792	0.0291379	0.0197429	0.00925231	0.0226967	-0.000284519	-0.00729001	-0.0292925	-0.038458
0.135355	0.0843944	0.0425401	0.030206	0.00980199	0.015287	0.0473829	0.0412108	0.0157744	0.0158385	0.0167497	-0.0504351	0.0463075	0.0231112	0.0483289	0.0539166	0.0218203	-0.0199593	-0.055061	-0.0232149	0.111611	0.0622883	0.258262	0.225995	0.439547	1	0.449344	-0.00700715	-0.0441199	-0.0549402	0.0310528	0.0402489	0.0172001	0.00608474	-0.0120933	0.0597401	-0.0142055	0.0618122	-0.0544454	-0.0106975	-0.00214428	-0.0339701	-0.0272116	0.0354278	0.0187419	0.0293806	0.032034	-0.0141935	-0.00263505	-0.027929
0.0654698	-0.0202551	-0.00882928	0.00148997	0.00582006	0.0128564	0.0702193	0.0759386	0.0527263	0.0528897	0.0576064	-0.0528041	0.080538	0.0725947	0.0842998	0.0542234	0.0345582	-0.0150617	-0.0500873	-0.0618555	0.0294018	0.038473	0.329634	0.286475	0.355164	0.449344	1	-0.0140549	-0.0357883	-0.0687867	0.0274389	0.044974	0.0342494	-0.0221458	-0.0027033	0.07148	-0.00758484	0.01094	-0.00663175	-0.0342706	-0.00370846	0.023762	0.00416451	0.0112344	0.00202061	0.0127056	0.0190607	-0.0182887	0.00970268	-0.0084035
0.130184	0.0554409	0.0779227	-0.0337628	-0.0319916	-0.0174984	-0.051348	-0.033252	0.0116342	0.0115465	0.00595616	-0.0164572	-0.0228287	-0.0214405	-0.0360374	-0.0178338	0.0186268	0.0244573	-0.023439	0.0370101	-0.00449781	-0.0114476	0.0384703	-0.106602	-0.0334675	-0.00700715	-0.0140549	1	0.143595	-0.0270401	0.0633441	0.00894729	0.0616227	-0.0285584	-0.0665148	-0.0101216	-0.0491157	0.0811426	-0.0534195	0.043768	0.0230029	-0.00839183	-0.00891498	0.00790745	-0.019056	-0.0270912	0.00593262	0.011169	0.0118754	-0.0261219
-0.00482521	-0.02666	0.0048638	-0.0255932	-0.0466857	-0.00544332	-0.0814302	-0.0591653	-0.0019644	-0.0018975	-0.00909013	0.0104549	-0.0422958	-0.00988135	-0.0658238	-0.0623143	-0.0270861	-0.0599259	-0.034209	-0.029856	-0.0345926	-0.000879567	0.10987	-0.0789604	-0.027378	-0.0441199	-0.0357883	0.143595	1	0.0168048	0.0177491	0.0767521	0.00440656	-0.067286	-0.139853	-0.0629991	-0.0958364	-0.0614944	0.119323	0.0210645	0.0571391	-0.0561128	-0.0637666	0.0259538	-0.00291944	-0.00981637	-0.00178637	0.0141609	0.0417316	0.0174381
-0.075111	0.0510441	-0.0160485	-0.0962565	-0.0722942	-0.0249695	-0.174608	-0.182069	-0.0835394	-0.0838092	-0.103013	0.0545756	-0.160465	-0.110911	-0.189236	-0.142572	-0.0180349	-0.017248	0.100146	0.084562	-0.00540942	0.0254585	-0.0772043	-0.0519845	-0.0762985	-0.0549402	-0.0687867	-0.0270401	0.0168048	1	-0.111483	0.0314867	-0.0736984	-0.0119148	-0.041052	-0.0602954	0.0181633	-0.090394	0.0811678	0.0814225	-0.051147	-0.0380814	-0.0169882	-0.0068795	-0.0174634	-0.00522343	0.026491	0.0356776	0.0364572	0.0437927
0.108127	-0.0674999	0.0418744	0.000364758	-3.69773e-05	-0.028122	0.0790807	0.0808345	0.0404675	0.0405013	0.0467689	-0.0465235	0.094652	0.0688334	0.0869067	0.08406	-0.0096897	-0.0179725	-0.0918339	-0.0286573	-0.0508295	-0.0036692	0.0840486	-0.0134783	0.0533629	0.0310528	0.0274389	0.0633441	0.0177491	-0.111483	1	0.00571198	0.00735514	-0.0199382	-0.00661451	0.0297186	-0.0812712	0.127346	-0.0813549	-0.0567574	0.0525654	0.0181516	0.0115973	0.0302242	0.0403709	0.0369025	0.0109791	-0.00522589	0.0142286	-0.0140234
-0.00738077	-0.0396164	-0.0342979	-0.0206713	-0.00536558	0.0109672	0.00087715	-0.0106655	-0.023542	-0.0235848	-0.023428	0.0158026	-0.00869417	-0.0143659	-0.0114643	0.0025799	0.020856	0.00241175	-0.00340166	0.0421753	-0.0220441	0.00792425	0.0390819	-0.00396775	0.0239386	0.0402489	0.044974	0.00894729	0.0767521	0.0314867	0.00571198	1	-0.336063	-0.157723	-0.0360113	0.0327243	-0.0380045	0.0146355	0.00763394	0.00463365	0.0164618	-0.0280039	-0.0167026	-0.0174683	-0.0204204	-0.00206564	-0.00049457	-0.0145983	0.0277128	0.027001
0.0623854	-0.00418541	0.0442499	-0.00287444	0.020114	0.0141116	0.0588271	0.089864	0.105132	0.10511	0.108696	-0.0932426	0.0996223	0.113829	0.107003	0.0388684	0.00756472	-0.00787583	0.00303589	-0.0211851	0.021089	0.00578192	0.0155788	0.0260671	0.0185226	0.0172001	0.0342494	0.0616227	0.00440656	-0.0736984	0.00735514	-0.336063	1	-0.0435321	-0.00868533	-0.0123063	0.00705609	0.00505656	-0.00932329	-0.0286903	0.0176112	0.0441916	0.033181	0.00961581	0.00952766	0.031659	0.00685333	0.0102928	0.0139901	0.030716
-0.0612815	0.0356873	-0.0867854	-0.0121861	-0.0163163	-0.0297598	-0.0240987	0.0168174	0.101055	0.101201	0.0989725	-0.0482742	-0.00148972	0.0215476	0.0402914	-0.0242211	0.106898	0.122255	0.13719	0.0895067	0.103396	0.073282	-0.0753027	0.0348926	-0.00468759	0.00608474	-0.0221458	-0.0285584	-0.067286	-0.0119148	-0.0199382	-0.157723	-0.0435321	1	0.0744146	0.0227834	0.0791119	0.00251575	-0.0494332	0.0241263	-0.0379946	0.0668674	0.0653036	-0.00071381	-0.00109146	0.0452549	0.00754015	0.0905237	0.0928299	0.144884
-0.0884759	-0.023117	-0.137542	0.0431872	0.0436844	-0.00475139	0.0697377	0.0854927	0.0786232	0.0785717	0.0837974	-0.0574494	0.0731642	0.0683322	0.096241	0.0479277	0.0143226	0.0519068	0.0731501	0.00308114	0.0541197	0.0533454	-0.0392524	0.0733274	0.0294425	-0.0120933	-0.0027033	-0.0665148	-0.139853	-0.041052	-0.00661451	-0.0360113	-0.00868533	0.0744146	1	0.0902338	0.0436874	-0.0117784	-0.0139068	-0.0932864	-0.173809	0.0258078	0.0221689	0.0532021	0.046665	0.0689864	0.0397426	0.00674382	0.0201133	0.0319201
0.042691	0.0285793	-0.0178833	0.0478116	0.0371765	0.0305353	0.106311	0.10838	0.0564087	0.056539	0.0650449	-0.0553966	0.107609	0.0785467	0.10886	0.0935488	0.0145814	0.0230582	-0.029408	0.00919312	0.0455748	0.023803	0.0270446	0.021624	0.0325549	0.0597401	0.07148	-0.0101216	-0.0629991	-0.0602954	0.0297186	0.0327243	-0.0123063	0.0227834	0.0902338	1	0.00617439	0.00187431	-0.00556455	-0.0535798	0.0167605	0.0153007	0.0107241	0.053543	0.0246848	0.0303965	0.0363897	0.0306333	0.00287284	-0.015934
-0.00107137	0.0207164	0.00731026	-0.00219099	-0.00173345	-0.00922053	-0.0253218	-0.0261428	-0.0203502	-0.02031	-0.0213332	-0.00884678	-0.0367671	-0.0376061	-0.0162116	-0.0203053	0.0990872	0.0938673	0.0750939	0.0720762	0.0783618	0.0351144	-0.0698449	0.0393607	-0.0592211	-0.0142055	-0.00758484	-0.0491157	-0.0958364	0.0181633	-0.0812712	-0.0380045	0.00705609	0.0791119	0.0436874	0.00617439	1	-0.31974	-0.26734	0.000617445	-0.0267003	-0.0090074	-0.00252557	0.0015412	0.0151876	0.00973349	0.00672642	0.00842095	0.0413743	0.0736838
0.0688813	0.0195073	0.0147978	-0.00381207	0.0168601	0.0125118	0.0208629	0.037824	0.06006	0.0600351	0.06015	-0.0324552	0.0362911	0.0354053	0.0379456	0.0224307	-0.0319999	-0.0444189	-0.0885951	-0.0454547	-0.0281548	-0.0198228	0.0104006	-0.0156493	0.0786674	0.0618122	0.01094	0.0811426	-0.0614944	-0.090394	0.127346	0.0146355	0.00505656	0.00251575	-0.0117784	0.00187431	-0.31974	1	-0.827539	0.0364396	0.0267233	0.0465255	0.0357739	-0.0323132	-0.00304333	3.37875e-05	0.000929196	0.0172975	-0.0123184	-0.0285145
-0.0694167	-0.0321134	-0.0193806	0.00517502	-0.0161194	-0.00726108	-0.0062139	-0.0229766	-0.0490226	-0.0490211	-0.0485317	0.0382484	-0.0151227	-0.0137247	-0.0289847	-0.0107807	-0.0261668	-0.010444	0.0456062	0.00352087	-0.0177972	-0.000646093	0.0308067	-0.00740657	-0.0449146	-0.0544454	-0.00663175	-0.0534195	0.119323	0.0811678	-0.0813549	0.00763394	-0.00932329	-0.0494332	-0.0139068	-0.00556455	-0.26734	-0.827539	1	-0.0374245	-0.0113571	-0.0419789	-0.0348853	0.031949	-0.00590381	-0.00580157	-0.00493047	-0.0225808	-0.0119871	-0.0146596
0.0622133	0.0744692	0.0291598	-0.12059	-0.101733	-0.0517457	-0.283173	-0.305653	-0.153391	-0.153209	-0.180073	0.115718	-0.313622	-0.23865	-0.302223	-0.255278	0.0601241	0.0526989	0.0424165	0.048076	0.0831757	0.0318195	-0.0920442	-0.0518371	-0.0516376	-0.0106975	-0.0342706	0.043768	0.0210645	0.0814225	-0.0567574	0.00463365	-0.0286903	0.0241263	-0.0932864	-0.0535798	0.000617445	0.0364396	-0.0374245	1	-0.109319	0.0187776	0.0339582	-0.182098	-0.233444	-0.19987	-0.0322342	0.0825215	0.143359	0.185951
0.0221929	-0.0467191	0.0910477	-0.0259264	-0.0308733	-0.0367892	0.143857	0.150793	0.0700987	0.0700853	0.08534	-0.019762	0.144227	0.121726	0.13741	0.105046	-0.052593	-0.0543708	-0.0749045	-0.0471418	-0.0446026	-0.0210925	0.0727041	-0.017285	-0.0166488	-0.00214428	-0.00370846	0.0230029	0.0571391	-0.051147	0.0525654	0.0164618	0.0176112	-0.0379946	-0.173809	0.0167605	-0.0267003	0.0267233	-0.0113571	-0.109319	1	0.00861397	0.00576949	-0.00913144	0.00973649	-0.0444976	-0.0234699	-0.0576345	-0.0700182	-0.0950422
0.0139897	-0.0318156	-0.0089431	-0.0487918	0.0424194	-0.013815	-0.0714699	0.0571441	0.345002	0.34505	0.331556	-0.181375	0.0589142	0.128089	0.0978851	-0.0421306	-0.000138096	0.0334054	-0.0288613	-0.0261359	0.0332317	0.0136829	0.000587959	0.109693	0.0231792	-0.0339701	0.023762	-0.00839183	-0.0561128	-0.0380814	0.0181516	-0.0280039	0.0441916	0.0668674	0.0258078	0.0153007	-0.0090074	0.0465255	-0.0419789	0.0187776	0.00861397	1	0.825033	-0.0630075	-0.0984895	-0.0850344	-0.0423074	-0.00761492	-0.0112621	0.0360433
0.00167604	-0.0216892	-0.017247	-0.0442672	0.0577773	-0.00237341	-0.0642978	0.0565514	0.330819	0.330896	0.317795	-0.162628	0.0469796	0.127132	0.0887468	-0.0592838	9.64993e-05	0.0247824	-0.0322657	-0.0269301	0.0440141	0.0119044	0.00500129	0.102756	0.0291379	-0.0272116	0.00416451	-0.00891498	-0.0637666	-0.0169882	0.0115973	-0.0167026	0.033181	0.0653036	0.0221689	0.0107241	-0.00252557	0.0357739	-0.0348853	0.0339582	0.00576949	0.825033	1	-0.0706959	-0.109752	-0.07879	-0.0386645	-0.0188183	-0.0189465	0.0323605
0.015476	0.0286176	0.015227	0.0844162	0.0593531	0.0717241	0.107694	0.0882353	-0.0042399	-0.00428499	0.00308192	-0.0335983	0.115812	0.058421	0.0780823	0.127743	0.0129087	0.00459299	0.0132428	-0.0135911	0.0319999	0.00966055	0.0344681	0.00226783	0.0197429	0.0354278	0.0112344	0.00790745	0.0259538	-0.0068795	0.0302242	-0.0174683	0.00961581	-0.00071381	0.0532021	0.053543	0.0015412	-0.0323132	0.031949	-0.182098	-0.00913144	-0.0630075	-0.0706959	1	0.329694	0.428535	0.243932	2.77306e-05	-0.0172744	-0.0589212
-0.00187257	0.0108082	-0.00177105	0.0789064	0.0705815	0.0717889	0.147588	0.123268	-0.00781586	-0.00779042	0.00355387	-0.046738	0.158873	0.0740695	0.106511	0.180007	0.0091677	-0.0265197	-0.00447181	-0.0125386	-0.00193858	-0.0118857	0.0169485	0.00381259	0.00925231	0.0187419	0.00202061	-0.019056	-0.00291944	-0.0174634	0.0403709	-0.0204204	0.00952766	-0.00109146	0.046665	0.0246848	0.0151876	-0.00304333	-0.00590381	-0.233444	0.00973649	-0.0984895	-0.109752	0.329694	1	0.368837	0.117084	0.000938823	-0.00952337	-0.0807392
0.015274	0.00993887	-0.0145559	0.04421	0.0166018	0.0441839	0.142627	0.114728	-0.0042451	-0.00435177	0.00634377	-0.0478644	0.149164	0.102275	0.106732	0.136161	0.0242555	0.0103506	0.0168087	0.00627842	0.0246588	0.0345276	0.0403076	0.0206577	0.0226967	0.0293806	0.0127056	-0.0270912	-0.00981637	-0.00522343	0.0369025	-0.00206564	0.031659	0.0452549	0.0689864	0.0303965	0.00973349	3.37875e-05	-0.00580157	-0.19987	-0.0444976	-0.0850344	-0.07879	0.428535	0.368837	1	0.138272	-0.00378363	0.0225211	-0.0121815
0.0123317	0.0141886	-0.00641821	0.0298693	0.0100462	-0.00228662	0.0447225	0.0452111	0.0285859	0.0285477	0.0289047	-0.0539898	0.053075	0.0381509	0.047757	0.0473425	0.0117064	0.0143095	0.00734081	-0.012226	0.0372119	0.0183759	0.0156042	-0.00292782	-0.000284519	0.032034	0.0190607	0.00593262	-0.00178637	0.026491	0.0109791	-0.00049457	0.00685333	0.00754015	0.0397426	0.0363897	0.00672642	0.000929196	-0.00493047	-0.0322342	-0.0234699	-0.0423074	-0.0386645	0.243932	0.117084	0.138272	1	0.00585747	0.0121728	0.00416814
0.060934	-0.0126015	-0.0342801	-0.0148966	0.00553301	0.0363844	-0.0752408	-0.0879783	-0.0406867	-0.0404614	-0.0507638	-0.00138462	-0.076678	-0.0908359	-0.0803651	-0.0246531	0.0749057	0.0499505	0.0568591	0.0411987	0.0677872	0.0529677	-0.0438733	-0.00196573	-0.00729001	-0.0141935	-0.0182887	0.011169	0.0141609	0.0356776	-0.00522589	-0.0145983	0.0102928	0.0905237	0.00674382	0.0306333	0.00842095	0.0172975	-0.0225808	0.0825215	-0.0576345	-0.00761492	-0.0188183	2.77306e-05	0.000938823	-0.00378363	0.00585747	1	0.341843	0.199651
0.0355285	0.0212089	-0.0276775	-0.085878	-0.0195373	0.0336718	-0.129469	-0.137322	-0.0558823	-0.0558508	-0.0707472	-0.0459026	-0.129171	-0.114366	-0.0956069	-0.0862178	0.114018	0.101002	0.09999	0.114812	0.0882347	0.0721065	-0.0209258	0.0166434	-0.0292925	-0.00263505	0.00970268	0.0118754	0.0417316	0.0364572	0.0142286	0.0277128	0.0139901	0.0928299	0.0201133	0.00287284	0.0413743	-0.0123184	-0.0119871	0.143359	-0.0700182	-0.0112621	-0.0189465	-0.0172744	-0.00952337	0.0225211	0.0121728	0.341843	1	0.531005
-0.0132463	0.00505836	-0.0586566	-0.152433	-0.0366126	8.24392e-05	-0.202725	-0.181279	-0.0156711	-0.0155787	-0.0358413	-0.0509594	-0.183024	-0.124241	-0.122824	-0.166906	0.0866295	0.119116	0.159644	0.106738	0.0908142	0.0777595	-0.0442717	0.0354221	-0.038458	-0.027929	-0.0084035	-0.0261219	0.0174381	0.0437927	-0.0140234	0.027001	0.030716	0.144884	0.0319201	-0.015934	0.0736838	-0.0285145	-0.0146596	0.185951	-0.0950422	0.0360433	0.0323605	-0.0589212	-0.0807392	-0.0121815	0.00416814	0.199651	0.531005	1
0.0376122	0.0352047	0.00195261	-0.0405275	-0.0487012	-0.0761322	-0.222537	-0.215105	-0.0583369	-0.0584448	-0.0771506	0.0983172	-0.208294	-0.173647	-0.217468	-0.154734	0.0424033	0.0513761	0.0164064	0.0259829	0.0523618	0.0117877	-0.0582953	0.0109859	-0.0256912	-0.00863804	-0.0371943	-0.00614925	-0.0155413	0.03598	-0.080941	-0.0135961	-0.0222434	0.0291634	-0.042901	-0.0107023	0.0374227	-0.0106644	-0.0113278	0.209006	-0.0374284	0.096019	0.109256	-0.0803027	-0.10665	-0.100364	-0.00857382	0.0699865	0.0338421	0.0697554
0.0537536	0.00521563	0.00264103	0.00667591	-0.0206713	-0.0227973	-0.0942055	-0.107321	-0.0576865	-0.0577471	-0.0651415	0.0581089	-0.110841	-0.0918637	-0.106773	-0.0807201	0.0578801	0.0769606	0.0424271	0.0499162	0.0342342	0.0593925	-0.0279305	0.000570501	-0.0219282	0.00823339	-0.0139632	0.0646716	-0.000544928	0.0272522	-0.00914778	0.0460703	0.00173992	0.055871	-0.0218403	0.0071307	0.00899276	-0.000230366	-0.00509404	0.0630964	-0.034107	0.00074255	-0.00906935	-0.00943658	-0.0450096	-0.0228219	-0.00780109	0.0480718	0.0975147	0.0639266
-0.0276412	-0.0623856	-0.0555208	0.0910754	0.110714	0.100371	0.261702	0.229768	0.0309657	0.0310808	0.0515217	-0.0619701	0.227128	0.164244	0.210044	0.199149	-0.0182324	-0.019501	-0.0468757	-0.0409695	-0.0699407	-0.0168795	0.102151	0.112729	0.110229	0.0318294	0.0719828	-0.0940185	-0.0239232	-0.036398	0.0772342	0.0285019	0.0312448	-0.112506	0.0308771	0.0280989	-0.0587369	-0.00254118	0.0373867	-0.141692	0.00524882	-0.0506309	-0.0401224	0.0719108	0.0906715	0.118055	0.0497464	-0.0207021	-0.0299753	-0.0661788
0.0139306	0.0375317	0.0239239	0.0394921	-0.0123125	-0.0353223	0.0435751	0.0526861	0.0393591	0.0393822	0.0422617	-0.0320002	0.0673202	0.056532	0.0494333	0.0490254	-0.00749713	-0.00060327	-0.0262814	-0.00487681	0.0254298	-0.0190408	-0.0212328	-0.0365	-0.0118787	0.0408711	0.0262114	0.0444274	0.0020117	-0.0684339	0.0213657	-0.0231715	0.0466184	-4.46061e-05	0.0291171	0.00131936	0.0178725	0.0178631	-0.0287563	-0.0209081	0.0262532	-0.0163331	-0.0212571	0.0566429	0.0347174	0.0325306	0.0086818	-0.0421036	-0.0384797	-0.049363
-0.0992871	-0.0947446	-0.0491839	-0.00239718	0.024462	-0.0357703	0.100674	0.123945	0.109822	0.109857	0.121635	-0.0599612	0.112899	0.106787	0.148169	0.0700688	-0.0207808	0.0106585	0.0218202	-0.0379361	-0.0337025	-0.0176208	0.0830796	0.0940302	0.0636568	0.00406207	0.012269	-0.0828502	-0.0721291	-0.0690686	0.0394859	0.00807129	0.0260658	0.0451968	0.0601846	0.00956924	-0.00686941	-0.0134312	0.0177296	-0.0616538	0.0221077	0.0871124	0.0719654	-0.0477596	-0.0528173	-0.0110806	-0.0168752	-0.0590445	-0.0231455	-0.0186064
-0.0149873	-0.0228579	-0.00173373	0.0235099	-0.0517772	-0.0921852	-0.00768425	0.00285872	0.0165027	0.0166465	0.0169782	-0.00943898	0.00615549	-0.00849355	0.012236	0.0200693	0.00993584	0.0220045	0.0296834	0.00400552	0.0418362	-0.00913311	-0.0565784	-0.0396995	-0.0252821	0.00306175	-0.00663378	-0.0279459	0.00348669	-0.114075	0.0319866	-0.0266231	-0.0123944	0.0675941	0.0412609	-0.00153806	0.0641254	-0.00624643	-0.0316425	-0.0254163	0.0368703	-0.0154525	-0.0189808	0.0540698	0.00471608	-0.00597962	-0.026912	0.0487046	-0.0141603	-0.00752614
-0.008478	-0.0403495	-0.000468686	0.0245002	-0.0304684	-0.0559143	0.0158775	0.0252157	0.0267096	0.0268906	0.0290416	-0.0155386	0.0341324	0.0209691	0.0311768	0.0348083	-0.0105603	0.0040638	0.00832647	-0.00278969	0.020209	-0.0141961	-0.0330964	-0.0341274	-0.00798164	-0.00196267	0.00585591	-0.0331233	0.0136147	-0.11956	0.041957	-0.0210414	-0.000198201	0.0649053	0.0333857	-0.00278717	0.0473236	-0.00225665	-0.0257448	-0.0447912	0.0382492	-0.00720757	-0.010327	0.0472405	0.0163594	0.00492282	-0.0287427	0.0514007	-0.00481483	-0.00647679
-0.0237686	-0.0185055	0.00691789	0.0380825	0.00236652	0.0162304	0.0230087	0.0272668	0.0149902	0.0151525	0.0174333	-0.0148074	0.0205886	0.00232372	0.0332046	0.0332737	-0.0074956	0.0233098	0.0229581	-0.000323597	0.0031248	0.00466705	-0.0230937	-0.0221383	-0.00390252	-0.00997674	-0.0260343	-0.0301541	0.0157034	-0.0821915	0.0318338	-0.0119776	-0.00270964	0.0482785	0.0379685	0.00107644	0.0416414	-0.0353833	0.0113114	-0.0359956	0.0167905	-0.00997125	-0.00298216	0.0718359	0.00894025	0.00372618	-0.00935541	0.0237022	-0.0116345	-0.0192225
-0.0342495	-0.0484767	-0.0137347	0.021683	-0.0293195	-0.0662024	0.0178282	0.0207613	0.0083149	0.00842718	0.0111293	-0.00710477	0.0313763	0.0159795	0.0269078	0.0357395	-0.0208417	-0.00583738	0.0187103	-0.00739198	0.0144224	-0.0189001	-0.0293678	-0.0314875	-0.00629279	0.000556895	0.00537525	-0.0357227	-0.00745986	-0.104403	0.0435235	-0.0151328	-0.00439945	0.0409888	0.0313761	0.000214642	0.0462791	-0.00140896	-0.025988	-0.0498408	0.0252391	-0.0144509	-0.0249887	0.0658292	0.0277972	0.018599	-0.0166554	0.0477078	-0.0105733	-0.0145957
-0.0220089	0.0287963	-0.0101959	0.0217379	-0.0548299	-0.0589024	-0.0117689	-0.00278168	0.0143957	0.0145162	0.0137364	-0.0128724	-0.0113115	-0.0320752	0.00599961	0.0177016	7.39881e-05	0.0226434	0.0259552	0.0100198	0.0618398	-0.00281965	-0.0565716	-0.0305999	-0.0302799	6.27769e-05	-0.0124201	-0.0219055	0.012481	-0.111563	0.0220223	-0.0340056	-0.0259994	0.0600014	0.0403334	0.0280805	0.050966	-0.00763171	-0.0224366	-0.00529862	0.0407284	-0.0299378	-0.0290526	0.0632532	0.00613126	-0.0094794	-0.0164553	0.0560835	0.006113	-0.000195236
-0.0125322	0.00890478	-0.00152949	0.0465184	0.0148377	0.0430758	0.0377236	0.0399319	0.0183764	0.0186071	0.0222996	-0.0190571	0.03743	0.018872	0.0429377	0.0423941	-0.0146373	0.0311914	0.0229476	-0.00301431	-0.00960343	-0.00351756	-0.0127546	-0.00995572	0.0236063	-0.01184	-0.0287101	-0.0343636	0.00825608	-0.0788132	0.0223353	-0.0253149	-0.00491952	0.0553262	0.0453856	0.00119715	0.0364404	-0.0236803	0.00249125	-0.023378	0.00302571	-0.0109053	-0.00308931	0.0550634	0.0177564	0.00792687	0.00398627	0.014172	-0.00653235	-0.0140285
-0.0112271	0.00591138	0.0299196	0.0368193	0.00884505	0.0239049	0.0187953	0.0214896	0.0131713	0.0133255	0.0149312	-0.0213838	0.0169959	0.00683023	0.0322617	0.0210348	-0.0254568	0.0185571	0.0207045	-0.00120306	-0.0289512	-0.0107856	0.00444871	0.000653005	0.0382057	-0.01654	-0.0337882	-0.0321817	-0.0180668	-0.0299934	0.0066636	-0.0101911	-0.00728307	0.0347254	0.0364943	-0.0214736	0.0120312	-0.0415789	0.0351566	-0.0210198	-0.00352035	0.00127673	0.00562361	0.0265338	0.00441464	0.0138456	-0.000417562	-0.00769163	-0.0134324	0.00289347
0.00453802	0.0306195	-0.00500363	0.0129159	-0.0720509	-0.111519	-0.0305732	-0.0164225	0.0144615	0.0145869	0.0119204	-0.00747867	-0.0429638	-0.0622985	-0.00943509	-0.00277887	0.0223491	0.0497095	0.0326579	0.0121597	0.0738498	0.00701675	-0.0545221	-0.0426221	-0.0366482	0.0361525	-0.0178421	0.0130068	-0.00261845	-0.0863906	0.0127327	-0.0338954	-0.0338282	0.105199	0.0448508	0.0100946	0.0564169	-0.0114712	-0.0217616	0.0102963	0.0234476	-0.00549943	-0.0168585	0.0809678	-0.00285446	-0.0164526	0.00629891	0.048698	-0.0172535	-0.0157919
-0.00489083	0.0463087	-0.00987657	0.0269199	-0.0705851	-0.120172	-0.0218689	-0.0099429	0.0127566	0.0129016	0.0106978	-0.00771101	-0.0455155	-0.0894637	-0.00934644	0.0212929	0.0235232	0.0539508	0.0213137	0.0137533	0.0726305	0.00048153	-0.0597534	-0.0458346	-0.0591476	0.0352449	-0.0106604	0.0261852	-0.0280638	-0.0742985	-0.00411369	-0.0492859	-0.0266393	0.117614	0.053109	0.0210589	0.0715012	-0.0118497	-0.0303142	0.0144968	0.00917632	0.0112492	0.00212072	0.0633974	0.0181391	-0.0326011	-0.000996648	0.0491096	-0.0036844	-0.0125029
0.0215814	0.0530563	0.0356077	0.0219696	0.0484453	0.0802569	-0.00615495	-0.0313531	-0.0651843	-0.0651716	-0.0687958	0.0294399	-0.0284684	-0.036038	-0.0513361	-0.00746427	0.0219856	-0.00374736	-0.0104882	0.0282684	0.00816714	0.0159326	0.00118033	-0.00464706	0.00561159	0.0423145	0.0308843	-0.0104385	-0.0109569	0.0560583	-0.0209154	0.0267188	-0.0328881	-0.0454688	-0.0345779	0.0199629	-0.0037737	0.0290093	-0.0272662	0.0652421	-0.0592373	-0.0339726	-0.0278467	-0.00690997	0.0321769	-0.0190898	-0.00019705	0.0376786	-0.0040916	-0.0201529
0.0192104	0.0426405	-0.00723408	0.011901	0.0259989	0.0673423	-0.00345597	-0.0203182	-0.0385274	-0.0384189	-0.0421773	-0.0222749	-0.0290109	-0.0246054	-0.019886	-0.0206665	0.0548408	0.0530976	0.0849659	0.0277778	0.0621059	0.0352589	-0.0422814	0.00459991	-0.016538	0.0185714	-0.0015852	-0.012609	-0.0178623	0.0217538	-0.0238786	-0.0396282	0.019776	-0.00700569	-0.03004	-0.020969	0.00370218	-0.000828966	-0.00135054	0.201892	-0.0658746	-0.0131699	-0.0178859	-0.0302922	-0.0233658	-0.0154193	0.0363987	0.0937664	0.0841399	0.0536933
-0.023897	-0.00365415	-0.00373582	0.0532396	0.025879	0.0419178	0.0734135	0.0539451	-0.0275138	-0.0275517	-0.0222578	-0.029083	0.0724648	0.0308034	0.0415002	0.0855011	0.0230297	-0.0129917	0.022579	0.0324785	0.0210874	-0.00522652	0.0190981	-0.0393268	0.00616787	0.00737213	0.011892	0.0266875	0.0302342	0.0129313	0.0552125	-0.0311611	0.00818849	-0.025872	0.0413542	-0.00331653	0.00149987	0.00428172	-0.00524315	-0.0694046	-0.0133767	-0.102661	-0.0987021	0.106094	0.124509	0.114693	0.0501187	-0.0102372	0.0276268	-0.0320745
0.0395656	-0.0151044	0.0363594	-0.00289324	-0.0267276	-0.0419573	0.0297642	0.0227323	-0.0132562	-0.0133662	-0.0102352	0.0273926	0.0398178	0.0195972	-0.000602855	0.0448497	-0.00805294	-0.0205231	0.0176344	-0.0113436	-0.00960827	-0.0118659	0.0415867	0.0086862	0.00878471	0.0113802	0.0337762	0.0427816	0.0654429	0.043004	0.0244458	0.0186557	-0.0144189	-0.0387108	0.0346039	0.025492	-0.0183949	-0.00573161	0.0167282	-0.130502	0.00408085	-0.0508291	-0.0366517	0.0920766	0.0965553	0.0944964	0.0385331	0.0122224	0.00478183	-0.00577683
0.149322	-0.0659375	-0.0393114	0.0119918	0.0344411	0.0505043	0.0896286	0.0833479	0.0289835	0.0289954	0.0326253	-0.0568827	0.0870469	0.0359989	0.0828384	0.105894	0.0155583	0.0144083	0.00135088	0.0126413	0.0221861	-0.0150156	-0.0036136	-0.0400858	-0.00315898	0.0248513	0.0226604	0.0414171	-0.00127405	-0.067522	0.0827677	0.0260859	0.0359747	-0.013495	0.0606446	0.0308459	-0.01839	0.0428958	-0.0327282	-0.0525178	0.0151426	-0.00313974	-0.00639757	0.0834363	0.0775855	0.095264	0.0635013	-0.00138353	0.0130399	-0.00775834
0.136367	-0.0691041	-0.0408263	0.0127058	0.0241697	0.0359295	0.0960868	0.0920914	0.0388207	0.038833	0.0443405	-0.0532845	0.0881075	0.0439394	0.0921166	0.0988518	0.0185143	0.0237232	0.0119866	0.00562704	0.0210316	-0.0196131	-0.0170192	-0.0472081	-0.00679033	0.02209	0.0201302	0.0272266	-0.0180893	-0.0712761	0.0692988	0.0227197	0.0412006	0.00565009	0.0625282	0.0274682	-0.0136234	0.0452174	-0.0379136	-0.04324	0.0100026	0.00639318	0.00248695	0.0703508	0.0532556	0.0792044	0.0583521	0.0180769	0.0379574	0.00973199
0.129301	-0.0459431	-0.0208267	0.00218644	0.0233333	0.0286348	0.0380109	0.0350691	0.00951552	0.00943985	0.00991069	-0.0324239	0.0411784	0.0067376	0.0370016	0.0609009	0.0105976	0.00546232	-0.00742748	0.0140362	0.0225061	-0.0118605	-0.00946507	-0.0354162	0.0019887	0.0144297	0.019982	0.048963	0.000794869	-0.0524926	0.0720064	0.0177645	0.040792	-0.0172206	0.0457772	0.0395256	-0.0177888	0.0396737	-0.0298077	-0.0382376	0.000435573	-6.19266e-05	0.000173234	0.0683989	0.0527529	0.0632033	0.0652589	-4.84637e-05	0.00358836	-0.00716643
[truncated: 21 more columns]

## Sheet: p_Bonferroni
0	1167.47	9.09054e-88	496.556	349.177	0.57759	1523.96	86.3426	196.846	200.535	66.463	813.539	1268.52	880.077	2.00102	1989.33	2390.54	1391.84	2.42154e-10	1084.37	0.000529211	0.420452	1.89243	2041.95	3.00802e-05	3.877e-13	0.173275	5.28122e-12	1912.62	0.0124446	1.1624e-07	1625.75	0.375174	0.490612	0.000185521	23.7239	2356.18	0.0708833	0.0613736	0.391304	442.354	983.781	2283.69	863.858	2260.18	879.588	1128.79	0.53338	77.112	1047.36
1167.47	0	18.1601	273.671	663.551	1377.39	0.000149244	2.69224e-06	0.00341406	0.00339375	0.000198468	462.028	1.04983e-05	0.0123485	7.63871e-07	0.00310163	574.031	36.2559	30.5709	11.5585	3.30872e-10	25.8106	0.138746	1118.52	1895.86	0.000718052	544.132	1.88876	262.512	4.81609	0.102306	40.1874	1986.77	75.2617	399.125	205.764	518.503	587.597	127.392	0.014984	11.3296	132.852	467.333	204.744	1272.04	1357.84	967.173	1104.41	492.11	1885.8
9.09054e-88	18.1601	0	957.329	295.737	2306.01	19.3853	0.362622	0.0830206	0.0831487	0.027578	8.26413	36.247	44.4276	0.0279907	360.182	1195.85	63.4395	0.0010246	257.496	2088.54	95.1878	1618.18	88.824	307.676	24.3635	1471.36	0.0054213	1908.17	820.261	27.3738	92.8107	17.9396	0.000327371	1.2456e-13	690.291	1633.44	917.382	595.198	190.71	7.66355e-05	1459.51	733.681	883.277	2272.32	936.963	1731.84	93.0572	231.052	0.912635
496.556	273.671	957.329	0	8.74247e-52	1.93863e-12	1.52322e-27	1.23343e-24	39.1119	37.8598	1.02325	228.198	2.8296e-26	7.40771e-09	5.16113e-19	6.22311e-25	1699.36	1898.25	380.018	14.1753	5.19734	516.495	5.46424	819.901	0.196498	165.848	2305.97	100.443	299.05	1.18686e-05	2441.12	520.967	2140.89	1142.08	21.7241	9.18351	2222.15	2030.39	1872.42	5.12668e-10	287.232	7.5799	17.8833	0.000712996	0.00402635	18.0705	173.539	909.461	0.000442151	3.34259e-17
349.177	663.551	295.737	8.74247e-52	0	0	2.89312e-31	6.17992e-33	1.09546e-08	1.03972e-08	1.68942e-11	5.13265e-14	8.12368e-32	1.47294e-18	1.36093e-39	1.99381e-20	475.657	390.697	2476.39	1516.75	1080.99	1825.06	512.198	10.3481	106.568	1371.61	1799.01	129.603	11.4019	0.0278045	2480.55	1850.64	552.152	800.363	19.8726	59.6939	2276.82	760.935	814.959	1.49926e-06	151.429	24.8867	1.11747	0.77588	0.0447038	779.502	1347.09	1831.56	585.809	65.225
0.57759	1377.39	2306.01	1.93863e-12	0	0	2.03819e-11	6.42619e-08	599.166	597.491	305.252	1.69599e-08	1.17285e-11	0.000198837	1.41581e-10	2.66218e-09	522.959	396.951	198.612	890.272	48.9973	12.8389	403.329	27.0187	48.1664	878.575	1081.64	716.328	1841.77	322.185	218.293	1256.66	973.587	176.103	1921.13	158.596	1430.83	1112.48	1638.8	4.16661	63.4472	998.514	2200.41	0.0326038	0.032021	18.1562	2210.75	67.5868	101.792	2475.08
1523.96	0.000149244	19.3853	1.52322e-27	2.89312e-31	2.03819e-11	0	0	1.57476e-31	1.56687e-31	2.62621e-71	844.271	0	0	0	4.78333e-317	1433.9	1846.74	0.0113924	0.000241137	1.02124	1312.83	6.47979e-09	0.00143055	2.26312e-08	9.97735	0.0493585	4.52416	0.00184708	3.20721e-23	0.00381812	2379.51	0.877204	356.784	0.0562687	2.44106e-07	308.951	510.543	1754.68	1.6353e-65	4.22969e-15	0.0349898	0.233312	1.38914e-07	5.33484e-16	8.27295e-15	16.4556	0.0119838	7.51825e-12	4.38607e-32
86.3426	2.69224e-06	0.362622	1.23343e-24	6.17992e-33	6.42619e-08	0	0	3.14563e-270	3.06756e-270	0	1.4377e-58	0	0	0	4.91101e-320	1339.76	2402.43	0.45244	5.97845e-05	0.70328	1494.77	1.5942e-11	1.35079e-06	7.71466e-10	30.6982	0.00977339	108.218	0.810737	1.94949e-25	0.00222467	1285.93	0.000115467	763.986	0.000501876	1.04735e-07	279.755	53.8479	405.478	3.87322e-77	8.62492e-17	1.29072	1.47525	0.000201265	1.48086e-10	7.06924e-09	15.0381	0.000219517	1.39685e-13	3.38213e-25
196.846	0.00341406	0.0830206	39.1119	1.09546e-08	599.166	1.57476e-31	3.14563e-270	0	0	0	0	0	0	0	2.9752e-52	1388.54	788.747	1221.51	9.86354	812.145	1846.76	7.83784e-05	1.8628e-07	0.00433579	840.956	3.3932	1193.22	2249.2	0.000946102	34.8427	380.352	3.92466e-07	1.94829e-06	0.00438782	1.52322	538.776	0.656881	7.24146	1.91169e-17	0.0510099	4.21059e-100	1.98386e-91	1980.43	1578.68	1979.82	205.589	33.572	1.71296	848.838
200.535	0.00339375	0.0831487	37.8598	1.03972e-08	597.491	1.56687e-31	3.06756e-270	0	0	0	0	0	0	0	2.61827e-52	1398.86	779.684	1225.72	9.56335	814.201	1849.18	7.7974e-05	1.76732e-07	0.00431161	836.086	3.27806	1201.46	2257.2	0.000867497	34.6437	378.497	3.9589e-07	1.84154e-06	0.00445692	1.47937	541.039	0.660772	7.24366	2.12607e-17	0.0511955	3.93303e-100	1.78465e-91	1975.18	1581.42	1967.42	206.612	34.8783	1.72499	855.934
66.463	0.000198468	0.027578	1.02325	1.68942e-11	305.252	2.62621e-71	0	0	0	0	0	0	0	0	3.52186e-75	1187.38	966.388	591.412	1.23906	301.375	2165.69	1.98043e-06	1.394e-08	0.000257404	768.835	1.16195	1783.65	1444.28	9.09462e-07	11.2227	385.317	9.19176e-08	4.31305e-06	0.000870799	0.193118	485.606	0.643023	7.97848	7.80518e-25	0.000527642	7.2104e-92	7.32949e-84	2116.33	2060.69	1740.15	197.212	5.10063	0.0427162	73.5049
813.539	462.028	8.26413	228.198	5.13265e-14	1.69599e-08	844.271	1.4377e-58	0	0	0	0	2.58435e-148	4.79998e-150	0	3.33145e-42	399.493	918.618	124.107	1978.52	1594.3	232.419	0.139823	0.564237	0.03235	5.4539	3.33791	790.021	1306.57	2.28294	11.7586	838.807	3.53494e-05	8.39179	1.20426	1.90728	1469.53	121.359	50.2926	4.57915e-09	572.529	3.16475e-25	7.27923e-20	102.893	11.2889	9.08979	2.59165	2318.6	13.2197	4.9005
1268.52	1.04983e-05	36.247	2.8296e-26	8.12368e-32	1.17285e-11	0	0	0	0	0	2.58435e-148	0	0	0	0	1057.53	1402.09	0.773617	0.00149688	3.00979	1705.99	3.42605e-15	5.27578e-06	1.99081e-09	12.2495	0.00243932	412.254	25.432	2.76484e-19	2.13084e-05	1485.47	3.37172e-06	2306	0.0217572	1.43816e-07	63.6673	68.5724	891.486	1.62671e-81	3.45375e-15	0.85961	10.7802	4.39359e-09	7.29808e-19	2.18762e-16	3.15176	0.00785945	8.70226e-12	9.98665e-26
880.077	0.0123485	44.4276	7.40771e-09	1.47294e-18	0.000198837	0	0	0	0	0	4.79998e-150	0	0	0	1.16287e-51	383.924	937.422	51.0073	0.0827795	74.76	2346.2	2.64937e-08	8.33209e-07	0.000337017	399.384	0.0255541	480.044	1363.62	3.64061e-08	0.0717986	952.516	1.04512e-08	474.541	0.082082	0.00449084	55.7565	78.5732	1006.18	1.72546e-45	3.03767e-10	1.47744e-11	2.35117e-11	0.963763	0.0168079	1.21412e-06	51.0901	8.24983e-05	8.27613e-09	9.36518e-11
2.00102	7.63871e-07	0.0279907	5.16113e-19	1.36093e-39	1.41581e-10	0	0	0	0	0	0	0	0	0	2.7817e-301	2201.89	2232.42	26.9522	0.00223401	0.27981	2304.49	1.9165e-12	5.1419e-09	1.58284e-11	8.30239	0.000740399	71.3187	0.158233	1.17325e-27	0.000314411	1209.22	1.84274e-07	35.8942	1.19366e-05	8.58667e-08	808.107	52.8075	195.153	2.69033e-75	1.3341e-13	6.48963e-06	0.000169216	0.00516706	2.25018e-07	2.05764e-07	9.28138	0.00257348	1.5059e-05	1.82226e-10
1989.33	0.00310163	360.182	6.22311e-25	1.99381e-20	2.66218e-09	4.78333e-317	4.91101e-320	2.9752e-52	2.61827e-52	3.52186e-75	3.33145e-42	0	1.16287e-51	2.7817e-301	0	2124.01	2320.14	1.10887	0.560171	11.7148	1638.73	2.69007e-09	3.13538	1.3112e-06	2.6328	2.46419	693.602	0.381759	8.52389e-15	0.000800099	2175.85	45.466	351.755	8.97869	3.16879e-05	541.299	430.907	1274.72	1.63053e-52	4.06203e-07	26.1783	0.788572	1.74863e-11	8.16875e-25	2.5556e-13	10.0552	334.444	0.000395226	4.92392e-21
2390.54	574.031	1195.85	1699.36	475.657	522.959	1433.9	1339.76	1388.54	1398.86	1187.38	399.493	1057.53	383.924	2201.89	2124.01	0	3.10956e-117	1.99002e-11	1.6408e-09	2.98882e-11	0.685439	1.859e-07	74.4222	135.044	460.733	89.2808	641.856	248.945	680.217	1382.95	510.919	1605.78	1.92268e-07	956.086	934.887	4.13013e-06	129.45	278.939	0.646986	3.48996	2468.38	2473.39	1077.01	1436.27	350.352	1186.46	0.0132082	9.63003e-09	0.000344799
1391.84	36.2559	63.4395	1898.25	390.697	396.951	1846.74	2402.43	788.747	779.684	966.388	918.618	1402.09	937.422	2232.42	2320.14	3.10956e-117	0	4.77814e-26	7.38331e-16	1.45724e-12	0.0258572	1.56518e-06	1036.38	3.92426	561.04	896.317	342.203	0.678059	733.608	684.354	2195.85	1572.24	2.37568e-10	4.02934	401.778	2.82708e-05	17.3959	1307.64	3.41292	2.38674	105.832	329.39	1939.44	267.104	1316.85	957.165	6.01567	1.98829e-06	1.00393e-09
2.42154e-10	30.5709	0.0010246	380.018	2476.39	198.612	0.0113924	0.45244	1221.51	1225.72	591.412	124.107	0.773617	51.0073	26.9522	1.10887	1.99002e-11	4.77814e-26	0	1.87142e-13	8.55091e-11	0.419648	1.29677e-09	1255.7	6.68076e-05	2.05332	5.852	384.839	94.0437	2.76122e-06	5.82028e-05	2078.6	2121.78	1.49665e-13	0.0218444	184.551	0.0125066	0.000178167	13.9733	24.8991	0.0132129	198.334	124.673	1047.66	1953.48	764.605	1630.11	1.37658	2.93114e-06	4.56811e-19
1084.37	11.5585	257.496	14.1753	1516.75	890.272	0.000241137	5.97845e-05	9.86354	9.56335	1.23906	1978.52	0.00149688	0.0827795	0.00223401	0.560171	1.6408e-09	7.38331e-16	1.87142e-13	0	9.25698e-06	450.302	1.95565e-06	0.00645815	0.908405	394.741	0.426963	61.2818	173.848	0.000680049	203.689	25.9746	493.362	0.000130544	2116.43	1433.66	0.0295542	14.3733	2064.57	8.72303	10.4505	279.994	253.845	1017.57	1110.07	1747.46	1138.43	30.762	6.81491e-09	2.05207e-07
0.000529211	3.30872e-10	2088.54	5.19734	1080.99	48.9973	1.02124	0.70328	812.145	814.201	301.375	1594.3	3.00979	74.76	0.27981	11.7148	2.98882e-11	1.45724e-12	8.55091e-11	9.25698e-06	0	1.46413e-103	6.64359	0.00193148	1301.55	2.70683e-08	184.704	1950.47	88.8229	1845.64	5.03265	449.629	498.441	7.82315e-07	2.52002	14.0554	0.00474914	217.374	696.059	0.00106301	16.8212	108.538	18.7241	129.45	2252.29	334.217	59.3607	0.0948426	0.00020131	8.31236e-05
0.420452	25.8106	95.1878	516.495	1825.06	12.8389	1312.83	1494.77	1846.76	1849.18	2165.69	232.419	1705.99	2346.2	2304.49	1638.73	0.685439	0.0258572	0.419648	450.302	1.46413e-103	0	0.358343	4.57494e-17	0.204707	0.384191	48.4946	1210.79	2379.22	303.932	2047.14	1567.05	1803.33	0.0210421	2.97556	369.156	82.1194	568.969	2407.28	132.778	498.255	1009.73	1168.02	1385.9	1169.77	89.6895	657.928	3.22433	0.0293045	0.00569352
1.89243	0.138746	1618.18	5.46424	512.198	403.329	6.47979e-09	1.5942e-11	7.83784e-05	7.7974e-05	1.98043e-06	0.139823	3.42605e-15	2.64937e-08	1.9165e-12	2.69007e-09	1.859e-07	1.56518e-06	1.29677e-09	1.95565e-06	6.64359	0.358343	0	6.01717e-100	5.64682e-105	7.85446e-54	1.00242e-90	48.5156	5.63893e-08	0.00672178	0.000803037	43.901	855.924	0.0117699	42.6851	250.242	0.0546554	1311.92	152.821	5.40535e-05	0.0247787	2414.27	1892.35	90.4897	754.651	35.796	853.973	19.2073	507.156	17.8687
2041.95	1118.52	88.824	819.901	10.3481	27.0187	0.00143055	1.35079e-06	1.8628e-07	1.76732e-07	1.394e-08	0.564237	5.27578e-06	8.33209e-07	5.1419e-09	3.13538	74.4222	1036.38	1255.7	0.00645815	0.00193148	4.57494e-17	6.01717e-100	0	5.35879e-86	1.70411e-40	3.7275e-67	2.16922e-07	0.00396065	3.96466	1027.27	2012.17	282.353	84.9142	0.0207726	470.642	41.928	850.512	1622.95	4.08825	731.038	6.07081e-08	1.00598e-06	2212.99	2030.33	521.712	2134.57	2249.04	776.489	78.372
3.00802e-05	1895.86	307.676	0.196498	106.568	48.1664	2.26312e-08	7.71466e-10	0.00433579	0.00431161	0.000257404	0.03235	1.99081e-09	0.000337017	1.58284e-11	1.3112e-06	135.044	3.92426	6.68076e-05	0.908405	1301.55	0.204707	5.64682e-105	5.35879e-86	0	1.50933e-170	1.33886e-106	104.879	239.981	0.00879175	2.96449	363.442	648.496	1928.5	183.709	119.645	0.800231	0.00432951	15.8845	4.26119	776.102	396.333	191.26	573.647	1427.57	418.371	2450.77	1635.64	187.398	48.6126
3.877e-13	0.000718052	24.3635	165.848	1371.61	878.575	9.97735	30.6982	840.956	836.086	768.835	5.4539	12.2495	399.384	8.30239	2.6328	460.733	561.04	2.05332	394.741	2.70683e-08	0.384191	7.85446e-54	1.70411e-40	1.50933e-170	0	3.08776e-179	1666.62	18.3687	2.10836	147.733	36.1516	736.951	1769.18	1150.59	0.708444	965.774	0.43148	2.34844	1282.81	2227.73	97.4259	245.06	78.3048	634.571	185.222	128.829	966.768	2169.3	223.759
0.173275	544.132	1471.36	2305.97	1799.01	1081.64	0.0493585	0.00977339	3.3932	3.27806	1.16195	3.33791	0.00243932	0.0255541	0.000740399	2.46419	89.2808	896.317	5.852	0.426963	184.704	48.4946	1.00242e-90	3.7275e-67	1.33886e-106	3.08776e-179	0	978.32	74.1058	0.0727036	238.142	15.7115	93.4822	444.647	2161.19	0.0348913	1603.6	1259.29	1708.08	93.1878	2042.53	370.901	1989.21	1231.03	2242.49	1095.08	614.696	663.582	1381.64	1516.04
5.28122e-12	1.88876	0.0054213	100.443	129.603	716.328	4.52416	108.218	1193.22	1201.46	1783.65	790.021	412.254	480.044	71.3187	693.602	641.856	342.203	384.839	61.2818	1950.47	1210.79	48.5156	2.16922e-07	104.879	1666.62	978.32	0	4.88232e-15	250.383	0.296158	1459.08	0.451779	206.326	0.132357	1339.57	7.10898	0.00202091	2.92886	19.5758	404.283	1517.27	1462.43	1568.85	614.989	248.788	1786.31	1237.28	1170.72	280.472
1912.62	262.512	1908.17	299.05	11.4019	1841.77	0.00184708	0.810737	2249.2	2257.2	1444.28	1306.57	25.432	1363.62	0.158233	0.381759	248.945	0.678059	94.0437	173.848	88.8229	2379.22	5.63893e-08	0.00396065	239.981	18.3687	74.1058	4.88232e-15	0	764.885	699.293	0.00768876	1961.05	0.108222	3.67781e-14	0.322586	1.38465e-05	0.466029	9.13731e-10	499.744	1.29219	1.62734	0.266564	286.276	2135.56	1370.16	2270.48	969.479	28.061	720.461
0.0124446	4.81609	820.261	1.18686e-05	0.0278045	322.185	3.20721e-23	1.94949e-25	0.000946102	0.000867497	9.09462e-07	2.28294	2.76484e-19	3.64061e-08	1.17325e-27	8.52389e-15	680.217	733.608	2.76122e-06	0.000680049	1845.64	303.932	0.00672178	3.96466	0.00879175	2.10836	0.0727036	250.383	764.885	0	2.85746e-08	139.107	0.0186907	1167.07	31.545	0.621215	671.768	9.61653e-05	0.00200512	0.00185153	4.71543	51.666	751.839	1680.68	718.724	1866.88	268.051	75.3738	66.8247	19.4888
1.1624e-07	0.102306	27.3738	2441.12	2480.55	218.293	0.00381812	0.00222467	34.8427	34.6437	11.2227	11.7586	2.13084e-05	0.0717986	0.000314411	0.000800099	1382.95	684.354	5.82028e-05	203.689	5.03265	2047.14	0.000803037	1027.27	2.96449	147.733	238.142	0.296158	699.293	2.85746e-08	0	1811.25	1628.54	562.264	1710	177.075	0.00194132	2.12045e-11	0.00189111	1.40849	3.51029	672.537	1196.68	165.439	35.4159	62.328	1255.52	1866.6	963.859	980.961
1625.75	40.1874	92.8107	520.967	1850.64	1256.66	2379.51	1285.93	380.352	378.497	385.317	838.807	1485.47	952.516	1209.22	2175.85	510.919	2195.85	2078.6	25.9746	449.629	1567.05	43.901	2012.17	363.442	36.1516	15.7115	1459.08	0.00768876	139.107	1811.25	0	1.39259e-94	1.4623e-18	71.6059	116.779	52.3098	930.487	1598.29	1934.74	789.688	221.625	772.221	718.389	534.844	2237.11	2425.5	933.511	230.017	251.61
0.375174	1986.77	17.9396	2140.89	552.152	973.587	0.877204	0.000115467	3.92466e-07	3.9589e-07	9.19176e-08	3.53494e-05	3.37172e-06	1.04512e-08	1.84274e-07	45.466	1605.78	1572.24	2121.78	493.362	498.441	1803.33	855.924	282.353	648.496	736.951	93.4822	0.451779	1961.05	0.0186907	1628.54	1.39259e-94	0	20.4241	1486.4	1131.1	1661.25	1886.01	1420.28	202.814	708.625	18.1309	109.339	1390.44	1399.4	135.8	1683.56	1322.56	983.752	154.732
0.490612	75.2617	0.000327371	1142.08	800.363	176.103	356.784	763.986	1.94829e-06	1.84154e-06	4.31305e-06	8.39179	2306	474.541	35.8942	351.755	1.92268e-07	2.37568e-10	1.49665e-13	0.000130544	7.82315e-07	0.0210421	0.0117699	84.9142	1928.5	1769.18	444.647	206.326	0.108222	1167.07	562.264	1.4623e-18	20.4241	0	0.0152213	414.347	0.00378206	2183.48	6.67336	355.644	52.3929	0.12075	0.180796	2399.14	2353.77	14.9166	1608.44	9.19409e-05	4.09405e-05	2.40491e-15
0.000185521	399.125	1.2456e-13	21.7241	19.8726	1921.13	0.0562687	0.000501876	0.00438782	0.00445692	0.000870799	1.20426	0.0217572	0.082082	1.19366e-05	8.97869	956.086	4.02934	0.0218444	2116.43	2.52002	2.97556	42.6851	0.0207726	183.709	1150.59	2161.19	0.132357	3.67781e-14	31.545	1710	71.6059	1486.4	0.0152213	0	0.000101645	19.8619	1179.74	990.756	3.48016e-05	5.46668e-23	291.396	443.52	3.06777	11.4468	0.0689118	39.352	1695.67	552.194	130.913
23.7239	205.764	690.291	9.18351	59.6939	158.596	2.44106e-07	1.04735e-07	1.52322	1.47937	0.193118	1.90728	1.43816e-07	0.00449084	8.58667e-08	3.16879e-05	934.887	401.778	184.551	1433.66	14.0554	369.156	250.242	470.642	119.645	0.708444	0.0348913	1339.57	0.322586	0.621215	177.075	116.779	1131.1	414.347	0.000101645	0	1759.11	2259.97	1827.98	2.8302	768.056	877.499	1280.22	2.8526	333.196	161.619	67.5306	156.49	2141.08	828.863
2356.18	518.503	1633.44	2222.15	2276.82	1430.83	308.951	279.755	538.776	541.039	485.606	1469.53	63.6673	55.7565	808.107	541.299	4.13013e-06	2.82708e-05	0.0125066	0.0295542	0.00474914	82.1194	0.0546554	41.928	0.800231	965.774	1603.6	7.10898	1.38465e-05	671.768	0.00194132	52.3098	1661.25	0.00378206	19.8619	1759.11	0	5.7348e-85	6.04198e-58	2410.73	261.203	1452.84	2182.31	2299.83	886.372	1378.52	1697.59	1514.2	29.8477	0.0187688
0.0708833	587.597	917.382	2030.39	760.935	1112.48	510.543	53.8479	0.656881	0.660772	0.643023	121.359	68.5724	78.5732	52.8075	430.907	129.45	17.3959	0.000178167	14.3733	217.374	568.969	1311.92	850.512	0.00432951	0.43148	1259.29	0.00202091	0.466029	9.61653e-05	2.12045e-11	930.487	1886.01	2183.48	1179.74	2259.97	5.7348e-85	0	0	67.0085	260.459	11.7542	74.269	123.835	2120.9	2480.93	2373.26	730.175	1130.01	207.504
0.0613736	127.392	595.198	1872.42	814.959	1638.8	1754.68	405.478	7.24146	7.24366	7.97848	50.2926	891.486	1006.18	195.153	1274.72	278.939	1307.64	13.9733	2064.57	696.059	2407.28	152.821	1622.95	15.8845	2.34844	1708.08	2.92886	9.13731e-10	0.00200512	0.00189111	1598.29	1420.28	6.67336	990.756	1827.98	6.04198e-58	0	0	57.3925	1219.37	26.8802	85.0077	130.382	1789.55	1801.11	1900.5	423.799	1160.38	928.537
0.391304	0.014984	190.71	5.12668e-10	1.49926e-06	4.16661	1.6353e-65	3.87322e-77	1.91169e-17	2.12607e-17	7.80518e-25	4.57915e-09	1.62671e-81	1.72546e-45	2.69033e-75	1.63053e-52	0.646986	3.41292	24.8991	8.72303	0.00106301	132.778	5.40535e-05	4.08825	4.26119	1282.81	93.1878	19.5758	499.744	0.00185153	1.40849	1934.74	202.814	355.644	3.48016e-05	2.8302	2410.73	67.0085	57.3925	0	7.09632e-08	632.324	97.5965	1.91047e-25	2.12761e-43	4.04068e-31	125.231	0.00130926	5.5553e-15	1.25402e-26
442.354	11.3296	7.66355e-05	287.232	151.429	63.4472	4.22969e-15	8.62492e-17	0.0510099	0.0511955	0.000527642	572.529	3.45375e-15	3.03767e-10	1.3341e-13	4.06203e-07	3.48996	2.38674	0.0132129	10.4505	16.8212	498.255	0.0247787	731.038	776.102	2227.73	2042.53	404.283	1.29219	4.71543	3.51029	789.688	708.625	52.3929	5.46668e-23	768.056	261.203	260.459	1219.37	7.09632e-08	0	1493.88	1804.73	1440.02	1378.22	17.1476	383.488	1.15453	0.0521404	1.84978e-05
983.781	132.852	1459.51	7.5799	24.8867	998.514	0.0349898	1.29072	4.21059e-100	3.93303e-100	7.2104e-92	3.16475e-25	0.85961	1.47744e-11	6.48963e-06	26.1783	2468.38	105.832	198.334	279.994	108.538	1009.73	2414.27	6.07081e-08	396.333	97.4259	370.901	1517.27	1.62734	51.666	672.537	221.625	18.1309	0.12075	291.396	877.499	1452.84	11.7542	26.8802	632.324	1493.88	0	0	0.321915	5.17411e-06	0.000583094	25.3807	1600.35	1228.4	71.2538
2283.69	467.333	733.681	17.8833	1.11747	2200.41	0.233312	1.47525	1.98386e-91	1.78465e-91	7.32949e-84	7.27923e-20	10.7802	2.35117e-11	0.000169216	0.788572	2473.39	329.39	124.673	253.845	18.7241	1168.02	1892.35	1.00598e-06	191.26	245.06	1989.21	1462.43	0.266564	751.839	1196.68	772.221	109.339	0.180796	443.52	1280.22	2182.31	74.269	85.0077	97.5965	1804.73	0	0	0.0433223	5.92321e-08	0.00417135	47.0065	629.77	621.768	123.006
863.858	204.744	883.277	0.000712996	0.77588	0.0326038	1.38914e-07	0.000201265	1980.43	1975.18	2116.33	102.893	4.39359e-09	0.963763	0.00516706	1.74863e-11	1077.01	1939.44	1047.66	1017.57	129.45	1385.9	90.4897	2212.99	573.647	78.3048	1231.03	1568.85	286.276	1680.68	165.439	718.389	1390.44	2399.14	3.06777	2.8526	2299.83	123.835	130.382	1.91047e-25	1440.02	0.321915	0.0433223	0	9.24301e-91	4.06662e-161	1.15598e-47	2481.66	731.772	0.858218
2260.18	1272.04	2272.32	0.00402635	0.0447038	0.032021	5.33484e-16	1.48086e-10	1578.68	1581.42	2060.69	11.2889	7.29808e-19	0.0168079	2.25018e-07	8.16875e-25	1436.27	267.104	1953.48	1110.07	2252.29	1169.77	754.651	2030.33	1427.57	634.571	2242.49	614.989	2135.56	718.724	35.4159	534.844	1399.4	2353.77	11.4468	333.196	886.372	2120.9	1789.55	2.12761e-43	1378.22	5.17411e-06	5.92321e-08	9.24301e-91	0	9.97962e-116	2.5008e-09	2372.1	1399.84	0.00229161
879.588	1357.84	936.963	18.0705	779.502	18.1562	8.27295e-15	7.06924e-09	1979.82	1967.42	1740.15	9.08979	2.18762e-16	1.21412e-06	2.05764e-07	2.5556e-13	350.352	1316.85	764.605	1747.46	334.217	89.6895	35.796	521.712	418.371	185.222	1095.08	248.788	1370.16	1866.88	62.328	2237.11	135.8	14.9166	0.0689118	161.619	1378.52	2480.93	1801.11	4.04068e-31	17.1476	0.000583094	0.00417135	4.06662e-161	9.97962e-116	0	8.48918e-14	2033.72	426.619	1142.5
1128.79	967.173	1731.84	173.539	1347.09	2210.75	16.4556	15.0381	205.589	206.612	197.212	2.59165	3.15176	51.0901	9.28138	10.0552	1186.46	957.165	1630.11	1138.43	59.3607	657.928	853.973	2134.57	2450.77	128.829	614.696	1786.31	2270.48	268.051	1255.52	2425.5	1683.56	1608.44	39.352	67.5306	1697.59	2373.26	1900.5	125.231	383.488	25.3807	47.0065	1.15598e-47	2.5008e-09	8.48918e-14	0	1794.79	1143.3	1988.78
0.53338	1104.41	93.0572	909.461	1831.56	67.5868	0.0119838	0.000219517	33.572	34.8783	5.10063	2318.6	0.00785945	8.24983e-05	0.00257348	334.444	0.0132082	6.01567	1.37658	30.762	0.0948426	3.22433	19.2073	2249.04	1635.64	966.768	663.582	1237.28	969.479	75.3738	1866.6	933.511	1322.56	9.19409e-05	1695.67	156.49	1514.2	730.175	423.799	0.00130926	1.15453	1600.35	629.77	2481.66	2372.1	2033.72	1794.79	0	3.94112e-98	4.78476e-31
77.112	492.11	231.052	0.000442151	585.809	101.792	7.51825e-12	1.39685e-13	1.71296	1.72499	0.0427162	13.2197	8.70226e-12	8.27613e-09	1.5059e-05	0.000395226	9.63003e-09	1.98829e-06	2.93114e-06	6.81491e-09	0.00020131	0.0293045	507.156	776.489	187.398	2169.3	1381.64	1170.72	28.061	66.8247	963.859	230.017	983.752	4.09405e-05	552.194	2141.08	29.8477	1130.01	1160.38	5.5553e-15	0.0521404	1228.4	621.768	731.772	1399.84	426.619	1143.3	3.94112e-98	0	7.56775e-264
1047.36	1885.8	0.912635	3.34259e-17	65.225	2475.08	4.38607e-32	3.38213e-25	848.838	855.934	73.5049	4.9005	9.98665e-26	9.36518e-11	1.82226e-10	4.92392e-21	0.000344799	1.00393e-09	4.56811e-19	2.05207e-07	8.31236e-05	0.00569352	17.8687	78.372	48.6126	223.759	1516.04	280.472	720.461	19.4888	980.961	251.61	154.732	2.40491e-15	130.913	828.863	0.0187688	207.504	928.537	1.25402e-26	1.84978e-05	71.2538	123.006	0.858218	0.00229161	1142.5	1988.78	4.78476e-31	7.56775e-264	0
55.7029	81.0038	2250.61	34.4905	7.71659	0.00923313	3.50054e-39	1.95332e-36	0.98267	0.958476	0.00683011	5.51992e-06	5.2375e-34	6.08948e-23	2.68401e-37	8.68222e-18	24.9571	4.498	793.74	285.267	3.66376	1178.88	0.992123	1254.86	295.533	1491.35	59.5259	1761.93	858.816	71.9527	0.00215212	1017.15	439.904	190.618	22.8583	1282.34	57.4092	1286.04	1222.14	2.94669e-34	57.3571	1.29505e-05	7.28441e-08	0.00262367	2.12703e-07	2.54106e-06	1498.09	0.0525916	99.2799	0.0559984
2.72667	1867.77	2168.59	1703.19	520.968	413.704	2.50345e-05	1.61802e-07	1.14089	1.1252	0.188428	1.03563	3.75034e-08	5.75969e-05	2.02296e-07	0.00230523	1.09148	0.00722745	24.8529	6.05736	93.6937	0.768749	223.717	2416.37	455.356	1534.06	986.005	0.212308	2419.45	243.811	1438.33	12.8096	2276.04	1.71725	459.731	1653.06	1454.36	2457.28	1881.7	0.314916	95.4749	2395.69	1446.43	1408.69	15.6087	412.567	1580.27	8.73025	7.45097e-06	0.256108
232.119	0.375155	1.85573	7.58998e-05	3.95559e-08	2.53381e-06	2.26624e-55	5.93952e-42	149.518	147.164	4.36466	0.415218	6.26093e-41	2.6548e-20	1.26864e-34	7.04017e-31	667.25	587.978	10.9964	31.9934	0.0532512	759.553	1.27434e-06	1.67922e-08	4.85177e-08	132.596	0.0303357	2.6777e-05	364.087	67.4439	0.00666213	207.845	143.862	1.84803e-08	151.351	218.94	0.895791	2180.45	57.7387	1.37252e-14	1863.98	5.24088	36.9294	0.0309512	8.73474e-05	1.62026e-09	6.26772	519.284	171.086	0.144391
988.753	56.4218	364.06	41.0253	1130.54	79.5711	20.2673	3.42211	41.9393	41.7792	25.5848	129.444	0.107254	1.48169	6.67326	7.23747	1613.11	2412.43	275.049	1906.67	304.981	615.928	490.857	66.3811	1170.42	32.5352	277.418	17.3689	2243.55	0.0798876	483.917	396.677	11.5486	2479.63	191.784	2326.42	691.014	691.642	201.076	508.107	276.003	799.126	489.581	1.44526	87.178	120.06	1486.76	26.3018	48.4423	6.76758
3.82912e-06	2.06062e-05	7.01323	2197.59	342.017	74.3099	2.25562e-06	1.07701e-10	5.75219e-08	5.67075e-08	3.16715e-10	0.672424	1.56091e-08	2.01194e-07	3.84358e-16	0.0514268	514.993	1286.61	460.737	52.8878	101.336	707.975	0.00109617	2.66639e-05	0.273976	2001.16	1134.5	0.00117936	0.0291201	0.0674074	41.0677	1551.32	282.399	15.0779	0.637765	1395.17	1681.79	1031.33	700.611	0.448391	446.506	0.000293554	0.0304833	9.27663	3.3286	1245.75	759.856	0.833911	397.846	643.151
902.228	410.91	2276.78	381.744	4.1395	5.14331e-05	1592.86	2142.76	786.697	776.265	752.543	1408.44	1761.23	1506.54	1137.51	554.712	1358.14	451.58	177.91	2007.76	27.5562	1439.84	1.46635	39.6359	310.42	2118.72	1707.86	223.279	2068.59	9.39381e-09	129.693	263.713	1123.1	0.0998003	30.4353	2300.21	0.24365	1751.04	136.113	305.476	62.6444	865.681	619.639	2.54733	1925.21	1781.01	254.419	7.71147	969.531	1609.96
1508.18	35.5439	2428.62	340.493	160.047	1.70081	833.129	312.892	260.903	255.1	193.7	859.022	95.1177	504.832	145.224	85.9973	1296.22	2000.95	1524.19	2150.94	546.745	966.554	110.685	95.1878	1560.9	2249.41	1794.96	110.256	1015.56	8.20723e-10	26.9829	500.972	2461.15	0.200091	106.136	2151.24	10.0918	2214.33	293.625	16.2493	50.2855	1644.65	1319.18	10.2543	797.191	1901.38	201.433	4.47519	1913.82	1725.31
370.619	649.591	1676.45	51.6568	2201.24	806.713	404.022	243.365	901.996	889.14	720.792	916.613	525.512	2206.33	108.965	107.878	1613.28	390.522	406.32	2446.07	2111.26	1930.88	400.175	445.013	2019.8	1354.04	283.486	167.013	846.367	0.00145353	132.512	1161.25	2160.44	8.3847	52.6137	2355.57	28.5029	78.8363	1223.7	71.7796	765.906	1354.59	2128.13	0.0316043	1459.81	2040.46	1416.99	373.449	1193.19	604.782
93.4802	8.06509	1005.32	467.646	186.729	0.143512	693.982	516.053	1525.42	1513.54	1241.09	1655.91	141.262	825.439	254.552	74.6625	511.694	1797.06	636.564	1624.53	947.875	624.652	185.538	139.092	1745.85	2418.01	1849.53	74.8547	1617.15	5.25057e-07	20.4557	890.694	1961.88	31.8881	141.265	2459.18	12.3153	2315.68	285.087	6.15001	312.021	945.536	321.451	0.158011	227.558	643.619	775.621	9.37021	1294.94	933.723
451.362	200.028	1332.18	464.874	2.1598	0.861993	1180.62	2151.89	950.069	940.2	1005.18	1080.22	1223.7	128.082	1778.76	702.504	2476.1	420.862	286.228	1349.73	0.428595	2147.39	1.4686	157.206	164.197	2477.45	1120.77	456.48	1115.26	2.76203e-08	450.697	96.9172	284.695	0.666063	35.6407	219.458	4.89388	1598.53	430.627	1858.28	33.3352	171.95	193.419	0.302916	1763.95	1404.32	790.163	1.638	1766	2461.51
1110.64	1463.49	2301.24	11.7701	914.176	22.1596	54.7206	38.1275	657.896	643.106	437.191	614.921	57.3424	626.41	22.7099	24.9975	930.343	144.931	406.799	2124.33	1391.7	2064.96	1090.71	1356.15	377.569	1174.01	202.292	91.9092	1531.65	0.00414203	435.474	309.206	1901.76	1.9371	14.559	2341.08	67	374.386	2186.39	387.512	2122.98	1262.64	2115.46	2.05225	698.806	1566.76	2010.01	968.554	1719.13	980.529
1231.73	1788.7	172.371	63.1483	1469.71	364.858	631.21	477.515	1053.91	1040.47	906.694	482.979	751.296	1686.11	124.744	501.322	303.993	646.291	519.153	2340.38	196.014	1274.24	1956.16	2406.45	50.6401	783.986	100.069	126.166	678.111	170.67	1704.55	1332.66	1636.4	87.0738	66.4397	478.338	1156.31	28.8124	81.5957	502.127	2064.63	2331.54	1821.27	266.639	1960.11	995.918	2434.76	1592.06	1031.22	2138.64
1945.81	156.786	1892.08	1076.38	0.0297635	2.81478e-08	157.78	792.556	944.67	934.44	1166.54	1615.11	22.6051	0.383237	1408.84	2152.22	434.81	6.31432	117.894	1144.5	0.0178992	1665.57	2.30962	24.0139	64.863	70.0613	693.048	1068.34	2171.27	0.000373243	1092.66	98.5045	99.483	3.82101e-07	16.0721	1342.27	1.52043	1208.57	463.679	1322.22	384.463	1835.38	761.046	0.00213421	2143.26	790.355	1745.17	7.72154	733.225	839.623
1905.06	12.2466	1364.1	254.168	0.0446591	6.20704e-10	458.302	1357.44	1090.53	1077.64	1282.78	1589.97	14.2115	0.000132484	1417.91	487.711	381.166	2.61348	486.625	1003.75	0.0252976	2427.07	0.706234	13.3892	0.814095	80.5117	1286.43	278.309	219.93	0.0157387	1995.13	6.87238	263.184	1.97378e-09	3.12908	500.042	0.0346874	1173.1	163.434	941.783	1435.39	1229.63	2230.54	0.292258	673.353	118.856	2365.16	7.11751	2045.36	1113.28
472.815	3.16432	76.1843	453.304	8.11508	0.00266107	1761.29	141.717	0.186383	0.186987	0.0725256	183.773	208.749	71.3121	4.53524	1616.68	452.511	2037.97	1303.3	214.216	1541.1	828.966	2343.1	1933.19	1822.63	25.3492	151.2	1308.18	1257.66	1.64721	507.719	260.605	114.063	14.3355	89.0185	560.837	2034.88	194.523	243.383	0.183657	0.797206	97.3902	226.125	1677.32	126.253	612.907	2461.29	55.1155	1997.71	549.935
605.521	23.9364	1641.75	1168.34	284.71	0.106634	2072.21	540.574	48.0677	48.9225	25.9655	438.379	194.483	336.321	565.292	521.229	2.15466	3.13665	0.00059628	228.122	0.401705	80.3406	25.4965	1938.64	784.128	645.38	2294.56	1103.73	691.699	464.074	365.963	40.1088	571.707	1666.78	169.604	504.842	2043.27	2385.3	2322.68	8.41344e-32	0.156176	1054.03	690.12	163.922	388.051	868.259	67.4359	2.93124e-05	0.000779702	2.76219
365.188	2048.91	2039.33	3.0434	288.89	27.1679	0.0202707	2.6167	235.899	234.77	439.208	192.648	0.0265049	152.89	29.207	0.000500485	403.067	1069.67	423.884	120.956	498.528	1866.53	612.394	42.164	1759.85	1626.69	1169.17	261.618	165.216	1075.01	1.98616	145.541	1538.83	289.135	29.9512	2088.63	2304.78	1975.56	1864.62	0.0615752	1036.04	1.04394e-06	4.77627e-06	2.66496e-07	8.24892e-11	7.17687e-09	5.81497	1328.08	232.545	128.094
40.5279	892.939	67.849	2138.66	260.322	26.9818	175.999	416.714	1046.49	1036.95	1328.28	239.538	38.8613	582.247	2412.48	16.0753	1553.28	529.132	707.056	1220.65	1391.2	1171.6	28.7737	1486.3	1476	1217.18	100.246	23.3468	0.174472	22.4443	342.666	640.017	948.164	46.6528	88.6723	302.711	656.702	1809.02	770.379	4.51166e-12	1998.96	5.03301	64.8277	5.34399e-05	1.0632e-05	2.25408e-05	48.0233	1138.76	1917.62	1803.9
2.00019e-16	0.153666	42.2715	1159.94	90.855	5.37767	0.000125197	0.00100602	195.184	194.878	118.446	1.36927	0.000300047	71.7425	0.00118382	2.88914e-07	857.502	949.034	2322.64	1100.84	442.683	899.972	2053.67	37.1567	2107.23	326.724	420.065	29.6282	2331.86	0.101714	0.00121074	281.709	72.0108	1025.83	0.571626	152	657.02	22.8795	116.713	3.54564	889.918	2109.5	1734.14	0.000977927	0.00599828	1.70646e-05	0.2848	2318.73	1065.43	1584.87
2.29734e-13	0.0667673	32.7843	1095.06	353.861	72.5138	1.26322e-05	5.3162e-05	45.8229	45.7304	17.6461	3.01441	0.00021015	18.9793	5.26918e-05	4.51409e-06	649.031	372.551	1160.42	1820.88	501.494	581.303	749.647	10.3184	1690.52	447.371	551.229	244.599	676.628	0.0369194	0.0633576	417.303	30.7521	1818.26	0.362255	237.263	1014.82	15.0206	53.0798	21.5206	1351.46	1734.63	2186.9	0.0476172	3.03304	0.00367682	0.979226	677.447	52.7076	1378.67
8.16669e-12	13.1196	512.503	2222.7	389.484	204.285	52.2558	82.6836	1400.64	1408.35	1360.67	121.901	30.8695	1696.35	61.3637	0.537627	1292.56	1839.61	1620.67	979.889	427.327	1172.11	1405.78	78.4431	2246.3	947.277	559.734	7.32749	2389.4	3.56445	0.0301358	698.262	32.9764	735.519	13.5338	40.7979	696.626	39.806	174.978	50.3797	2432.6	2477.55	2464.16	0.0806361	3.3742	0.306687	0.18287	2479.17	2056.63	1649.15
[truncated: 21 more columns]

## Sheet: labels
Alcohol intake frequency.
Alcohol usually taken with meals
Alcohol intake versus 10 years previously
Pulse rate, automated reading
Diastolic blood pressure, automated reading
Systolic blood pressure, automated reading
Body fat percentage
Whole body fat mass
Whole body fat-free mass
Whole body water mass
Basal metabolic rate
Impedance of whole body
Waist circumference
Hip circumference
Body mass index (BMI)
waist_to_hip
Cooked vegetable intake
Salad / raw vegetable intake
Fresh fruit intake
Dried fruit intake
Oily fish intake
Non-oily fish intake
Processed meat intake
Poultry intake
Beef intake
Lamb/mutton intake
Pork intake
Cheese intake
Bread intake
Cereal intake
Salt added to food
Tea intake
Coffee intake
Water intake
Major dietary changes in the last 5 years
Variation in diet
spread type - never rarely use spread
spread type - butter spreadable butter
spread type - other type
Overall health rating
Weight change compared with 1 year ago
Hand grip strength (left)
Hand grip strength (right)
Number of self-reported non-cancer illnesses
Taking other prescription medications
Number of treatments/medications taken
Number of operations, self-reported
Number of days/week walked 10+ minutes
Number of days/week of moderate physical activity 10+ minutes
Number of days/week of vigorous physical activity 10+ minutes
Usual walking pace
Frequency of stair climbing in last 4 weeks
Time spent watching television (TV)
Time spent using computer
Time spent driving
Nitrogen dioxide air pollution; 2010
Nitrogen oxides air pollution; 2010
Particulate matter air pollution (pm10); 2010
Particulate matter air pollution (pm2.5); 2010
Particulate matter air pollution (pm2.5) absorbance; 2010
Particulate matter air pollution 2.5-10um; 2010
Traffic intensity on the nearest major road
Nitrogen dioxide air pollution; 2007
Particulate matter air pollution (pm10); 2007
Sleep duration
Getting up in morning
Nap during day
Sleeplessness / insomnia
Past tobacco smoking
Smoking status
Ever smoked
