# Supplementary material for: Cardiometabolic health and physical robustness map onto distinct patterns of brain structure and neurotransmitter systems
Source: PLoS Biol. 2025 Nov 21;23(11):e3003498. doi: 10.1371/journal.pbio.3003498 (PMC12671889; doi:10.1371/journal.pbio.3003498)
Supplement: S2 File — (ZIP) [file pbio.3003498.s002.zip › supplementary_data/S60_Data.xlsx]

## Sheet: rf_loadings
Category	Label	split1	split2	split3	split4	split5	avg	stdv	Label_short
Smoking	Smoking status	-0.297231	-0.271767	-0.167417	-0.273616	-0.267082	-0.255423	0.0505646	Smoking status
Blood pressure	Diastolic blood pressure, automated reading	-0.265348	-0.20141	-0.165146	-0.287201	-0.306547	-0.245131	0.059707	Diastolic blood pressure, automated reading
Blood pressure	Systolic blood pressure, automated reading	-0.221246	-0.139075	-0.14331	-0.289344	-0.315009	-0.221597	0.0810158	Systolic blood pressure, automated reading
Smoking	Past tobacco smoking	-0.269037	-0.220055	-0.166118	-0.219257	-0.220828	-0.219059	0.0364166	Past tobacco smoking
Body composition by impedance	Body fat percentage	-0.121062	-0.189643	-0.239868	-0.159472	-0.152993	-0.172608	0.0448007	Body fat percentage
Body composition by impedance	Impedance of whole body	-0.0567978	-0.0881819	-0.48193	-0.0451519	-0.161293	-0.166671	0.181946	Impedance of whole body
Medications	Number of treatments/medications taken	-0.0963695	-0.165494	-0.249962	-0.152845	-0.149302	-0.162794	0.0554498	Number of treatments/medications taken
Body size measures	waist_to_hip	-0.176236	-0.171428	-0.142296	-0.165714	-0.137072	-0.158549	0.0177163	waist_to_hip
Physical activity	Time spent watching television (TV)	-0.104553	-0.1586	-0.17966	-0.193204	-0.0887681	-0.144957	0.0461191	Time spent watching television (TV)
Smoking	Ever smoked	-0.194568	-0.120557	-0.127004	-0.117413	-0.128985	-0.137705	0.0321314	Ever smoked
Medical conditions	Number of self-reported non-cancer illnesses	-0.121576	-0.117679	-0.230516	-0.0907246	-0.108778	-0.133855	0.0553284	Number of self-reported non-cancer illnesses
Diet	spread type - butter spreadable butter	-0.153424	-0.12227	-0.104764	-0.124021	-0.144083	-0.129712	0.0192284	spread type - butter spreadable butter
Diet	Variation in diet	-0.131744	-0.115466	-0.107086	-0.053057	-0.190742	-0.119619	0.0495235	Variation in diet
Diet	Pork intake	-0.114081	-0.129889	-0.0878832	-0.107343	-0.141704	-0.11618	0.0207523	Pork intake
Diet	Major dietary changes in the last 5 years	-0.0849895	-0.174952	-0.134777	-0.122892	-0.0262333	-0.108769	0.0561999	Major dietary changes in the last 5 years
Residential air pollution	Nitrogen dioxide air pollution; 2010	-0.0554489	-0.0123429	-0.26696	-0.0782366	-0.0929225	-0.101182	0.0975459	Nitrogen dioxide air pollution; 2010
Residential air pollution	Particulate matter air pollution (pm2.5); 2010	-0.0601734	-0.0143832	-0.266358	-0.0663382	-0.0704675	-0.0955442	0.0981039	Particulate matter air pollution (pm2.5); 2010
Residential air pollution	Nitrogen dioxide air pollution; 2007	-0.0499637	0.000359057	-0.237419	-0.0807593	-0.102443	-0.0940452	0.088964	Nitrogen dioxide air pollution; 2007
Residential air pollution	Particulate matter air pollution (pm10); 2007	-0.0492781	-0.0105141	-0.226633	-0.0794022	-0.0943411	-0.0920337	0.0817853	Particulate matter air pollution (pm10); 2007
Residential air pollution	Nitrogen oxides air pollution; 2010	-0.0431142	-0.0142114	-0.253356	-0.0565401	-0.0707328	-0.0875909	0.0949857	Nitrogen oxides air pollution; 2010
Diet	Tea intake	-0.0677847	-0.107043	-0.02468	-0.0726529	-0.10607	-0.075646	0.0338365	Tea intake
Residential air pollution	Particulate matter air pollution (pm2.5) absorbance; 2010	-0.02152	0.0119964	-0.225876	-0.0444293	-0.0973651	-0.0754388	0.0930402	Particulate matter air pollution (pm2.5) absorbance; 2010
Diet	Cooked vegetable intake	-0.0349894	-0.0726633	0.0262235	-0.0948519	-0.169884	-0.0692329	0.0726003	Cooked vegetable intake
Sleep	Sleep duration	-0.0733506	-0.0371283	-0.020742	-0.111082	-0.0997633	-0.0684132	0.0389842	Sleep duration
Medication	Taking other prescription medications	-0.00138639	-0.0177909	-0.243703	-0.0198157	-0.0449435	-0.0655279	0.100812	Taking other prescription medications
Alcohol	Alcohol intake frequency.	-0.0609061	-0.0756247	-0.056316	-0.0156705	-0.109091	-0.0635217	0.0338067	Alcohol intake frequency.
Physical activity	Time spent using computer	-0.0515841	-0.0541048	-0.0485808	-0.0870423	-0.0510397	-0.0584703	0.0160923	Time spent using computer
Blood pressure	Pulse rate, automated reading	-0.0185061	0.0197516	-0.158177	-0.0656918	-0.0443963	-0.053404	0.0666694	Pulse rate, automated reading
General health	Weight change compared with 1 year ago	-0.041939	-0.0549954	-0.0225194	-0.0715553	-0.0686571	-0.0519332	0.0202432	Weight change compared with 1 year ago
Residential air pollution	Particulate matter air pollution (pm10); 2010	0.00416714	0.0113513	-0.22071	-0.00932239	-0.0151728	-0.0459373	0.0982662	Particulate matter air pollution (pm10); 2010
Diet	Salt added to food	-0.0488194	0.0234745	-0.0619259	-0.013427	-0.111213	-0.0423821	0.0508344	Salt added to food
Alcohol	Alcohol usually taken with meals	-0.0254348	-0.0478598	0.0266563	-0.0391385	-0.067731	-0.0307016	0.0355472	Alcohol usually taken with meals
Diet	Lamb/mutton intake	-0.00957334	0.0106434	-0.0756175	-0.0179976	-0.0542918	-0.0293674	0.0349365	Lamb/mutton intake
Diet	Poultry intake	-0.0168599	-0.0179896	-0.00661593	-0.0851788	0.002915	-0.0247458	0.0348346	Poultry intake
Sleep	Nap during day	0.064983	-0.0477261	-0.0878459	-0.0253022	-0.0142194	-0.0220221	0.0562028	Nap during day
Physical activity	Frequency of stair climbing in last 4 weeks	-0.0792787	-0.0464386	0.0414567	-0.0438288	0.0321481	-0.0191883	0.0530891	Frequency of stair climbing in last 4 weeks
Body size measures	Body mass index (BMI)	-0.0456384	-0.079363	0.12118	-0.0829608	-0.00618206	-0.0185929	0.0840508	Body mass index (BMI)
Alcohol	Alcohol intake versus 10 years previously	0.0501493	0.0130068	-0.0749905	-0.0052971	-0.0100734	-0.00544099	0.0455226	Alcohol intake versus 10 years previously
Physical activity	Number of days/week walked 10+ minutes	-0.0341419	0.00899835	0.10861	-0.0094266	-0.0981439	-0.00482077	0.0752458	Number of days/week walked 10+ minutes
Diet	Coffee intake	-0.0313585	0.0115124	0.047807	-0.0526329	0.00234988	-0.00446442	0.0389791	Coffee intake
Residential air pollution	Particulate matter air pollution 2.5-10um; 2010	0.0491695	0.0289321	-0.14334	0.0292779	0.0227137	-0.00264934	0.0792765	Particulate matter air pollution 2.5-10um; 2010
Confoundings	Site-11027.0	0	0	0	0	0	0	0	Site-11027.0
Confoundings	Site-11026.0	0	0	0	0	0	0	0	Site-11026.0
Confoundings	Site-11025.0	0	0	0	0	0	0	0	Site-11025.0
Confoundings	Age when attended assessment centre	0	0	0	0	0	0	0	Age when attended assessment centre
Sleep	Sleeplessness / insomnia	0.0256817	0.0129972	-0.0867247	-0.00712672	0.0613285	0.00123121	0.0551227	Sleeplessness / insomnia
Diet	Non-oily fish intake	-0.0368747	0.021323	0.0696098	-0.0297754	-0.0133811	0.00218033	0.0438799	Non-oily fish intake
Diet	Dried fruit intake	0.0216103	-0.0175028	0.0658693	0.00160437	-0.0313506	0.00804612	0.0379929	Dried fruit intake
Diet	Cheese intake	-0.039952	0.0482662	0.0627392	0.00302969	0.0136117	0.017539	0.0403682	Cheese intake
Residential air pollution	Traffic intensity on the nearest major road	0.0680786	0.0587433	-0.0992266	0.0126394	0.055651	0.0191771	0.069551	Traffic intensity on the nearest major road
Diet	Beef intake	0.0816939	0.0142817	-0.047018	0.00687023	0.044205	0.0200066	0.0476669	Beef intake
Diet	spread type - never rarely use spread	0.0224908	0.050242	-0.00384486	0.0161296	0.0158341	0.0201704	0.0195035	spread type - never rarely use spread
Diet	Bread intake	0.0344764	0.0184077	0.074228	-0.00904264	-0.0121255	0.0211888	0.0354303	Bread intake
Body composition by impedance	Whole body fat mass	0.0628545	0.00284322	0.0227716	0.02116	0.0375717	0.0294402	0.0223778	Whole body fat mass
Body size measures	Waist circumference	0.0403651	0.00630485	0.0951164	0.00741657	0.0557804	0.0409967	0.0370103	Waist circumference
Diet	Fresh fruit intake	0.0334877	-0.0230248	0.115433	0.101864	0.0156822	0.0486884	0.0586211	Fresh fruit intake
Diet	Oily fish intake	0.0707382	0.0477087	0.0744706	0.0901831	0.00344001	0.0573081	0.0337254	Oily fish intake
Diet	Salad / raw vegetable intake	0.0803088	0.0811266	0.0858346	0.0793064	-0.0137671	0.0625618	0.0427426	Salad / raw vegetable intake
Physical activity	Time spent driving	0.0835231	0.0559848	0.029428	0.107787	0.101897	0.075724	0.0328133	Time spent driving
Sleep	Getting up in morning	0.0782768	0.0283602	0.161023	0.0995886	0.0117922	0.0758081	0.0595451	Getting up in morning
Physical activity	Number of days/week of vigorous physical activity 10+ minutes	0.0619091	0.0820498	0.160155	0.0398294	0.0552161	0.0798318	0.0473921	Number of days/week of vigorous physical activity 10+ minutes
Operations	Number of operations, self-reported	0.0345707	0.0776707	0.0684885	0.0704233	0.155404	0.0813114	0.0446393	Number of operations, self-reported
Diet	Water intake	0.147489	0.0822567	0.052713	0.0953471	0.0565546	0.0868721	0.0382543	Water intake
Physical activity	Usual walking pace	0.100645	0.106735	0.148271	0.0804354	0.0162494	0.090467	0.0482658	Usual walking pace
Diet	Processed meat intake	0.107848	0.131284	-0.000597778	0.108505	0.157649	0.100938	0.0603149	Processed meat intake
Physical activity	Number of days/week of moderate physical activity 10+ minutes	0.117065	0.137722	0.151721	0.0858136	0.0349535	0.105455	0.0465638	Number of days/week of moderate physical activity 10+ minutes
Diet	spread type - other type	0.142705	0.0945445	0.108828	0.116568	0.137148	0.119959	0.0199633	spread type - other type
Hand grip strength	Hand grip strength (left)	0.172583	0.10447	0.3664	0.0831681	0.110031	0.167331	0.116162	Hand grip strength (left)
Hand grip strength	Hand grip strength (right)	0.199265	0.134275	0.36735	0.10892	0.137016	0.189365	0.104909	Hand grip strength (right)
General health	Overall health rating	0.15127	0.223308	0.277092	0.193368	0.173006	0.203609	0.0489096	Overall health rating
Body size measures	Hip circumference	0.221948	0.166109	0.273292	0.162761	0.209469	0.206716	0.0454228	Hip circumference
Diet	Cereal intake	0.318517	0.302166	0.264762	0.242868	0.356958	0.297054	0.0448725	Cereal intake
Body composition by impedance	Basal metabolic rate	0.44592	0.433474	0.591974	0.418597	0.441869	0.466367	0.0709916	Basal metabolic rate
Body composition by impedance	Whole body water mass	0.471968	0.466896	0.637584	0.448208	0.471733	0.499278	0.0779261	Whole body water mass
Body composition by impedance	Whole body fat-free mass	0.472072	0.466985	0.63765	0.448282	0.471888	0.499375	0.077911	Whole body fat-free mass

## Sheet: brain_loadings
label	split1	split2	split3	split4	split5	avg	stdv
Mean thickness of G+S-frontomargin (left hemisphere)	0.107476	0.101962	0.464237	0.191334	0.167177	0.206437	0.149113
Mean thickness of G+S-occipital-inf (left hemisphere)	-0.598418	-0.693109	-0.794388	-0.862167	-0.729147	-0.735446	0.100176
Mean thickness of G+S-paracentral (left hemisphere)	-0.189685	-0.0523921	-0.170522	-0.172491	-0.166026	-0.150223	0.0554208
Mean thickness of G+S-subcentral (left hemisphere)	-0.041502	-0.175918	0.559323	-0.0640881	-0.114771	0.0326088	0.298946
Mean thickness of G+S-transv-frontopol (left hemisphere)	0.253033	0.495087	0.635174	0.40224	0.332765	0.42366	0.148049
Mean thickness of G+S-cingul-Ant (left hemisphere)	-0.495252	-0.562602	-0.0666332	-0.374992	-0.488754	-0.397647	0.196927
Mean thickness of G+S-cingul-Mid-Ant (left hemisphere)	-0.436245	-0.456761	-0.264975	-0.319109	-0.428506	-0.381119	0.0841737
Mean thickness of G+S-cingul-Mid-Post (left hemisphere)	0.397368	0.557039	0.404047	0.35071	0.292927	0.400418	0.0982062
Mean thickness of G-cingul-Post-dorsal (left hemisphere)	0.0222729	-0.207476	-0.167245	-0.111264	-0.0592574	-0.104594	0.0904225
Mean thickness of G-cingul-Post-ventral (left hemisphere)	-0.0927577	-0.298616	-0.467857	-0.389138	-0.337143	-0.317102	0.140526
Mean thickness of G-cuneus (left hemisphere)	-0.419266	-0.382746	-0.466071	-0.466073	-0.491766	-0.445185	0.0436255
Mean thickness of G-front-inf-Opercular (left hemisphere)	0.212117	0.359697	0.415579	0.22475	0.357789	0.313986	0.0903739
Mean thickness of G-front-inf-Orbital (left hemisphere)	-0.0334347	-0.0729706	-0.272544	-0.164127	-0.0610902	-0.120833	0.0979657
Mean thickness of G-front-inf-Triangul (left hemisphere)	-0.0279981	0.109586	0.485674	-0.00921156	0.206232	0.152856	0.208844
Mean thickness of G-front-middle (left hemisphere)	0.31568	0.656917	1	0.472987	0.616939	0.612505	0.254811
Mean thickness of G-front-sup (left hemisphere)	-0.0503386	0.227872	0.40574	-0.00938532	0.177831	0.150344	0.185594
Mean thickness of G-Ins-lg+S-cent-ins (left hemisphere)	0.17989	0.255971	0.492971	0.236541	0.143977	0.26187	0.136659
Mean thickness of G-insular-short (left hemisphere)	-0.168239	0.00476732	0.0813701	-0.160127	-0.0560168	-0.0596492	0.107164
Mean thickness of G-occipital-middle (left hemisphere)	-0.786905	-0.778083	-0.335623	-0.826233	-0.668001	-0.678969	0.200728
Mean thickness of G-occipital-sup (left hemisphere)	-0.847601	-0.659936	-0.474175	-0.776089	-0.702897	-0.692139	0.141313
Mean thickness of G-oc-temp-lat-fusifor (left hemisphere)	-0.173759	-0.11456	-0.0178987	-0.460128	-0.325436	-0.218356	0.175261
Mean thickness of G-oc-temp-med-Lingual (left hemisphere)	0.0953372	0.206629	-0.0463494	-0.0576036	-0.0906965	0.0214634	0.125672
Mean thickness of G-oc-temp-med-Parahip (left hemisphere)	-0.517434	-0.50199	-0.724742	-0.569023	-0.492119	-0.561062	0.0961775
Mean thickness of G-orbital (left hemisphere)	-0.373535	-0.420389	-0.368017	-0.450255	-0.301514	-0.382742	0.0567339
Mean thickness of G-pariet-inf-Angular (left hemisphere)	-0.881456	-0.764145	-0.544477	-0.733378	-0.504725	-0.685636	0.157673
Mean thickness of G-pariet-inf-Supramar (left hemisphere)	-0.385192	-0.329827	0.0704344	-0.248603	-0.0838905	-0.195416	0.187099
Mean thickness of G-parietal-sup (left hemisphere)	-0.921607	-0.707858	-0.558818	-0.851476	-0.550242	-0.718	0.16797
Mean thickness of G-postcentral (left hemisphere)	-0.555489	-0.507212	0.0662166	-0.457351	-0.348498	-0.360467	0.250577
Mean thickness of G-precentral (left hemisphere)	-0.13018	0.103983	0.0362849	-0.110817	-0.0127874	-0.0227034	0.0986695
Mean thickness of G-precuneus (left hemisphere)	-0.740974	-0.668088	-0.421945	-0.817335	-0.465253	-0.622719	0.172499
Mean thickness of G-rectus (left hemisphere)	-0.0025496	-0.0860815	0.248301	-0.0482278	0.0468244	0.0316532	0.130938
Mean thickness of G-subcallosal (left hemisphere)	0.552505	0.751311	0.697869	0.369889	0.490837	0.572482	0.154766
Mean thickness of G-temp-sup-G-T-transv (left hemisphere)	-0.119673	-0.0771741	0.0845158	0.0249921	-0.224222	-0.0623122	0.121353
Mean thickness of G-temp-sup-Lateral (left hemisphere)	-0.247381	-0.306162	0.0596254	-0.239119	-0.191928	-0.184993	0.142645
Mean thickness of G-temp-sup-Plan-polar (left hemisphere)	0.0489438	0.0743269	0.135118	0.0382706	0.030719	0.0654757	0.0422784
Mean thickness of G-temp-sup-Plan-tempo (left hemisphere)	0.144335	0.0800173	0.304988	0.28486	0.133036	0.189447	0.0995558
Mean thickness of G-temporal-inf (left hemisphere)	-0.328439	-0.384453	-0.289453	-0.516665	-0.253955	-0.354593	0.10273
Mean thickness of G-temporal-middle (left hemisphere)	-0.423708	-0.267341	0.146119	-0.378666	-0.268683	-0.238456	0.225623
Mean thickness of Lat-Fis-ant-Horizont (left hemisphere)	-0.0836947	-0.138992	0.216286	-0.103349	-0.1629	-0.0545299	0.154478
Mean thickness of Lat-Fis-ant-Vertical (left hemisphere)	0.299246	0.305724	0.328657	-0.00918022	0.265864	0.238062	0.140028
Mean thickness of Lat-Fis-post (left hemisphere)	0.151759	0.209981	0.130848	0.172511	0.0881202	0.150644	0.0455559
Mean thickness of Pole-occipital (left hemisphere)	-0.579188	-0.593766	-0.319957	-0.578073	-0.505215	-0.51524	0.114498
Mean thickness of Pole-temporal (left hemisphere)	-0.499228	-0.395528	-0.378593	-0.450795	-0.264587	-0.397746	0.08834
Mean thickness of S-calcarine (left hemisphere)	0.139548	0.215317	0.251331	0.211741	-0.0158305	0.160421	0.106551
Mean thickness of S-central (left hemisphere)	-0.474336	-0.144886	0.163684	-0.117748	-0.309582	-0.176574	0.238009
Mean thickness of S-cingul-Marginalis (left hemisphere)	-0.480888	-0.189224	-0.110591	-0.417085	-0.252841	-0.290126	0.155172
Mean thickness of S-circular-insula-ant (left hemisphere)	-0.0110703	-0.119754	-0.268747	-0.0924935	-0.103725	-0.119158	0.0935539
Mean thickness of S-circular-insula-inf (left hemisphere)	0.448501	0.495831	0.714435	0.341276	0.156444	0.431297	0.205107
Mean thickness of S-circular-insula-sup (left hemisphere)	0.383566	0.55401	0.434295	0.359353	0.266786	0.399602	0.10555
Mean thickness of S-collat-transv-ant (left hemisphere)	-0.476102	-0.532041	-0.574675	-0.563217	-0.421282	-0.513463	0.0641498
Mean thickness of S-collat-transv-post (left hemisphere)	-0.296831	-0.423167	-0.414183	-0.35291	-0.551901	-0.407799	0.0953531
Mean thickness of S-front-inf (left hemisphere)	0.304171	0.476789	0.806479	0.442147	0.439153	0.493748	0.186863
Mean thickness of S-front-middle (left hemisphere)	0.579525	0.772926	0.855704	0.652335	0.520827	0.676263	0.137508
Mean thickness of S-front-sup (left hemisphere)	0.27152	0.587965	0.975835	0.394673	0.443962	0.534791	0.271359
Mean thickness of S-interm-prim-Jensen (left hemisphere)	-0.0246609	0.0997925	0.286972	0.208202	0.100566	0.134174	0.118709
Mean thickness of S-intrapariet+P-trans (left hemisphere)	-0.806553	-0.657888	-0.520032	-0.721267	-0.535472	-0.648242	0.122109
Mean thickness of S-oc-middle+Lunatus (left hemisphere)	-0.510311	-0.598404	-0.601358	-0.386652	-0.559576	-0.53126	0.0888458
Mean thickness of S-oc-sup+transversal (left hemisphere)	-0.739872	-0.516992	-0.529349	-0.635452	-0.628944	-0.610122	0.0908686
Mean thickness of S-occipital-ant (left hemisphere)	-0.088132	-0.252162	-0.136414	-0.161258	-0.319061	-0.191406	0.0929861
Mean thickness of S-oc-temp-lat (left hemisphere)	-0.376798	-0.381479	-0.636115	-0.53668	-0.443719	-0.474958	0.110828
Mean thickness of S-oc-temp-med+Lingual (left hemisphere)	0.174967	0.244632	-0.158922	0.144465	-0.0420675	0.0726151	0.167324
Mean thickness of S-orbital-lateral (left hemisphere)	0.203697	0.209299	0.067909	0.286761	0.320135	0.21756	0.0974245
Mean thickness of S-orbital-med-olfact (left hemisphere)	-0.115674	-0.178217	-0.0646587	-0.114057	-0.206189	-0.135759	0.0563307
Mean thickness of S-orbital-H-Shaped (left hemisphere)	-0.332886	-0.384407	-0.154858	-0.326122	-0.119254	-0.263505	0.118284
Mean thickness of S-parieto-occipital (left hemisphere)	-0.484705	-0.529228	-0.300665	-0.672056	-0.572758	-0.511882	0.136943
Mean thickness of S-pericallosal (left hemisphere)	-0.184	-0.331444	-0.352811	-0.220108	-0.419555	-0.301584	0.0973363
Mean thickness of S-postcentral (left hemisphere)	-0.450524	-0.333516	0.271591	-0.282388	-0.219526	-0.202873	0.27844
Mean thickness of S-precentral-inf-part (left hemisphere)	0.244069	0.489491	0.465016	0.246498	0.277646	0.344544	0.122175
Mean thickness of S-precentral-sup-part (left hemisphere)	-0.270992	-0.1853	-0.0868134	-0.242291	-0.290678	-0.215215	0.0820378
Mean thickness of S-suborbital (left hemisphere)	-0.673298	-0.881935	-0.28288	-0.617839	-0.523803	-0.595951	0.218785
Mean thickness of S-subparietal (left hemisphere)	-0.543174	-0.370599	-0.365462	-0.439283	-0.246198	-0.392943	0.108978
Mean thickness of S-temporal-inf (left hemisphere)	-0.322106	-0.398978	-0.343053	-0.448752	-0.262417	-0.355061	0.0716238
Mean thickness of S-temporal-sup (left hemisphere)	-0.511606	-0.525075	-0.403542	-0.463688	-0.418225	-0.464427	0.0541899
Mean thickness of S-temporal-transverse (left hemisphere)	0.00779791	0.0140923	0.0529281	0.113901	0.0989402	0.0575319	0.0481502
Mean thickness of G+S-frontomargin (right hemisphere)	0.21744	0.0929576	0.165838	0.337	0.233222	0.209292	0.0899587
Mean thickness of G+S-occipital-inf (right hemisphere)	-0.241156	-0.370946	-0.505872	-0.444181	-0.340214	-0.380474	0.101124
Mean thickness of G+S-paracentral (right hemisphere)	0.149905	0.181497	-0.148799	0.191984	0.133067	0.101531	0.14193
Mean thickness of G+S-subcentral (right hemisphere)	0.152982	-0.111314	0.270131	0.250986	0.142232	0.141003	0.152134
Mean thickness of G+S-transv-frontopol (right hemisphere)	0.640542	0.641631	0.631974	0.709109	0.596375	0.643926	0.0408337
Mean thickness of G+S-cingul-Ant (right hemisphere)	-0.326631	-0.385042	-0.0640639	-0.19484	-0.0709345	-0.208302	0.145855
Mean thickness of G+S-cingul-Mid-Ant (right hemisphere)	0.26418	0.340447	0.153202	0.38552	0.36728	0.302126	0.0952449
Mean thickness of G+S-cingul-Mid-Post (right hemisphere)	0.530605	0.587834	0.22086	0.576261	0.562154	0.495543	0.15504
Mean thickness of G-cingul-Post-dorsal (right hemisphere)	0.41784	0.30304	0.0582946	0.19406	0.408958	0.276439	0.152181
Mean thickness of G-cingul-Post-ventral (right hemisphere)	0.0584074	-0.0951365	-0.465718	-0.149039	-0.195979	-0.169493	0.19127
Mean thickness of G-cuneus (right hemisphere)	-0.153786	-0.314814	-0.640343	-0.238842	-0.394788	-0.348515	0.186003
Mean thickness of G-front-inf-Opercular (right hemisphere)	0.627687	0.826822	0.551448	0.680808	0.712174	0.679788	0.102292
Mean thickness of G-front-inf-Orbital (right hemisphere)	0.144804	0.0422216	0.00654757	-0.0734892	0.0758039	0.0391776	0.0810343
Mean thickness of G-front-inf-Triangul (right hemisphere)	0.535734	0.450342	0.463254	0.606308	0.61196	0.53352	0.0763407
Mean thickness of G-front-middle (right hemisphere)	0.810389	0.88345	0.856387	0.97794	1	0.905633	0.0808118
Mean thickness of G-front-sup (right hemisphere)	0.538972	0.602055	0.404009	0.56958	0.681159	0.559155	0.101627
Mean thickness of G-Ins-lg+S-cent-ins (right hemisphere)	0.563482	0.450506	0.310723	0.553345	0.230656	0.421742	0.147543
Mean thickness of G-insular-short (right hemisphere)	0.126705	0.0895223	-0.0700507	0.0977118	0.164664	0.0817104	0.0897974
Mean thickness of G-occipital-middle (right hemisphere)	-0.239084	-0.443882	-0.484512	-0.266844	-0.258398	-0.338544	0.116038
Mean thickness of G-occipital-sup (right hemisphere)	-0.389319	-0.413141	-0.634398	-0.360399	-0.335923	-0.426636	0.119746
Mean thickness of G-oc-temp-lat-fusifor (right hemisphere)	0.124585	-0.103128	-0.336344	0.0635418	0.0333621	-0.0435965	0.183665
Mean thickness of G-oc-temp-med-Lingual (right hemisphere)	0.417395	0.344343	-0.363987	0.251893	0.132126	0.156354	0.309819
Mean thickness of G-oc-temp-med-Parahip (right hemisphere)	-0.264179	-0.314156	-0.67866	-0.324525	-0.302264	-0.376757	0.170305
Mean thickness of G-orbital (right hemisphere)	-0.295636	-0.392357	-0.658026	-0.395644	-0.196878	-0.387708	0.171792
Mean thickness of G-pariet-inf-Angular (right hemisphere)	-0.249862	-0.481941	-0.403198	-0.155735	0.0281557	-0.252516	0.20217
Mean thickness of G-pariet-inf-Supramar (right hemisphere)	0.391973	0.352864	0.372009	0.602836	0.457569	0.43545	0.101541
Mean thickness of G-parietal-sup (right hemisphere)	-0.443096	-0.416286	-0.576321	-0.447353	-0.157276	-0.408066	0.153333
Mean thickness of G-postcentral (right hemisphere)	0.0582595	-0.125187	0.182736	0.21686	0.136109	0.0937555	0.136072
Mean thickness of G-precentral (right hemisphere)	0.305522	0.282554	0.037181	0.267049	0.290262	0.236514	0.112291
Mean thickness of G-precuneus (right hemisphere)	-0.279171	-0.397006	-0.449584	-0.431509	-0.0918696	-0.329828	0.148647
Mean thickness of G-rectus (right hemisphere)	0.17979	0.130736	0.146015	0.252511	0.301186	0.202047	0.0726213
Mean thickness of G-subcallosal (right hemisphere)	0.72996	0.801174	0.531112	0.683716	0.506637	0.65052	0.127544
Mean thickness of G-temp-sup-G-T-transv (right hemisphere)	0.0690387	0.0515819	-0.0204054	0.155763	-0.0363887	0.0439179	0.0771131
Mean thickness of G-temp-sup-Lateral (right hemisphere)	0.141503	0.160451	0.357571	0.438323	0.309077	0.281385	0.12786
Mean thickness of G-temp-sup-Plan-polar (right hemisphere)	0.408459	0.342126	0.232081	0.409487	0.283917	0.335214	0.077777
Mean thickness of G-temp-sup-Plan-tempo (right hemisphere)	0.641644	0.718774	0.874352	0.898064	0.593287	0.745224	0.136517
Mean thickness of G-temporal-inf (right hemisphere)	-0.249501	-0.36245	-0.412245	-0.390445	-0.0652382	-0.295976	0.143406
Mean thickness of G-temporal-middle (right hemisphere)	-0.116753	-0.126469	-0.0685779	-0.0246211	0.137088	-0.0398667	0.106983
Mean thickness of Lat-Fis-ant-Horizont (right hemisphere)	0.218797	0.110847	0.175689	0.0254018	0.166569	0.139461	0.0744475
Mean thickness of Lat-Fis-ant-Vertical (right hemisphere)	0.570658	0.639429	0.324601	0.582448	0.5659	0.536607	0.122104
Mean thickness of Lat-Fis-post (right hemisphere)	0.721487	0.535646	0.465148	0.699809	0.335093	0.551437	0.162351
Mean thickness of Pole-occipital (right hemisphere)	-0.0678479	-0.294973	-0.473929	-0.101393	-0.20992	-0.229613	0.163522
Mean thickness of Pole-temporal (right hemisphere)	-0.131137	-0.0602379	-0.25866	-0.0657491	-0.0480703	-0.112771	0.087718
Mean thickness of S-calcarine (right hemisphere)	0.386422	0.317563	-0.11718	0.445008	0.188887	0.24414	0.223376
Mean thickness of S-central (right hemisphere)	0.212827	0.254512	0.357849	0.552164	0.214216	0.318314	0.143425
Mean thickness of S-cingul-Marginalis (right hemisphere)	0.0572538	0.242368	0.244801	0.137472	0.357156	0.20781	0.114544
Mean thickness of S-circular-insula-ant (right hemisphere)	-0.165737	0.0142849	-0.29735	-0.171425	-0.209633	-0.165972	0.113676
Mean thickness of S-circular-insula-inf (right hemisphere)	1	1	0.918508	1	0.663576	0.916417	0.145681
Mean thickness of S-circular-insula-sup (right hemisphere)	0.777082	0.844368	0.425013	0.822377	0.541629	0.682094	0.187654
Mean thickness of S-collat-transv-ant (right hemisphere)	0.0512934	0.0755807	-0.0382392	0.0759584	0.0430571	0.0415301	0.046919
Mean thickness of S-collat-transv-post (right hemisphere)	0.0524068	0.0879574	-0.217667	-0.155162	-0.150274	-0.0765476	0.137133
Mean thickness of S-front-inf (right hemisphere)	0.446199	0.584463	0.598422	0.663432	0.53448	0.565399	0.0809768
Mean thickness of S-front-middle (right hemisphere)	0.843342	0.834486	0.850862	0.924817	0.800332	0.850768	0.0456818
Mean thickness of S-front-sup (right hemisphere)	0.588667	0.80947	0.776172	0.647701	0.681335	0.700669	0.0911899
Mean thickness of S-interm-prim-Jensen (right hemisphere)	0.0938014	-0.0425202	-0.265167	0.182069	0.0953439	0.0127055	0.174895
Mean thickness of S-intrapariet+P-trans (right hemisphere)	-0.541627	-0.506475	-0.51704	-0.488579	-0.344542	-0.479652	0.0779305
Mean thickness of S-oc-middle+Lunatus (right hemisphere)	-0.326913	-0.289595	-0.501774	-0.283349	-0.370705	-0.354467	0.0894265
Mean thickness of S-oc-sup+transversal (right hemisphere)	-0.50481	-0.520499	-0.677452	-0.549963	-0.570186	-0.564582	0.0680087
Mean thickness of S-occipital-ant (right hemisphere)	0.131041	-0.00127323	0.156186	0.0595337	-0.0915556	0.0507863	0.100744
Mean thickness of S-oc-temp-lat (right hemisphere)	0.0102442	-0.196801	-0.209294	-0.051075	-0.120413	-0.113468	0.0940384
Mean thickness of S-oc-temp-med+Lingual (right hemisphere)	0.325754	0.339912	-0.412035	0.229588	0.054278	0.107499	0.311972
Mean thickness of S-orbital-lateral (right hemisphere)	0.20407	0.207703	0.249244	0.242784	0.251781	0.231117	0.0232996
Mean thickness of S-orbital-med-olfact (right hemisphere)	0.204909	0.17966	0.241874	0.331732	0.198293	0.231294	0.0605205
Mean thickness of S-orbital-H-Shaped (right hemisphere)	0.0180968	-0.0164002	-0.134077	-0.00353073	0.0720672	-0.0127687	0.0757693
Mean thickness of S-parieto-occipital (right hemisphere)	-0.0441145	-0.287122	-0.199865	-0.156168	-0.145962	-0.166646	0.0882744
Mean thickness of S-pericallosal (right hemisphere)	0.154643	-0.0145001	-0.415382	-0.0107656	0.104724	-0.0362562	0.224264
Mean thickness of S-postcentral (right hemisphere)	0.0608468	-0.00164689	0.308417	0.222684	0.188228	0.155706	0.125122
Mean thickness of S-precentral-inf-part (right hemisphere)	0.590371	0.700027	0.659694	0.572613	0.61084	0.626709	0.0523503
Mean thickness of S-precentral-sup-part (right hemisphere)	0.106435	0.0525136	0.0819063	-0.0480638	0.0112137	0.040801	0.0610471
Mean thickness of S-suborbital (right hemisphere)	-0.0707642	-0.148204	0.0338896	-0.0542682	-0.0754123	-0.0629519	0.065073
Mean thickness of S-subparietal (right hemisphere)	-0.627805	-0.523551	-0.547606	-0.571208	-0.329147	-0.519863	0.113406
Mean thickness of S-temporal-inf (right hemisphere)	-0.215299	-0.346582	-0.45042	-0.371028	-0.118408	-0.300348	0.132279
Mean thickness of S-temporal-sup (right hemisphere)	0.0566694	0.0017487	-0.0440156	0.100109	0.0928408	0.0414704	0.0616321
Mean thickness of S-temporal-transverse (right hemisphere)	-0.112608	-0.103095	0.0607177	0.00154718	-0.0514097	-0.0409694	0.0728844
