# Supplementary material for: Cardiometabolic health and physical robustness map onto distinct patterns of brain structure and neurotransmitter systems
Source: PLoS Biol. 2025 Nov 21;23(11):e3003498. doi: 10.1371/journal.pbio.3003498 (PMC12671889; doi:10.1371/journal.pbio.3003498)
Supplement: S2 File — (ZIP) [file pbio.3003498.s002.zip › supplementary_data/S74_Data.xlsx]

## Sheet: risk_f_r
Row	Raw CT Women LD1	Raw CT Men LD1	Raw CT Main/Mixed LD1	Pro CT Women LD1	Pro CT Men LD1	Pro CT Main/Mixed LD1	Cor CT Women LD1	Cor CT Men LD1	Cor CT Main/Mixed LD1	Raw GMV Women LD2	Raw GMV Men LD2	Raw GMV Main/Mixed LD2	Pro GMV Women LD1	Pro GMV Men LD1	Pro GMV Main/Mixed LD1	Cor GMV Women LD1	Cor GMV Men LD1	Cor GMV Main/Mixed LD1
Subcortex-Cerebellum Vol Main/Mixed LD1	0.714807	0.681567	0.692703	0.709786	0.670311	0.68842	0.714865	0.672861	0.689807	0.679147	0.627402	0.64447	0.648744	0.679453	0.834921	0.69065	0.678595	0.70133
Subcortex-Cerebellum Vol Main/Mixed LD2	0.763112	0.844528	0.851215	0.752944	0.838419	0.851597	0.761075	0.843039	0.852971	0.745838	0.796545	0.794049	0.794154	0.73346	0.649521	0.739042	0.739786	0.713555
Subcortex-Cerebellum Vol Main/Mixed LD3	0.138198	0.230244	0.236853	0.153235	0.280041	0.263171	0.140583	0.280086	0.26144	0.238967	0.157202	0.248491	0.265271	0.0511172	0.0937288	0.264965	0.0376518	0.108418
Subcortex-Cerebellum Vol Main/Mixed LD4	-0.135576	-0.14409	-0.183131	-0.148898	-0.178498	-0.204065	-0.139508	-0.181915	-0.20476	-0.200236	-0.098596	-0.184199	-0.219313	-0.0280971	-0.03649	-0.199027	-0.00533645	-0.0901859
Subcortex-Cerebellum Vol Main/Mixed LD5	0.30511	0.349267	0.320525	0.294241	0.340305	0.322919	0.300927	0.349885	0.320425	0.288649	0.324283	0.317116	0.30917	0.344703	0.239749	0.28164	0.301634	0.293268

## Sheet: risk_f_p_Bonf
Row	Raw CT Women LD1	Raw CT Men LD1	Raw CT Main/Mixed LD1	Pro CT Women LD1	Pro CT Men LD1	Pro CT Main/Mixed LD1	Cor CT Women LD1	Cor CT Men LD1	Cor CT Main/Mixed LD1	Raw GMV Women LD2	Raw GMV Men LD2	Raw GMV Main/Mixed LD2	Pro GMV Women LD1	Pro GMV Men LD1	Pro GMV Main/Mixed LD1	Cor GMV Women LD1	Cor GMV Men LD1	Cor GMV Main/Mixed LD1
Subcortex-Cerebellum Vol Main/Mixed LD1	5.89743e-13	1.68874e-11	4.13502e-12	1.00857e-12	4.77075e-11	6.31995e-12	5.86039e-13	3.78564e-11	5.5131e-12	2.11941e-11	1.70836e-09	3.34446e-10	3.09342e-10	2.05973e-11	7.08308e-21	7.05986e-12	2.23143e-11	1.7198e-12
Subcortex-Cerebellum Vol Main/Mixed LD2	1.74664e-15	1.73767e-21	2.06197e-22	6.64185e-15	6.33039e-21	1.88852e-22	2.2945e-15	2.39357e-21	1.3736e-22	1.6267e-14	1.28933e-17	1.15837e-17	1.88681e-17	7.23198e-14	2.19028e-10	3.72871e-14	3.40935e-14	4.69725e-13
Subcortex-Cerebellum Vol Main/Mixed LD3	0.237042	0.0468925	0.0393956	0.18934	0.0149579	0.0216245	0.228969	0.014941	0.0225343	0.0389442	0.178002	0.0304288	0.0214425	0.663173	0.420623	0.021599	0.748429	0.351204
Subcortex-Cerebellum Vol Main/Mixed LD4	0.246143	0.217446	0.113315	0.202326	0.125472	0.0770323	0.232584	0.118281	0.0760102	0.0849864	0.400024	0.111192	0.0586922	0.810882	0.754323	0.0869247	0.963757	0.438474
Subcortex-Cerebellum Vol Main/Mixed LD5	0.00777374	0.00213144	0.0047599	0.0103952	0.0028142	0.00443926	0.00870459	0.00209031	0.0047737	0.0120223	0.00453496	0.00525184	0.00695498	0.00245791	0.0369813	0.0143699	0.00854068	0.0101382
