# Supplementary material for: Cardiometabolic health and physical robustness map onto distinct patterns of brain structure and neurotransmitter systems
Source: PLoS Biol. 2025 Nov 21;23(11):e3003498. doi: 10.1371/journal.pbio.3003498 (PMC12671889; doi:10.1371/journal.pbio.3003498)
Supplement: S2 File — (ZIP) [file pbio.3003498.s002.zip › supplementary_data/S55_Data.xlsx]

## Sheet: brain_within_CT_r
Row	Raw_CT_Men_LD2	Raw_CT_Combined_LD2	Proportional_CT_Men_LD2	Proportional_CT_Combined_LD2	Corrected_CT_Men_LD2	Corrected_CT_Combined_LD2
Raw_CT_Men_LD2		0.812468	0.817558	0.695414	0.70649	0.674314
Raw_CT_Combined_LD2	0.812468		0.821301	0.921525	0.811751	0.912948
Proportional_CT_Men_LD2	0.817558	0.821301		0.863599	0.934193	0.864019
Proportional_CT_Combined_LD2	0.695414	0.921525	0.863599		0.899112	0.986056
Corrected_CT_Men_LD2	0.70649	0.811751	0.934193	0.899112		0.90621
Corrected_CT_Combined_LD2	0.674314	0.912948	0.864019	0.986056	0.90621

## Sheet: brain_within_CT_p_Bonf
Row	Raw_CT_Men_LD2	Raw_CT_Combined_LD2	Proportional_CT_Men_LD2	Proportional_CT_Combined_LD2	Corrected_CT_Men_LD2	Corrected_CT_Combined_LD2
Raw_CT_Men_LD2		0	0	0	0	0
Raw_CT_Combined_LD2	0		0	0	0	0
Proportional_CT_Men_LD2	0	0		0	0	0
Proportional_CT_Combined_LD2	0	0	0		0	0
Corrected_CT_Men_LD2	0	0	0	0		0
Corrected_CT_Combined_LD2	0	0	0	0	0
