# Supplementary material for: Cardiometabolic health and physical robustness map onto distinct patterns of brain structure and neurotransmitter systems
Source: PLoS Biol. 2025 Nov 21;23(11):e3003498. doi: 10.1371/journal.pbio.3003498 (PMC12671889; doi:10.1371/journal.pbio.3003498)
Supplement: S2 File — (ZIP) [file pbio.3003498.s002.zip › supplementary_data/S5_Data.xlsx]

## Sheet: CT
id	Category	Subcategory	r_Cor_CT_Combined_LD1_avg_stable	r_Pro_CT_Combined_LD1_avg_stable	r_Raw_CT_Combined_LD1_avg_stable	p_value_Bonferroni_Cor_CT_Combined_LD1_avg_stable	p_value_Bonferroni_Pro_CT_Combined_LD1_avg_stable	p_value_Bonferroni_Raw_CT_Combined_LD1_avg_stable
margulies2016_fcgradient01_fsLR_32k	Brain function	FC Grad01	0.181353	0.14895	0.218706	88.5883	121.196	58.328
margulies2016_fcgradient02_fsLR_32k	Brain function	FC Grad02	-0.381656	-0.389548	-0.390094	42.5915	36.6839	42.282
margulies2016_fcgradient03_fsLR_32k	Brain function	FC Grad03	-0.188417	-0.196879	-0.163492	48.138	37.5094	66.2478
margulies2016_fcgradient04_fsLR_32k	Brain function	FC Grad04	0.212895	0.218819	0.161914	80.5395	72.5423	110.129
margulies2016_fcgradient05_fsLR_32k	Brain function	FC Grad05	0.565838	0.541749	0.57119	0.0257974	0.0515948	0.0257974
margulies2016_fcgradient06_fsLR_32k	Brain function	FC Grad06	-0.306256	-0.303148	-0.315226	51.3885	47.9574	38.6703
margulies2016_fcgradient07_fsLR_32k	Brain function	FC Grad07	0.0560034	0.0514014	0.0697171	193.403	189.998	193.661
margulies2016_fcgradient08_fsLR_32k	Brain function	FC Grad08	0.086319	0.0800026	0.0956621	175.19	179.163	162.704
margulies2016_fcgradient09_fsLR_32k	Brain function	FC Grad09	-0.0409203	-0.0421499	-0.0328201	220.852	217.163	229.107
margulies2016_fcgradient10_fsLR_32k	Brain function	FC Grad10	-0.209816	-0.204068	-0.22754	53.5296	60.7529	42.1788
xu2020_FChomology_fsLR_32k	Brain function	Functional homology	-0.211801	-0.187538	-0.237681	40.3214	54.3294	28.9189
hcps1200_megalpha_fsLR_4k	Brain function	MEG 1alpha	-0.373085	-0.343263	-0.433816	72.6455	80.6427	38.0512
hcps1200_megbeta_fsLR_4k	Brain function	MEG 2beta	-0.27319	-0.2642	-0.241773	116.269	113.457	127.104
hcps1200_megdelta_fsLR_4k	Brain function	MEG 3delta	0.476459	0.436686	0.497601	22.1858	32.8143	15.9944
hcps1200_meggamma1_fsLR_4k	Brain function	MEG 4low gamma	0.220927	0.197721	0.264008	143.098	153.004	115.211
hcps1200_meggamma2_fsLR_4k	Brain function	MEG 5high gamma	0.466815	0.438156	0.462469	12.3828	16.2524	12.7955
hcps1200_megtheta_fsLR_4k	Brain function	MEG 6theta	0.237917	0.222154	0.292274	144.698	150.322	106.853
hcps1200_megtimescale_fsLR_4k	Brain function	MEG intts	0.474094	0.428374	0.488103	21.0507	33.3303	16.304
mueller2013_intersubjvar_fsLR_164k	Brain function	RSFC intvar	0.118956	0.0877695	0.158382	147.226	170.392	120.603
sydnor2021_SAaxis_fsLR_32k	Brain function	Sensory-association	0.324008	0.276729	0.373469	43.8298	65.577	26.7003
hcps1200_thickness_fsLR_32k	Brain structure	CT	0.706224	0.67155	0.730686	0.0257974	0.0257974	0.0257974
reardon2018_scalinghcp_civet_41k	Brain structure	Expansion	-0.188317	-0.201575	-0.166554	47.8026	40.4762	62.0428
reardon2018_scalingnih_civet_41k	Brain structure	Expansion	0.0311076	0.02868	0.0654024	215.873	221.161	175.861
reardon2018_scalingpnc_civet_41k	Brain structure	Expansion	-0.115073	-0.127438	-0.0763399	129.09	115.727	171.966
xu2020_evoexp_fsLR_32k	Brain structure	Expansion	0.0758	0.0579965	0.105114	135.514	164.846	94.367
hcps1200_myelinmap_fsLR_32k	Brain structure	T1w/T2w	-0.38832	-0.361342	-0.426214	17.8518	27.0873	7.24908
neurosynth_cogpc1_MNI152_2mm	Cognition	PC1 Cognition	-0.235506	-0.209426	-0.249618	92.8449	104.093	85.4153
abagen_genepc1_fsaverage_10k	Genetics	PC1 Allen	-0.625297	-0.599061	-0.646758	0.0257974	0.10319	0.0257974
castrillon2023_cmrglc_MNI152_3mm	Metabolism	Glucose	-0.316282	-0.324194	-0.281489	6.9911	4.92731	11.841
raichle_cmrglc_fsLR_164k	Metabolism	Glucose	-0.642724	-0.628852	-0.628113	0.0257974	0.0257974	0.0257974
raichle_cmr02_fsLR_164k	Metabolism	Oxygen	-0.607662	-0.581326	-0.598902	0.283772	0.361164	0.128987
beliveau2017_cumi101_fsaverage_164k	Molecular	5-HT1a	0.708846	0.685341	0.731801	0.0257974	0.0257974	0.0257974
savli2012_way100635_MNI152_3mm	Molecular	5-HT1a	0.599135	0.582751	0.629798	0.0257974	0.0257974	0.0257974
beliveau2017_az10419369_fsaverage_164k	Molecular	5-HT1b	-0.423605	-0.425015	-0.412644	9.57084	9.13229	6.52675
gallezot2010_p943_MNI152_1mm	Molecular	5-HT1b	-0.427174	-0.426909	-0.42824	3.45685	2.83772	1.59944
savli2012_p943_MNI152_3mm	Molecular	5-HT1b	-0.298913	-0.302871	-0.28625	29.5122	25.1267	27.2163
beliveau2017_cimbi36_fsaverage_164k	Molecular	5-HT2a	0.0691986	0.0528622	0.0830707	184.632	202.794	171.321
savli2012_altanserin_MNI152_3mm	Molecular	5-HT2a	0.0260759	0.00890793	0.0469379	227.765	246.752	204.367
beliveau2017_sb207145_fsaverage_164k	Molecular	5-HT4	0.405373	0.380691	0.419771	11.1445	13.2857	6.83632
radnakrishnan2018_gsk215083_MNI152_1mm	Molecular	5-HT6	0.0280052	0.0116806	0.0570179	224.567	244.843	192.397
beliveau2017_dasb_fsaverage_164k	Molecular	5-HTT	0.540907	0.53779	0.516394	1.0319	0.283772	1.18668
fazio2016_madam_MNI152_3mm	Molecular	5-HTT	0.274743	0.262193	0.281754	44.8101	47.1061	47.1319
savli2012_dasb_MNI152_3mm	Molecular	5-HTT	0.543012	0.533112	0.533168	0.851315	0.0773923	0.980302
laurikainen2018_fmpepd2_MNI152_1mm	Molecular	CB1	-0.0686215	-0.0769422	-0.0303709	182.052	167.838	224.154
normandin2015_omar_MNI152_1mm	Molecular	CB1	0.340751	0.325642	0.367403	8.66793	11.7378	5.21108
kim2020_ps13_MNI152_2mm	Molecular	COX-1	-0.256159	-0.244698	-0.312002	46.9513	55.6192	9.69983
kaller2017_sch23390_MNI152_3mm	Molecular	D1	0.349849	0.331018	0.366389	15.2979	14.4466	9.46765
alarkurtti2015_raclopride_MNI152_3mm	Molecular	D2	-0.197975	-0.196673	-0.179191	68.26	71.3299	92.5869
jaworska2020_fallypride_MNI152_1mm	Molecular	D2	0.542032	0.515812	0.582446	1.90901	2.68293	0.154785
malen2022_raclopride_MNI152_2mm	Molecular	D2	0.229557	0.213844	0.243687	21.644	23.3983	10.0352
sandiego2015_flb457_MNI152_1mm	Molecular	D2	0.563789	0.543079	0.604081	0.335366	0.206379	0.154785
smith2017_flb457_MNI152_1mm	Molecular	D2	0.501242	0.476359	0.529844	4.33397	4.12759	0.644936
dukart2018_fpcit_MNI152_3mm	Molecular	DAT	0.570965	0.552717	0.5754	0.0257974	0.0257974	0.0257974
sasaki2012_fepe2i_MNI152_1mm	Molecular	DAT	0.0886777	0.0818064	0.0898185	148.774	153.933	152.231
dukart2018_flumazenil_MNI152_3mm	Molecular	GABAa	-0.0484334	-0.0413988	-0.0493225	218.478	223.122	212.184
lukow2022_ro154513_MNI152_2mm	Molecular	GABAa	0.612483	0.587051	0.635729	0.0257974	0.0257974	0.0257974
norgaard2021_flumazenil_fsaverage_164k	Molecular	GABAa	-0.098103	-0.10073	-0.112801	156.668	155.429	140.751
gallezot2017_gsk189254_MNI152_1mm	Molecular	H3	0.169526	0.164297	0.1941	128.549	126.201	96.2244
wey2016_martinostat_MNI152_2mm	Molecular	HDAC	-0.40218	-0.396234	-0.385042	0.0257974	0.0257974	0.0257974
vijay2018_ly2795050_MNI152_2mm	Molecular	KOR	0.242778	0.24347	0.279502	95.3215	86.2408	67.2539
naganawa2020_lsn3172176_MNI152_1mm	Molecular	M1	-0.117712	-0.114652	-0.0969265	94.8829	96.1212	103.319
kantonen2020_carfentanil_MNI152_3mm	Molecular	MOR	0.420877	0.394414	0.46057	24.5591	32.1694	12.228
turtonen2020_carfentanil_MNI152_1mm	Molecular	MOR	0.385413	0.355037	0.428698	39.0057	49.2215	24.0948
ding2010_mrb_MNI152_1mm	Molecular	NET	-0.22252	-0.198731	-0.204501	84.7703	96.0438	103.344
hesse2017_methylreboxetine_MNI152_3mm	Molecular	NET	0.272514	0.29284	0.286037	12.7181	7.30067	12.3312
galovic2021_ge179_MNI152_1mm	Molecular	NMDA	0.342017	0.327381	0.35982	9.23548	12.228	7.68763
finnema2016_ucbj_MNI152_1mm	Molecular	SV2a	-0.0673037	-0.0605317	-0.0536933	154.269	163.298	163.298
lois2018_pbr28_MNI152_2mm	Molecular	TSPO	0.53564	0.519433	0.543085	0.0515948	0.0257974	0.0515948
aghourian2017_feobv_MNI152_1mm	Molecular	VAChT	0.525384	0.52532	0.523692	5.21108	3.19888	5.49485
bedard2019_feobv_MNI152_1mm	Molecular	VAChT	0.72936	0.711316	0.729386	0.0257974	0.0257974	0.0257974
tuominen_feobv_MNI152_2mm	Molecular	VAChT	0.552308	0.561828	0.547717	0.0257974	0.0257974	0.0257974
hillmer2016_flubatine_MNI152_1mm	Molecular	a4b2	-0.207937	-0.205267	-0.173713	89.4397	83.2483	102.829
dubois2015_abp688_MNI152_1mm	Molecular	mGluR5	0.350414	0.330026	0.3651	15.659	18.213	10.3448
rosaneto_abp688_MNI152_1mm	Molecular	mGluR5	0.21555	0.201982	0.229724	63.1779	67.1765	55.9804
smart2019_abp688_MNI152_1mm	Molecular	mGluR5	0.263807	0.253107	0.292124	24.4818	26.4166	15.2979
raichle_cbf_fsLR_164k	Physiology	Blood flow	-0.249623	-0.235986	-0.235302	76.5925	80.359	83.2741
satterthwaite2014_meancbf_MNI152_1mm	Physiology	Blood flow	0.0303084	0.0175585	0.0477301	228.385	240.071	214.196
raichle_cbv_fsLR_164k	Physiology	Blood vol	0.201699	0.210142	0.175596	91.1423	80.6685	113.173

## Sheet: GMV
id	Category	Subcategory	r_Corrected_GMV_Combined_LD1	r_Proportional_GMV_Combined_LD1	r_Raw_GMV_Combined_LD2	p_value_Bonferroni_Corrected_GMV_Combined_LD1	p_value_Bonferroni_Proportional_GMV_Combined_LD1	p_value_Bonferroni_Raw_GMV_Combined_LD2
margulies2016_fcgradient01_fsLR_32k	Brain function	FC Grad01	0.185493	0.271083	-0.0474671	61.3721	16.0202	196.215
margulies2016_fcgradient02_fsLR_32k	Brain function	FC Grad02	-0.191849	-0.0227071	0.0230279	112.812	239.142	239.993
margulies2016_fcgradient03_fsLR_32k	Brain function	FC Grad03	-0.152851	-0.116359	-0.12508	61.0367	122.641	64.6225
margulies2016_fcgradient04_fsLR_32k	Brain function	FC Grad04	-0.400941	-0.547598	-0.2773	2.08959	0.0257974	13.8274
margulies2016_fcgradient05_fsLR_32k	Brain function	FC Grad05	0.225438	0.378528	0.191723	47.6736	5.9592	48.8087
margulies2016_fcgradient06_fsLR_32k	Brain function	FC Grad06	-0.250931	-0.197808	-0.233555	54.4068	87.1437	42.3336
margulies2016_fcgradient07_fsLR_32k	Brain function	FC Grad07	-0.320094	-0.37587	-0.0615521	5.39166	5.46905	166.909
margulies2016_fcgradient08_fsLR_32k	Brain function	FC Grad08	0.0928974	0.251587	0.378874	133.347	18.8321	0.0257974
margulies2016_fcgradient09_fsLR_32k	Brain function	FC Grad09	-0.129738	-0.266239	-0.329846	98.8299	12.6665	1.72843
margulies2016_fcgradient10_fsLR_32k	Brain function	FC Grad10	-0.182056	-0.237666	-0.326378	59.1277	18.4968	0.0257974
xu2020_FChomology_fsLR_32k	Brain function	Functional homology	-0.231872	-0.326097	-0.0993265	21.8504	11.0413	110.387
hcps1200_megalpha_fsLR_4k	Brain function	MEG 1alpha	0.0169161	0.0879584	0.19494	246.907	201.349	122.796
hcps1200_megbeta_fsLR_4k	Brain function	MEG 2beta	0.105502	0.0729648	0.0422089	188.734	203.413	224.489
hcps1200_megdelta_fsLR_4k	Brain function	MEG 3delta	-0.0613036	-0.152242	-0.203112	218.427	157.519	106.698
hcps1200_meggamma1_fsLR_4k	Brain function	MEG 4low gamma	-0.110467	-0.205672	-0.284384	178.983	118.359	46.2806
hcps1200_meggamma2_fsLR_4k	Brain function	MEG 5high gamma	-0.032068	-0.0759328	-0.257508	235.195	207.024	54.3552
hcps1200_megtheta_fsLR_4k	Brain function	MEG 6theta	-0.0144806	-0.0964783	-0.181986	248.687	195.519	132.134
hcps1200_megtimescale_fsLR_4k	Brain function	MEG intts	-0.0824874	-0.118998	-0.225533	203.206	178.183	84.6155
mueller2013_intersubjvar_fsLR_164k	Brain function	RSFC intvar	0.346842	0.449959	0.14446	9.41606	2.11539	83.6868
sydnor2021_SAaxis_fsLR_32k	Brain function	Sensory-association	0.232569	0.305387	-0.0209364	63.3843	25.7974	235.866
hcps1200_thickness_fsLR_32k	Brain structure	CT	0.264017	0.325149	0.0617685	49.3505	23.6304	183.91
reardon2018_scalinghcp_civet_41k	Brain structure	Expansion	-0.000696274	0.0651349	-0.0396915	256.994	169.824	194.203
reardon2018_scalingnih_civet_41k	Brain structure	Expansion	0.39943	0.584953	0.237211	0.180582	0.0257974	10.8091
reardon2018_scalingpnc_civet_41k	Brain structure	Expansion	0.194718	0.349938	0.110648	42.2304	3.86961	90.162
xu2020_evoexp_fsLR_32k	Brain structure	Expansion	0.234988	0.348016	0.0425013	10.2158	4.59194	173.023
hcps1200_myelinmap_fsLR_32k	Brain structure	T1w/T2w	-0.180316	-0.238052	0.0536199	89.3623	60.4434	194.977
neurosynth_cogpc1_MNI152_2mm	Cognition	PC1 Cognition	0.0779323	0.0707305	0.0958027	196.035	190.488	160.976
abagen_genepc1_fsaverage_10k	Genetics	PC1 Allen	-0.163686	-0.147093	-0.0244249	126.923	145.11	233.905
castrillon2023_cmrglc_MNI152_3mm	Metabolism	Glucose	-0.0130588	-0.0615021	-0.241213	240.69	174.907	5.21108
raichle_cmrglc_fsLR_164k	Metabolism	Glucose	-0.236277	-0.278515	-0.17453	70.3496	37.4579	63.9002
raichle_cmr02_fsLR_164k	Metabolism	Oxygen	-0.212746	-0.26004	-0.0451862	69.3693	38.5155	187.831
beliveau2017_cumi101_fsaverage_164k	Molecular	5-HT1a	0.38046	0.453634	0.274657	14.0596	4.46295	33.5108
savli2012_way100635_MNI152_3mm	Molecular	5-HT1a	0.416312	0.49381	0.259649	4.79832	1.0061	30.2604
beliveau2017_az10419369_fsaverage_164k	Molecular	5-HT1b	-0.305515	-0.481045	-0.410598	12.1248	0.0257974	0.0515948
gallezot2010_p943_MNI152_1mm	Molecular	5-HT1b	-0.238773	-0.34275	-0.423524	19.4255	2.52815	0.0257974
savli2012_p943_MNI152_3mm	Molecular	5-HT1b	0.0147186	-0.116016	-0.207603	239.374	118.204	29.3575
beliveau2017_cimbi36_fsaverage_164k	Molecular	5-HT2a	0.225818	0.312066	0.0100185	38.6445	7.45545	243.528
savli2012_altanserin_MNI152_3mm	Molecular	5-HT2a	0.348964	0.401408	0.0636158	5.75282	2.63134	168.019
beliveau2017_sb207145_fsaverage_164k	Molecular	5-HT4	0.477322	0.598036	0.314419	1.16088	0.541746	9.20968
radnakrishnan2018_gsk215083_MNI152_1mm	Molecular	5-HT6	0.156735	0.220505	-0.044571	73.729	41.508	172.327
beliveau2017_dasb_fsaverage_164k	Molecular	5-HTT	-0.223713	-0.358724	-0.0518313	63.7454	18.5483	182.13
fazio2016_madam_MNI152_3mm	Molecular	5-HTT	-0.349265	-0.400693	-0.169253	3.14729	0.670733	69.2919
savli2012_dasb_MNI152_3mm	Molecular	5-HTT	-0.159664	-0.300004	-0.112177	111.109	40.0892	124.55
laurikainen2018_fmpepd2_MNI152_1mm	Molecular	CB1	0.211285	0.195442	-0.12525	48.8861	86.0086	103.551
normandin2015_omar_MNI152_1mm	Molecular	CB1	0.216748	0.171799	-0.106462	37.9996	83.4547	109.51
kim2020_ps13_MNI152_2mm	Molecular	COX-1	-0.153148	-0.190464	0.156335	74.8125	57.4251	79.3013
kaller2017_sch23390_MNI152_3mm	Molecular	D1	0.0840362	0.100049	0.0562434	161.982	144.904	189.147
alarkurtti2015_raclopride_MNI152_3mm	Molecular	D2	0.288683	0.289999	0.308841	16.9747	22.9081	1.31567
jaworska2020_fallypride_MNI152_1mm	Molecular	D2	0.45429	0.550746	0.275317	2.9667	0.515948	29.3059
malen2022_raclopride_MNI152_2mm	Molecular	D2	0.284914	0.363959	0.400575	0.10319	0.180582	0.0257974
sandiego2015_flb457_MNI152_1mm	Molecular	D2	0.401894	0.491404	0.22167	9.72563	2.038	51.7238
smith2017_flb457_MNI152_1mm	Molecular	D2	0.446263	0.505068	0.264922	3.12149	1.36726	33.5882
dukart2018_fpcit_MNI152_3mm	Molecular	DAT	0.0428197	0.0337554	0.238065	217.266	223.509	26.3908
sasaki2012_fepe2i_MNI152_1mm	Molecular	DAT	0.144715	0.15832	0.297385	84.4092	83.6094	0.0257974
dukart2018_flumazenil_MNI152_3mm	Molecular	GABAa	-0.0331414	-0.131997	-0.212001	217.756	92.3032	26.3908
lukow2022_ro154513_MNI152_2mm	Molecular	GABAa	0.181815	0.195125	-0.0315087	100.662	89.3365	221.187
norgaard2021_flumazenil_fsaverage_164k	Molecular	GABAa	-0.133822	-0.294095	-0.32155	111.935	12.7181	0.928707
gallezot2017_gsk189254_MNI152_1mm	Molecular	H3	-0.166764	-0.219739	-0.404745	67.5892	60.2112	0.0257974
wey2016_martinostat_MNI152_2mm	Molecular	HDAC	-0.208964	-0.292909	-0.408046	8.30677	0.386961	0.0257974
vijay2018_ly2795050_MNI152_2mm	Molecular	KOR	0.146251	0.0868003	-0.178552	117.662	183.213	91.684
naganawa2020_lsn3172176_MNI152_1mm	Molecular	M1	0.0266944	0.0346291	-0.237901	217.472	189.611	2.9925
kantonen2020_carfentanil_MNI152_3mm	Molecular	MOR	0.210447	0.153828	-0.0591559	79.7398	134.095	199.208
turtonen2020_carfentanil_MNI152_1mm	Molecular	MOR	0.237737	0.169838	-0.0552824	65.8866	126.201	205.038
ding2010_mrb_MNI152_1mm	Molecular	NET	0.0898853	0.0333565	-0.0407016	170.263	228.462	213.241
hesse2017_methylreboxetine_MNI152_3mm	Molecular	NET	0.174638	0.0998091	0.0654526	39.9344	115.547	143.15
galovic2021_ge179_MNI152_1mm	Molecular	NMDA	0.167438	0.257231	0.0439362	73.3421	19.735	187.805
finnema2016_ucbj_MNI152_1mm	Molecular	SV2a	0.0107484	0.0430577	-0.209034	239.916	172.172	4.30817
lois2018_pbr28_MNI152_2mm	Molecular	TSPO	0.0658144	0.0315206	0.198262	199.491	224.412	45.584
aghourian2017_feobv_MNI152_1mm	Molecular	VAChT	0.114593	-0.0330962	0.011863	175.474	232.77	247.733
bedard2019_feobv_MNI152_1mm	Molecular	VAChT	0.276784	0.147525	0.266908	33.4335	128.91	21.5408
tuominen_feobv_MNI152_2mm	Molecular	VAChT	0.147987	-0.0151944	0.114001	122.744	246.288	140.003
hillmer2016_flubatine_MNI152_1mm	Molecular	a4b2	0.0898715	0.0437683	-0.112103	151.689	212.003	123.802
dubois2015_abp688_MNI152_1mm	Molecular	mGluR5	0.170097	0.116853	-0.0942664	66.6863	131.696	122.202
rosaneto_abp688_MNI152_1mm	Molecular	mGluR5	0.123623	0.0599846	-0.110406	95.7342	186.154	96.3276
smart2019_abp688_MNI152_1mm	Molecular	mGluR5	0.201598	0.162783	-0.0514288	34.6201	94.367	175.164
raichle_cbf_fsLR_164k	Physiology	Blood flow	-0.327183	-0.514084	-0.25663	18.471	1.28987	17.7228
satterthwaite2014_meancbf_MNI152_1mm	Physiology	Blood flow	0.101816	0.0796988	-0.03279	142.376	169.85	213.319
raichle_cbv_fsLR_164k	Physiology	Blood vol	-0.329056	-0.333041	-0.170897	15.0399	15.8912	62.3524
