# Supplementary material for: Cardiometabolic health and physical robustness map onto distinct patterns of brain structure and neurotransmitter systems
Source: PLoS Biol. 2025 Nov 21;23(11):e3003498. doi: 10.1371/journal.pbio.3003498 (PMC12671889; doi:10.1371/journal.pbio.3003498)
Supplement: S2 File — (ZIP) [file pbio.3003498.s002.zip › supplementary_data/S41_Data.xlsx]

## Sheet: correl
0.129805	0.129855	0.129982	0.130289	0.130959	0.132107	0.13325	0.132112	0.122521	0.0990469
0.130069	0.130118	0.130244	0.130548	0.131212	0.132346	0.133461	0.132279	0.122671	0.0992142
0.130851	0.130899	0.131021	0.131317	0.131962	0.133057	0.134091	0.132776	0.123119	0.0997162
0.133074	0.133119	0.133231	0.133505	0.134098	0.135087	0.135893	0.134204	0.124414	0.101187
0.138658	0.138695	0.138788	0.139014	0.139498	0.140246	0.140497	0.13788	0.127821	0.105199
0.148828	0.148857	0.148929	0.149102	0.149446	0.149821	0.14908	0.14481	0.134645	0.114145
0.1552	0.155223	0.155279	0.155405	0.155598	0.155492	0.153622	0.148547	0.140401	0.125509
0.117639	0.117702	0.117864	0.118265	0.119196	0.121039	0.123832	0.126916	0.128221	0.123194
0.0715204	0.0715595	0.0716612	0.0719248	0.0725992	0.0742706	0.0780824	0.0851654	0.0937795	0.0981961
0.0577144	0.0577277	0.0577626	0.0578548	0.0581026	0.0587833	0.0606273	0.0648813	0.0715029	0.0770003

## Sheet: simwx
0.712662	0.712704	0.712807	0.71304	0.713475	0.714245	0.71745	0.728859	0.742732	0.743838
0.713314	0.713354	0.713453	0.713675	0.71409	0.714826	0.717979	0.729298	0.743078	0.744135
0.71525	0.715285	0.715372	0.715564	0.715919	0.716558	0.71956	0.73061	0.744115	0.745024
0.720757	0.720779	0.720833	0.72095	0.721152	0.721544	0.724143	0.734434	0.747144	0.747627
0.734727	0.734726	0.734723	0.734707	0.734642	0.734598	0.736375	0.744772	0.755388	0.754762
0.762245	0.76224	0.762225	0.762188	0.762097	0.762008	0.763034	0.767932	0.774214	0.771474
0.798155	0.7982	0.798312	0.798582	0.799147	0.800032	0.800845	0.801886	0.803771	0.799953
0.798115	0.798215	0.798474	0.799118	0.800625	0.803727	0.809139	0.817296	0.825576	0.826989
0.77699	0.777089	0.777348	0.778019	0.779734	0.783949	0.793223	0.809035	0.826368	0.835929
0.801173	0.801231	0.801381	0.801769	0.802763	0.805225	0.810796	0.820951	0.833221	0.840851

## Sheet: simwy
0.78928	0.789318	0.789407	0.789571	0.78969	0.789339	0.791068	0.808128	0.840645	0.864288
0.789964	0.79	0.790082	0.790232	0.790324	0.789936	0.791607	0.808547	0.840945	0.864535
0.791986	0.792015	0.79208	0.79219	0.792206	0.791708	0.793212	0.809798	0.841842	0.865275
0.79767	0.79768	0.7977	0.797707	0.797528	0.79675	0.797817	0.813409	0.844435	0.867431
0.811588	0.811565	0.811502	0.81132	0.810785	0.809516	0.809719	0.822885	0.851278	0.873236
0.836494	0.836456	0.836356	0.836099	0.835451	0.834097	0.833547	0.842341	0.865486	0.885953
0.864652	0.864647	0.864632	0.864569	0.864291	0.863253	0.861273	0.864511	0.882558	0.903357
0.856071	0.856031	0.855927	0.855664	0.85503	0.853861	0.853941	0.863222	0.887232	0.913593
0.872028	0.871921	0.871644	0.870956	0.869368	0.866395	0.86364	0.868386	0.887541	0.914287
0.885947	0.88586	0.885635	0.88507	0.883729	0.881003	0.877378	0.877519	0.888338	0.908974

## Sheet: dist3
0.940322	0.940254	0.940085	0.939693	0.938914	0.937695	0.935277	0.92928	0.928198	0.946442
0.939726	0.93966	0.939495	0.939112	0.93835	0.937163	0.934801	0.92891	0.927909	0.946167
0.937962	0.9379	0.937746	0.937389	0.936681	0.935583	0.933385	0.927806	0.927045	0.945344
0.932992	0.932942	0.932817	0.932527	0.931954	0.931087	0.929331	0.924632	0.924547	0.942938
0.920749	0.92072	0.920646	0.920477	0.920152	0.919728	0.91894	0.916385	0.91796	0.936418
0.898753	0.898733	0.898686	0.89858	0.898396	0.898314	0.898846	0.900035	0.904385	0.921938
0.879061	0.879029	0.878951	0.878779	0.878506	0.878567	0.88049	0.884635	0.889499	0.902271
0.916534	0.916457	0.916261	0.915774	0.914649	0.912388	0.908533	0.902421	0.896181	0.89788
0.963423	0.963377	0.963256	0.962939	0.962109	0.95995	0.954611	0.943776	0.929533	0.920606
0.969764	0.96975	0.969711	0.969609	0.969326	0.968497	0.966051	0.959952	0.949942	0.941033

## Sheet: X
0	0.670603	0.891498	0.96426	0.988227	0.996122	0.998723	0.999579	0.999861	0.999954

## Sheet: Y
0	0.616893	0.853229	0.943771	0.978458	0.991747	0.996838	0.998789	0.999536	0.999822

## Sheet: X_selected_param
0.998723

## Sheet: Y_selected_param
0.978458
