# Supplementary material for: Cardiometabolic health and physical robustness map onto distinct patterns of brain structure and neurotransmitter systems
Source: PLoS Biol. 2025 Nov 21;23(11):e3003498. doi: 10.1371/journal.pbio.3003498 (PMC12671889; doi:10.1371/journal.pbio.3003498)
Supplement: S2 File — (ZIP) [file pbio.3003498.s002.zip › supplementary_data/S24_Data.xlsx]

## Sheet: brain_between_CT_GMV_r
Row	Raw_CT_Women_LD1	Raw_CT_Men_LD1	Raw_CT_Combined_LD1	Proportional_CT_Women_LD1	Proportional_CT_Men_LD1	Proportional_CT_Combined_LD1	Corrected_CT_Women_LD1	Corrected_CT_Men_LD1	Corrected_CT_Combined_LD1
Raw_GMV_Women_LD2	0.525733	0.470383	0.508957	0.528834	0.476615	0.503403	0.523922	0.478372	0.499269
Raw_GMV_Men_LD2	0.255028	0.261714	0.277956	0.264633	0.277919	0.28494	0.261132	0.272226	0.277705
Raw_GMV_Combined_LD2	0.389417	0.392112	0.411883	0.364889	0.403269	0.397637	0.362235	0.404397	0.396591
Proportional_GMV_Women_LD1	0.492339	0.460511	0.462787	0.50441	0.43097	0.468769	0.500042	0.434852	0.461387
Proportional_GMV_Men_LD1	0.196363	0.225223	0.202058	0.17829	0.183952	0.182391	0.174067	0.177841	0.182663
Proportional_GMV_Combined_LD1	0.311929	0.388189	0.356019	0.340023	0.344923	0.334151	0.333123	0.347268	0.331844
Corrected_GMV_Women_LD1	0.463204	0.415632	0.467778	0.490064	0.446369	0.46005	0.484783	0.452692	0.45183
Corrected_GMV_Men_LD1	0.203715	0.181489	0.190553	0.176177	0.157023	0.175258	0.17442	0.159722	0.172966
Corrected_GMV_Combined_LD1	0.355359	0.358542	0.354227	0.384043	0.307492	0.33823	0.379585	0.316809	0.339213

## Sheet: brain_between_CT_GMV_p_Bonf
Row	Raw_CT_Women_LD1	Raw_CT_Men_LD1	Raw_CT_Combined_LD1	Proportional_CT_Women_LD1	Proportional_CT_Men_LD1	Proportional_CT_Combined_LD1	Corrected_CT_Women_LD1	Corrected_CT_Men_LD1	Corrected_CT_Combined_LD1
Raw_GMV_Women_LD2	0.0923908	0.0461954	0.0461954	0.0461954	0.184782	0.184782	0.184782	0.138586	0.415758
Raw_GMV_Men_LD2	73.0349	57.9752	59.7306	51.1383	61.4399	50.6763	53.9562	67.8148	58.9915
Raw_GMV_Combined_LD2	5.86681	1.06249	2.12499	6.28257	2.21738	2.0326	6.69833	2.30977	3.64944
Proportional_GMV_Women_LD1	0.0923908	0.0461954	0.0461954	0.0461954	0.508149	0.0461954	0.0461954	0.323368	0.184782
Proportional_GMV_Men_LD1	158.589	120.893	154.246	185.382	180.624	188.108	188.292	195.684	184.181
Proportional_GMV_Combined_LD1	99.0429	44.3938	66.5675	69.6626	73.543	78.7169	68.9697	74.2822	84.9995
Corrected_GMV_Women_LD1	4.43476	4.43476	1.47825	1.57064	3.55704	2.58694	1.57064	2.81792	4.15758
Corrected_GMV_Men_LD1	127.592	134.198	141.312	158.312	203.906	162.146	159.559	202.151	168.983
Corrected_GMV_Combined_LD1	41.2987	30.0732	36.2634	25.5922	68.2306	44.3476	25.6846	67.2605	45.3177
