# Supplementary material for: Cardiometabolic health and physical robustness map onto distinct patterns of brain structure and neurotransmitter systems
Source: PLoS Biol. 2025 Nov 21;23(11):e3003498. doi: 10.1371/journal.pbio.3003498 (PMC12671889; doi:10.1371/journal.pbio.3003498)
Supplement: S2 File — (ZIP) [file pbio.3003498.s002.zip › supplementary_data/S30_Data.xlsx]

## Sheet: rf_loadings
Category	Label	split1	split2	split3	split4	split5	avg	stdv	Label_short
Body composition by impedance	Whole body fat mass	-0.90256	-0.890915	-0.899696	-0.889328	-0.893106	-0.895121	0.00573536	Whole body fat mass
Body size measures	Body mass index (BMI)	-0.90062	-0.889903	-0.902511	-0.887105	-0.892626	-0.894553	0.00672559	Body mass index (BMI)
Body size measures	Waist circumference	-0.866682	-0.8598	-0.865042	-0.851151	-0.855786	-0.859692	0.00643601	Waist circumference
Body size measures	Hip circumference	-0.844816	-0.828916	-0.842204	-0.828513	-0.83525	-0.83594	0.00746641	Hip circumference
Body composition by impedance	Body fat percentage	-0.817595	-0.813867	-0.816112	-0.81235	-0.816406	-0.815266	0.00211553	Body fat percentage
Body composition by impedance	Basal metabolic rate	-0.775149	-0.750501	-0.770233	-0.749094	-0.751974	-0.75939	0.0123078	Basal metabolic rate
Body composition by impedance	Whole body water mass	-0.679738	-0.653111	-0.674566	-0.651802	-0.654227	-0.662689	0.0133568	Whole body water mass
Body composition by impedance	Whole body fat-free mass	-0.679652	-0.652998	-0.674505	-0.651704	-0.654158	-0.662603	0.013367	Whole body fat-free mass
Body size measures	waist_to_hip	-0.468875	-0.475695	-0.469265	-0.461986	-0.46175	-0.467514	0.0058228	waist_to_hip
Blood pressure	Diastolic blood pressure, automated reading	-0.39209	-0.395172	-0.383637	-0.399452	-0.392795	-0.392629	0.00579206	Diastolic blood pressure, automated reading
Blood pressure	Systolic blood pressure, automated reading	-0.27748	-0.285756	-0.271106	-0.290254	-0.286807	-0.282281	0.00781111	Systolic blood pressure, automated reading
Blood pressure	Pulse rate, automated reading	-0.257118	-0.285412	-0.266046	-0.287041	-0.262052	-0.271534	0.0137922	Pulse rate, automated reading
Physical activity	Time spent watching television (TV)	-0.244868	-0.254096	-0.25704	-0.270551	-0.268575	-0.259026	0.0106385	Time spent watching television (TV)
Medical conditions	Number of self-reported non-cancer illnesses	-0.182426	-0.193094	-0.189996	-0.213144	-0.204076	-0.196547	0.0121077	Number of self-reported non-cancer illnesses
Medication	Taking other prescription medications	-0.183822	-0.173479	-0.19331	-0.19216	-0.191046	-0.186764	0.00829828	Taking other prescription medications
Diet	Variation in diet	-0.178208	-0.17936	-0.18557	-0.186577	-0.188734	-0.18369	0.00463962	Variation in diet
Diet	Major dietary changes in the last 5 years	-0.164623	-0.191219	-0.196241	-0.179398	-0.185156	-0.183327	0.012224	Major dietary changes in the last 5 years
Medications	Number of treatments/medications taken	-0.168068	-0.176159	-0.174779	-0.194222	-0.187287	-0.180103	0.0104847	Number of treatments/medications taken
Sleep	Nap during day	-0.129866	-0.140848	-0.137366	-0.166581	-0.157422	-0.146417	0.0151208	Nap during day
General health	Weight change compared with 1 year ago	-0.154277	-0.133952	-0.144487	-0.142372	-0.149623	-0.144942	0.00769164	Weight change compared with 1 year ago
Diet	Processed meat intake	-0.123857	-0.121288	-0.123431	-0.123486	-0.147136	-0.12784	0.0108343	Processed meat intake
Physical activity	Time spent using computer	-0.113492	-0.0920469	-0.111773	-0.103957	-0.137958	-0.111845	0.0168728	Time spent using computer
Operations	Number of operations, self-reported	-0.114732	-0.0976571	-0.117971	-0.102814	-0.106479	-0.107931	0.00837978	Number of operations, self-reported
Diet	Poultry intake	-0.0835637	-0.0822969	-0.0933451	-0.0951699	-0.112082	-0.0932915	0.0119595	Poultry intake
Physical activity	Time spent driving	-0.070578	-0.0684271	-0.0810189	-0.0739295	-0.0863112	-0.076053	0.00745872	Time spent driving
Residential air pollution	Particulate matter air pollution (pm2.5); 2010	-0.0825956	-0.0511049	-0.0990766	-0.053544	-0.0803946	-0.0733432	0.0205188	Particulate matter air pollution (pm2.5); 2010
Residential air pollution	Nitrogen oxides air pollution; 2010	-0.0806973	-0.0468157	-0.0970729	-0.051282	-0.07854	-0.0708816	0.0212385	Nitrogen oxides air pollution; 2010
Residential air pollution	Particulate matter air pollution (pm10); 2010	-0.055712	-0.038438	-0.0851042	-0.0558392	-0.0912489	-0.0652685	0.0221842	Particulate matter air pollution (pm10); 2010
Residential air pollution	Nitrogen dioxide air pollution; 2010	-0.0741242	-0.0382468	-0.0906786	-0.0400996	-0.0695807	-0.062546	0.0227447	Nitrogen dioxide air pollution; 2010
Residential air pollution	Particulate matter air pollution (pm10); 2007	-0.0678669	-0.0369173	-0.0817599	-0.038159	-0.0582357	-0.0565878	0.019301	Particulate matter air pollution (pm10); 2007
Diet	Pork intake	-0.0467592	-0.0438159	-0.0497669	-0.045284	-0.0815654	-0.0534383	0.0158769	Pork intake
Residential air pollution	Particulate matter air pollution (pm2.5) absorbance; 2010	-0.0519563	-0.0195613	-0.0758367	-0.0232333	-0.0641852	-0.0469546	0.0248454	Particulate matter air pollution (pm2.5) absorbance; 2010
Residential air pollution	Nitrogen dioxide air pollution; 2007	-0.0590952	-0.0243886	-0.073832	-0.0254654	-0.0514198	-0.0468402	0.0215677	Nitrogen dioxide air pollution; 2007
Diet	Coffee intake	-0.0359194	-0.0343877	-0.0356168	-0.0412912	-0.0244577	-0.0343346	0.00612588	Coffee intake
Smoking	Past tobacco smoking	-0.0624759	-0.0340338	-0.0172974	-0.0124565	-0.0323824	-0.0317292	0.0195628	Past tobacco smoking
Diet	Beef intake	-0.0223095	-0.0253761	-0.0297614	-0.00843728	-0.0704394	-0.0312647	0.0233071	Beef intake
Residential air pollution	Particulate matter air pollution 2.5-10um; 2010	-0.0159351	-0.00922751	-0.0428954	-0.0257558	-0.0605063	-0.030864	0.0208598	Particulate matter air pollution 2.5-10um; 2010
Diet	spread type - never rarely use spread	-0.0101994	-0.0296289	-0.0316746	-0.0330038	-0.0097286	-0.022847	0.011823	spread type - never rarely use spread
Diet	Salt added to food	-0.0142996	-0.0267681	-0.0280952	-0.00421224	-0.0332011	-0.0213153	0.0118185	Salt added to food
Diet	Water intake	-0.0198289	-0.0394872	-0.0132229	-0.0147588	-0.0165796	-0.0207755	0.0107456	Water intake
Smoking	Smoking status	-0.0491618	-0.020899	-0.00785737	-0.0019824	-0.0204469	-0.0200695	0.0181898	Smoking status
Smoking	Ever smoked	-0.043036	-0.017717	0.001043	0.00476511	-0.0148197	-0.0139529	0.0189472	Ever smoked
Residential air pollution	Traffic intensity on the nearest major road	0.0026391	0.00233528	-0.0212579	-0.00838127	-0.0421887	-0.0133707	0.0188452	Traffic intensity on the nearest major road
Sleep	Sleeplessness / insomnia	0.000789529	-0.0115348	0.00286032	-0.0261658	-0.0302131	-0.0128528	0.015111	Sleeplessness / insomnia
Confoundings	Site-11027.0	0	0	0	0	0	0	0	Site-11027.0
Confoundings	Site-11026.0	0	0	0	0	0	0	0	Site-11026.0
Confoundings	Site-11025.0	0	0	0	0	0	0	0	Site-11025.0
Confoundings	Age when attended assessment centre	0	0	0	0	0	0	0	Age when attended assessment centre
Diet	spread type - other type	-0.00514953	0.00938039	0.0145453	0.00139287	-0.0182043	0.000392948	0.012832	spread type - other type
Sleep	Sleep duration	0.00724803	-0.00210049	0.00435562	0.00304338	0.0261378	0.00773686	0.010829	Sleep duration
Diet	Bread intake	-0.00952585	0.0137918	0.00841991	0.0307024	0.0083895	0.0103556	0.0143934	Bread intake
Diet	Lamb/mutton intake	0.0184099	0.0306271	0.00652921	0.0280683	-0.0243535	0.0118562	0.0223475	Lamb/mutton intake
Diet	spread type - butter spreadable butter	0.0115064	0.0115398	0.00827479	0.020995	0.0229263	0.0150484	0.00648383	spread type - butter spreadable butter
Hand grip strength	Hand grip strength (left)	0.00539854	0.0243878	0.0180833	0.0185722	0.0279838	0.0188851	0.00859789	Hand grip strength (left)
Hand grip strength	Hand grip strength (right)	0.0068546	0.0285536	0.0191234	0.0171489	0.0320011	0.0207363	0.00995213	Hand grip strength (right)
Diet	Cooked vegetable intake	0.0341624	0.0213315	0.0117948	0.0185728	0.0187019	0.0209127	0.0082041	Cooked vegetable intake
Diet	Tea intake	0.0348333	0.0344345	0.0306684	0.0541856	0.0249597	0.0358163	0.0110077	Tea intake
Diet	Salad / raw vegetable intake	0.0914122	0.047111	0.0705402	0.0795625	0.0866169	0.0750486	0.0174843	Salad / raw vegetable intake
Diet	Non-oily fish intake	0.078989	0.0724817	0.0664449	0.0735707	0.0881709	0.0759314	0.00816428	Non-oily fish intake
Diet	Fresh fruit intake	0.0920634	0.0738907	0.0664783	0.0623041	0.0897543	0.0768982	0.0134709	Fresh fruit intake
Diet	Cheese intake	0.078079	0.0671976	0.100485	0.0905774	0.0843519	0.0841382	0.0125741	Cheese intake
Alcohol	Alcohol usually taken with meals	0.0688484	0.108833	0.099015	0.0932491	0.0929374	0.0925767	0.0147424	Alcohol usually taken with meals
Alcohol	Alcohol intake versus 10 years previously	0.105815	0.122576	0.0989063	0.0913418	0.112186	0.106165	0.0120219	Alcohol intake versus 10 years previously
Diet	Cereal intake	0.134574	0.132959	0.118147	0.114062	0.107993	0.121547	0.011739	Cereal intake
Sleep	Getting up in morning	0.128245	0.126463	0.108634	0.125805	0.138701	0.12557	0.010808	Getting up in morning
Diet	Dried fruit intake	0.135712	0.141052	0.130984	0.140434	0.144265	0.13849	0.00518997	Dried fruit intake
Diet	Oily fish intake	0.144945	0.159434	0.131501	0.135351	0.160961	0.146438	0.0134916	Oily fish intake
Physical activity	Frequency of stair climbing in last 4 weeks	0.215556	0.194952	0.217434	0.196822	0.194696	0.203892	0.0115534	Frequency of stair climbing in last 4 weeks
Physical activity	Number of days/week walked 10+ minutes	0.213168	0.225511	0.226745	0.236647	0.23723	0.22786	0.00984432	Number of days/week walked 10+ minutes
Alcohol	Alcohol intake frequency.	0.214763	0.243725	0.244023	0.243247	0.229585	0.235068	0.0128878	Alcohol intake frequency.
Physical activity	Number of days/week of moderate physical activity 10+ minutes	0.237093	0.246386	0.236748	0.252854	0.24357	0.24333	0.0067513	Number of days/week of moderate physical activity 10+ minutes
Physical activity	Number of days/week of vigorous physical activity 10+ minutes	0.256276	0.267738	0.248229	0.266479	0.267482	0.261241	0.00869707	Number of days/week of vigorous physical activity 10+ minutes
General health	Overall health rating	0.377688	0.379164	0.360661	0.385043	0.391698	0.378851	0.0115728	Overall health rating
Physical activity	Usual walking pace	0.435048	0.44691	0.449474	0.451773	0.461753	0.448992	0.00961235	Usual walking pace
Body composition by impedance	Impedance of whole body	0.477054	0.456398	0.4801	0.453199	0.457788	0.464908	0.0126345	Impedance of whole body

## Sheet: brain_loadings
label	split1	split2	split3	split4	split5	avg	stdv
Mean thickness of G+S-frontomargin (left hemisphere)	-0.383607	-0.263047	-0.400675	-0.231807	-0.404542	-0.336735	0.0826481
Mean thickness of G+S-occipital-inf (left hemisphere)	-0.088856	-0.126279	0.00813013	-0.159845	-0.0671288	-0.0867957	0.0638299
Mean thickness of G+S-paracentral (left hemisphere)	0.152623	0.100715	0.133631	0.0712856	0.19503	0.130657	0.0475834
Mean thickness of G+S-subcentral (left hemisphere)	0.119246	0.171572	0.103989	0.154063	0.106446	0.131063	0.0302018
Mean thickness of G+S-transv-frontopol (left hemisphere)	-0.660722	-0.446548	-0.581675	-0.453981	-0.662975	-0.56118	0.106446
Mean thickness of G+S-cingul-Ant (left hemisphere)	0.534139	0.615772	0.552254	0.646385	0.590913	0.587893	0.0457366
Mean thickness of G+S-cingul-Mid-Ant (left hemisphere)	0.524111	0.596004	0.526626	0.604857	0.533934	0.557107	0.0398367
Mean thickness of G+S-cingul-Mid-Post (left hemisphere)	0.307551	0.306509	0.245379	0.371426	0.281188	0.302411	0.0461228
Mean thickness of G-cingul-Post-dorsal (left hemisphere)	0.320639	0.272689	0.319173	0.377643	0.386654	0.33536	0.0469714
Mean thickness of G-cingul-Post-ventral (left hemisphere)	-0.0448238	0.034273	-0.0834701	0.107156	-0.0989544	-0.0171638	0.086534
Mean thickness of G-cuneus (left hemisphere)	-0.765885	-0.738898	-0.797144	-0.773237	-0.829037	-0.78084	0.0340197
Mean thickness of G-front-inf-Opercular (left hemisphere)	0.239968	0.22171	0.219946	0.154463	0.260451	0.219308	0.0397828
Mean thickness of G-front-inf-Orbital (left hemisphere)	-0.0122387	0.136846	0.00484237	0.0462968	-0.0131954	0.0325102	0.0631129
Mean thickness of G-front-inf-Triangul (left hemisphere)	-0.16769	-0.161164	-0.194698	-0.128858	-0.287866	-0.188055	0.0605156
Mean thickness of G-front-middle (left hemisphere)	-0.55985	-0.443942	-0.503097	-0.52823	-0.501734	-0.507371	0.04261
Mean thickness of G-front-sup (left hemisphere)	-0.198736	-0.174423	-0.213428	-0.233702	-0.170493	-0.198156	0.0265779
Mean thickness of G-Ins-lg+S-cent-ins (left hemisphere)	0.574371	0.583974	0.563721	0.598864	0.527944	0.569775	0.0267179
Mean thickness of G-insular-short (left hemisphere)	0.881642	0.868103	0.943474	0.828584	0.911849	0.88673	0.0436024
Mean thickness of G-occipital-middle (left hemisphere)	-0.317662	-0.315481	-0.22109	-0.313986	-0.2825	-0.290144	0.0412146
Mean thickness of G-occipital-sup (left hemisphere)	-0.637315	-0.633859	-0.634817	-0.67514	-0.613696	-0.638966	0.0223225
Mean thickness of G-oc-temp-lat-fusifor (left hemisphere)	0.41848	0.389497	0.492453	0.353866	0.489302	0.42872	0.0611932
Mean thickness of G-oc-temp-med-Lingual (left hemisphere)	-0.566207	-0.545717	-0.554245	-0.589123	-0.611765	-0.573412	0.0269446
Mean thickness of G-oc-temp-med-Parahip (left hemisphere)	0.387869	0.403728	0.36958	0.393053	0.358559	0.382558	0.0182406
Mean thickness of G-orbital (left hemisphere)	0.305698	0.272468	0.284156	0.23915	0.259249	0.272144	0.0251255
Mean thickness of G-pariet-inf-Angular (left hemisphere)	-0.218035	-0.270524	-0.218793	-0.261872	-0.235864	-0.241018	0.0242601
Mean thickness of G-pariet-inf-Supramar (left hemisphere)	-0.0388335	0.0513736	0.0795677	0.0263575	0.0870049	0.041094	0.0507427
Mean thickness of G-parietal-sup (left hemisphere)	-0.639169	-0.669986	-0.65792	-0.690528	-0.586335	-0.648788	0.039585
Mean thickness of G-postcentral (left hemisphere)	-0.555389	-0.493636	-0.526338	-0.490632	-0.491778	-0.511555	0.0286789
Mean thickness of G-precentral (left hemisphere)	0.042758	0.0404774	0.0541208	-0.0671518	0.122541	0.0385491	0.0679913
Mean thickness of G-precuneus (left hemisphere)	-0.194225	-0.365399	-0.235555	-0.396913	-0.164005	-0.271219	0.10412
Mean thickness of G-rectus (left hemisphere)	0.539069	0.519802	0.489729	0.500802	0.495606	0.509001	0.020241
Mean thickness of G-subcallosal (left hemisphere)	0.429198	0.428342	0.426853	0.460912	0.320644	0.41319	0.0536531
Mean thickness of G-temp-sup-G-T-transv (left hemisphere)	0.139828	0.178368	0.123188	0.196497	0.142252	0.156027	0.0302799
Mean thickness of G-temp-sup-Lateral (left hemisphere)	0.429451	0.432923	0.430756	0.445972	0.364408	0.420702	0.0321505
Mean thickness of G-temp-sup-Plan-polar (left hemisphere)	0.821896	0.862122	0.828281	0.826864	0.766789	0.82119	0.0343431
Mean thickness of G-temp-sup-Plan-tempo (left hemisphere)	0.092089	0.0769112	0.0787904	0.081837	0.0446477	0.0748551	0.0178742
Mean thickness of G-temporal-inf (left hemisphere)	0.298104	0.338072	0.305983	0.351317	0.32133	0.322961	0.0220294
Mean thickness of G-temporal-middle (left hemisphere)	0.351308	0.406791	0.481694	0.441895	0.413468	0.419031	0.0480017
Mean thickness of Lat-Fis-ant-Horizont (left hemisphere)	-0.0434157	0.0420418	0.000157672	0.0276219	-0.00132999	0.00501514	0.0327546
Mean thickness of Lat-Fis-ant-Vertical (left hemisphere)	0.0242741	0.0749694	0.0361571	0.0296377	-0.0204006	0.0289275	0.034013
Mean thickness of Lat-Fis-post (left hemisphere)	0.339011	0.290793	0.296756	0.325563	0.313064	0.313037	0.0199463
Mean thickness of Pole-occipital (left hemisphere)	-0.802761	-0.708335	-0.775091	-0.718584	-0.834275	-0.767809	0.0539736
Mean thickness of Pole-temporal (left hemisphere)	0.9677	0.937538	0.958174	0.857811	0.923296	0.928904	0.0433652
Mean thickness of S-calcarine (left hemisphere)	-0.576876	-0.529904	-0.548659	-0.5005	-0.660598	-0.563308	0.0610836
Mean thickness of S-central (left hemisphere)	0.410075	0.293495	0.378969	0.267615	0.428789	0.355789	0.0715339
Mean thickness of S-cingul-Marginalis (left hemisphere)	-0.191732	-0.343499	-0.226795	-0.21243	-0.199285	-0.234748	0.0622418
Mean thickness of S-circular-insula-ant (left hemisphere)	0.224861	0.345537	0.288915	0.26798	0.159033	0.257265	0.0700143
Mean thickness of S-circular-insula-inf (left hemisphere)	0.669634	0.71686	0.681463	0.7178	0.564359	0.670023	0.0627937
Mean thickness of S-circular-insula-sup (left hemisphere)	0.346734	0.46628	0.381705	0.482718	0.379832	0.411454	0.0594939
Mean thickness of S-collat-transv-ant (left hemisphere)	0.595101	0.656598	0.639251	0.627004	0.646636	0.632918	0.0237388
Mean thickness of S-collat-transv-post (left hemisphere)	-0.352562	-0.31567	-0.336421	-0.335976	-0.267482	-0.321622	0.0329733
Mean thickness of S-front-inf (left hemisphere)	-0.367979	-0.400302	-0.38061	-0.339997	-0.415279	-0.380833	0.0291482
Mean thickness of S-front-middle (left hemisphere)	-0.583922	-0.51465	-0.556203	-0.510007	-0.533806	-0.539717	0.0307078
Mean thickness of S-front-sup (left hemisphere)	-0.445192	-0.403622	-0.373127	-0.434347	-0.36495	-0.404248	0.035692
Mean thickness of S-interm-prim-Jensen (left hemisphere)	-0.0520717	-0.0954723	-0.0464025	-0.0450226	-0.117434	-0.0712806	0.0331389
Mean thickness of S-intrapariet+P-trans (left hemisphere)	-0.558136	-0.661453	-0.590634	-0.645556	-0.568768	-0.604909	0.0462251
Mean thickness of S-oc-middle+Lunatus (left hemisphere)	-0.628922	-0.635235	-0.56915	-0.628921	-0.645781	-0.621602	0.0301198
Mean thickness of S-oc-sup+transversal (left hemisphere)	-0.435627	-0.55114	-0.363093	-0.557119	-0.450541	-0.471504	0.0823883
Mean thickness of S-occipital-ant (left hemisphere)	-0.178084	-0.244448	-0.156743	-0.166666	-0.176888	-0.184566	0.0345734
Mean thickness of S-oc-temp-lat (left hemisphere)	0.212752	0.183626	0.133836	0.227519	0.215445	0.194635	0.0376175
Mean thickness of S-oc-temp-med+Lingual (left hemisphere)	0.222747	0.0977705	0.137486	0.0825173	0.14001	0.136106	0.0544638
Mean thickness of S-orbital-lateral (left hemisphere)	-0.108727	-0.139777	-0.217399	-0.117042	-0.171915	-0.150972	0.0444758
Mean thickness of S-orbital-med-olfact (left hemisphere)	0.503139	0.467386	0.484397	0.426203	0.418534	0.459932	0.036648
Mean thickness of S-orbital-H-Shaped (left hemisphere)	0.0445111	0.203804	0.212354	0.217767	0.159039	0.167495	0.0725508
Mean thickness of S-parieto-occipital (left hemisphere)	-0.382025	-0.506324	-0.419847	-0.504136	-0.393687	-0.441204	0.060036
Mean thickness of S-pericallosal (left hemisphere)	0.230178	0.356252	0.226037	0.406367	0.166294	0.277026	0.100078
Mean thickness of S-postcentral (left hemisphere)	-0.304765	-0.39683	-0.264595	-0.368014	-0.210919	-0.309025	0.0755089
Mean thickness of S-precentral-inf-part (left hemisphere)	-0.201246	-0.169767	-0.168548	-0.169763	-0.202331	-0.182331	0.0177736
Mean thickness of S-precentral-sup-part (left hemisphere)	0.0540597	0.00657123	0.0667681	-0.0955324	0.0737049	0.0211143	0.0702734
Mean thickness of S-suborbital (left hemisphere)	0.179854	0.220473	0.178842	0.269284	0.243665	0.218424	0.0396309
Mean thickness of S-subparietal (left hemisphere)	-0.424586	-0.466932	-0.381384	-0.393807	-0.38185	-0.409712	0.0364938
Mean thickness of S-temporal-inf (left hemisphere)	0.28217	0.345972	0.344546	0.407667	0.311816	0.338434	0.0468017
Mean thickness of S-temporal-sup (left hemisphere)	0.473807	0.401021	0.469783	0.467518	0.409134	0.444253	0.0359473
Mean thickness of S-temporal-transverse (left hemisphere)	0.194925	0.155528	0.138817	0.167087	0.149609	0.161193	0.0214449
Mean thickness of G+S-frontomargin (right hemisphere)	-0.335453	-0.25729	-0.35131	-0.218614	-0.418986	-0.31633	0.0793123
Mean thickness of G+S-occipital-inf (right hemisphere)	-0.308714	-0.318211	-0.280397	-0.359099	-0.345786	-0.322441	0.0310755
Mean thickness of G+S-paracentral (right hemisphere)	0.000415492	-0.0980371	-0.022227	-0.101713	0.0892573	-0.0264608	0.0789255
Mean thickness of G+S-subcentral (right hemisphere)	0.02941	-0.00703486	-0.0435093	0.0257694	0.0488013	0.0106873	0.0363388
Mean thickness of G+S-transv-frontopol (right hemisphere)	-0.698362	-0.588966	-0.692087	-0.577306	-0.718829	-0.65511	0.0665707
Mean thickness of G+S-cingul-Ant (right hemisphere)	0.361427	0.346388	0.379224	0.388366	0.420664	0.379214	0.0282656
Mean thickness of G+S-cingul-Mid-Ant (right hemisphere)	0.239453	0.26832	0.21448	0.297341	0.276792	0.259277	0.0325466
Mean thickness of G+S-cingul-Mid-Post (right hemisphere)	0.208477	0.181399	0.206805	0.213321	0.23188	0.208376	0.018077
Mean thickness of G-cingul-Post-dorsal (right hemisphere)	0.251527	0.185396	0.331771	0.283566	0.31563	0.273578	0.0581309
Mean thickness of G-cingul-Post-ventral (right hemisphere)	-0.17415	-0.130734	-0.187819	-0.057907	-0.17312	-0.144746	0.0530621
Mean thickness of G-cuneus (right hemisphere)	-0.802077	-0.846511	-0.837025	-0.858469	-0.841211	-0.837059	0.0211466
Mean thickness of G-front-inf-Opercular (right hemisphere)	0.0149525	-0.0262365	0.0085086	-0.0383029	0.0689147	0.00556728	0.0419694
Mean thickness of G-front-inf-Orbital (right hemisphere)	-0.12291	-0.0953986	-0.15868	-0.169864	-0.145529	-0.138476	0.0297537
Mean thickness of G-front-inf-Triangul (right hemisphere)	-0.326801	-0.385263	-0.438645	-0.394156	-0.501326	-0.409238	0.065083
Mean thickness of G-front-middle (right hemisphere)	-0.768066	-0.679508	-0.744767	-0.746222	-0.653961	-0.718505	0.0489923
Mean thickness of G-front-sup (right hemisphere)	-0.38206	-0.416764	-0.428099	-0.463113	-0.313945	-0.400796	0.0565196
Mean thickness of G-Ins-lg+S-cent-ins (right hemisphere)	0.420574	0.474054	0.42546	0.454225	0.483712	0.451605	0.0282319
Mean thickness of G-insular-short (right hemisphere)	0.417953	0.472512	0.450245	0.476271	0.535392	0.470474	0.0430693
Mean thickness of G-occipital-middle (right hemisphere)	-0.650537	-0.713568	-0.632411	-0.686441	-0.647645	-0.66612	0.0331085
Mean thickness of G-occipital-sup (right hemisphere)	-0.773203	-0.831923	-0.763416	-0.848333	-0.702195	-0.783814	0.0584541
Mean thickness of G-oc-temp-lat-fusifor (right hemisphere)	0.0637422	0.0146662	0.164424	-0.0358721	0.196809	0.080754	0.0983974
Mean thickness of G-oc-temp-med-Lingual (right hemisphere)	-0.696108	-0.730363	-0.69806	-0.747446	-0.686375	-0.711671	0.0259643
Mean thickness of G-oc-temp-med-Parahip (right hemisphere)	0.229888	0.237343	0.217631	0.239934	0.245527	0.234065	0.0107715
Mean thickness of G-orbital (right hemisphere)	0.164136	0.140792	0.123377	0.0523208	0.140006	0.124126	0.0426827
Mean thickness of G-pariet-inf-Angular (right hemisphere)	-0.577242	-0.650195	-0.566089	-0.624856	-0.46597	-0.576871	0.0708771
Mean thickness of G-pariet-inf-Supramar (right hemisphere)	-0.233677	-0.253301	-0.212797	-0.290112	-0.155921	-0.229162	0.0498749
Mean thickness of G-parietal-sup (right hemisphere)	-0.957782	-1	-0.98434	-1	-0.880789	-0.964582	0.0499168
Mean thickness of G-postcentral (right hemisphere)	-0.692549	-0.693903	-0.714593	-0.662031	-0.613963	-0.675408	0.0391338
Mean thickness of G-precentral (right hemisphere)	-0.1601	-0.17301	-0.165395	-0.278632	-0.0260705	-0.160641	0.0897316
Mean thickness of G-precuneus (right hemisphere)	-0.328497	-0.538951	-0.394625	-0.534858	-0.244521	-0.408291	0.128905
Mean thickness of G-rectus (right hemisphere)	0.506473	0.431602	0.401299	0.413308	0.40476	0.431488	0.0435286
Mean thickness of G-subcallosal (right hemisphere)	0.409067	0.352062	0.364637	0.347863	0.262072	0.34714	0.0533911
Mean thickness of G-temp-sup-G-T-transv (right hemisphere)	-0.0806656	-0.0595194	-0.139343	-0.0480375	-0.0932819	-0.0841695	0.0355408
Mean thickness of G-temp-sup-Lateral (right hemisphere)	0.155521	0.0695829	0.0388831	0.0796189	0.0638089	0.0814829	0.0440279
Mean thickness of G-temp-sup-Plan-polar (right hemisphere)	0.459906	0.432878	0.370873	0.38873	0.358134	0.402104	0.0429409
Mean thickness of G-temp-sup-Plan-tempo (right hemisphere)	-0.0281386	-0.0809295	-0.106477	-0.0991602	0.00765682	-0.0614097	0.0492806
Mean thickness of G-temporal-inf (right hemisphere)	0.0424811	0.0441632	0.0761026	0.000402385	0.122006	0.057031	0.0451928
Mean thickness of G-temporal-middle (right hemisphere)	0.0317811	-0.000761614	-0.00958609	0.0220158	-0.008278	0.00703424	0.0187639
Mean thickness of Lat-Fis-ant-Horizont (right hemisphere)	0.143343	0.0455438	0.121536	0.0383339	0.127272	0.0952057	0.0493443
Mean thickness of Lat-Fis-ant-Vertical (right hemisphere)	-0.0564757	-0.0684608	-0.0432275	-0.0796786	-0.0747678	-0.0645221	0.0147344
Mean thickness of Lat-Fis-post (right hemisphere)	0.262104	0.162149	0.195937	0.230689	0.258225	0.221821	0.0425951
Mean thickness of Pole-occipital (right hemisphere)	-1	-0.943725	-1	-0.964507	-1	-0.981646	0.0261839
Mean thickness of Pole-temporal (right hemisphere)	0.544652	0.520236	0.534166	0.468302	0.591078	0.531687	0.0443009
Mean thickness of S-calcarine (right hemisphere)	-0.628352	-0.651444	-0.60544	-0.590423	-0.662987	-0.627729	0.030391
Mean thickness of S-central (right hemisphere)	0.0418948	-0.122066	-0.0344496	-0.115617	0.11251	-0.0235457	0.101361
Mean thickness of S-cingul-Marginalis (right hemisphere)	-0.455467	-0.542624	-0.351458	-0.449902	-0.343514	-0.428593	0.0827157
Mean thickness of S-circular-insula-ant (right hemisphere)	0.105538	0.160904	0.105974	0.099343	0.0354315	0.101438	0.044539
Mean thickness of S-circular-insula-inf (right hemisphere)	0.338356	0.322067	0.291496	0.368531	0.286126	0.321315	0.0340872
Mean thickness of S-circular-insula-sup (right hemisphere)	0.0331089	0.117025	0.0555806	0.189775	0.0777658	0.094651	0.061539
Mean thickness of S-collat-transv-ant (right hemisphere)	0.327949	0.380745	0.363256	0.388245	0.419872	0.376013	0.0337955
Mean thickness of S-collat-transv-post (right hemisphere)	-0.273507	-0.264138	-0.221988	-0.344711	-0.187324	-0.258334	0.0593471
Mean thickness of S-front-inf (right hemisphere)	-0.496244	-0.459947	-0.414704	-0.431188	-0.548272	-0.470071	0.0535732
Mean thickness of S-front-middle (right hemisphere)	-0.630655	-0.558847	-0.576955	-0.543554	-0.606753	-0.583353	0.0353922
Mean thickness of S-front-sup (right hemisphere)	-0.652144	-0.618157	-0.586443	-0.617956	-0.545457	-0.604031	0.0401517
Mean thickness of S-interm-prim-Jensen (right hemisphere)	-0.218259	-0.235103	-0.137059	-0.224814	-0.173827	-0.197812	0.0412436
Mean thickness of S-intrapariet+P-trans (right hemisphere)	-0.853849	-0.949233	-0.874345	-0.900016	-0.850845	-0.885658	0.0406189
Mean thickness of S-oc-middle+Lunatus (right hemisphere)	-0.81921	-0.727254	-0.721123	-0.737532	-0.734328	-0.747889	0.0403732
Mean thickness of S-oc-sup+transversal (right hemisphere)	-0.59828	-0.681429	-0.553611	-0.662286	-0.644118	-0.627945	0.051737
Mean thickness of S-occipital-ant (right hemisphere)	-0.264339	-0.344213	-0.24888	-0.29805	-0.30041	-0.291178	0.0369279
Mean thickness of S-oc-temp-lat (right hemisphere)	-0.011532	-0.034182	-0.0984395	-0.0747355	-0.160235	-0.0758248	0.0581063
Mean thickness of S-oc-temp-med+Lingual (right hemisphere)	0.216316	0.0745487	0.180163	0.0657809	0.228476	0.153057	0.07779
Mean thickness of S-orbital-lateral (right hemisphere)	-0.208777	-0.191177	-0.17837	-0.179139	-0.224239	-0.196341	0.0198651
Mean thickness of S-orbital-med-olfact (right hemisphere)	0.441581	0.463294	0.448742	0.410599	0.40678	0.434199	0.0246033
Mean thickness of S-orbital-H-Shaped (right hemisphere)	-0.0461585	0.0970916	0.141615	0.112531	0.0573918	0.0724942	0.0729593
Mean thickness of S-parieto-occipital (right hemisphere)	-0.362487	-0.559122	-0.404973	-0.51225	-0.331324	-0.434031	0.0978235
Mean thickness of S-pericallosal (right hemisphere)	0.0866033	0.20588	0.172943	0.257569	0.139645	0.172528	0.0648247
Mean thickness of S-postcentral (right hemisphere)	-0.549343	-0.655665	-0.527571	-0.608362	-0.471901	-0.562569	0.0713866
Mean thickness of S-precentral-inf-part (right hemisphere)	-0.289961	-0.276305	-0.253458	-0.264798	-0.295763	-0.276057	0.0174586
Mean thickness of S-precentral-sup-part (right hemisphere)	-0.224806	-0.2207	-0.192346	-0.322882	-0.149445	-0.222036	0.0638951
Mean thickness of S-suborbital (right hemisphere)	0.137712	0.137805	0.0821953	0.130718	0.0705015	0.111786	0.0327398
Mean thickness of S-subparietal (right hemisphere)	-0.262769	-0.395546	-0.282428	-0.309646	-0.298931	-0.309864	0.0510678
Mean thickness of S-temporal-inf (right hemisphere)	0.164213	0.154169	0.151505	0.172151	0.193688	0.167145	0.0169645
Mean thickness of S-temporal-sup (right hemisphere)	0.0246167	-0.0552263	-0.0235449	0.0520034	-0.00821349	-0.00207292	0.0417152
Mean thickness of S-temporal-transverse (right hemisphere)	-0.050364	-0.0379652	-0.200949	-0.0801947	-0.122955	-0.0984857	0.0659745
