# Supplementary material for: Cardiometabolic health and physical robustness map onto distinct patterns of brain structure and neurotransmitter systems
Source: PLoS Biol. 2025 Nov 21;23(11):e3003498. doi: 10.1371/journal.pbio.3003498 (PMC12671889; doi:10.1371/journal.pbio.3003498)
Supplement: S2 File — (ZIP) [file pbio.3003498.s002.zip › supplementary_data/S11_Data.xlsx]

## Sheet: correl
0.279758	0.279782	0.279846	0.280012	0.280432	0.281455	0.283713	0.287887	0.293634	0.298576
0.279783	0.279808	0.279872	0.280037	0.280458	0.28148	0.283738	0.287911	0.293657	0.2986
0.27986	0.279885	0.279949	0.280114	0.280534	0.281555	0.283812	0.287982	0.293727	0.298672
0.280086	0.28011	0.280174	0.280339	0.280758	0.281776	0.284028	0.288192	0.293933	0.298885
0.28071	0.280734	0.280797	0.280961	0.281377	0.282389	0.284626	0.288771	0.294504	0.299476
0.282149	0.282173	0.282235	0.282396	0.282804	0.2838	0.286006	0.290109	0.295828	0.300856
0.284104	0.284127	0.284187	0.284344	0.284742	0.285712	0.287871	0.291917	0.297637	0.302805
0.283112	0.283135	0.283194	0.283348	0.283739	0.284694	0.28683	0.290869	0.29668	0.30212
0.273572	0.273596	0.273656	0.273813	0.274212	0.27519	0.277386	0.281579	0.287726	0.293713
0.255819	0.255844	0.25591	0.256079	0.256511	0.257574	0.259975	0.264609	0.271528	0.278516

## Sheet: simwx
0.903897	0.903907	0.90393	0.903991	0.904145	0.904504	0.905242	0.906453	0.907855	0.908693
0.903963	0.903972	0.903996	0.904057	0.90421	0.90457	0.905309	0.90652	0.907924	0.908765
0.904163	0.904172	0.904195	0.904257	0.90441	0.90477	0.90551	0.906724	0.908133	0.90898
0.904759	0.904768	0.904792	0.904853	0.905007	0.905368	0.906111	0.907333	0.908757	0.909623
0.906499	0.906508	0.906532	0.906594	0.906748	0.907112	0.907864	0.909108	0.910571	0.911488
0.911222	0.911232	0.911256	0.911318	0.911474	0.911842	0.912609	0.913895	0.915439	0.916466
0.922048	0.922057	0.922081	0.922142	0.922295	0.92266	0.923429	0.924741	0.926358	0.927508
0.940109	0.940117	0.940139	0.940193	0.940332	0.940662	0.941366	0.942585	0.944105	0.945214
0.959578	0.959584	0.959601	0.959643	0.959751	0.96001	0.960567	0.961542	0.962764	0.963626
0.97308	0.973085	0.973097	0.973128	0.973208	0.9734	0.973817	0.974555	0.975481	0.976079

## Sheet: simwy
0.880072	0.88019	0.880497	0.88129	0.883292	0.888082	0.898301	0.916212	0.940623	0.965348
0.88009	0.880208	0.880515	0.881308	0.88331	0.888099	0.898317	0.916225	0.940633	0.965354
0.880146	0.880264	0.880571	0.881363	0.883363	0.88815	0.898362	0.916265	0.940663	0.96537
0.880312	0.88043	0.880736	0.881527	0.883523	0.888301	0.898499	0.916383	0.940752	0.965417
0.880787	0.880904	0.881208	0.881993	0.883977	0.88873	0.898886	0.916717	0.941003	0.965549
0.881998	0.882113	0.882412	0.883185	0.885138	0.889824	0.899871	0.917557	0.941625	0.965867
0.884448	0.884559	0.884847	0.885593	0.887479	0.892023	0.901824	0.919176	0.942769	0.966407
0.887954	0.888058	0.888327	0.889025	0.890795	0.89508	0.904411	0.921116	0.94394	0.966797
0.890541	0.890635	0.890879	0.891513	0.893125	0.89705	0.905702	0.921513	0.943603	0.966097
0.885575	0.885665	0.8859	0.886508	0.888057	0.891848	0.900305	0.916145	0.939049	0.962964

## Sheet: dist3
0.736456	0.736412	0.736296	0.735998	0.735246	0.733453	0.729649	0.723102	0.714822	0.70819
0.736419	0.736375	0.736259	0.735961	0.73521	0.733417	0.729614	0.723068	0.714789	0.708157
0.736309	0.736265	0.736149	0.735852	0.735101	0.733309	0.72951	0.722967	0.71469	0.708057
0.735984	0.73594	0.735824	0.735528	0.734779	0.732992	0.7292	0.722669	0.714399	0.707761
0.735073	0.735029	0.734915	0.73462	0.733878	0.732103	0.728335	0.721834	0.713584	0.706934
0.732882	0.732839	0.732727	0.732439	0.73171	0.729968	0.726258	0.71983	0.71163	0.704944
0.72934	0.729298	0.729191	0.728913	0.728213	0.726532	0.722931	0.716644	0.708528	0.701758
0.728059	0.72802	0.727918	0.727656	0.726991	0.725391	0.721932	0.715811	0.707761	0.700814
0.735739	0.735702	0.735605	0.735354	0.734718	0.733177	0.729807	0.723718	0.715473	0.708035
0.753407	0.753369	0.753268	0.753008	0.752346	0.750734	0.747169	0.740594	0.731428	0.72283

## Sheet: X
0	0.670603	0.891498	0.96426	0.988227	0.996122	0.998723	0.999579	0.999861	0.999954

## Sheet: Y
0	0.618019	0.854091	0.944265	0.97871	0.991868	0.996894	0.998813	0.999547	0.999827

## Sheet: X_selected_param
0.998723

## Sheet: Y_selected_param
0.999827
