# Supplementary material for: Cardiometabolic health and physical robustness map onto distinct patterns of brain structure and neurotransmitter systems
Source: PLoS Biol. 2025 Nov 21;23(11):e3003498. doi: 10.1371/journal.pbio.3003498 (PMC12671889; doi:10.1371/journal.pbio.3003498)
Supplement: S2 File — (ZIP) [file pbio.3003498.s002.zip › supplementary_data/S29_Data.xlsx]

## Sheet: rf_loadings
Category	Label	split1	split2	split3	split4	split5	avg	stdv	Label_short
Body composition by impedance	Whole body fat mass	-0.893414	-0.896358	-0.891604	-0.896559	-0.889768	-0.89354	0.00296008	Whole body fat mass
Body size measures	Body mass index (BMI)	-0.893	-0.895207	-0.890574	-0.893121	-0.889087	-0.892198	0.00239093	Body mass index (BMI)
Body size measures	Waist circumference	-0.886626	-0.887124	-0.88576	-0.894079	-0.886198	-0.887957	0.00345922	Waist circumference
Body size measures	Hip circumference	-0.805185	-0.808455	-0.803656	-0.803428	-0.801818	-0.804508	0.00250841	Hip circumference
Body composition by impedance	Body fat percentage	-0.799009	-0.801844	-0.793372	-0.803089	-0.792349	-0.797932	0.00487368	Body fat percentage
Body composition by impedance	Basal metabolic rate	-0.708525	-0.712513	-0.721598	-0.709734	-0.715143	-0.713503	0.00520062	Basal metabolic rate
Body composition by impedance	Whole body water mass	-0.633998	-0.63796	-0.648706	-0.634775	-0.641866	-0.639461	0.00602725	Whole body water mass
Body composition by impedance	Whole body fat-free mass	-0.633977	-0.637933	-0.648676	-0.634753	-0.641842	-0.639436	0.00602409	Whole body fat-free mass
Body size measures	waist_to_hip	-0.562549	-0.559879	-0.562572	-0.57699	-0.565332	-0.565464	0.00672568	waist_to_hip
Blood pressure	Diastolic blood pressure, automated reading	-0.397255	-0.399211	-0.40277	-0.406465	-0.406042	-0.402349	0.00407874	Diastolic blood pressure, automated reading
Blood pressure	Pulse rate, automated reading	-0.271551	-0.278917	-0.285146	-0.289577	-0.277343	-0.280507	0.00700943	Pulse rate, automated reading
Blood pressure	Systolic blood pressure, automated reading	-0.279215	-0.277405	-0.281686	-0.281982	-0.280984	-0.280255	0.0019213	Systolic blood pressure, automated reading
Physical activity	Time spent watching television (TV)	-0.278104	-0.269261	-0.251682	-0.23811	-0.251571	-0.257746	0.0158705	Time spent watching television (TV)
Medication	Taking other prescription medications	-0.218429	-0.216818	-0.213551	-0.222619	-0.250479	-0.224379	0.0149512	Taking other prescription medications
Medical conditions	Number of self-reported non-cancer illnesses	-0.181977	-0.192882	-0.182514	-0.178637	-0.221692	-0.19154	0.0176799	Number of self-reported non-cancer illnesses
Medications	Number of treatments/medications taken	-0.170541	-0.181857	-0.174301	-0.173561	-0.202185	-0.180489	0.0128241	Number of treatments/medications taken
Diet	Processed meat intake	-0.180654	-0.180812	-0.17297	-0.160217	-0.179266	-0.174784	0.00875179	Processed meat intake
Diet	Variation in diet	-0.159913	-0.170351	-0.192612	-0.187176	-0.162341	-0.174479	0.0147189	Variation in diet
Diet	Major dietary changes in the last 5 years	-0.156244	-0.162618	-0.175224	-0.125444	-0.127646	-0.149435	0.0219976	Major dietary changes in the last 5 years
Physical activity	Time spent driving	-0.146835	-0.139447	-0.145645	-0.120911	-0.138159	-0.138199	0.0103736	Time spent driving
General health	Weight change compared with 1 year ago	-0.122315	-0.144332	-0.127778	-0.147168	-0.141121	-0.136543	0.010883	Weight change compared with 1 year ago
Diet	Poultry intake	-0.135284	-0.147697	-0.140923	-0.114135	-0.136535	-0.134915	0.0125902	Poultry intake
Diet	Beef intake	-0.129576	-0.136506	-0.134314	-0.112965	-0.1283	-0.128332	0.00922337	Beef intake
Operations	Number of operations, self-reported	-0.109512	-0.113134	-0.112402	-0.0954504	-0.12075	-0.11025	0.00925719	Number of operations, self-reported
Diet	Pork intake	-0.108666	-0.107701	-0.104892	-0.10443	-0.12362	-0.109862	0.00789942	Pork intake
Sleep	Nap during day	-0.117854	-0.103204	-0.106427	-0.0857097	-0.103716	-0.103382	0.0115236	Nap during day
Physical activity	Time spent using computer	-0.0908333	-0.0792571	-0.0742919	-0.0885349	-0.0699356	-0.0805706	0.00898616	Time spent using computer
Diet	Lamb/mutton intake	-0.0620931	-0.0675902	-0.073912	-0.0556721	-0.0735707	-0.0665676	0.00779041	Lamb/mutton intake
Smoking	Past tobacco smoking	-0.0319802	-0.0505789	-0.0667761	-0.0626136	-0.0824122	-0.0588722	0.0188584	Past tobacco smoking
Diet	spread type - butter spreadable butter	-0.0450538	-0.0484182	-0.0450625	-0.0603734	-0.0655003	-0.0528816	0.0094564	spread type - butter spreadable butter
Smoking	Smoking status	-0.0241119	-0.0453372	-0.0613619	-0.0545784	-0.0735803	-0.051794	0.0185872	Smoking status
Hand grip strength	Hand grip strength (left)	-0.048265	-0.039828	-0.0571517	-0.0504566	-0.0505769	-0.0492556	0.00623293	Hand grip strength (left)
Hand grip strength	Hand grip strength (right)	-0.0392872	-0.0364788	-0.0496386	-0.0432887	-0.0482689	-0.0433924	0.00564483	Hand grip strength (right)
Diet	Coffee intake	-0.0424449	-0.0250192	-0.0264978	-0.0149619	-0.0260707	-0.0269989	0.00985519	Coffee intake
Smoking	Ever smoked	-0.00439674	-0.0173833	-0.032082	-0.0318425	-0.0482066	-0.0267822	0.0165993	Ever smoked
Sleep	Sleeplessness / insomnia	-0.0250325	-0.0278136	-0.0316198	-0.0187721	-0.0252341	-0.0256944	0.00469495	Sleeplessness / insomnia
Diet	Salt added to food	-0.0161545	-0.0233022	-0.027062	-0.0371348	-0.0181668	-0.0243641	0.0083262	Salt added to food
Residential air pollution	Particulate matter air pollution (pm10); 2010	-0.0147865	-0.0251948	-0.00489048	-0.0322793	-0.0265845	-0.0207471	0.0108836	Particulate matter air pollution (pm10); 2010
Residential air pollution	Nitrogen oxides air pollution; 2010	-0.00865835	-0.018406	0.0116002	-0.0306767	-0.0474234	-0.0187129	0.0222907	Nitrogen oxides air pollution; 2010
Residential air pollution	Particulate matter air pollution (pm10); 2007	-0.00656187	-0.0124813	0.00802603	-0.0293896	-0.0377442	-0.0156302	0.0182354	Particulate matter air pollution (pm10); 2007
Residential air pollution	Particulate matter air pollution 2.5-10um; 2010	-0.0123794	-0.0213721	-0.0122575	-0.022579	-0.00837926	-0.0153935	0.00623487	Particulate matter air pollution 2.5-10um; 2010
Residential air pollution	Particulate matter air pollution (pm2.5); 2010	-0.00518518	-0.014344	0.0140225	-0.0275581	-0.0437948	-0.0153719	0.0219387	Particulate matter air pollution (pm2.5); 2010
Diet	Water intake	-0.00206438	-0.00541899	-0.0220474	-0.00199915	-0.0228704	-0.0108801	0.0106641	Water intake
Sleep	Sleep duration	-0.012078	-0.010058	-0.00437002	0.00382137	-0.0201462	-0.00856619	0.00894029	Sleep duration
Residential air pollution	Nitrogen dioxide air pollution; 2010	0.00786561	-0.00194558	0.028829	-0.0155522	-0.0317716	-0.00251494	0.0230024	Nitrogen dioxide air pollution; 2010
Confoundings	female	0	0	0	0	0	0	0	female
Confoundings	Site-11027.0	0	0	0	0	0	0	0	Site-11027.0
Confoundings	Site-11026.0	0	0	0	0	0	0	0	Site-11026.0
Confoundings	Site-11025.0	0	0	0	0	0	0	0	Site-11025.0
Confoundings	Age when attended assessment centre	0	0	0	0	0	0	0	Age when attended assessment centre
Residential air pollution	Traffic intensity on the nearest major road	0.00129393	-0.00456999	-0.000955141	-0.0038124	0.0112602	0.000643329	0.00637827	Traffic intensity on the nearest major road
Residential air pollution	Nitrogen dioxide air pollution; 2007	0.0113676	0.00280142	0.0277159	-0.0126122	-0.02285	0.00128453	0.0198631	Nitrogen dioxide air pollution; 2007
Diet	spread type - never rarely use spread	0.00902179	0.0049596	-0.00713747	-0.0146986	0.0175854	0.00194615	0.0128772	spread type - never rarely use spread
Diet	Tea intake	0.0128539	-0.00393043	0.010792	-0.00236851	0.000831286	0.00363564	0.00770306	Tea intake
Residential air pollution	Particulate matter air pollution (pm2.5) absorbance; 2010	0.0144382	0.00218044	0.027778	-0.00495627	-0.011116	0.00566486	0.0155926	Particulate matter air pollution (pm2.5) absorbance; 2010
Diet	Non-oily fish intake	0.0413817	0.0251654	0.0194558	0.0325039	0.0352191	0.0307452	0.00858529	Non-oily fish intake
Diet	Cooked vegetable intake	0.0377351	0.0289867	0.0537936	0.0476329	0.032119	0.0400535	0.0104528	Cooked vegetable intake
Diet	Salad / raw vegetable intake	0.0421692	0.0558621	0.0505487	0.0623371	0.0406473	0.0503129	0.00915388	Salad / raw vegetable intake
Diet	spread type - other type	0.0417558	0.0480309	0.0525395	0.0738129	0.0577275	0.0547733	0.0121566	spread type - other type
Diet	Bread intake	0.0800282	0.0651403	0.0911198	0.0706765	0.0761508	0.0766231	0.00986392	Bread intake
Diet	Fresh fruit intake	0.0788416	0.0836619	0.0731586	0.0859344	0.0683631	0.0779919	0.0072806	Fresh fruit intake
Sleep	Getting up in morning	0.0885614	0.0949836	0.0574243	0.0767195	0.112214	0.0859806	0.0204765	Getting up in morning
Alcohol	Alcohol intake versus 10 years previously	0.100857	0.100063	0.094975	0.0974565	0.0968606	0.0980424	0.0024059	Alcohol intake versus 10 years previously
Diet	Oily fish intake	0.120351	0.104399	0.104964	0.125603	0.109351	0.112934	0.00954889	Oily fish intake
Diet	Cheese intake	0.110972	0.133788	0.130552	0.119286	0.107261	0.120372	0.0116731	Cheese intake
Alcohol	Alcohol usually taken with meals	0.117657	0.123726	0.116951	0.134234	0.134178	0.125349	0.00850317	Alcohol usually taken with meals
Alcohol	Alcohol intake frequency.	0.151127	0.144608	0.124808	0.120149	0.131964	0.134531	0.0130858	Alcohol intake frequency.
Diet	Dried fruit intake	0.140681	0.156136	0.137679	0.14254	0.124007	0.140209	0.0114915	Dried fruit intake
Diet	Cereal intake	0.160471	0.170798	0.14514	0.174259	0.16411	0.162956	0.0113375	Cereal intake
Physical activity	Number of days/week walked 10+ minutes	0.1864	0.169723	0.153125	0.168334	0.165248	0.168566	0.0119256	Number of days/week walked 10+ minutes
Physical activity	Frequency of stair climbing in last 4 weeks	0.1929	0.189601	0.211421	0.190074	0.199904	0.19678	0.00916083	Frequency of stair climbing in last 4 weeks
Physical activity	Number of days/week of moderate physical activity 10+ minutes	0.244026	0.236369	0.229563	0.219685	0.217547	0.229438	0.0111512	Number of days/week of moderate physical activity 10+ minutes
Physical activity	Number of days/week of vigorous physical activity 10+ minutes	0.281428	0.26516	0.26507	0.252331	0.254574	0.263713	0.0115199	Number of days/week of vigorous physical activity 10+ minutes
Physical activity	Usual walking pace	0.345963	0.338802	0.329365	0.333857	0.345912	0.33878	0.00733716	Usual walking pace
General health	Overall health rating	0.387424	0.369787	0.367784	0.357667	0.397487	0.37603	0.0160809	Overall health rating
Body composition by impedance	Impedance of whole body	0.457589	0.458692	0.463643	0.453489	0.459708	0.458624	0.00366769	Impedance of whole body

## Sheet: brain_loadings
label	split1	split2	split3	split4	split5	avg	stdv
Mean thickness of G+S-frontomargin (left hemisphere)	-0.372907	-0.400761	-0.347607	-0.325934	-0.372981	-0.364038	0.0284127
Mean thickness of G+S-occipital-inf (left hemisphere)	-0.0195912	-0.0435437	0.00234275	-0.0728672	-0.0353024	-0.0337924	0.0279805
Mean thickness of G+S-paracentral (left hemisphere)	0.16131	0.191136	0.199968	0.217034	0.139027	0.181695	0.0312566
Mean thickness of G+S-subcentral (left hemisphere)	0.239949	0.272066	0.247113	0.236465	0.229733	0.245065	0.0163436
Mean thickness of G+S-transv-frontopol (left hemisphere)	-0.707488	-0.66391	-0.627027	-0.609676	-0.625166	-0.646653	0.039411
Mean thickness of G+S-cingul-Ant (left hemisphere)	0.697276	0.684534	0.760475	0.696131	0.732584	0.7142	0.0315132
Mean thickness of G+S-cingul-Mid-Ant (left hemisphere)	0.642766	0.56619	0.499953	0.52202	0.614635	0.569113	0.0602212
Mean thickness of G+S-cingul-Mid-Post (left hemisphere)	0.166645	0.198108	0.113263	0.166364	0.257033	0.180283	0.05263
Mean thickness of G-cingul-Post-dorsal (left hemisphere)	0.243808	0.274118	0.112101	0.189464	0.200608	0.20402	0.0615823
Mean thickness of G-cingul-Post-ventral (left hemisphere)	-0.223518	-0.232599	-0.220806	-0.245271	-0.217934	-0.228026	0.0110971
Mean thickness of G-cuneus (left hemisphere)	-0.864799	-0.965276	-0.90891	-0.898946	-0.970348	-0.921656	0.0452344
Mean thickness of G-front-inf-Opercular (left hemisphere)	0.224843	0.217886	0.22736	0.250347	0.23174	0.230435	0.0122106
Mean thickness of G-front-inf-Orbital (left hemisphere)	-0.069685	-0.0582788	-0.0338524	-0.0982746	-0.145032	-0.0810246	0.0426195
Mean thickness of G-front-inf-Triangul (left hemisphere)	-0.299201	-0.290654	-0.288612	-0.305633	-0.289219	-0.294664	0.00747099
Mean thickness of G-front-middle (left hemisphere)	-0.648521	-0.661396	-0.592358	-0.609737	-0.633177	-0.629038	0.0281144
Mean thickness of G-front-sup (left hemisphere)	-0.0789578	-0.0255035	0.0049261	-0.0215559	-0.0562089	-0.03546	0.0325809
Mean thickness of G-Ins-lg+S-cent-ins (left hemisphere)	0.53417	0.526827	0.552256	0.549742	0.555058	0.543611	0.0123913
Mean thickness of G-insular-short (left hemisphere)	0.844291	0.836877	0.82902	0.794216	0.844092	0.829699	0.0208031
Mean thickness of G-occipital-middle (left hemisphere)	-0.491876	-0.552533	-0.490827	-0.503709	-0.515548	-0.510899	0.0253546
Mean thickness of G-occipital-sup (left hemisphere)	-0.619976	-0.695714	-0.623709	-0.629438	-0.697489	-0.653265	0.0397088
Mean thickness of G-oc-temp-lat-fusifor (left hemisphere)	0.379867	0.339183	0.303423	0.357465	0.308524	0.337692	0.0323923
Mean thickness of G-oc-temp-med-Lingual (left hemisphere)	-0.748305	-0.842256	-0.799624	-0.79475	-0.857048	-0.808397	0.0429757
Mean thickness of G-oc-temp-med-Parahip (left hemisphere)	0.514248	0.474302	0.503141	0.456553	0.535547	0.496758	0.0315118
Mean thickness of G-orbital (left hemisphere)	0.141537	0.121675	0.100422	0.114066	0.0772612	0.110992	0.0240105
Mean thickness of G-pariet-inf-Angular (left hemisphere)	-0.22154	-0.264201	-0.180712	-0.252204	-0.30593	-0.244917	0.0469475
Mean thickness of G-pariet-inf-Supramar (left hemisphere)	0.21791	0.20743	0.225463	0.18954	0.187355	0.20554	0.0168837
Mean thickness of G-parietal-sup (left hemisphere)	-0.744127	-0.77923	-0.792542	-0.749085	-0.825721	-0.778141	0.0334428
Mean thickness of G-postcentral (left hemisphere)	-0.699408	-0.686767	-0.729865	-0.651446	-0.759424	-0.705382	0.0412651
Mean thickness of G-precentral (left hemisphere)	-0.017796	0.0312247	-0.00623987	-0.00650454	-0.0601635	-0.0118958	0.03273
Mean thickness of G-precuneus (left hemisphere)	-0.254098	-0.227706	-0.327627	-0.211364	-0.306413	-0.265442	0.0500571
Mean thickness of G-rectus (left hemisphere)	0.382261	0.410911	0.40058	0.424305	0.436153	0.410842	0.0208811
Mean thickness of G-subcallosal (left hemisphere)	0.274094	0.313163	0.250911	0.282335	0.370494	0.298199	0.0461501
Mean thickness of G-temp-sup-G-T-transv (left hemisphere)	0.27725	0.23393	0.214422	0.189063	0.213546	0.225642	0.0329483
Mean thickness of G-temp-sup-Lateral (left hemisphere)	0.446979	0.46047	0.511365	0.417189	0.428898	0.45298	0.0366125
Mean thickness of G-temp-sup-Plan-polar (left hemisphere)	0.774298	0.766586	0.76132	0.772564	0.775648	0.770083	0.00599809
Mean thickness of G-temp-sup-Plan-tempo (left hemisphere)	0.212124	0.220129	0.180666	0.30735	0.22433	0.22892	0.0470642
Mean thickness of G-temporal-inf (left hemisphere)	0.333111	0.29885	0.298433	0.247389	0.3269	0.300937	0.0338645
Mean thickness of G-temporal-middle (left hemisphere)	0.330842	0.283662	0.282957	0.219099	0.223573	0.268027	0.0468593
Mean thickness of Lat-Fis-ant-Horizont (left hemisphere)	0.0474038	0.0105015	0.0649486	0.0107672	0.0265795	0.0320401	0.0237975
Mean thickness of Lat-Fis-ant-Vertical (left hemisphere)	-0.198094	-0.213035	-0.16837	-0.146567	-0.15094	-0.175401	0.0291997
Mean thickness of Lat-Fis-post (left hemisphere)	0.351388	0.422079	0.394408	0.406631	0.425388	0.399979	0.0298766
Mean thickness of Pole-occipital (left hemisphere)	-0.928851	-1	-0.92846	-0.967144	-0.957963	-0.956484	0.0298262
Mean thickness of Pole-temporal (left hemisphere)	0.862106	0.870281	0.854343	0.853469	0.804211	0.848882	0.0258804
Mean thickness of S-calcarine (left hemisphere)	-0.78666	-0.833171	-0.803494	-0.769353	-0.857257	-0.809987	0.0353885
Mean thickness of S-central (left hemisphere)	0.25827	0.286759	0.207784	0.281371	0.193615	0.24556	0.0426222
Mean thickness of S-cingul-Marginalis (left hemisphere)	-0.392834	-0.361647	-0.458325	-0.312265	-0.410039	-0.387022	0.0544982
Mean thickness of S-circular-insula-ant (left hemisphere)	0.145831	0.139723	0.135563	0.160002	0.159214	0.148067	0.0111541
Mean thickness of S-circular-insula-inf (left hemisphere)	0.601307	0.57747	0.567367	0.644346	0.62034	0.602166	0.031349
Mean thickness of S-circular-insula-sup (left hemisphere)	0.319882	0.380505	0.368727	0.407741	0.491475	0.393666	0.0632533
Mean thickness of S-collat-transv-ant (left hemisphere)	0.491387	0.454271	0.436034	0.447851	0.52435	0.470779	0.0364007
Mean thickness of S-collat-transv-post (left hemisphere)	-0.293655	-0.237059	-0.227114	-0.273076	-0.251916	-0.256564	0.0270082
Mean thickness of S-front-inf (left hemisphere)	-0.309155	-0.306065	-0.372229	-0.294251	-0.28638	-0.313616	0.034019
Mean thickness of S-front-middle (left hemisphere)	-0.528391	-0.604933	-0.504983	-0.454752	-0.49337	-0.517286	0.0557657
Mean thickness of S-front-sup (left hemisphere)	-0.361279	-0.395868	-0.323892	-0.296096	-0.289086	-0.333244	0.0450694
Mean thickness of S-interm-prim-Jensen (left hemisphere)	-0.0373645	-0.140639	-0.0614832	-0.106289	-0.0676503	-0.0826851	0.0407593
Mean thickness of S-intrapariet+P-trans (left hemisphere)	-0.709009	-0.738274	-0.681325	-0.659361	-0.743034	-0.7062	0.0360765
Mean thickness of S-oc-middle+Lunatus (left hemisphere)	-0.709719	-0.742099	-0.653716	-0.649925	-0.678149	-0.686722	0.0390907
Mean thickness of S-oc-sup+transversal (left hemisphere)	-0.461141	-0.524066	-0.494509	-0.501083	-0.545132	-0.505186	0.0317132
Mean thickness of S-occipital-ant (left hemisphere)	-0.127736	-0.226605	-0.189948	-0.224682	-0.106939	-0.175182	0.0552738
Mean thickness of S-oc-temp-lat (left hemisphere)	0.19442	0.164726	0.184086	0.170363	0.237564	0.190232	0.0289003
Mean thickness of S-oc-temp-med+Lingual (left hemisphere)	0.262607	0.19165	0.210503	0.219428	0.259127	0.228663	0.0310857
Mean thickness of S-orbital-lateral (left hemisphere)	-0.370874	-0.307992	-0.320509	-0.306958	-0.346612	-0.330589	0.0276147
Mean thickness of S-orbital-med-olfact (left hemisphere)	0.244042	0.259103	0.172531	0.195411	0.252528	0.224723	0.0384431
Mean thickness of S-orbital-H-Shaped (left hemisphere)	-0.0222354	-0.0107136	0.0122486	0.0158879	-0.033423	-0.00764708	0.0214264
Mean thickness of S-parieto-occipital (left hemisphere)	-0.426289	-0.445876	-0.424096	-0.417579	-0.464663	-0.4357	0.0193262
Mean thickness of S-pericallosal (left hemisphere)	0.249603	0.192809	0.177706	0.181237	0.254426	0.211156	0.0377528
Mean thickness of S-postcentral (left hemisphere)	-0.275673	-0.267911	-0.371701	-0.220478	-0.285161	-0.284185	0.0548998
Mean thickness of S-precentral-inf-part (left hemisphere)	-0.0722106	-0.0994704	-0.15818	-0.0980967	-0.127909	-0.111173	0.0328472
Mean thickness of S-precentral-sup-part (left hemisphere)	0.14563	0.137096	0.101987	0.0980003	0.0650489	0.109553	0.0325251
Mean thickness of S-suborbital (left hemisphere)	0.289979	0.222071	0.295607	0.32226	0.297207	0.285425	0.0375289
Mean thickness of S-subparietal (left hemisphere)	-0.324065	-0.379004	-0.344667	-0.271439	-0.395385	-0.342912	0.0487925
Mean thickness of S-temporal-inf (left hemisphere)	0.29001	0.174522	0.210573	0.149863	0.266319	0.218257	0.0593885
Mean thickness of S-temporal-sup (left hemisphere)	0.433698	0.342618	0.342973	0.338125	0.432512	0.377985	0.0503551
Mean thickness of S-temporal-transverse (left hemisphere)	0.37501	0.347219	0.324776	0.332465	0.342016	0.344297	0.019223
Mean thickness of G+S-frontomargin (right hemisphere)	-0.450128	-0.472393	-0.425156	-0.424443	-0.389627	-0.432349	0.0310604
Mean thickness of G+S-occipital-inf (right hemisphere)	-0.230636	-0.235411	-0.27947	-0.319676	-0.293864	-0.271811	0.0382635
Mean thickness of G+S-paracentral (right hemisphere)	0.0633661	0.170983	0.168577	0.132191	0.0956225	0.126148	0.0466914
Mean thickness of G+S-subcentral (right hemisphere)	0.0913206	0.0975538	0.0558858	0.113816	0.0168094	0.0750771	0.0388368
Mean thickness of G+S-transv-frontopol (right hemisphere)	-0.738307	-0.695167	-0.666001	-0.682901	-0.673361	-0.691147	0.0285347
Mean thickness of G+S-cingul-Ant (right hemisphere)	0.463506	0.42446	0.492029	0.492844	0.513557	0.477279	0.0344801
Mean thickness of G+S-cingul-Mid-Ant (right hemisphere)	0.339235	0.308737	0.324527	0.345884	0.361683	0.336013	0.020265
Mean thickness of G+S-cingul-Mid-Post (right hemisphere)	0.138988	0.215353	0.165457	0.192005	0.225453	0.187451	0.0356221
Mean thickness of G-cingul-Post-dorsal (right hemisphere)	0.29978	0.37756	0.293352	0.338467	0.380771	0.337986	0.0413785
Mean thickness of G-cingul-Post-ventral (right hemisphere)	-0.233369	-0.194225	-0.203129	-0.220655	-0.301349	-0.230545	0.0423965
Mean thickness of G-cuneus (right hemisphere)	-0.73682	-0.746096	-0.73234	-0.769184	-0.789474	-0.754783	0.0240452
Mean thickness of G-front-inf-Opercular (right hemisphere)	0.0704459	0.192685	0.150124	0.0751454	0.147593	0.127199	0.0528213
Mean thickness of G-front-inf-Orbital (right hemisphere)	-0.0601883	-0.0311935	-0.0164681	-0.0947595	-0.0722374	-0.0549694	0.0314496
Mean thickness of G-front-inf-Triangul (right hemisphere)	-0.418404	-0.369699	-0.361965	-0.419873	-0.365736	-0.387135	0.029347
Mean thickness of G-front-middle (right hemisphere)	-0.782712	-0.733749	-0.692831	-0.693948	-0.73443	-0.727534	0.0369564
Mean thickness of G-front-sup (right hemisphere)	-0.218372	-0.0970105	-0.0814064	-0.135406	-0.145924	-0.135624	0.0533478
Mean thickness of G-Ins-lg+S-cent-ins (right hemisphere)	0.586218	0.57151	0.583983	0.556201	0.589037	0.57739	0.0136068
Mean thickness of G-insular-short (right hemisphere)	0.653868	0.705837	0.667734	0.566315	0.718517	0.662454	0.0599364
Mean thickness of G-occipital-middle (right hemisphere)	-0.544611	-0.553332	-0.596145	-0.561734	-0.594223	-0.570009	0.0237756
Mean thickness of G-occipital-sup (right hemisphere)	-0.641532	-0.634429	-0.602613	-0.590452	-0.65738	-0.625281	0.0278613
Mean thickness of G-oc-temp-lat-fusifor (right hemisphere)	0.077233	0.0217764	0.0149333	0.0469384	0.0177797	0.0357322	0.0264459
Mean thickness of G-oc-temp-med-Lingual (right hemisphere)	-0.782516	-0.812699	-0.764272	-0.798135	-0.869878	-0.8055	0.040245
Mean thickness of G-oc-temp-med-Parahip (right hemisphere)	0.305538	0.262334	0.341439	0.257887	0.294419	0.292323	0.0341927
Mean thickness of G-orbital (right hemisphere)	0.0529164	0.0850011	0.0876078	0.0153846	0.00688063	0.0495581	0.0377639
Mean thickness of G-pariet-inf-Angular (right hemisphere)	-0.424258	-0.458101	-0.345525	-0.416939	-0.467076	-0.422379	0.0479935
Mean thickness of G-pariet-inf-Supramar (right hemisphere)	0.00743062	-0.0142794	0.0684167	0.0315545	0.0054907	0.0197226	0.0317052
Mean thickness of G-parietal-sup (right hemisphere)	-0.893604	-0.853216	-0.857824	-0.878555	-0.919511	-0.880542	0.0271843
Mean thickness of G-postcentral (right hemisphere)	-0.738621	-0.748547	-0.704945	-0.691657	-0.768422	-0.730438	0.0315892
Mean thickness of G-precentral (right hemisphere)	-0.128808	-0.0229897	-0.0353889	-0.0469792	-0.0771538	-0.0622638	0.0422733
Mean thickness of G-precuneus (right hemisphere)	-0.235551	-0.13139	-0.226297	-0.198729	-0.254471	-0.209287	0.0479585
Mean thickness of G-rectus (right hemisphere)	0.313596	0.376173	0.339923	0.327926	0.353119	0.342147	0.0239817
Mean thickness of G-subcallosal (right hemisphere)	0.29525	0.322257	0.236217	0.229647	0.275381	0.27175	0.0392165
Mean thickness of G-temp-sup-G-T-transv (right hemisphere)	0.0573658	0.026768	0.0310504	0.02408	-0.0251176	0.0228293	0.0299012
Mean thickness of G-temp-sup-Lateral (right hemisphere)	0.244238	0.294339	0.346533	0.252163	0.232608	0.273976	0.0467725
Mean thickness of G-temp-sup-Plan-polar (right hemisphere)	0.341682	0.360727	0.370659	0.353417	0.42491	0.370279	0.0323189
Mean thickness of G-temp-sup-Plan-tempo (right hemisphere)	0.0891042	0.0970181	0.114419	0.140126	0.0780446	0.103742	0.0242778
Mean thickness of G-temporal-inf (right hemisphere)	0.0995025	0.131312	0.14464	0.0749926	0.107711	0.111632	0.0273028
Mean thickness of G-temporal-middle (right hemisphere)	0.144719	0.113434	0.170255	0.0277488	0.0546837	0.102168	0.05993
Mean thickness of Lat-Fis-ant-Horizont (right hemisphere)	0.0538988	0.146922	0.107783	0.10472	-0.00291869	0.0820811	0.057872
Mean thickness of Lat-Fis-ant-Vertical (right hemisphere)	-0.0407012	0.0524019	0.0210673	-0.0242779	-0.000182903	0.00166144	0.0368172
Mean thickness of Lat-Fis-post (right hemisphere)	0.325992	0.377947	0.40156	0.437776	0.412382	0.391131	0.0422879
Mean thickness of Pole-occipital (right hemisphere)	-1	-0.981766	-1	-1	-1	-0.996353	0.00815458
Mean thickness of Pole-temporal (right hemisphere)	0.510522	0.510892	0.505511	0.483641	0.454146	0.492942	0.0243973
Mean thickness of S-calcarine (right hemisphere)	-0.72548	-0.690404	-0.654739	-0.658495	-0.719777	-0.689779	0.0330957
Mean thickness of S-central (right hemisphere)	0.0350523	0.0627159	0.0533588	0.0730495	0.0282758	0.0504905	0.0186978
Mean thickness of S-cingul-Marginalis (right hemisphere)	-0.462323	-0.467095	-0.508709	-0.374514	-0.436519	-0.449832	0.0494231
Mean thickness of S-circular-insula-ant (right hemisphere)	0.167742	0.166957	0.166336	0.120574	0.257686	0.175859	0.0499696
Mean thickness of S-circular-insula-inf (right hemisphere)	0.27664	0.296372	0.314457	0.347802	0.330058	0.313066	0.0278514
Mean thickness of S-circular-insula-sup (right hemisphere)	0.107299	0.19907	0.134607	0.100923	0.20806	0.149992	0.0506152
Mean thickness of S-collat-transv-ant (right hemisphere)	0.285369	0.231654	0.196902	0.216419	0.240677	0.234204	0.0330681
Mean thickness of S-collat-transv-post (right hemisphere)	-0.275322	-0.261623	-0.284981	-0.234847	-0.272359	-0.265826	0.0192168
Mean thickness of S-front-inf (right hemisphere)	-0.419901	-0.428715	-0.40576	-0.382043	-0.427517	-0.412787	0.0194672
Mean thickness of S-front-middle (right hemisphere)	-0.68656	-0.642029	-0.629123	-0.599506	-0.58192	-0.627828	0.0405046
Mean thickness of S-front-sup (right hemisphere)	-0.512728	-0.512336	-0.514903	-0.441522	-0.412461	-0.47879	0.048399
Mean thickness of S-interm-prim-Jensen (right hemisphere)	-0.0368143	-0.0167388	-0.0614516	-0.0831831	0.015547	-0.0365282	0.0384102
Mean thickness of S-intrapariet+P-trans (right hemisphere)	-0.821477	-0.801656	-0.71026	-0.746	-0.783534	-0.772586	0.0445717
Mean thickness of S-oc-middle+Lunatus (right hemisphere)	-0.663517	-0.625996	-0.629705	-0.608738	-0.636729	-0.632937	0.0199608
Mean thickness of S-oc-sup+transversal (right hemisphere)	-0.53646	-0.549334	-0.549843	-0.481481	-0.556364	-0.534696	0.0306112
Mean thickness of S-occipital-ant (right hemisphere)	-0.211541	-0.273074	-0.277259	-0.229317	-0.184115	-0.235061	0.040023
Mean thickness of S-oc-temp-lat (right hemisphere)	0.0473294	0.00253138	0.0249767	0.0202219	0.107034	0.0404188	0.0405192
Mean thickness of S-oc-temp-med+Lingual (right hemisphere)	0.283371	0.242292	0.266896	0.294212	0.257525	0.268859	0.0205638
Mean thickness of S-orbital-lateral (right hemisphere)	-0.325701	-0.21083	-0.296323	-0.200914	-0.233693	-0.253492	0.0548296
Mean thickness of S-orbital-med-olfact (right hemisphere)	0.231638	0.198207	0.140484	0.140411	0.226838	0.187516	0.0448278
Mean thickness of S-orbital-H-Shaped (right hemisphere)	-0.104292	-0.0578363	0.00577094	-0.0783193	-0.0615722	-0.0592497	0.0407047
Mean thickness of S-parieto-occipital (right hemisphere)	-0.382844	-0.318224	-0.310004	-0.322322	-0.346773	-0.336033	0.029535
Mean thickness of S-pericallosal (right hemisphere)	0.112947	0.11472	0.12875	0.116521	0.129724	0.120532	0.00805344
Mean thickness of S-postcentral (right hemisphere)	-0.532859	-0.478647	-0.477134	-0.42395	-0.462155	-0.474949	0.039168
Mean thickness of S-precentral-inf-part (right hemisphere)	-0.155705	-0.0901254	-0.106954	-0.0666281	-0.0735412	-0.0985907	0.0355414
Mean thickness of S-precentral-sup-part (right hemisphere)	-0.156028	-0.0480436	-0.0955798	-0.058613	-0.0694833	-0.0855495	0.0431804
Mean thickness of S-suborbital (right hemisphere)	0.0882575	0.131355	0.114225	0.144136	0.0853684	0.112668	0.0258988
Mean thickness of S-subparietal (right hemisphere)	-0.192473	-0.286891	-0.272992	-0.21541	-0.268839	-0.247321	0.0409707
Mean thickness of S-temporal-inf (right hemisphere)	0.163236	0.117351	0.100251	0.0741734	0.070522	0.105107	0.0377674
Mean thickness of S-temporal-sup (right hemisphere)	0.115595	0.00938529	0.081367	0.0349893	0.0638928	0.0610458	0.0410622
Mean thickness of S-temporal-transverse (right hemisphere)	0.131343	0.0625559	0.0336719	0.0941247	0.0511002	0.0745592	0.038644
