# Supplementary material for: Cardiometabolic health and physical robustness map onto distinct patterns of brain structure and neurotransmitter systems
Source: PLoS Biol. 2025 Nov 21;23(11):e3003498. doi: 10.1371/journal.pbio.3003498 (PMC12671889; doi:10.1371/journal.pbio.3003498)
Supplement: S2 File — (ZIP) [file pbio.3003498.s002.zip › supplementary_data/S53_Data.xlsx]

## Sheet: rf_loadings
Category	Label	split1	split2	split3	split4	split5	avg	stdv	Label_short
Blood pressure	Diastolic blood pressure, automated reading	-0.331444	-0.290774	-0.259125	-0.283447	-0.308912	-0.29474	0.0272017	Diastolic blood pressure, automated reading
Body composition by impedance	Body fat percentage	-0.279089	-0.289218	-0.264514	-0.257388	-0.259055	-0.269853	0.0137908	Body fat percentage
Blood pressure	Systolic blood pressure, automated reading	-0.248454	-0.237168	-0.20339	-0.214366	-0.282335	-0.237143	0.0309368	Systolic blood pressure, automated reading
Body size measures	waist_to_hip	-0.176307	-0.207816	-0.194934	-0.233409	-0.207167	-0.203927	0.0208477	waist_to_hip
Medications	Number of treatments/medications taken	-0.196819	-0.201381	-0.174259	-0.190278	-0.18952	-0.190451	0.0102848	Number of treatments/medications taken
Physical activity	Time spent watching television (TV)	-0.190247	-0.151008	-0.181299	-0.236236	-0.180824	-0.187923	0.0308082	Time spent watching television (TV)
Body size measures	Body mass index (BMI)	-0.168362	-0.189668	-0.156439	-0.145911	-0.121174	-0.156311	0.0254985	Body mass index (BMI)
Medication	Taking other prescription medications	-0.135973	-0.138831	-0.13057	-0.157778	-0.13553	-0.139736	0.0105145	Taking other prescription medications
Physical activity	Time spent driving	-0.138813	-0.093879	-0.093813	-0.131378	-0.144432	-0.120463	0.0247351	Time spent driving
Medical conditions	Number of self-reported non-cancer illnesses	-0.109693	-0.104161	-0.0839353	-0.0824971	-0.169097	-0.109877	0.0352219	Number of self-reported non-cancer illnesses
Diet	Variation in diet	-0.116585	-0.04527	-0.0931991	-0.120269	-0.151708	-0.105406	0.0395447	Variation in diet
General health	Weight change compared with 1 year ago	-0.0578082	-0.114873	-0.07226	-0.132821	-0.119918	-0.0995361	0.0325721	Weight change compared with 1 year ago
Diet	Major dietary changes in the last 5 years	-0.107884	-0.0628906	-0.0758362	-0.145886	-0.0786896	-0.0942372	0.0332292	Major dietary changes in the last 5 years
Residential air pollution	Particulate matter air pollution (pm2.5); 2010	-0.0885803	-0.102348	-0.0509054	-0.105164	-0.121629	-0.0937253	0.0266638	Particulate matter air pollution (pm2.5); 2010
Residential air pollution	Nitrogen oxides air pollution; 2010	-0.066043	-0.0924736	-0.0421351	-0.0947837	-0.114088	-0.0819047	0.0280471	Nitrogen oxides air pollution; 2010
Diet	Cooked vegetable intake	-0.0718741	-0.105237	-0.100487	-0.0208281	-0.068446	-0.0733743	0.0336821	Cooked vegetable intake
Residential air pollution	Nitrogen dioxide air pollution; 2010	-0.0628547	-0.0884264	-0.0290963	-0.0801843	-0.105356	-0.0731835	0.029012	Nitrogen dioxide air pollution; 2010
Diet	Pork intake	-0.0834696	-0.0507982	-0.0252888	-0.117229	-0.0427517	-0.0639074	0.0365262	Pork intake
Diet	Salt added to food	-0.038362	-0.0161611	-0.074437	-0.0904544	-0.0882168	-0.0615263	0.0328272	Salt added to food
Smoking	Smoking status	-0.0850366	-0.0539605	-0.0443869	-0.0450525	-0.0679144	-0.0592702	0.0172516	Smoking status
Residential air pollution	Particulate matter air pollution (pm10); 2010	-0.0265798	-0.0559009	-0.0295066	-0.0682136	-0.112166	-0.0584733	0.0347873	Particulate matter air pollution (pm10); 2010
Body composition by impedance	Impedance of whole body	-0.0499475	-0.0304849	-0.0534454	-0.0561774	-0.101062	-0.0582234	0.0259811	Impedance of whole body
Diet	Salad / raw vegetable intake	-0.0408116	-0.0464672	-0.107104	-0.0227467	-0.0531489	-0.0540557	0.0317342	Salad / raw vegetable intake
Residential air pollution	Particulate matter air pollution (pm2.5) absorbance; 2010	-0.0254424	-0.0564888	-0.0177281	-0.0459093	-0.12011	-0.0531357	0.0405267	Particulate matter air pollution (pm2.5) absorbance; 2010
Body composition by impedance	Whole body fat mass	-0.0631298	-0.0774596	-0.0414532	-0.044798	-0.0385075	-0.0530696	0.0166696	Whole body fat mass
Residential air pollution	Particulate matter air pollution 2.5-10um; 2010	-0.00297778	-0.0314661	-0.0243934	-0.044634	-0.0940852	-0.0395113	0.0340313	Particulate matter air pollution 2.5-10um; 2010
Residential air pollution	Traffic intensity on the nearest major road	-0.0119646	-0.0296019	-0.0198955	-0.0378192	-0.0615346	-0.0321631	0.0191031	Traffic intensity on the nearest major road
Residential air pollution	Nitrogen dioxide air pollution; 2007	-0.0239494	-0.0571665	0.0179835	-0.0334493	-0.0543612	-0.0301886	0.0303407	Nitrogen dioxide air pollution; 2007
Diet	Lamb/mutton intake	-0.0468171	-0.0278046	-0.00595201	-0.0425746	-0.0218561	-0.0290009	0.0164726	Lamb/mutton intake
Body size measures	Waist circumference	-0.0111745	-0.0455796	-0.0206314	-0.0353889	-0.0134522	-0.0252453	0.0147879	Waist circumference
Alcohol	Alcohol intake frequency.	-0.0245024	-0.00283529	0.0117327	-0.063359	-0.0363563	-0.0230641	0.0292509	Alcohol intake frequency.
Smoking	Past tobacco smoking	-0.0664876	0.00896951	-0.00882743	-0.00778312	-0.0350955	-0.0218448	0.0295181	Past tobacco smoking
Diet	spread type - other type	-0.00105659	-0.0229275	-0.022066	-0.0406364	-0.00481631	-0.0183006	0.015919	spread type - other type
Diet	Coffee intake	-0.0229354	-0.0298199	0.0292478	-0.0482319	0.00105178	-0.0141375	0.0299949	Coffee intake
Diet	spread type - never rarely use spread	-0.0344514	-0.00205575	0.0073813	0.00819268	-0.0359338	-0.0113734	0.0221201	spread type - never rarely use spread
Residential air pollution	Particulate matter air pollution (pm10); 2007	-0.00934728	-0.0410603	0.0370183	-0.0198502	-0.0138922	-0.00942634	0.0286636	Particulate matter air pollution (pm10); 2007
Operations	Number of operations, self-reported	0.0127094	-0.00631765	-0.00888348	-0.0337491	-0.00341882	-0.00793194	0.0167068	Number of operations, self-reported
Physical activity	Number of days/week walked 10+ minutes	0.0149984	-0.0318325	0.0377784	0.00121858	-0.0389165	-0.00335073	0.0321143	Number of days/week walked 10+ minutes
Sleep	Sleeplessness / insomnia	0.0115373	0.00471004	-0.0273642	0.00688727	-0.00986527	-0.00281896	0.0158833	Sleeplessness / insomnia
Confoundings	Site-11027.0	0	0	0	0	0	0	0	Site-11027.0
Confoundings	Site-11026.0	0	0	0	0	0	0	0	Site-11026.0
Confoundings	Site-11025.0	0	0	0	0	0	0	0	Site-11025.0
Confoundings	Age when attended assessment centre	0	0	0	0	0	0	0	Age when attended assessment centre
Diet	Tea intake	0.0162797	0.0218332	-0.035698	0.0114227	0.00632374	0.00403228	0.0229414	Tea intake
Diet	Poultry intake	-0.00546739	0.00628641	0.0460699	-0.00485142	-0.00790117	0.00682727	0.0226095	Poultry intake
Diet	Fresh fruit intake	0.00162449	-0.0115066	-0.0192095	0.0533103	0.0227533	0.00939439	0.0292509	Fresh fruit intake
Alcohol	Alcohol usually taken with meals	0.021446	0.00632996	-0.00933714	-0.00280961	0.0437761	0.0118811	0.0212463	Alcohol usually taken with meals
Alcohol	Alcohol intake versus 10 years previously	0.0587353	0.0106295	-0.00529474	0.0169616	0.00102684	0.0164117	0.0251639	Alcohol intake versus 10 years previously
Diet	Water intake	0.0353832	-0.0474537	0.0332912	0.029312	0.0392484	0.0179562	0.0367411	Water intake
Diet	Non-oily fish intake	-0.00901121	0.0242772	0.0390261	0.025852	0.0333826	0.0227053	0.0186995	Non-oily fish intake
Diet	spread type - butter spreadable butter	0.0211299	0.0237431	0.0173923	0.0351755	0.0256916	0.0246265	0.00666625	spread type - butter spreadable butter
Diet	Processed meat intake	0.0623988	-0.000355435	0.0529632	-0.0111916	0.0194971	0.0246624	0.0322609	Processed meat intake
Diet	Beef intake	0.0278804	0.0239729	0.0507258	-0.00242764	0.0261551	0.0252613	0.0188708	Beef intake
Sleep	Getting up in morning	0.0162872	0.0334789	0.0263256	0.022252	0.0355767	0.0267841	0.007954	Getting up in morning
Diet	Oily fish intake	0.0030718	0.0345977	0.0520728	0.0423496	0.00513438	0.0274453	0.0222017	Oily fish intake
Physical activity	Time spent using computer	0.0474908	0.0137719	0.0394687	0.0364033	0.0141151	0.03025	0.0154268	Time spent using computer
Smoking	Ever smoked	-0.0271765	0.0847923	0.0363991	0.0450322	0.01437	0.0306834	0.0411711	Ever smoked
Blood pressure	Pulse rate, automated reading	0.0446394	0.0327534	0.0104152	0.0450675	0.0323229	0.0330397	0.0140684	Pulse rate, automated reading
Physical activity	Number of days/week of vigorous physical activity 10+ minutes	0.0395015	0.0494031	0.0566376	0.0291639	-0.00911605	0.033118	0.0257802	Number of days/week of vigorous physical activity 10+ minutes
Physical activity	Frequency of stair climbing in last 4 weeks	0.0567898	0.0514957	0.0313672	0.0225433	0.00353919	0.033147	0.0217249	Frequency of stair climbing in last 4 weeks
Physical activity	Number of days/week of moderate physical activity 10+ minutes	0.058374	0.021396	0.0421368	0.017521	0.0437077	0.0366271	0.0169592	Number of days/week of moderate physical activity 10+ minutes
Diet	Dried fruit intake	0.0726559	0.0368076	-0.0169677	0.0677922	0.0453621	0.04113	0.0357655	Dried fruit intake
Sleep	Nap during day	0.0548938	0.0815603	0.0495405	0.0553879	0.0608599	0.0604485	0.0124632	Nap during day
Sleep	Sleep duration	0.0204201	0.103463	0.0612274	0.0793677	0.0842203	0.0697396	0.0314026	Sleep duration
Diet	Cheese intake	0.094996	0.116943	0.104896	0.126988	0.160475	0.12086	0.0252292	Cheese intake
Body size measures	Hip circumference	0.143557	0.120591	0.14613	0.158072	0.167348	0.14714	0.0176534	Hip circumference
Physical activity	Usual walking pace	0.133525	0.151559	0.125017	0.1902	0.19047	0.158154	0.0309006	Usual walking pace
Diet	Cereal intake	0.225699	0.183396	0.155989	0.192778	0.226737	0.19692	0.0299696	Cereal intake
Diet	Bread intake	0.218198	0.16539	0.216022	0.228101	0.206636	0.20687	0.0244104	Bread intake
General health	Overall health rating	0.180297	0.253773	0.217242	0.245112	0.231064	0.225498	0.0288377	Overall health rating
Hand grip strength	Hand grip strength (left)	0.248688	0.255014	0.256513	0.214067	0.258241	0.246504	0.0184886	Hand grip strength (left)
Hand grip strength	Hand grip strength (right)	0.254965	0.270269	0.255508	0.231992	0.271978	0.256942	0.0160636	Hand grip strength (right)
Body composition by impedance	Basal metabolic rate	0.449927	0.437525	0.483089	0.443392	0.466037	0.455994	0.0185181	Basal metabolic rate
Body composition by impedance	Whole body water mass	0.493292	0.482114	0.526347	0.483823	0.507784	0.498672	0.018524	Whole body water mass
Body composition by impedance	Whole body fat-free mass	0.493368	0.482189	0.526375	0.483916	0.507891	0.498748	0.0185065	Whole body fat-free mass

## Sheet: brain_loadings
label	split1	split2	split3	split4	split5	avg	stdv
Volume of G+S-frontomargin (left hemisphere)	0.642112	0.600132	0.590341	0.625757	0.629979	0.617664	0.0216144
Volume of G+S-occipital-inf (left hemisphere)	0.355588	0.356045	0.346236	0.412266	0.395606	0.373148	0.0289815
Volume of G+S-paracentral (left hemisphere)	0.544475	0.567574	0.467753	0.592131	0.575355	0.549458	0.0487863
Volume of G+S-subcentral (left hemisphere)	0.858825	0.806448	0.818003	0.851281	0.82976	0.832863	0.0220308
Volume of G+S-transv-frontopol (left hemisphere)	0.570338	0.528911	0.523795	0.587035	0.598067	0.561629	0.03373
Volume of G+S-cingul-Ant (left hemisphere)	0.932495	0.933539	0.916039	0.956325	0.962777	0.940235	0.0190869
Volume of G+S-cingul-Mid-Ant (left hemisphere)	0.574838	0.578185	0.55105	0.607061	0.620577	0.586342	0.0275942
Volume of G+S-cingul-Mid-Post (left hemisphere)	0.714018	0.731459	0.713871	0.722278	0.746399	0.725605	0.0136901
Volume of G-cingul-Post-dorsal (left hemisphere)	0.8957	0.879593	0.881775	0.850768	0.862673	0.874102	0.0175399
Volume of G-cingul-Post-ventral (left hemisphere)	0.35777	0.262624	0.245132	0.294812	0.30342	0.292752	0.0433612
Volume of G-cuneus (left hemisphere)	0.33511	0.259937	0.259269	0.338652	0.321077	0.302809	0.0399862
Volume of G-front-inf-Opercular (left hemisphere)	0.780836	0.811964	0.751099	0.770667	0.760154	0.774944	0.0235096
Volume of G-front-inf-Orbital (left hemisphere)	0.544966	0.503867	0.500696	0.500202	0.488254	0.507597	0.0217187
Volume of G-front-inf-Triangul (left hemisphere)	0.608197	0.647315	0.628146	0.604864	0.594376	0.61658	0.0210888
Volume of G-front-middle (left hemisphere)	0.821061	0.801548	0.799789	0.888653	0.886379	0.839486	0.0446401
Volume of G-front-sup (left hemisphere)	0.925179	0.902102	0.895862	0.968658	0.961895	0.930739	0.0334513
Volume of G-Ins-lg+S-cent-ins (left hemisphere)	0.707956	0.73354	0.745701	0.757709	0.778078	0.744597	0.0262628
Volume of G-insular-short (left hemisphere)	0.864493	0.879479	0.908242	0.87756	0.891161	0.884187	0.016441
Volume of G-occipital-middle (left hemisphere)	0.654248	0.637706	0.62665	0.667584	0.641969	0.645632	0.0157534
Volume of G-occipital-sup (left hemisphere)	0.382768	0.363022	0.354612	0.426453	0.398735	0.385118	0.0288026
Volume of G-oc-temp-lat-fusifor (left hemisphere)	0.622045	0.670286	0.615313	0.651947	0.648563	0.641631	0.0226489
Volume of G-oc-temp-med-Lingual (left hemisphere)	0.485625	0.427822	0.387733	0.40623	0.395785	0.420639	0.0393159
Volume of G-oc-temp-med-Parahip (left hemisphere)	0.391212	0.366306	0.303375	0.345763	0.339224	0.349176	0.0326683
Volume of G-orbital (left hemisphere)	0.963532	0.911645	0.924681	0.933509	0.930489	0.932771	0.0191295
Volume of G-pariet-inf-Angular (left hemisphere)	0.880219	0.852217	0.82702	0.858445	0.847862	0.853153	0.0191858
Volume of G-pariet-inf-Supramar (left hemisphere)	0.865687	0.850894	0.851461	0.851948	0.840486	0.852095	0.00896362
Volume of G-parietal-sup (left hemisphere)	0.701528	0.722173	0.705448	0.751698	0.734262	0.723022	0.0207375
Volume of G-postcentral (left hemisphere)	0.632437	0.578015	0.551137	0.670332	0.663746	0.619133	0.052685
Volume of G-precentral (left hemisphere)	0.72105	0.684493	0.639445	0.743326	0.741163	0.705896	0.044012
Volume of G-precuneus (left hemisphere)	0.846142	0.858582	0.812335	0.850936	0.828667	0.839333	0.0186694
Volume of G-rectus (left hemisphere)	0.810536	0.759658	0.771607	0.744995	0.754174	0.768194	0.0255547
Volume of G-subcallosal (left hemisphere)	0.893695	0.875893	0.883043	0.756215	0.728061	0.827381	0.0787059
Volume of G-temp-sup-G-T-transv (left hemisphere)	0.423359	0.439884	0.389527	0.495642	0.472162	0.444115	0.0414433
Volume of G-temp-sup-Lateral (left hemisphere)	0.722196	0.703491	0.68769	0.766097	0.779616	0.731818	0.0396924
Volume of G-temp-sup-Plan-polar (left hemisphere)	0.761483	0.773878	0.795124	0.74785	0.732098	0.762086	0.0241499
Volume of G-temp-sup-Plan-tempo (left hemisphere)	0.572893	0.548416	0.508812	0.594754	0.570462	0.559067	0.0325328
Volume of G-temporal-inf (left hemisphere)	0.826256	0.814853	0.828205	0.819946	0.82197	0.822246	0.00528218
Volume of G-temporal-middle (left hemisphere)	0.903418	0.891684	0.890846	0.901181	0.90808	0.899042	0.00752869
Volume of Lat-Fis-ant-Horizont (left hemisphere)	0.575748	0.561306	0.594285	0.520635	0.504043	0.551203	0.037812
Volume of Lat-Fis-ant-Vertical (left hemisphere)	0.450376	0.489286	0.461698	0.446435	0.4306	0.455679	0.0218416
Volume of Lat-Fis-post (left hemisphere)	0.573062	0.569669	0.530091	0.618577	0.590987	0.576477	0.032375
Volume of Pole-occipital (left hemisphere)	0.29635	0.288701	0.292836	0.384525	0.367219	0.325926	0.0460823
Volume of Pole-temporal (left hemisphere)	0.590943	0.617431	0.635857	0.616248	0.656514	0.623399	0.0244537
Volume of S-calcarine (left hemisphere)	0.429253	0.333903	0.331871	0.363338	0.359981	0.363669	0.0394085
Volume of S-central (left hemisphere)	0.66213	0.606366	0.572062	0.662279	0.651056	0.630779	0.0400935
Volume of S-cingul-Marginalis (left hemisphere)	0.716728	0.750591	0.696075	0.756596	0.748047	0.733607	0.0260718
Volume of S-circular-insula-ant (left hemisphere)	0.647831	0.607028	0.653088	0.637849	0.6365	0.636459	0.0178462
Volume of S-circular-insula-inf (left hemisphere)	0.519612	0.530577	0.539134	0.620738	0.644725	0.570957	0.0574443
Volume of S-circular-insula-sup (left hemisphere)	1	1	1	0.955855	0.946088	0.980389	0.027075
Volume of S-collat-transv-ant (left hemisphere)	0.620627	0.635613	0.5715	0.60052	0.583099	0.602272	0.0262969
Volume of S-collat-transv-post (left hemisphere)	0.324673	0.336815	0.323403	0.356004	0.329151	0.334009	0.013369
Volume of S-front-inf (left hemisphere)	0.713783	0.748299	0.7135	0.717018	0.702648	0.71905	0.0172279
Volume of S-front-middle (left hemisphere)	0.587212	0.552796	0.531186	0.593701	0.597902	0.572559	0.0291817
Volume of S-front-sup (left hemisphere)	0.662042	0.645074	0.611247	0.687989	0.69467	0.660204	0.0338711
Volume of S-interm-prim-Jensen (left hemisphere)	0.358855	0.346205	0.327047	0.344985	0.338722	0.343163	0.0116003
Volume of S-intrapariet+P-trans (left hemisphere)	0.775025	0.777052	0.797061	0.759316	0.739428	0.769577	0.021536
Volume of S-oc-middle+Lunatus (left hemisphere)	0.302628	0.308799	0.301289	0.347161	0.314716	0.314919	0.0188008
Volume of S-oc-sup+transversal (left hemisphere)	0.638611	0.606926	0.596918	0.594142	0.549686	0.597257	0.0319236
Volume of S-occipital-ant (left hemisphere)	0.503867	0.50869	0.461107	0.473478	0.464454	0.482319	0.0223999
Volume of S-oc-temp-lat (left hemisphere)	0.604034	0.619536	0.605475	0.595295	0.598494	0.604567	0.00932787
Volume of S-oc-temp-med+Lingual (left hemisphere)	0.557617	0.557822	0.566672	0.633209	0.599267	0.582917	0.0329028
Volume of S-orbital-lateral (left hemisphere)	0.454392	0.444097	0.42368	0.407434	0.420389	0.429998	0.0189422
Volume of S-orbital-med-olfact (left hemisphere)	0.897965	0.887263	0.887506	0.839953	0.841641	0.870866	0.0277932
Volume of S-orbital-H-Shaped (left hemisphere)	0.845185	0.820325	0.814091	0.818891	0.807368	0.821172	0.0143459
Volume of S-parieto-occipital (left hemisphere)	0.436881	0.425846	0.455522	0.526046	0.509751	0.470809	0.0446491
Volume of S-pericallosal (left hemisphere)	0.521629	0.453935	0.477217	0.530962	0.524792	0.501707	0.0341599
Volume of S-postcentral (left hemisphere)	0.797282	0.72877	0.777893	0.79389	0.79025	0.777617	0.028272
Volume of S-precentral-inf-part (left hemisphere)	0.518616	0.489769	0.496544	0.55775	0.534216	0.519379	0.0277995
Volume of S-precentral-sup-part (left hemisphere)	0.440126	0.416682	0.403216	0.440024	0.466016	0.433213	0.0242039
Volume of S-suborbital (left hemisphere)	0.329053	0.327224	0.326831	0.354322	0.363788	0.340244	0.0175155
Volume of S-subparietal (left hemisphere)	0.804528	0.79241	0.783516	0.759075	0.745556	0.777017	0.0242267
Volume of S-temporal-inf (left hemisphere)	0.751933	0.763232	0.745095	0.74844	0.747636	0.751267	0.00712177
Volume of S-temporal-sup (left hemisphere)	0.976817	0.952464	0.95623	0.949372	0.956992	0.958375	0.0107544
Volume of S-temporal-transverse (left hemisphere)	0.333438	0.311051	0.262712	0.368323	0.368078	0.32872	0.044184
Volume of G+S-frontomargin (right hemisphere)	0.596368	0.53886	0.522531	0.5971	0.611575	0.573287	0.0397718
Volume of G+S-occipital-inf (right hemisphere)	0.460692	0.397907	0.40705	0.485704	0.47668	0.445607	0.0405054
Volume of G+S-paracentral (right hemisphere)	0.570117	0.55688	0.453525	0.57047	0.584452	0.547089	0.0532048
Volume of G+S-subcentral (right hemisphere)	0.82757	0.79247	0.764369	0.868948	0.842663	0.819204	0.0412806
Volume of G+S-transv-frontopol (right hemisphere)	0.618291	0.546625	0.533336	0.604601	0.638265	0.588224	0.0458788
Volume of G+S-cingul-Ant (right hemisphere)	0.971682	0.943376	0.955111	1	1	0.974034	0.0257488
Volume of G+S-cingul-Mid-Ant (right hemisphere)	0.70533	0.703767	0.710766	0.747501	0.752272	0.723927	0.0238991
Volume of G+S-cingul-Mid-Post (right hemisphere)	0.914878	0.892064	0.877828	0.887005	0.902665	0.894888	0.0143287
Volume of G-cingul-Post-dorsal (right hemisphere)	0.866869	0.816124	0.826202	0.817627	0.809789	0.827322	0.0228691
Volume of G-cingul-Post-ventral (right hemisphere)	0.407777	0.302223	0.273406	0.330294	0.330116	0.328763	0.0500405
Volume of G-cuneus (right hemisphere)	0.34129	0.244963	0.266333	0.350315	0.315034	0.303587	0.0462621
Volume of G-front-inf-Opercular (right hemisphere)	0.762921	0.7331	0.715795	0.767713	0.757205	0.747347	0.0220964
Volume of G-front-inf-Orbital (right hemisphere)	0.48474	0.439548	0.434524	0.43165	0.429152	0.443923	0.0231429
Volume of G-front-inf-Triangul (right hemisphere)	0.510275	0.517725	0.545306	0.529379	0.493535	0.519244	0.0195298
Volume of G-front-middle (right hemisphere)	0.810186	0.774986	0.765089	0.848628	0.859121	0.811602	0.0422351
Volume of G-front-sup (right hemisphere)	0.911359	0.875233	0.835507	0.9402	0.941052	0.90067	0.0452793
Volume of G-Ins-lg+S-cent-ins (right hemisphere)	0.696146	0.690829	0.720378	0.7366	0.740925	0.716976	0.0228461
Volume of G-insular-short (right hemisphere)	0.864634	0.857191	0.899746	0.834568	0.850838	0.861395	0.0241355
Volume of G-occipital-middle (right hemisphere)	0.609538	0.576294	0.579561	0.665383	0.634633	0.613082	0.0377143
Volume of G-occipital-sup (right hemisphere)	0.331783	0.330204	0.300476	0.425928	0.396166	0.356912	0.0520432
Volume of G-oc-temp-lat-fusifor (right hemisphere)	0.591219	0.634818	0.561049	0.627176	0.626647	0.608182	0.031307
Volume of G-oc-temp-med-Lingual (right hemisphere)	0.519892	0.422971	0.405062	0.446367	0.425034	0.443865	0.0449534
Volume of G-oc-temp-med-Parahip (right hemisphere)	0.45002	0.422711	0.348817	0.423482	0.409918	0.41099	0.0376943
Volume of G-orbital (right hemisphere)	0.932806	0.85472	0.861837	0.918143	0.919808	0.897463	0.0363053
Volume of G-pariet-inf-Angular (right hemisphere)	0.756363	0.695567	0.692228	0.727926	0.7542	0.725257	0.0307605
Volume of G-pariet-inf-Supramar (right hemisphere)	0.974198	0.938141	0.913715	0.93425	0.918341	0.935729	0.0238479
Volume of G-parietal-sup (right hemisphere)	0.62284	0.626227	0.585259	0.686852	0.678928	0.640021	0.0424007
Volume of G-postcentral (right hemisphere)	0.694742	0.65633	0.593376	0.728655	0.713052	0.677231	0.0540894
Volume of G-precentral (right hemisphere)	0.717037	0.665017	0.579389	0.735699	0.730139	0.685456	0.0655482
Volume of G-precuneus (right hemisphere)	0.7986	0.801505	0.749242	0.831636	0.812214	0.798639	0.0305014
Volume of G-rectus (right hemisphere)	0.808797	0.779403	0.792969	0.785478	0.79694	0.792718	0.0112487
Volume of G-subcallosal (right hemisphere)	0.909735	0.921398	0.913638	0.844089	0.827795	0.883331	0.0438435
Volume of G-temp-sup-G-T-transv (right hemisphere)	0.567999	0.514533	0.504609	0.60456	0.585827	0.555505	0.0440197
Volume of G-temp-sup-Lateral (right hemisphere)	0.880025	0.831681	0.830061	0.903674	0.905935	0.870275	0.0373793
Volume of G-temp-sup-Plan-polar (right hemisphere)	0.695879	0.671246	0.675599	0.716682	0.710713	0.694024	0.0203326
Volume of G-temp-sup-Plan-tempo (right hemisphere)	0.790611	0.739551	0.750844	0.766594	0.740437	0.757607	0.0214278
Volume of G-temporal-inf (right hemisphere)	0.734378	0.761393	0.708804	0.77686	0.787123	0.753712	0.0320221
Volume of G-temporal-middle (right hemisphere)	0.993316	0.953691	0.969251	0.997901	0.996215	0.982075	0.019665
Volume of Lat-Fis-ant-Horizont (right hemisphere)	0.298276	0.26259	0.273519	0.281263	0.288496	0.280829	0.0136883
Volume of Lat-Fis-ant-Vertical (right hemisphere)	0.372471	0.378153	0.370618	0.371334	0.354233	0.369362	0.0089625
Volume of Lat-Fis-post (right hemisphere)	0.733919	0.691666	0.679494	0.768652	0.742896	0.723325	0.0369908
Volume of Pole-occipital (right hemisphere)	0.374418	0.282764	0.275431	0.389387	0.368657	0.338131	0.0544805
Volume of Pole-temporal (right hemisphere)	0.549415	0.565385	0.575942	0.62476	0.650464	0.593193	0.0426141
Volume of S-calcarine (right hemisphere)	0.481451	0.383159	0.39159	0.429547	0.41311	0.419771	0.0389836
Volume of S-central (right hemisphere)	0.65329	0.602585	0.533611	0.659412	0.647521	0.619284	0.0528739
Volume of S-cingul-Marginalis (right hemisphere)	0.808285	0.830241	0.745612	0.768404	0.791463	0.788801	0.0331107
Volume of S-circular-insula-ant (right hemisphere)	0.622443	0.553642	0.603991	0.560586	0.569585	0.582049	0.0297323
Volume of S-circular-insula-inf (right hemisphere)	0.600296	0.591141	0.5924	0.696474	0.713297	0.638722	0.0607929
Volume of S-circular-insula-sup (right hemisphere)	0.880886	0.906343	0.906237	0.871411	0.856403	0.884256	0.0219269
Volume of S-collat-transv-ant (right hemisphere)	0.583929	0.626808	0.549219	0.600919	0.589598	0.590095	0.0281695
Volume of S-collat-transv-post (right hemisphere)	0.332582	0.286772	0.292757	0.311521	0.29655	0.304036	0.018386
Volume of S-front-inf (right hemisphere)	0.667461	0.656052	0.673238	0.707051	0.680702	0.676901	0.0191096
Volume of S-front-middle (right hemisphere)	0.609047	0.59772	0.588446	0.628611	0.638413	0.612447	0.0208566
Volume of S-front-sup (right hemisphere)	0.636263	0.639363	0.618333	0.690077	0.68361	0.653529	0.0315365
Volume of S-interm-prim-Jensen (right hemisphere)	0.574585	0.528643	0.512395	0.497696	0.521701	0.527004	0.0290135
Volume of S-intrapariet+P-trans (right hemisphere)	0.721107	0.709361	0.702715	0.699246	0.697231	0.705932	0.00965412
Volume of S-oc-middle+Lunatus (right hemisphere)	0.34529	0.278559	0.289357	0.347891	0.313085	0.314836	0.0315768
Volume of S-oc-sup+transversal (right hemisphere)	0.512442	0.540741	0.516348	0.53372	0.499405	0.520531	0.0166707
Volume of S-occipital-ant (right hemisphere)	0.486527	0.464687	0.49279	0.497917	0.47288	0.48296	0.0138617
Volume of S-oc-temp-lat (right hemisphere)	0.657265	0.709095	0.645592	0.635952	0.645323	0.658646	0.0291973
Volume of S-oc-temp-med+Lingual (right hemisphere)	0.707763	0.727414	0.69286	0.704605	0.678406	0.70221	0.0182064
Volume of S-orbital-lateral (right hemisphere)	0.397827	0.362325	0.413094	0.417419	0.398975	0.397928	0.0216713
Volume of S-orbital-med-olfact (right hemisphere)	0.899477	0.911276	0.888898	0.83198	0.83217	0.87276	0.0379745
Volume of S-orbital-H-Shaped (right hemisphere)	0.825986	0.7854	0.769926	0.789303	0.78046	0.790215	0.0212741
Volume of S-parieto-occipital (right hemisphere)	0.512815	0.500138	0.54044	0.634274	0.596903	0.556914	0.0570597
Volume of S-pericallosal (right hemisphere)	0.473596	0.456584	0.464862	0.481444	0.493909	0.474079	0.0144805
Volume of S-postcentral (right hemisphere)	0.853951	0.832677	0.812353	0.842022	0.827846	0.83377	0.015575
Volume of S-precentral-inf-part (right hemisphere)	0.582417	0.532295	0.517136	0.628512	0.609424	0.573957	0.0481406
Volume of S-precentral-sup-part (right hemisphere)	0.464804	0.446769	0.386154	0.444258	0.443963	0.43719	0.029811
Volume of S-suborbital (right hemisphere)	0.277276	0.237715	0.26285	0.300165	0.313686	0.278338	0.0300714
Volume of S-subparietal (right hemisphere)	0.645765	0.678947	0.638163	0.656957	0.646247	0.653216	0.0158648
Volume of S-temporal-inf (right hemisphere)	0.769322	0.807352	0.777443	0.782991	0.775854	0.782592	0.0146733
Volume of S-temporal-sup (right hemisphere)	0.971274	0.933098	0.951713	0.938674	0.949087	0.948769	0.0146861
Volume of S-temporal-transverse (right hemisphere)	0.449377	0.439769	0.394383	0.450372	0.434649	0.43371	0.0229528
