# Supplementary material for: Cardiometabolic health and physical robustness map onto distinct patterns of brain structure and neurotransmitter systems
Source: PLoS Biol. 2025 Nov 21;23(11):e3003498. doi: 10.1371/journal.pbio.3003498 (PMC12671889; doi:10.1371/journal.pbio.3003498)
Supplement: S2 File — (ZIP) [file pbio.3003498.s002.zip › supplementary_data/S3_Data.xlsx]

## Sheet: rf_loadings
Category	Label	split1	split2	split3	split4	split5	avg	stdv	Label_short
Smoking	Smoking status	-0.343709	-0.344062	-0.297291	-0.334968	-0.28185	-0.320376	0.0288774	Smoking status
Smoking	Past tobacco smoking	-0.322981	-0.361002	-0.301173	-0.274902	-0.212112	-0.294434	0.0557899	Past tobacco smoking
Residential air pollution	Nitrogen dioxide air pollution; 2010	-0.142268	-0.452649	-0.518715	-0.180786	-0.152908	-0.289465	0.181184	Nitrogen dioxide air pollution; 2010
Residential air pollution	Particulate matter air pollution (pm2.5); 2010	-0.142239	-0.422752	-0.471972	-0.153422	-0.13085	-0.264247	0.168253	Particulate matter air pollution (pm2.5); 2010
Residential air pollution	Nitrogen oxides air pollution; 2010	-0.129285	-0.420806	-0.477695	-0.152804	-0.1371	-0.263538	0.17093	Nitrogen oxides air pollution; 2010
Residential air pollution	Nitrogen dioxide air pollution; 2007	-0.10775	-0.41373	-0.489102	-0.167837	-0.134989	-0.262682	0.175632	Nitrogen dioxide air pollution; 2007
Residential air pollution	Particulate matter air pollution (pm2.5) absorbance; 2010	-0.0937407	-0.378806	-0.440372	-0.14204	-0.155382	-0.242068	0.156159	Particulate matter air pollution (pm2.5) absorbance; 2010
Residential air pollution	Particulate matter air pollution (pm10); 2007	-0.0766553	-0.370524	-0.43347	-0.141396	-0.100168	-0.224443	0.165238	Particulate matter air pollution (pm10); 2007
Body composition by impedance	Impedance of whole body	-0.138677	-0.423855	-0.323853	-0.103758	-0.111402	-0.220309	0.145139	Impedance of whole body
Smoking	Ever smoked	-0.251573	-0.318889	-0.257545	-0.159165	-0.0966167	-0.216758	0.0881154	Ever smoked
Blood pressure	Systolic blood pressure, automated reading	-0.225414	-0.139474	-0.154669	-0.276791	-0.2473	-0.20873	0.0594082	Systolic blood pressure, automated reading
Medications	Number of treatments/medications taken	-0.141774	-0.226053	-0.24101	-0.210228	-0.183932	-0.200599	0.0390891	Number of treatments/medications taken
Residential air pollution	Particulate matter air pollution (pm10); 2010	-0.058571	-0.311171	-0.375904	-0.0869671	-0.0989213	-0.186307	0.146082	Particulate matter air pollution (pm10); 2010
Blood pressure	Diastolic blood pressure, automated reading	-0.237785	-0.133617	-0.0981917	-0.241642	-0.186505	-0.179548	0.0632931	Diastolic blood pressure, automated reading
Alcohol	Alcohol intake frequency.	-0.149179	-0.182266	-0.165031	-0.137463	-0.148816	-0.156551	0.0174046	Alcohol intake frequency.
Diet	Cooked vegetable intake	-0.116787	-0.102136	-0.17728	-0.175379	-0.202684	-0.154853	0.0431282	Cooked vegetable intake
Medical conditions	Number of self-reported non-cancer illnesses	-0.132083	-0.226587	-0.168194	-0.104358	-0.0876158	-0.143768	0.0554489	Number of self-reported non-cancer illnesses
Residential air pollution	Particulate matter air pollution 2.5-10um; 2010	0.00507661	-0.167551	-0.226083	-0.0303579	-0.0543937	-0.0946617	0.0978373	Particulate matter air pollution 2.5-10um; 2010
Medication	Taking other prescription medications	-0.0314052	-0.182742	-0.14941	-0.0518722	-0.0503433	-0.0931545	0.0680818	Taking other prescription medications
Diet	Major dietary changes in the last 5 years	-0.127665	-0.0941864	-0.0818219	-0.150687	-0.00997538	-0.0928671	0.0537326	Major dietary changes in the last 5 years
Alcohol	Alcohol intake versus 10 years previously	-0.028027	-0.115352	-0.141604	-0.10192	-0.0559915	-0.0885788	0.0459208	Alcohol intake versus 10 years previously
Diet	Tea intake	-0.0661054	-0.0715252	-0.11305	-0.0663193	-0.106241	-0.0846481	0.0230482	Tea intake
Body composition by impedance	Body fat percentage	-0.0883614	-0.0914453	-0.0166587	-0.0793438	-0.119678	-0.0790974	0.0380253	Body fat percentage
Alcohol	Alcohol usually taken with meals	-0.0772352	-0.0420397	-0.111236	-0.0773589	-0.0858623	-0.0787464	0.024788	Alcohol usually taken with meals
Body size measures	waist_to_hip	-0.115172	-0.0741014	0.00765374	-0.123012	-0.0890321	-0.0787329	0.0521505	waist_to_hip
General health	Weight change compared with 1 year ago	-0.0129668	-0.0634375	-0.0635591	-0.0774436	-0.0986065	-0.0632027	0.0315439	Weight change compared with 1 year ago
Diet	Non-oily fish intake	-0.0647954	-0.0221698	-0.102302	-0.0822561	-0.0408695	-0.0624786	0.0319147	Non-oily fish intake
Diet	Lamb/mutton intake	-0.0343059	-0.0929601	-0.0923328	-0.0355527	-0.050619	-0.0611541	0.0294575	Lamb/mutton intake
Diet	Pork intake	-0.102711	-0.0769112	0.0387704	-0.0728753	-0.0910145	-0.0609484	0.0569847	Pork intake
Diet	spread type - butter spreadable butter	-0.0823112	-0.0528073	-0.0478704	-0.0651832	-0.053546	-0.0603436	0.0138255	spread type - butter spreadable butter
Diet	Oily fish intake	-0.00816994	-0.0947894	-0.161715	0.0113771	-0.0384407	-0.0583475	0.0703355	Oily fish intake
Residential air pollution	Traffic intensity on the nearest major road	0.0197703	-0.0936	-0.157245	-0.0409699	-0.0124752	-0.0569039	0.0698599	Traffic intensity on the nearest major road
Blood pressure	Pulse rate, automated reading	-0.0219363	-0.103376	-0.0520439	-0.0587315	-0.0402893	-0.0552753	0.0302989	Pulse rate, automated reading
Diet	spread type - never rarely use spread	-0.0205135	-0.0475102	-0.10951	-0.038526	-0.0398617	-0.0511844	0.0340755	spread type - never rarely use spread
Diet	Salad / raw vegetable intake	0.0197251	-0.0447763	-0.145036	-0.000484124	-0.0690606	-0.0479264	0.064642	Salad / raw vegetable intake
Physical activity	Time spent using computer	-0.0380668	-0.0694115	-0.0330385	-0.0741337	-0.0125314	-0.0454364	0.0259283	Time spent using computer
Diet	Salt added to food	-0.0586161	-0.0269015	0.0104259	-0.0482069	-0.0937281	-0.0434053	0.0385907	Salt added to food
Diet	Variation in diet	-0.100957	-0.06366	0.057505	-0.00423852	-0.0935039	-0.0409708	0.0669321	Variation in diet
Physical activity	Frequency of stair climbing in last 4 weeks	-0.071979	-0.0216644	-0.0572603	-0.0342196	0.00885703	-0.0352533	0.0314823	Frequency of stair climbing in last 4 weeks
Diet	Dried fruit intake	0.0125292	0.0137387	-0.0999764	-0.0190674	-0.0550829	-0.0295717	0.0483897	Dried fruit intake
Diet	Cheese intake	-0.0549145	0.00197751	-0.0200633	-0.0359797	-0.00699155	-0.0231943	0.0227793	Cheese intake
Sleep	Sleep duration	-0.0338528	0.00707561	0.025853	-0.0449109	-0.0149806	-0.0121631	0.0290093	Sleep duration
Diet	Water intake	0.108263	0.0156478	-0.190103	0.0234235	-0.00762725	-0.0100792	0.109777	Water intake
Physical activity	Number of days/week walked 10+ minutes	0.00483294	0.0328586	-0.00269956	0.00178274	-0.0871282	-0.0100707	0.0452707	Number of days/week walked 10+ minutes
Diet	Fresh fruit intake	0.00615575	0.0088441	-0.101113	0.0761539	-0.0373138	-0.00945458	0.0653542	Fresh fruit intake
Sleep	Sleeplessness / insomnia	0.0417287	-0.0519198	-0.0284519	-0.00629478	0.0179101	-0.00540556	0.0369485	Sleeplessness / insomnia
Physical activity	Time spent watching television (TV)	-0.0311137	-0.0177569	0.108604	-0.10328	0.0179919	-0.00511106	0.0773596	Time spent watching television (TV)
Confoundings	Site-11027.0	0	0	0	0	0	0	0	Site-11027.0
Confoundings	Site-11026.0	0	0	0	0	0	0	0	Site-11026.0
Confoundings	Site-11025.0	0	0	0	0	0	0	0	Site-11025.0
Confoundings	Age when attended assessment centre	0	0	0	0	0	0	0	Age when attended assessment centre
Diet	Coffee intake	-0.0450746	0.0283227	0.113251	-0.0685341	0.00525501	0.00664395	0.070999	Coffee intake
Diet	Poultry intake	0.00741336	0.0326886	0.0748477	-0.0662342	-4.48277e-05	0.00973414	0.0515725	Poultry intake
Physical activity	Number of days/week of vigorous physical activity 10+ minutes	0.0340537	0.0850796	-0.0630068	0.0112894	0.0191844	0.0173201	0.0533001	Number of days/week of vigorous physical activity 10+ minutes
Diet	Bread intake	0.0445313	0.0601084	0.0258708	0.00878011	-0.0107986	0.0256984	0.0280937	Bread intake
Sleep	Nap during day	0.125085	-0.0412032	0.0170216	0.0258677	0.0484696	0.0350481	0.0602292	Nap during day
Physical activity	Number of days/week of moderate physical activity 10+ minutes	0.0954943	0.0739299	-0.0365763	0.0619488	0.0240218	0.0437637	0.0518676	Number of days/week of moderate physical activity 10+ minutes
Diet	Beef intake	0.0936928	0.00114648	0.0223915	0.0277777	0.0967359	0.0483489	0.0439386	Beef intake
Physical activity	Usual walking pace	0.078926	0.0740489	0.061874	0.0807718	0.00712303	0.0605487	0.0307612	Usual walking pace
Operations	Number of operations, self-reported	0.0535037	0.0633985	0.0562981	0.067406	0.135131	0.0751474	0.0339842	Number of operations, self-reported
Body size measures	Body mass index (BMI)	0.0293277	0.200001	0.1909	0.0142138	-0.0130389	0.0842809	0.102664	Body mass index (BMI)
Diet	spread type - other type	0.0958851	0.0818905	0.113631	0.0891526	0.0781023	0.0917323	0.0140187	spread type - other type
Body composition by impedance	Whole body fat mass	0.104752	0.126746	0.140338	0.0953371	0.0643257	0.1063	0.0294152	Whole body fat mass
Body size measures	Waist circumference	0.0924579	0.160534	0.162606	0.0559037	0.0661496	0.10753	0.0511066	Waist circumference
Physical activity	Time spent driving	0.115259	0.122622	0.0907175	0.162955	0.12936	0.124183	0.0261348	Time spent driving
Sleep	Getting up in morning	0.124236	0.145999	0.223277	0.145119	0.0510742	0.137941	0.0615069	Getting up in morning
Diet	Processed meat intake	0.1662	0.0971575	0.17591	0.150813	0.207318	0.15948	0.0405056	Processed meat intake
General health	Overall health rating	0.165414	0.189604	0.183964	0.228032	0.220057	0.197414	0.026058	Overall health rating
Hand grip strength	Hand grip strength (left)	0.207311	0.283946	0.322817	0.126716	0.10933	0.210024	0.0939063	Hand grip strength (left)
Hand grip strength	Hand grip strength (right)	0.232775	0.290658	0.323518	0.155277	0.139042	0.228254	0.0810466	Hand grip strength (right)
Diet	Cereal intake	0.292992	0.24127	0.102901	0.215419	0.304858	0.231488	0.080707	Cereal intake
Body size measures	Hip circumference	0.244579	0.308981	0.237375	0.196178	0.18134	0.23369	0.0498712	Hip circumference
Body composition by impedance	Basal metabolic rate	0.487443	0.542854	0.423616	0.440569	0.451109	0.469118	0.0473885	Basal metabolic rate
Body composition by impedance	Whole body water mass	0.511131	0.569588	0.438665	0.461826	0.477779	0.491798	0.0508504	Whole body water mass
Body composition by impedance	Whole body fat-free mass	0.511219	0.569694	0.438724	0.461901	0.477912	0.49189	0.0508635	Whole body fat-free mass

## Sheet: brain_loadings
label	split1	split2	split3	split4	split5	avg	stdv
Mean thickness of G+S-frontomargin (left hemisphere)	0.559651	0.720634	0.757618	0.61289	0.587735	0.647706	0.0865466
Mean thickness of G+S-occipital-inf (left hemisphere)	0.104193	0.352605	0.515271	0.10263	-0.0506728	0.204805	0.225868
Mean thickness of G+S-paracentral (left hemisphere)	0.155693	0.342659	0.469539	0.251622	0.233593	0.290621	0.120102
Mean thickness of G+S-subcentral (left hemisphere)	0.424616	0.576479	0.678629	0.43292	0.346328	0.491794	0.133434
Mean thickness of G+S-transv-frontopol (left hemisphere)	0.611099	0.771217	0.755728	0.673034	0.675778	0.697371	0.065879
Mean thickness of G+S-cingul-Ant (left hemisphere)	0.205474	0.501082	0.680903	0.376706	0.0954935	0.371932	0.232536
Mean thickness of G+S-cingul-Mid-Ant (left hemisphere)	-0.020449	0.225216	0.346127	0.142427	-0.0843688	0.121791	0.176198
Mean thickness of G+S-cingul-Mid-Post (left hemisphere)	0.812314	0.822777	0.700682	0.666751	0.723351	0.745175	0.0691667
Mean thickness of G-cingul-Post-dorsal (left hemisphere)	0.586131	0.600561	0.648218	0.490064	0.49718	0.56443	0.068647
Mean thickness of G-cingul-Post-ventral (left hemisphere)	0.2625	0.198418	0.186396	0.0796904	0.0206365	0.149528	0.097471
Mean thickness of G-cuneus (left hemisphere)	0.135201	0.390163	0.44392	0.193115	0.0718574	0.246851	0.162289
Mean thickness of G-front-inf-Opercular (left hemisphere)	0.566073	0.665369	0.751537	0.576609	0.69649	0.651216	0.0792621
Mean thickness of G-front-inf-Orbital (left hemisphere)	0.389108	0.301198	0.591662	0.347977	0.403206	0.40663	0.110806
Mean thickness of G-front-inf-Triangul (left hemisphere)	0.471518	0.732889	0.817194	0.532905	0.599653	0.630832	0.142381
Mean thickness of G-front-middle (left hemisphere)	0.735692	0.944316	0.984942	0.769675	0.900639	0.867053	0.10924
Mean thickness of G-front-sup (left hemisphere)	0.558002	0.839487	0.909125	0.607491	0.641605	0.711142	0.153867
Mean thickness of G-Ins-lg+S-cent-ins (left hemisphere)	0.505944	0.414329	0.386789	0.424896	0.489389	0.444269	0.0510278
Mean thickness of G-insular-short (left hemisphere)	0.174517	0.356855	0.393069	0.25248	0.295593	0.294503	0.0862651
Mean thickness of G-occipital-middle (left hemisphere)	0.226205	0.615033	0.754048	0.297543	0.234339	0.425434	0.243157
Mean thickness of G-occipital-sup (left hemisphere)	-0.0287632	0.452056	0.550298	0.145859	-0.0481956	0.214251	0.274814
Mean thickness of G-oc-temp-lat-fusifor (left hemisphere)	0.453395	0.632099	0.684653	0.349072	0.331731	0.49019	0.161502
Mean thickness of G-oc-temp-med-Lingual (left hemisphere)	0.443468	0.408093	0.345101	0.307034	0.39366	0.379471	0.053723
Mean thickness of G-oc-temp-med-Parahip (left hemisphere)	-0.1672	0.00505701	0.172483	-0.0327973	-0.0677539	-0.0180421	0.124268
Mean thickness of G-orbital (left hemisphere)	0.349344	0.512532	0.719769	0.381998	0.402186	0.473166	0.150868
Mean thickness of G-pariet-inf-Angular (left hemisphere)	0.179681	0.641671	0.815889	0.363962	0.313498	0.46294	0.259269
Mean thickness of G-pariet-inf-Supramar (left hemisphere)	0.376427	0.734877	0.843849	0.513202	0.460457	0.585762	0.195979
Mean thickness of G-parietal-sup (left hemisphere)	0.0800895	0.603932	0.759296	0.254172	0.193818	0.378262	0.289153
Mean thickness of G-postcentral (left hemisphere)	0.0843544	0.480836	0.611447	0.265209	0.186743	0.325718	0.21618
Mean thickness of G-precentral (left hemisphere)	0.258516	0.4836	0.568981	0.32444	0.357852	0.398678	0.125537
Mean thickness of G-precuneus (left hemisphere)	0.149841	0.579568	0.72682	0.23225	0.221854	0.382067	0.254904
Mean thickness of G-rectus (left hemisphere)	0.501667	0.608798	0.649402	0.434885	0.499786	0.538908	0.0877949
Mean thickness of G-subcallosal (left hemisphere)	0.763364	0.640994	0.354659	0.517454	0.85052	0.625398	0.196793
Mean thickness of G-temp-sup-G-T-transv (left hemisphere)	0.150219	0.350625	0.443986	0.272934	0.0754626	0.258645	0.1486
Mean thickness of G-temp-sup-Lateral (left hemisphere)	0.297436	0.50273	0.624029	0.349754	0.268589	0.408508	0.150577
Mean thickness of G-temp-sup-Plan-polar (left hemisphere)	0.363574	0.385912	0.387945	0.321583	0.407211	0.373245	0.0327595
Mean thickness of G-temp-sup-Plan-tempo (left hemisphere)	0.448349	0.58325	0.642339	0.52543	0.450213	0.529916	0.0844237
Mean thickness of G-temporal-inf (left hemisphere)	0.422508	0.597143	0.687696	0.357659	0.479779	0.508957	0.133173
Mean thickness of G-temporal-middle (left hemisphere)	0.364093	0.647186	0.720668	0.396008	0.376737	0.500938	0.169435
Mean thickness of Lat-Fis-ant-Horizont (left hemisphere)	0.171035	0.288468	0.447434	0.240655	0.148518	0.259222	0.119013
Mean thickness of Lat-Fis-ant-Vertical (left hemisphere)	0.523425	0.487291	0.5825	0.378113	0.549405	0.504147	0.0786255
Mean thickness of Lat-Fis-post (left hemisphere)	0.499648	0.709053	0.68291	0.544169	0.447817	0.576719	0.11446
Mean thickness of Pole-occipital (left hemisphere)	0.0450067	0.331808	0.422302	0.125195	0.0150787	0.187878	0.180188
Mean thickness of Pole-temporal (left hemisphere)	0.146998	0.377635	0.532677	0.232044	0.304608	0.318792	0.147011
Mean thickness of S-calcarine (left hemisphere)	0.608973	0.72091	0.672367	0.606647	0.525998	0.626979	0.0738543
Mean thickness of S-central (left hemisphere)	0.171404	0.560728	0.679227	0.410868	0.203757	0.405197	0.22054
Mean thickness of S-cingul-Marginalis (left hemisphere)	0.258171	0.692039	0.730624	0.377218	0.299349	0.47148	0.223504
Mean thickness of S-circular-insula-ant (left hemisphere)	0.346473	0.331082	0.505616	0.360543	0.363172	0.381377	0.07062
Mean thickness of S-circular-insula-inf (left hemisphere)	0.679062	0.695169	0.571725	0.576971	0.519836	0.608552	0.0753298
Mean thickness of S-circular-insula-sup (left hemisphere)	0.796352	0.856013	0.790426	0.755951	0.777629	0.795274	0.0373211
Mean thickness of S-collat-transv-ant (left hemisphere)	-0.0382921	0.192724	0.314788	0.050569	0.00938395	0.105835	0.145208
Mean thickness of S-collat-transv-post (left hemisphere)	0.206691	0.407753	0.498254	0.249825	-0.0614509	0.260214	0.214983
Mean thickness of S-front-inf (left hemisphere)	0.717155	0.926643	0.978598	0.786212	0.838898	0.849501	0.105179
Mean thickness of S-front-middle (left hemisphere)	0.866646	0.956744	0.929933	0.861049	0.897026	0.90228	0.0410132
Mean thickness of S-front-sup (left hemisphere)	0.716441	0.979086	1	0.788446	0.835847	0.863964	0.12249
Mean thickness of S-interm-prim-Jensen (left hemisphere)	0.38818	0.535081	0.513328	0.492	0.445738	0.474865	0.0586549
Mean thickness of S-intrapariet+P-trans (left hemisphere)	0.202625	0.677964	0.849622	0.394525	0.274732	0.479894	0.274858
Mean thickness of S-oc-middle+Lunatus (left hemisphere)	0.166078	0.463674	0.662835	0.366348	0.162169	0.364221	0.211631
Mean thickness of S-oc-sup+transversal (left hemisphere)	0.135697	0.539165	0.726383	0.326811	0.12473	0.370557	0.261029
Mean thickness of S-occipital-ant (left hemisphere)	0.388305	0.510369	0.615788	0.373534	0.196565	0.416912	0.157749
Mean thickness of S-oc-temp-lat (left hemisphere)	0.187107	0.323267	0.467436	0.20545	0.14125	0.264902	0.131627
Mean thickness of S-oc-temp-med+Lingual (left hemisphere)	0.529399	0.445681	0.528028	0.462742	0.50053	0.493276	0.0379568
Mean thickness of S-orbital-lateral (left hemisphere)	0.526091	0.612167	0.621024	0.609137	0.683102	0.610304	0.0559266
Mean thickness of S-orbital-med-olfact (left hemisphere)	0.342637	0.433669	0.495836	0.343877	0.321319	0.387468	0.0744376
Mean thickness of S-orbital-H-Shaped (left hemisphere)	0.301777	0.563752	0.684492	0.381821	0.459639	0.478296	0.150527
Mean thickness of S-parieto-occipital (left hemisphere)	0.26323	0.675015	0.767112	0.338235	0.132729	0.435264	0.273012
Mean thickness of S-pericallosal (left hemisphere)	0.0745459	-0.00418415	0.0439474	0.0385348	-0.197629	-0.00895707	0.109141
Mean thickness of S-postcentral (left hemisphere)	0.307558	0.731107	0.840392	0.485423	0.410197	0.554935	0.223326
Mean thickness of S-precentral-inf-part (left hemisphere)	0.64348	0.786563	0.833514	0.646171	0.682689	0.718483	0.0866064
Mean thickness of S-precentral-sup-part (left hemisphere)	0.219059	0.491684	0.646554	0.357667	0.208237	0.38464	0.186628
Mean thickness of S-suborbital (left hemisphere)	-0.168077	0.20495	0.381469	0.0134415	-0.178473	0.0506621	0.24237
Mean thickness of S-subparietal (left hemisphere)	0.165987	0.590613	0.690054	0.340187	0.277397	0.412848	0.219665
Mean thickness of S-temporal-inf (left hemisphere)	0.241801	0.419679	0.507337	0.215046	0.30336	0.337444	0.123407
Mean thickness of S-temporal-sup (left hemisphere)	0.343547	0.68573	0.816801	0.449283	0.401701	0.539412	0.202364
Mean thickness of S-temporal-transverse (left hemisphere)	0.210558	0.337663	0.381395	0.278147	0.26994	0.295541	0.0658126
Mean thickness of G+S-frontomargin (right hemisphere)	0.529902	0.675756	0.633453	0.656546	0.441539	0.587439	0.099109
Mean thickness of G+S-occipital-inf (right hemisphere)	0.271171	0.369572	0.389149	0.207125	0.154891	0.278382	0.101198
Mean thickness of G+S-paracentral (right hemisphere)	0.351414	0.416069	0.410535	0.422963	0.310071	0.38221	0.0494013
Mean thickness of G+S-subcentral (right hemisphere)	0.52727	0.611572	0.627471	0.57036	0.392172	0.545769	0.0942661
Mean thickness of G+S-transv-frontopol (right hemisphere)	0.83435	0.829153	0.742152	0.84703	0.739645	0.798466	0.0529599
Mean thickness of G+S-cingul-Ant (right hemisphere)	0.311896	0.599544	0.71638	0.527735	0.353071	0.501725	0.169156
Mean thickness of G+S-cingul-Mid-Ant (right hemisphere)	0.585022	0.632853	0.462192	0.636954	0.573535	0.578111	0.070649
Mean thickness of G+S-cingul-Mid-Post (right hemisphere)	0.809763	0.817018	0.661129	0.78101	0.783503	0.770484	0.0631409
Mean thickness of G-cingul-Post-dorsal (right hemisphere)	0.758364	0.754288	0.59524	0.630117	0.743133	0.696229	0.0774614
Mean thickness of G-cingul-Post-ventral (right hemisphere)	0.289716	0.190121	0.198451	0.226004	0.0564018	0.192139	0.0853472
Mean thickness of G-cuneus (right hemisphere)	0.200225	0.207705	0.264636	0.230836	-0.0848181	0.163717	0.14118
Mean thickness of G-front-inf-Opercular (right hemisphere)	0.757248	0.765825	0.739838	0.777077	0.80367	0.768731	0.0237986
Mean thickness of G-front-inf-Orbital (right hemisphere)	0.42535	0.404385	0.537413	0.370658	0.282969	0.404155	0.0922157
Mean thickness of G-front-inf-Triangul (right hemisphere)	0.753644	0.800221	0.797407	0.786336	0.781348	0.783791	0.0185516
Mean thickness of G-front-middle (right hemisphere)	0.933955	0.962777	0.924294	0.960653	0.977466	0.951829	0.0219811
Mean thickness of G-front-sup (right hemisphere)	0.790161	0.875298	0.833378	0.811992	0.776406	0.817447	0.0389207
Mean thickness of G-Ins-lg+S-cent-ins (right hemisphere)	0.672964	0.463122	0.307819	0.602424	0.354428	0.480151	0.156462
Mean thickness of G-insular-short (right hemisphere)	0.371666	0.281536	0.294184	0.339639	0.348671	0.327139	0.0379744
Mean thickness of G-occipital-middle (right hemisphere)	0.446235	0.573701	0.641995	0.489676	0.317006	0.493723	0.12438
Mean thickness of G-occipital-sup (right hemisphere)	0.176444	0.418826	0.460954	0.319313	0.0827168	0.291651	0.1601
Mean thickness of G-oc-temp-lat-fusifor (right hemisphere)	0.530098	0.515599	0.572849	0.527158	0.392771	0.507695	0.0678156
Mean thickness of G-oc-temp-med-Lingual (right hemisphere)	0.54916	0.245789	0.178129	0.403022	0.298278	0.334875	0.145265
Mean thickness of G-oc-temp-med-Parahip (right hemisphere)	0.0568793	0.0660595	0.151959	0.139666	-0.0161015	0.0796923	0.0683776
Mean thickness of G-orbital (right hemisphere)	0.314722	0.489801	0.6397	0.44215	0.266236	0.430522	0.148159
Mean thickness of G-pariet-inf-Angular (right hemisphere)	0.460268	0.636524	0.728746	0.55703	0.478869	0.572288	0.111931
Mean thickness of G-pariet-inf-Supramar (right hemisphere)	0.705386	0.769744	0.781804	0.786711	0.685419	0.745813	0.0469639
Mean thickness of G-parietal-sup (right hemisphere)	0.261875	0.598602	0.660823	0.392657	0.26063	0.434918	0.187037
Mean thickness of G-postcentral (right hemisphere)	0.411575	0.49901	0.514481	0.528734	0.374216	0.465603	0.0684858
Mean thickness of G-precentral (right hemisphere)	0.492367	0.502195	0.504398	0.483567	0.424908	0.481487	0.0327017
Mean thickness of G-precuneus (right hemisphere)	0.355926	0.590201	0.645497	0.37284	0.309132	0.454719	0.151996
Mean thickness of G-rectus (right hemisphere)	0.533805	0.663224	0.602838	0.604123	0.531734	0.587145	0.0553129
Mean thickness of G-subcallosal (right hemisphere)	0.715224	0.407356	0.230084	0.583504	0.646614	0.516556	0.196759
Mean thickness of G-temp-sup-G-T-transv (right hemisphere)	0.214481	0.317641	0.376591	0.320843	0.0670622	0.259324	0.122385
Mean thickness of G-temp-sup-Lateral (right hemisphere)	0.520041	0.625409	0.652364	0.660431	0.545931	0.600835	0.0639394
Mean thickness of G-temp-sup-Plan-polar (right hemisphere)	0.593688	0.470199	0.320991	0.559053	0.46498	0.481782	0.105788
Mean thickness of G-temp-sup-Plan-tempo (right hemisphere)	0.786259	0.74112	0.700261	0.808483	0.70702	0.748629	0.0477644
Mean thickness of G-temporal-inf (right hemisphere)	0.38236	0.564873	0.574274	0.409278	0.397039	0.465565	0.0954817
Mean thickness of G-temporal-middle (right hemisphere)	0.524171	0.681065	0.700199	0.611865	0.568902	0.61724	0.0741334
Mean thickness of Lat-Fis-ant-Horizont (right hemisphere)	0.454243	0.471722	0.546406	0.365726	0.32354	0.432327	0.0884823
Mean thickness of Lat-Fis-ant-Vertical (right hemisphere)	0.700758	0.576479	0.526768	0.606321	0.704799	0.623025	0.0781672
Mean thickness of Lat-Fis-post (right hemisphere)	0.802562	0.738326	0.691861	0.763618	0.5577	0.710814	0.0945595
Mean thickness of Pole-occipital (right hemisphere)	0.342371	0.342226	0.318038	0.343208	0.10041	0.289251	0.1061
Mean thickness of Pole-temporal (right hemisphere)	0.328868	0.45167	0.487809	0.437483	0.331975	0.407561	0.0727779
Mean thickness of S-calcarine (right hemisphere)	0.665097	0.637465	0.56499	0.686482	0.502984	0.611403	0.0760068
Mean thickness of S-central (right hemisphere)	0.512315	0.659866	0.634884	0.676006	0.388628	0.57434	0.122119
Mean thickness of S-cingul-Marginalis (right hemisphere)	0.550743	0.858952	0.74171	0.612665	0.664828	0.68578	0.119516
Mean thickness of S-circular-insula-ant (right hemisphere)	0.162716	0.261266	0.449324	0.289679	0.191557	0.270908	0.112116
Mean thickness of S-circular-insula-inf (right hemisphere)	1	0.813211	0.539901	0.915148	0.835489	0.82075	0.173343
Mean thickness of S-circular-insula-sup (right hemisphere)	0.987637	0.871815	0.741226	0.957855	0.908349	0.893376	0.0960226
Mean thickness of S-collat-transv-ant (right hemisphere)	0.472637	0.513435	0.440543	0.483884	0.468222	0.475744	0.0264208
Mean thickness of S-collat-transv-post (right hemisphere)	0.34626	0.365372	0.468876	0.29467	0.174925	0.33002	0.107353
Mean thickness of S-front-inf (right hemisphere)	0.687202	0.893556	0.937483	0.847734	0.782555	0.829706	0.0981689
Mean thickness of S-front-middle (right hemisphere)	0.979167	1	0.96733	1	1	0.989299	0.0152384
Mean thickness of S-front-sup (right hemisphere)	0.864041	0.987556	0.938435	0.900343	0.894962	0.917067	0.0474484
Mean thickness of S-interm-prim-Jensen (right hemisphere)	0.456341	0.46185	0.512612	0.513208	0.494141	0.487631	0.0272227
Mean thickness of S-intrapariet+P-trans (right hemisphere)	0.258071	0.692542	0.798595	0.480794	0.273964	0.500793	0.243012
Mean thickness of S-oc-middle+Lunatus (right hemisphere)	0.208025	0.429305	0.541563	0.340879	0.190075	0.34197	0.148727
Mean thickness of S-oc-sup+transversal (right hemisphere)	0.204752	0.501067	0.647528	0.329949	0.14096	0.364851	0.209427
Mean thickness of S-occipital-ant (right hemisphere)	0.518922	0.490165	0.568558	0.461448	0.406142	0.489047	0.0609319
Mean thickness of S-oc-temp-lat (right hemisphere)	0.43674	0.476462	0.476282	0.41278	0.358211	0.432095	0.0494327
Mean thickness of S-oc-temp-med+Lingual (right hemisphere)	0.546939	0.356809	0.407858	0.4728	0.477021	0.452286	0.0725975
Mean thickness of S-orbital-lateral (right hemisphere)	0.462593	0.584691	0.677264	0.60418	0.570021	0.57975	0.0773798
Mean thickness of S-orbital-med-olfact (right hemisphere)	0.555834	0.574318	0.500691	0.611629	0.612251	0.570944	0.0461969
Mean thickness of S-orbital-H-Shaped (right hemisphere)	0.548249	0.608976	0.705768	0.564677	0.640443	0.613623	0.0630494
Mean thickness of S-parieto-occipital (right hemisphere)	0.463029	0.649454	0.700535	0.500198	0.348217	0.532287	0.142954
Mean thickness of S-pericallosal (right hemisphere)	0.210766	0.122896	0.0243164	0.167224	0.193327	0.143706	0.0744973
Mean thickness of S-postcentral (right hemisphere)	0.534378	0.709692	0.748271	0.654381	0.539871	0.637318	0.0973809
Mean thickness of S-precentral-inf-part (right hemisphere)	0.773787	0.881917	0.84125	0.785274	0.816823	0.81981	0.0436942
Mean thickness of S-precentral-sup-part (right hemisphere)	0.396469	0.53043	0.587453	0.412808	0.278336	0.441099	0.121123
Mean thickness of S-suborbital (right hemisphere)	0.174179	0.262552	0.356335	0.24702	0.164599	0.240937	0.077629
Mean thickness of S-subparietal (right hemisphere)	0.0710141	0.536427	0.643261	0.286171	0.166655	0.340706	0.242821
Mean thickness of S-temporal-inf (right hemisphere)	0.29742	0.407324	0.437061	0.30234	0.284184	0.345666	0.0709567
Mean thickness of S-temporal-sup (right hemisphere)	0.623917	0.725073	0.793451	0.680095	0.591681	0.682843	0.0803241
Mean thickness of S-temporal-transverse (right hemisphere)	0.121512	0.295721	0.385213	0.249134	0.0979617	0.229908	0.120396
