# Supplementary material for: Cardiometabolic health and physical robustness map onto distinct patterns of brain structure and neurotransmitter systems
Source: PLoS Biol. 2025 Nov 21;23(11):e3003498. doi: 10.1371/journal.pbio.3003498 (PMC12671889; doi:10.1371/journal.pbio.3003498)
Supplement: S2 File — (ZIP) [file pbio.3003498.s002.zip › supplementary_data/S47_Data.xlsx]

## Sheet: correl
0.244103	0.244113	0.244136	0.244196	0.244337	0.244599	0.244742	0.243073	0.233976	0.18666
0.244158	0.244168	0.244192	0.244252	0.244392	0.244654	0.244798	0.243132	0.234055	0.18682
0.244325	0.244334	0.244358	0.244418	0.244558	0.244821	0.244966	0.24331	0.234293	0.187308
0.24482	0.24483	0.244854	0.244913	0.245053	0.245316	0.245465	0.243837	0.234996	0.188795
0.246235	0.246245	0.246268	0.246327	0.246466	0.246728	0.246887	0.245337	0.236969	0.193418
0.249847	0.249856	0.249878	0.249935	0.25007	0.250326	0.250503	0.249127	0.241788	0.208602
0.256814	0.256822	0.256842	0.256893	0.257014	0.257247	0.257429	0.256315	0.250449	0.233061
0.263832	0.263838	0.263854	0.263895	0.263991	0.26418	0.26434	0.263504	0.259051	0.247781
0.262248	0.262254	0.262268	0.262303	0.262388	0.262563	0.262766	0.26232	0.259242	0.251287
0.251874	0.25188	0.251895	0.251932	0.252024	0.252225	0.252538	0.252508	0.250562	0.244692

## Sheet: simwx
0.847784	0.84775	0.847663	0.847432	0.846825	0.845203	0.840765	0.82784	0.778713	0.619061
0.847885	0.847852	0.847764	0.847534	0.846928	0.845309	0.840882	0.827994	0.779087	0.617818
0.84819	0.848157	0.84807	0.847842	0.847239	0.845631	0.841234	0.828458	0.780205	0.614019
0.849095	0.849063	0.848977	0.848753	0.848161	0.846584	0.842279	0.829829	0.783477	0.602848
0.851666	0.851635	0.851554	0.851341	0.850781	0.849289	0.845237	0.833678	0.792384	0.581743
0.858159	0.858132	0.858061	0.857877	0.857391	0.856103	0.852645	0.843113	0.812475	0.560452
0.8708	0.87078	0.870728	0.870593	0.870236	0.869298	0.866827	0.86041	0.843433	0.77769
0.887283	0.887271	0.88724	0.887157	0.88694	0.886371	0.884892	0.881239	0.873195	0.856402
0.902535	0.902529	0.902513	0.90247	0.902358	0.90206	0.90127	0.899301	0.895191	0.888092
0.916326	0.916324	0.916318	0.916302	0.91626	0.916138	0.915777	0.914756	0.9124	0.908109

## Sheet: simwy
0.954871	0.954875	0.954887	0.954914	0.954972	0.955038	0.954807	0.952827	0.941611	0.674113
0.9549	0.954905	0.954916	0.954944	0.955001	0.955068	0.95484	0.952873	0.941734	0.675869
0.954988	0.954992	0.955004	0.955032	0.95509	0.95516	0.95494	0.95301	0.942101	0.681184
0.955247	0.955252	0.955264	0.955293	0.955353	0.95543	0.955236	0.953412	0.943165	0.697168
0.955978	0.955983	0.955996	0.956026	0.956093	0.956188	0.956064	0.954523	0.945996	0.74413
0.957777	0.957782	0.957796	0.957831	0.957909	0.958044	0.95807	0.957142	0.952028	0.85852
0.961051	0.961057	0.961072	0.96111	0.961201	0.961383	0.96161	0.961519	0.960328	0.947983
0.964432	0.964437	0.964452	0.964489	0.964581	0.964784	0.965149	0.965666	0.966665	0.968063
0.965078	0.965083	0.965098	0.965136	0.96523	0.965451	0.96591	0.966786	0.968677	0.97222
0.962532	0.962538	0.962555	0.962598	0.962706	0.962967	0.963544	0.964726	0.967184	0.971468

## Sheet: dist3
0.77239	0.772387	0.77238	0.772366	0.772345	0.772408	0.773183	0.777691	0.799481	0.955426
0.772314	0.772312	0.772305	0.77229	0.772269	0.772331	0.773103	0.777596	0.799293	0.955189
0.772086	0.772083	0.772076	0.772061	0.77204	0.772099	0.772861	0.777313	0.79873	0.954512
0.771409	0.771406	0.771398	0.771382	0.771358	0.771409	0.772142	0.776474	0.797084	0.952623
0.769482	0.769478	0.76947	0.769452	0.769421	0.76945	0.770105	0.774111	0.792614	0.943919
0.764612	0.764608	0.764598	0.764574	0.764529	0.764511	0.764995	0.768284	0.782529	0.916258
0.755338	0.755333	0.755321	0.755292	0.75523	0.755153	0.755394	0.75765	0.766755	0.800201
0.745596	0.745592	0.74558	0.74555	0.745484	0.745374	0.745426	0.746799	0.75246	0.766468
0.744981	0.744976	0.744964	0.744932	0.744858	0.744714	0.744596	0.745262	0.748791	0.75754
0.753722	0.753716	0.753702	0.753664	0.753572	0.753373	0.753075	0.753164	0.755254	0.761412

## Sheet: X
0	0.670603	0.891498	0.96426	0.988227	0.996122	0.998723	0.999579	0.999861	0.999954

## Sheet: Y
0	0.618019	0.854091	0.944265	0.97871	0.991868	0.996894	0.998813	0.999547	0.999827

## Sheet: X_selected_param
0.999579

## Sheet: Y_selected_param
0.996894
