# Supplementary material for: Cardiometabolic health and physical robustness map onto distinct patterns of brain structure and neurotransmitter systems
Source: PLoS Biol. 2025 Nov 21;23(11):e3003498. doi: 10.1371/journal.pbio.3003498 (PMC12671889; doi:10.1371/journal.pbio.3003498)
Supplement: S2 File — (ZIP) [file pbio.3003498.s002.zip › supplementary_data/S66_Data.xlsx]

## Sheet: rf_loadings
Category	Label	split1	split2	split3	split4	split5	avg	stdv	Label_short
Alcohol	Alcohol intake versus 10 years previously	-0.226075	-0.0819012	-0.216297	-0.171416	-0.184049	-0.175948	0.0571658	Alcohol intake versus 10 years previously
Physical activity	Number of days/week of vigorous physical activity 10+ minutes	-0.180867	-0.0831277	-0.242757	-0.186139	-0.111688	-0.160916	0.0636525	Number of days/week of vigorous physical activity 10+ minutes
Diet	Cooked vegetable intake	-0.101875	-0.108824	-0.205764	-0.252243	-0.117419	-0.157225	0.0677776	Cooked vegetable intake
Medications	Number of treatments/medications taken	-0.0994354	-0.146372	-0.170016	-0.225392	-0.131386	-0.15452	0.0471668	Number of treatments/medications taken
Body composition by impedance	Impedance of whole body	-0.0767002	-0.513276	-0.00356895	0.0195311	-0.0675523	-0.128313	0.219072	Impedance of whole body
Alcohol	Alcohol intake frequency.	-0.188841	0.0108534	-0.130666	-0.148874	-0.131703	-0.117846	0.0757014	Alcohol intake frequency.
Physical activity	Number of days/week of moderate physical activity 10+ minutes	-0.155348	-0.0124698	-0.205983	-0.118634	-0.0955722	-0.117601	0.072068	Number of days/week of moderate physical activity 10+ minutes
Residential air pollution	Particulate matter air pollution (pm2.5) absorbance; 2010	-0.0661986	-0.0689489	-0.0947948	-0.201767	-0.118276	-0.109997	0.055508	Particulate matter air pollution (pm2.5) absorbance; 2010
Alcohol	Alcohol usually taken with meals	0.00224125	-0.0427249	-0.1739	-0.207405	-0.102485	-0.104855	0.0874915	Alcohol usually taken with meals
Residential air pollution	Nitrogen dioxide air pollution; 2007	-0.0470975	-0.0555777	-0.0693889	-0.111513	-0.0962152	-0.0759585	0.0272304	Nitrogen dioxide air pollution; 2007
Diet	spread type - never rarely use spread	-0.0822533	-0.101186	-0.102058	-0.0281408	-0.0639228	-0.0755121	0.0307717	spread type - never rarely use spread
Smoking	Smoking status	-0.116135	0.11622	-0.144753	-0.205328	-0.0206617	-0.0741315	0.125556	Smoking status
Residential air pollution	Nitrogen dioxide air pollution; 2010	-0.0210605	-0.031822	-0.0769511	-0.117387	-0.107035	-0.0708512	0.0433431	Nitrogen dioxide air pollution; 2010
Diet	Pork intake	-0.0901947	0.0397024	-0.135756	-0.0820442	-0.0590707	-0.0654725	0.0650543	Pork intake
Diet	Salad / raw vegetable intake	-0.0574573	-0.0418051	-0.0881299	-0.134691	0.0192566	-0.0605653	0.0569813	Salad / raw vegetable intake
Residential air pollution	Particulate matter air pollution (pm10); 2007	-0.0448427	-0.0592843	-0.0531316	-0.0799877	-0.0649271	-0.0604347	0.0132313	Particulate matter air pollution (pm10); 2007
Residential air pollution	Particulate matter air pollution (pm10); 2010	-0.0169205	-0.0897663	-0.000787924	-0.0806794	-0.0844038	-0.0545116	0.0421916	Particulate matter air pollution (pm10); 2010
Residential air pollution	Nitrogen oxides air pollution; 2010	0.00315132	-0.0119906	-0.0573216	-0.0888729	-0.0991336	-0.0508335	0.0454013	Nitrogen oxides air pollution; 2010
Residential air pollution	Particulate matter air pollution 2.5-10um; 2010	-0.0252409	-0.094258	0.00757466	-0.086612	-0.0392465	-0.0475565	0.0427576	Particulate matter air pollution 2.5-10um; 2010
Diet	Lamb/mutton intake	-0.0267104	0.0372361	-0.108557	-0.05521	-0.0621989	-0.043088	0.0536621	Lamb/mutton intake
Residential air pollution	Particulate matter air pollution (pm2.5); 2010	0.00751079	-0.0198802	-0.0458467	-0.067627	-0.0844495	-0.0420585	0.0367902	Particulate matter air pollution (pm2.5); 2010
Physical activity	Frequency of stair climbing in last 4 weeks	-0.0284504	0.00380275	-0.0562471	-0.0880572	-0.0214743	-0.0380853	0.0351796	Frequency of stair climbing in last 4 weeks
Medical conditions	Number of self-reported non-cancer illnesses	-0.0123787	-0.139845	-0.0342893	-0.0230162	0.0203255	-0.0378408	0.0605576	Number of self-reported non-cancer illnesses
Diet	spread type - other type	-0.0105359	-0.0315739	-0.0581606	-0.0317544	-0.0507291	-0.0365508	0.0186585	spread type - other type
Diet	Salt added to food	-0.0513438	0.0329859	-0.0304675	-0.0347219	-0.0635999	-0.0294294	0.037325	Salt added to food
Smoking	Past tobacco smoking	-0.0784617	0.143062	-0.0875921	-0.144159	0.0325408	-0.0269221	0.114577	Past tobacco smoking
Sleep	Sleeplessness / insomnia	-0.0347634	-0.0657934	0.0215534	-0.0026681	-0.0359781	-0.0235299	0.0336715	Sleeplessness / insomnia
Diet	Cheese intake	-0.0107619	0.0473871	-0.0770492	-0.0385415	-0.0344048	-0.0226741	0.0458162	Cheese intake
Residential air pollution	Traffic intensity on the nearest major road	-0.00947834	-0.0914965	0.0149849	-0.0502551	0.0234413	-0.0225608	0.0480003	Traffic intensity on the nearest major road
Diet	Dried fruit intake	-0.0131726	3.44115e-05	-0.0783599	0.0467186	-0.0557011	-0.0200961	0.0489381	Dried fruit intake
Diet	Fresh fruit intake	0.00497511	-0.0151876	-0.0367805	-0.0496298	0.0165551	-0.0160135	0.0276733	Fresh fruit intake
Diet	Coffee intake	-0.042082	0.044572	-0.0683007	-0.06652	0.0724006	-0.011986	0.0658995	Coffee intake
Medication	Taking other prescription medications	0.0256216	-0.11008	-0.0118451	0.069244	-0.0273087	-0.0108736	0.0668276	Taking other prescription medications
Diet	Major dietary changes in the last 5 years	0.0252764	-0.0502652	0.0200566	0.0250486	-0.064574	-0.00889151	0.0446366	Major dietary changes in the last 5 years
Diet	Oily fish intake	0.0443425	0.0362334	-0.0253182	-0.0674791	-0.000176835	-0.00247964	0.0459425	Oily fish intake
Physical activity	Usual walking pace	-0.00348258	0.000718666	0.0354927	0.0103079	-0.0537495	-0.00214256	0.0325756	Usual walking pace
Reception	female	0	0	0	0	0	0	0	female
Confoundings	TIV	0	0	0	0	0	0	0	TIV
Confoundings	Site-11027.0	0	0	0	0	0	0	0	Site-11027.0
Confoundings	Site-11026.0	0	0	0	0	0	0	0	Site-11026.0
Confoundings	Site-11025.0	0	0	0	0	0	0	0	Site-11025.0
Confoundings	Age when attended assessment centre	0	0	0	0	0	0	0	Age when attended assessment centre
Diet	Water intake	0.0390297	-0.0180157	-0.0811757	0.0771215	0.00266689	0.00392531	0.059823	Water intake
Blood pressure	Systolic blood pressure, automated reading	-0.00399197	0.04482	-0.0365351	-0.0729372	0.100506	0.00637242	0.0681504	Systolic blood pressure, automated reading
Operations	Number of operations, self-reported	-0.00155542	0.0360076	-0.00611525	-0.0158825	0.0433245	0.0111558	0.0266616	Number of operations, self-reported
Sleep	Nap during day	0.0229623	0.0124819	0.0252805	0.0140021	-0.011516	0.0126421	0.0145921	Nap during day
Physical activity	Time spent using computer	0.0485035	0.00947392	-0.0156119	0.0306892	0.0170083	0.0180126	0.0239526	Time spent using computer
Smoking	Ever smoked	-0.0310049	0.145334	-0.0151477	-0.0570632	0.0834383	0.0251112	0.0856999	Ever smoked
Diet	Tea intake	0.0529447	0.0880508	0.0682328	-0.0115423	-0.0489484	0.0297475	0.0576984	Tea intake
Diet	Non-oily fish intake	-0.0498624	0.0331296	0.0866636	0.139161	-0.0598084	0.0298566	0.0859942	Non-oily fish intake
Diet	Variation in diet	0.0666078	0.0414909	0.0146192	0.0331137	0.0103569	0.0332377	0.0226488	Variation in diet
Blood pressure	Diastolic blood pressure, automated reading	0.0217332	0.0812714	0.0113976	-0.0538546	0.121788	0.0364672	0.0676216	Diastolic blood pressure, automated reading
Physical activity	Number of days/week walked 10+ minutes	-0.0296582	0.110786	0.0336605	0.0145972	0.0691402	0.0397051	0.0533785	Number of days/week walked 10+ minutes
Diet	Processed meat intake	0.0290659	0.124645	0.0437089	-0.000335149	0.0364461	0.0467061	0.046671	Processed meat intake
Diet	Poultry intake	0.0504475	0.0959547	0.0482337	0.0369076	0.0259498	0.0514987	0.0267103	Poultry intake
General health	Overall health rating	0.0541668	-0.0169796	0.0761477	0.0857383	0.0617182	0.0521583	0.0405542	Overall health rating
Sleep	Sleep duration	0.0367628	0.0342875	0.0680462	0.0664679	0.0914608	0.059405	0.0239567	Sleep duration
Blood pressure	Pulse rate, automated reading	0.0492718	0.021574	0.0859635	0.0704286	0.087486	0.0629448	0.0277787	Pulse rate, automated reading
Diet	Bread intake	0.0397199	0.0884697	0.0829428	0.110463	0.0358824	0.0714956	0.0324639	Bread intake
Physical activity	Time spent driving	0.0871513	0.0684924	0.0812396	0.0589388	0.0801179	0.075188	0.0113238	Time spent driving
Diet	spread type - butter spreadable butter	0.0616359	0.0933674	0.118977	0.0476246	0.0880055	0.0819222	0.0279685	spread type - butter spreadable butter
Sleep	Getting up in morning	0.0612618	0.0784798	0.173777	0.181195	0.0377001	0.106483	0.0664655	Getting up in morning
General health	Weight change compared with 1 year ago	0.101715	0.129109	0.0867749	0.0879789	0.148148	0.110745	0.0269752	Weight change compared with 1 year ago
Physical activity	Time spent watching television (TV)	0.179101	0.0254066	0.142545	0.0984375	0.171296	0.123357	0.0632237	Time spent watching television (TV)
Diet	Beef intake	0.154876	0.126153	0.151602	0.120085	0.125543	0.135652	0.0162687	Beef intake
Diet	Cereal intake	0.212114	0.0572747	0.21313	0.207639	0.123318	0.162695	0.0701248	Cereal intake
Body size measures	waist_to_hip	0.179337	0.180751	0.245641	0.275901	0.279221	0.23217	0.0493529	waist_to_hip
Body composition by impedance	Body fat percentage	0.337352	0.230165	0.338109	0.322615	0.286984	0.303045	0.0457134	Body fat percentage
Body size measures	Body mass index (BMI)	0.312157	0.459327	0.268817	0.248549	0.266668	0.311104	0.0860917	Body mass index (BMI)
Hand grip strength	Hand grip strength (left)	0.286456	0.478112	0.297958	0.260912	0.275726	0.319833	0.0895294	Hand grip strength (left)
Hand grip strength	Hand grip strength (right)	0.326725	0.479469	0.28985	0.201891	0.316861	0.322959	0.100375	Hand grip strength (right)
Body size measures	Hip circumference	0.451751	0.516327	0.35879	0.321873	0.365699	0.402888	0.0792893	Hip circumference
Body size measures	Waist circumference	0.423378	0.46849	0.39772	0.390112	0.426463	0.421233	0.0307676	Waist circumference
Body composition by impedance	Whole body fat mass	0.462615	0.454221	0.414254	0.385857	0.412824	0.425954	0.0318592	Whole body fat mass
Body composition by impedance	Whole body water mass	0.630221	0.849148	0.473704	0.405974	0.624913	0.596792	0.171139	Whole body water mass
Body composition by impedance	Whole body fat-free mass	0.630233	0.849173	0.473721	0.406009	0.624849	0.596797	0.171133	Whole body fat-free mass
Body composition by impedance	Basal metabolic rate	0.649211	0.837568	0.499454	0.433468	0.637909	0.611522	0.156106	Basal metabolic rate

## Sheet: brain_loadings
label	split1	split2	split3	split4	split5	avg	stdv
Volume of G+S-frontomargin (left hemisphere)	0.45863	0.0182471	0.528464	0.613498	0.308736	0.385515	0.23374
Volume of G+S-occipital-inf (left hemisphere)	0.0692989	0.166011	0.263344	0.323333	0.0980961	0.184017	0.107899
Volume of G+S-paracentral (left hemisphere)	0.336013	0.326986	0.516588	0.602572	0.447436	0.445919	0.118069
Volume of G+S-subcentral (left hemisphere)	0.951417	0.766769	0.827077	0.817151	0.739132	0.820309	0.0817025
Volume of G+S-transv-frontopol (left hemisphere)	0.591216	0.450515	0.657403	0.614514	0.507675	0.564264	0.0837666
Volume of G+S-cingul-Ant (left hemisphere)	0.529044	0.218684	0.726488	0.85535	0.428896	0.551692	0.249624
Volume of G+S-cingul-Mid-Ant (left hemisphere)	0.286827	0.112674	0.516153	0.552121	0.265685	0.346692	0.184274
Volume of G+S-cingul-Mid-Post (left hemisphere)	0.76368	0.450772	0.738436	0.746889	0.586555	0.657267	0.135632
Volume of G-cingul-Post-dorsal (left hemisphere)	0.667362	0.630456	0.773453	0.752214	0.755098	0.715716	0.0628967
Volume of G-cingul-Post-ventral (left hemisphere)	-0.0920099	0.118836	0.13683	0.31947	-0.00983834	0.0946575	0.157057
Volume of G-cuneus (left hemisphere)	-0.0688654	-0.0595308	0.197856	0.368629	-0.102067	0.0672043	0.206855
Volume of G-front-inf-Opercular (left hemisphere)	0.797114	0.588474	0.791584	0.768268	0.72954	0.734996	0.0861196
Volume of G-front-inf-Orbital (left hemisphere)	0.547623	0.52361	0.526824	0.529784	0.454752	0.516519	0.0357597
Volume of G-front-inf-Triangul (left hemisphere)	0.766557	0.727074	0.719571	0.672526	0.705618	0.718269	0.0341447
Volume of G-front-middle (left hemisphere)	0.617147	0.0175839	0.75433	0.837737	0.344573	0.514274	0.33479
Volume of G-front-sup (left hemisphere)	0.727098	0.336516	0.879696	1	0.559988	0.70066	0.262081
Volume of G-Ins-lg+S-cent-ins (left hemisphere)	0.31775	0.556218	0.589921	0.66431	0.453219	0.516284	0.134463
Volume of G-insular-short (left hemisphere)	0.494324	0.900872	0.666192	0.75789	0.668629	0.697581	0.148409
Volume of G-occipital-middle (left hemisphere)	0.472124	0.45956	0.543144	0.507188	0.506033	0.49761	0.0329142
Volume of G-occipital-sup (left hemisphere)	0.13191	0.0550092	0.353945	0.40931	-0.0235409	0.185327	0.188456
Volume of G-oc-temp-lat-fusifor (left hemisphere)	0.443557	0.366045	0.59518	0.550063	0.513927	0.493755	0.0904077
Volume of G-oc-temp-med-Lingual (left hemisphere)	0.376306	0.405056	0.309081	0.399074	0.424676	0.382839	0.0446949
Volume of G-oc-temp-med-Parahip (left hemisphere)	0.118587	0.0803525	0.18865	0.177841	0.0880884	0.130704	0.0501941
Volume of G-orbital (left hemisphere)	0.709536	0.45713	0.869096	0.987715	0.756649	0.756025	0.198724
Volume of G-pariet-inf-Angular (left hemisphere)	0.530836	0.492856	0.645606	0.572905	0.586874	0.565815	0.0578939
Volume of G-pariet-inf-Supramar (left hemisphere)	0.713549	0.486821	0.692398	0.753973	0.694894	0.668327	0.104415
Volume of G-parietal-sup (left hemisphere)	0.236681	-0.0846608	0.634487	0.671006	0.31518	0.354539	0.31099
Volume of G-postcentral (left hemisphere)	0.465528	0.346774	0.558063	0.560305	0.443052	0.474744	0.0890624
Volume of G-precentral (left hemisphere)	0.229966	-0.0826355	0.432117	0.64181	0.118576	0.267967	0.279905
Volume of G-precuneus (left hemisphere)	0.581065	0.417823	0.815262	0.814912	0.70162	0.666136	0.16921
Volume of G-rectus (left hemisphere)	0.565151	0.541126	0.651002	0.719386	0.582977	0.611928	0.0726517
Volume of G-subcallosal (left hemisphere)	0.601204	0.652198	0.441682	0.331708	0.650197	0.535398	0.142674
Volume of G-temp-sup-G-T-transv (left hemisphere)	0.333917	0.287752	0.421006	0.621425	0.22621	0.378062	0.153487
Volume of G-temp-sup-Lateral (left hemisphere)	0.411904	0.214701	0.476911	0.630995	0.131426	0.373188	0.201426
Volume of G-temp-sup-Plan-polar (left hemisphere)	0.559242	0.390807	0.492485	0.529017	0.480365	0.490383	0.0637463
Volume of G-temp-sup-Plan-tempo (left hemisphere)	0.426661	0.069133	0.369507	0.524086	0.313262	0.34053	0.170551
Volume of G-temporal-inf (left hemisphere)	0.329094	0.276167	0.511035	0.463293	0.3329	0.382498	0.0995838
Volume of G-temporal-middle (left hemisphere)	0.496664	0.647102	0.568022	0.527773	0.493699	0.546652	0.0636517
Volume of Lat-Fis-ant-Horizont (left hemisphere)	0.718485	0.604627	0.581134	0.534463	0.614702	0.610682	0.0677433
Volume of Lat-Fis-ant-Vertical (left hemisphere)	0.526645	0.483697	0.566987	0.516385	0.479666	0.514676	0.0355948
Volume of Lat-Fis-post (left hemisphere)	0.43343	0.185176	0.467282	0.686863	0.436667	0.441884	0.177945
Volume of Pole-occipital (left hemisphere)	0.12157	0.252784	0.415667	0.441445	0.163274	0.278948	0.144854
Volume of Pole-temporal (left hemisphere)	0.182688	0.0734227	0.440049	0.443569	0.180453	0.264036	0.168189
Volume of S-calcarine (left hemisphere)	0.236132	0.228446	0.245939	0.433897	0.169966	0.262876	0.100085
Volume of S-central (left hemisphere)	-0.122704	-0.00888171	0.182283	0.400074	-0.00320169	0.0895141	0.205163
Volume of S-cingul-Marginalis (left hemisphere)	0.597071	0.316529	0.672991	0.713087	0.669357	0.593807	0.160545
Volume of S-circular-insula-ant (left hemisphere)	0.74195	0.819467	0.681643	0.681067	0.829855	0.750796	0.0719177
Volume of S-circular-insula-inf (left hemisphere)	-0.0520715	0.0489427	0.337441	0.561961	0.00733212	0.180721	0.260541
Volume of S-circular-insula-sup (left hemisphere)	0.936543	1	1	0.951796	1	0.977668	0.0310513
Volume of S-collat-transv-ant (left hemisphere)	0.625509	0.146518	0.452351	0.380369	0.457708	0.412491	0.17377
Volume of S-collat-transv-post (left hemisphere)	0.22001	0.0130951	0.205698	0.276306	0.104362	0.163894	0.104663
Volume of S-front-inf (left hemisphere)	0.57723	0.346788	0.687306	0.667668	0.538172	0.563433	0.13599
Volume of S-front-middle (left hemisphere)	-0.0503056	-0.387373	0.250706	0.363635	-0.058003	0.0237317	0.295051
Volume of S-front-sup (left hemisphere)	0.329062	-0.223001	0.467596	0.533471	0.18792	0.25901	0.300472
Volume of S-interm-prim-Jensen (left hemisphere)	0.084772	-0.098913	0.152282	0.173642	0.0247479	0.0673061	0.109856
Volume of S-intrapariet+P-trans (left hemisphere)	0.394593	0.243023	0.574084	0.554561	0.443184	0.441889	0.134124
Volume of S-oc-middle+Lunatus (left hemisphere)	0.195036	-0.0341291	0.256248	0.264373	0.226725	0.18165	0.123672
Volume of S-oc-sup+transversal (left hemisphere)	0.498878	0.446484	0.407795	0.377491	0.448722	0.435874	0.0459459
Volume of S-occipital-ant (left hemisphere)	0.2588	0.376165	0.30568	0.227231	0.383361	0.310247	0.0693722
Volume of S-oc-temp-lat (left hemisphere)	0.281492	0.20427	0.384058	0.30055	0.336066	0.301287	0.0668305
Volume of S-oc-temp-med+Lingual (left hemisphere)	0.21961	0.166536	0.372329	0.423988	0.361154	0.308723	0.109817
Volume of S-orbital-lateral (left hemisphere)	0.440418	0.27871	0.395547	0.353763	0.343292	0.362346	0.0604758
Volume of S-orbital-med-olfact (left hemisphere)	0.756276	0.898364	0.677177	0.629959	0.811995	0.754754	0.106648
Volume of S-orbital-H-Shaped (left hemisphere)	0.604724	0.060447	0.637817	0.76688	0.496225	0.513219	0.270893
Volume of S-parieto-occipital (left hemisphere)	0.197892	0.00149945	0.399105	0.548499	0.131043	0.255608	0.217828
Volume of S-pericallosal (left hemisphere)	0.0567238	0.16962	0.365448	0.466209	0.275966	0.266793	0.160589
Volume of S-postcentral (left hemisphere)	0.395595	-0.0516846	0.614469	0.558273	0.434843	0.390299	0.262597
Volume of S-precentral-inf-part (left hemisphere)	0.515184	-0.0864791	0.489267	0.522927	0.185243	0.325228	0.269803
Volume of S-precentral-sup-part (left hemisphere)	-0.207292	-0.524221	0.0521296	0.313291	-0.196481	-0.112515	0.313829
Volume of S-suborbital (left hemisphere)	0.165172	0.0939248	0.15109	0.253804	0.10087	0.152972	0.0642665
Volume of S-subparietal (left hemisphere)	0.734222	0.667146	0.675102	0.567177	0.713463	0.671422	0.06444
Volume of S-temporal-inf (left hemisphere)	0.197897	0.328473	0.308791	0.310173	0.278774	0.284822	0.0517571
Volume of S-temporal-sup (left hemisphere)	0.697598	0.663188	0.643719	0.54392	0.658989	0.641483	0.0579873
Volume of S-temporal-transverse (left hemisphere)	0.249464	0.0883247	0.251996	0.371564	0.0411517	0.2005	0.134432
Volume of G+S-frontomargin (right hemisphere)	0.608438	0.285871	0.55205	0.619241	0.483723	0.509865	0.136305
Volume of G+S-occipital-inf (right hemisphere)	0.324354	0.199281	0.291146	0.373004	0.267687	0.291094	0.064794
Volume of G+S-paracentral (right hemisphere)	0.375455	0.415355	0.400242	0.571903	0.367969	0.426185	0.0836461
Volume of G+S-subcentral (right hemisphere)	0.937558	0.541469	0.793429	0.880547	0.690327	0.768666	0.157647
Volume of G+S-transv-frontopol (right hemisphere)	0.664958	0.408269	0.661443	0.70836	0.504427	0.589491	0.127554
Volume of G+S-cingul-Ant (right hemisphere)	0.517875	0.206565	0.716912	0.906079	0.436123	0.556711	0.26757
Volume of G+S-cingul-Mid-Ant (right hemisphere)	0.379869	-0.0533102	0.507689	0.726606	0.242877	0.360746	0.292039
Volume of G+S-cingul-Mid-Post (right hemisphere)	0.675655	0.435722	0.667315	0.843935	0.505229	0.625571	0.160046
Volume of G-cingul-Post-dorsal (right hemisphere)	0.732644	0.345646	0.714713	0.787027	0.585607	0.633127	0.176881
Volume of G-cingul-Post-ventral (right hemisphere)	0.0354115	-0.0467528	0.169332	0.387612	0.0488018	0.118881	0.168875
Volume of G-cuneus (right hemisphere)	-0.0961113	-0.176246	0.152197	0.396038	-0.0939339	0.0363886	0.235856
Volume of G-front-inf-Opercular (right hemisphere)	0.852915	0.576791	0.787355	0.837108	0.701104	0.751055	0.113975
Volume of G-front-inf-Orbital (right hemisphere)	0.604235	0.419542	0.449656	0.474262	0.52384	0.494307	0.0723562
Volume of G-front-inf-Triangul (right hemisphere)	0.637634	0.60864	0.684636	0.681563	0.623503	0.647195	0.0343591
Volume of G-front-middle (right hemisphere)	0.653162	0.142069	0.75629	0.827758	0.409469	0.55775	0.28116
Volume of G-front-sup (right hemisphere)	0.763551	0.432091	0.823376	0.984926	0.639861	0.728761	0.207183
Volume of G-Ins-lg+S-cent-ins (right hemisphere)	0.368858	0.740016	0.508665	0.569453	0.425633	0.522525	0.143787
Volume of G-insular-short (right hemisphere)	0.814282	0.986494	0.668414	0.752581	0.774047	0.799164	0.117492
Volume of G-occipital-middle (right hemisphere)	0.496841	0.225539	0.424505	0.438451	0.333421	0.383751	0.106074
Volume of G-occipital-sup (right hemisphere)	0.0889432	-0.0341383	0.308153	0.429917	-0.0846041	0.141654	0.221185
Volume of G-oc-temp-lat-fusifor (right hemisphere)	0.622534	0.407264	0.580531	0.573637	0.483143	0.533422	0.0869213
Volume of G-oc-temp-med-Lingual (right hemisphere)	0.309858	0.24234	0.246319	0.42156	0.34491	0.312997	0.0745866
Volume of G-oc-temp-med-Parahip (right hemisphere)	0.0985006	0.120836	0.141457	0.237052	0.106268	0.140823	0.0562255
Volume of G-orbital (right hemisphere)	0.718484	0.246495	0.778245	0.993322	0.685244	0.684358	0.272563
Volume of G-pariet-inf-Angular (right hemisphere)	0.488493	0.576894	0.579409	0.562417	0.418317	0.525106	0.070298
Volume of G-pariet-inf-Supramar (right hemisphere)	1	0.581917	0.878467	0.833774	0.924966	0.843825	0.158801
Volume of G-parietal-sup (right hemisphere)	0.426743	-0.0138495	0.59138	0.679562	0.408327	0.418432	0.266992
Volume of G-postcentral (right hemisphere)	0.413905	0.161716	0.477725	0.599377	0.307533	0.392051	0.166582
Volume of G-precentral (right hemisphere)	0.439923	-0.0759081	0.441253	0.684746	0.113284	0.32066	0.300664
Volume of G-precuneus (right hemisphere)	0.629238	0.286802	0.754702	0.792337	0.599205	0.612457	0.199436
Volume of G-rectus (right hemisphere)	0.722393	0.480482	0.654496	0.761256	0.459963	0.615718	0.138395
Volume of G-subcallosal (right hemisphere)	0.672124	0.560242	0.525565	0.525452	0.662107	0.589098	0.0727041
Volume of G-temp-sup-G-T-transv (right hemisphere)	0.365915	0.274986	0.447905	0.678515	0.355419	0.424548	0.154621
Volume of G-temp-sup-Lateral (right hemisphere)	0.759965	0.563147	0.705564	0.81529	0.51323	0.671439	0.128891
Volume of G-temp-sup-Plan-polar (right hemisphere)	0.458458	0.164758	0.425144	0.637142	0.472391	0.431579	0.170205
Volume of G-temp-sup-Plan-tempo (right hemisphere)	0.831468	0.771865	0.647256	0.650771	0.622356	0.704743	0.0916103
Volume of G-temporal-inf (right hemisphere)	0.215451	0.0414795	0.43847	0.54531	0.163912	0.280924	0.206175
Volume of G-temporal-middle (right hemisphere)	0.564606	0.537152	0.558355	0.623143	0.585937	0.573838	0.032589
Volume of Lat-Fis-ant-Horizont (right hemisphere)	0.190897	0.111334	0.22876	0.280176	0.229195	0.208072	0.0627023
Volume of Lat-Fis-ant-Vertical (right hemisphere)	0.359287	0.303302	0.322158	0.408011	0.36059	0.35067	0.0403651
Volume of Lat-Fis-post (right hemisphere)	0.544895	0.410475	0.638131	0.778562	0.47984	0.570381	0.14348
Volume of Pole-occipital (right hemisphere)	0.185103	0.0275583	0.286703	0.456639	0.105701	0.212341	0.166935
Volume of Pole-temporal (right hemisphere)	0.0766378	-0.00318087	0.355667	0.501945	0.0758979	0.201393	0.216388
Volume of S-calcarine (right hemisphere)	0.226741	0.166984	0.2698	0.482137	0.200218	0.269176	0.124852
Volume of S-central (right hemisphere)	-0.00649337	-0.134252	0.152062	0.429341	-0.11504	0.0651234	0.233212
Volume of S-cingul-Marginalis (right hemisphere)	0.537547	0.568601	0.600135	0.635585	0.611432	0.59066	0.038233
Volume of S-circular-insula-ant (right hemisphere)	0.663959	0.614493	0.504249	0.57645	0.635359	0.598902	0.0617814
Volume of S-circular-insula-inf (right hemisphere)	0.210694	0.366349	0.455428	0.701531	0.261566	0.399114	0.193728
Volume of S-circular-insula-sup (right hemisphere)	0.870293	0.953043	0.852586	0.86836	0.899636	0.888784	0.0397375
Volume of S-collat-transv-ant (right hemisphere)	0.623921	0.222658	0.479829	0.427077	0.543043	0.459306	0.151305
Volume of S-collat-transv-post (right hemisphere)	0.424171	0.190455	0.252818	0.285511	0.27507	0.285605	0.0857905
Volume of S-front-inf (right hemisphere)	0.491077	0.0840195	0.655513	0.68048	0.416516	0.465521	0.240261
Volume of S-front-middle (right hemisphere)	0.254586	-0.299238	0.361941	0.428681	0.0974257	0.168679	0.289981
Volume of S-front-sup (right hemisphere)	0.0516732	-0.176482	0.368882	0.515569	0.0927765	0.170484	0.273398
Volume of S-interm-prim-Jensen (right hemisphere)	0.422995	0.354318	0.453588	0.310918	0.408422	0.390048	0.0570056
Volume of S-intrapariet+P-trans (right hemisphere)	0.60045	0.266315	0.623722	0.578499	0.537974	0.521392	0.14605
Volume of S-oc-middle+Lunatus (right hemisphere)	0.21155	-0.143108	0.190292	0.234372	0.133327	0.125287	0.15465
Volume of S-oc-sup+transversal (right hemisphere)	0.44224	0.319045	0.345205	0.314598	0.21358	0.326934	0.0816898
Volume of S-occipital-ant (right hemisphere)	0.592269	0.466832	0.3136	0.245692	0.542495	0.432177	0.148187
Volume of S-oc-temp-lat (right hemisphere)	0.574965	0.312925	0.54469	0.465123	0.40914	0.461369	0.105622
Volume of S-oc-temp-med+Lingual (right hemisphere)	0.45455	0.0872136	0.34831	0.420657	0.366707	0.335488	0.145094
Volume of S-orbital-lateral (right hemisphere)	0.220653	-0.180548	0.300645	0.337488	0.191235	0.173894	0.206727
Volume of S-orbital-med-olfact (right hemisphere)	0.923438	0.745304	0.559652	0.547932	0.670965	0.689458	0.154181
Volume of S-orbital-H-Shaped (right hemisphere)	0.579016	-0.0766032	0.554598	0.702286	0.556939	0.463247	0.307857
Volume of S-parieto-occipital (right hemisphere)	0.240914	0.0690442	0.483276	0.643465	0.255176	0.338375	0.225297
Volume of S-pericallosal (right hemisphere)	0.253944	-0.0850242	0.26857	0.480885	0.262412	0.236157	0.203166
Volume of S-postcentral (right hemisphere)	0.488102	0.196474	0.628394	0.602715	0.581647	0.499467	0.177461
Volume of S-precentral-inf-part (right hemisphere)	0.508169	-0.0417549	0.448938	0.586948	0.282416	0.356943	0.249374
Volume of S-precentral-sup-part (right hemisphere)	0.0305083	-0.275551	0.18636	0.312384	-0.10384	0.0299721	0.23209
Volume of S-suborbital (right hemisphere)	0.295478	0.221055	0.223148	0.289597	0.213889	0.248633	0.0402794
Volume of S-subparietal (right hemisphere)	0.53314	0.173452	0.599461	0.507286	0.516365	0.465941	0.167441
Volume of S-temporal-inf (right hemisphere)	0.21114	0.0605458	0.200302	0.263835	0.259606	0.199085	0.0824548
Volume of S-temporal-sup (right hemisphere)	0.700386	0.568846	0.598085	0.538521	0.543844	0.589937	0.0661027
Volume of S-temporal-transverse (right hemisphere)	0.282726	0.364209	0.394592	0.469741	0.220931	0.34644	0.0970175
