# Supplementary material for: Cardiometabolic health and physical robustness map onto distinct patterns of brain structure and neurotransmitter systems
Source: PLoS Biol. 2025 Nov 21;23(11):e3003498. doi: 10.1371/journal.pbio.3003498 (PMC12671889; doi:10.1371/journal.pbio.3003498)
Supplement: S2 File — (ZIP) [file pbio.3003498.s002.zip › supplementary_data/S72_Data.xlsx]

## Sheet: rf_loadings
Category	Label	split1	split2	split3	split4	split5	avg	stdv	Label_short
Alcohol	Alcohol intake frequency.	-0.241729	-0.160876	-0.286882	-0.284872	-0.261826	-0.247237	0.0516951	Alcohol intake frequency.
General health	Overall health rating	-0.250334	-0.340739	-0.277413	-0.157505	-0.199753	-0.245149	0.0706181	Overall health rating
Sleep	Nap during day	-0.26121	-0.198356	-0.233855	-0.225078	-0.243324	-0.232365	0.0232599	Nap during day
Sleep	Sleep duration	-0.198958	-0.248537	-0.202435	-0.248129	-0.228297	-0.225271	0.0239104	Sleep duration
Diet	Tea intake	-0.291368	-0.286532	-0.260324	-0.125959	-0.160068	-0.22485	0.0765896	Tea intake
Residential air pollution	Nitrogen oxides air pollution; 2010	-0.147262	-0.162624	-0.154845	-0.28888	-0.226353	-0.195993	0.0606858	Nitrogen oxides air pollution; 2010
Residential air pollution	Nitrogen dioxide air pollution; 2010	-0.120748	-0.14206	-0.142882	-0.295706	-0.223714	-0.185022	0.0733157	Nitrogen dioxide air pollution; 2010
Diet	Oily fish intake	-0.187971	-0.137414	-0.171647	-0.186709	-0.207645	-0.178277	0.026179	Oily fish intake
Residential air pollution	Particulate matter air pollution (pm2.5); 2010	-0.121819	-0.151462	-0.132996	-0.270532	-0.206588	-0.176679	0.0617587	Particulate matter air pollution (pm2.5); 2010
Diet	spread type - butter spreadable butter	-0.230881	-0.125516	-0.121484	-0.148357	-0.244992	-0.174246	0.0592479	spread type - butter spreadable butter
Body composition by impedance	Body fat percentage	-0.136838	-0.0937041	-0.151395	-0.133946	-0.220921	-0.147361	0.0463605	Body fat percentage
General health	Weight change compared with 1 year ago	-0.115954	-0.106707	-0.122846	-0.192139	-0.172342	-0.141998	0.0378332	Weight change compared with 1 year ago
Smoking	Ever smoked	-0.14504	-0.0939289	-0.209186	-0.139165	-0.0957447	-0.136613	0.0470014	Ever smoked
Alcohol	Alcohol usually taken with meals	-0.107766	-0.0901141	-0.079343	-0.19799	-0.193682	-0.133779	0.0575716	Alcohol usually taken with meals
Residential air pollution	Nitrogen dioxide air pollution; 2007	-0.0624893	-0.0519646	-0.103201	-0.263329	-0.18364	-0.132925	0.0894098	Nitrogen dioxide air pollution; 2007
Smoking	Past tobacco smoking	-0.148115	-0.075095	-0.200547	-0.133948	-0.095573	-0.130656	0.0487808	Past tobacco smoking
Smoking	Smoking status	-0.142067	-0.0613644	-0.177138	-0.121559	-0.0960317	-0.119632	0.0440625	Smoking status
Residential air pollution	Particulate matter air pollution (pm2.5) absorbance; 2010	-0.106522	-0.0416144	-0.0853661	-0.221851	-0.119821	-0.115035	0.0666632	Particulate matter air pollution (pm2.5) absorbance; 2010
Diet	Lamb/mutton intake	-0.0723902	-0.0141981	-0.131898	-0.169724	-0.154952	-0.108632	0.064518	Lamb/mutton intake
Diet	Non-oily fish intake	-0.0886933	0.00290771	-0.151598	-0.155989	-0.14622	-0.107919	0.0677084	Non-oily fish intake
Diet	Cheese intake	-0.125188	-0.0293128	-0.124816	-0.107448	-0.141209	-0.105595	0.0442834	Cheese intake
Body composition by impedance	Whole body fat mass	-0.0805793	-0.0552509	-0.0908244	-0.0975431	-0.178147	-0.100469	0.0463028	Whole body fat mass
Body size measures	Hip circumference	-0.0691213	-0.0558213	-0.0748076	-0.0982118	-0.176919	-0.0949762	0.0483048	Hip circumference
Residential air pollution	Particulate matter air pollution (pm10); 2007	-0.0237046	0.00807785	-0.0602729	-0.231727	-0.144967	-0.0905188	0.097474	Particulate matter air pollution (pm10); 2007
Diet	Dried fruit intake	-0.124897	-0.058653	-0.0974531	-0.0470496	-0.0878103	-0.0831727	0.0311146	Dried fruit intake
Diet	Bread intake	-0.0608275	-0.035005	-0.114972	-0.124409	-0.0601488	-0.0790724	0.0386558	Bread intake
Body size measures	Body mass index (BMI)	-0.0407381	-0.0578939	-0.0647962	-0.0761546	-0.139927	-0.075902	0.0380245	Body mass index (BMI)
Body size measures	Waist circumference	-0.0619042	-0.0335988	-0.0729841	-0.0837049	-0.121603	-0.074759	0.0321595	Waist circumference
Residential air pollution	Particulate matter air pollution (pm10); 2010	-0.143884	0.0202572	-0.0401396	-0.16741	-0.0196988	-0.070175	0.081418	Particulate matter air pollution (pm10); 2010
Diet	Pork intake	-0.0184033	0.0111615	-0.134745	-0.123497	-0.0716298	-0.0674227	0.0637822	Pork intake
Physical activity	Number of days/week of moderate physical activity 10+ minutes	-0.0820035	-0.0469759	-0.101238	-0.0109625	-0.0683799	-0.061912	0.0346807	Number of days/week of moderate physical activity 10+ minutes
Body composition by impedance	Impedance of whole body	-0.104868	-0.00578452	-0.0754394	-0.0388369	-0.0437852	-0.0537427	0.0377685	Impedance of whole body
Sleep	Getting up in morning	-0.0422534	-0.123031	-0.0738478	0.0554822	0.0132933	-0.0340714	0.0704028	Getting up in morning
Physical activity	Time spent using computer	-0.010875	0.0107962	-0.0333359	-0.08102	-0.0206544	-0.0270178	0.0342313	Time spent using computer
Body size measures	waist_to_hip	-0.0337196	-0.00335399	-0.0478779	-0.0363554	-0.0120741	-0.0266762	0.0183709	waist_to_hip
Residential air pollution	Particulate matter air pollution 2.5-10um; 2010	-0.118944	0.092555	0.014853	-0.082248	0.0734245	-0.00407192	0.0935517	Particulate matter air pollution 2.5-10um; 2010
Reception	female	0	0	0	0	0	0	0	female
Confoundings	Site-11027.0	0	0	0	0	0	0	0	Site-11027.0
Confoundings	Site-11026.0	0	0	0	0	0	0	0	Site-11026.0
Confoundings	Site-11025.0	0	0	0	0	0	0	0	Site-11025.0
Confoundings	Age when attended assessment centre	0	0	0	0	0	0	0	Age when attended assessment centre
Diet	Cooked vegetable intake	-0.0782678	0.0278942	-0.0138008	0.0333765	0.0325619	0.0003528	0.0481353	Cooked vegetable intake
Diet	Salad / raw vegetable intake	-0.0166139	0.0793223	-0.04407	-3.46838e-05	0.0167636	0.00707348	0.0462089	Salad / raw vegetable intake
Alcohol	Alcohol intake versus 10 years previously	0.0183051	0.0337384	0.0741128	-0.0574004	0.0309511	0.0199414	0.0480378	Alcohol intake versus 10 years previously
Diet	Water intake	0.0157079	0.11916	0.0425608	0.0164094	0.002568	0.0392813	0.0469523	Water intake
Physical activity	Number of days/week of vigorous physical activity 10+ minutes	-0.0330584	0.0156173	0.0209724	0.140796	0.067004	0.0422663	0.0654933	Number of days/week of vigorous physical activity 10+ minutes
Residential air pollution	Traffic intensity on the nearest major road	-0.0413867	0.1054	0.0685656	-0.02328	0.116336	0.0451271	0.0731729	Traffic intensity on the nearest major road
Diet	Variation in diet	0.0614643	0.0643294	0.0793869	0.0461474	-0.0101819	0.0482292	0.0347181	Variation in diet
Diet	Coffee intake	0.0668376	0.198121	0.0373612	-0.0100029	-0.0419699	0.0500694	0.0927928	Coffee intake
Blood pressure	Diastolic blood pressure, automated reading	0.0826944	0.0981832	0.0827775	-0.00531818	-0.00639052	0.0503893	0.0517304	Diastolic blood pressure, automated reading
Diet	spread type - other type	0.0826034	-0.041149	-0.0067306	0.0874316	0.134825	0.0513961	0.0727601	spread type - other type
Diet	Cereal intake	0.0232263	0.0691029	0.026716	0.0854276	0.0533345	0.0515614	0.0268232	Cereal intake
Blood pressure	Pulse rate, automated reading	0.0632482	0.177752	0.0872445	-0.0377812	-0.00145598	0.0578016	0.0835648	Pulse rate, automated reading
Diet	Processed meat intake	0.153978	0.152791	0.0372452	-0.0697756	0.0178538	0.0584185	0.0956104	Processed meat intake
Physical activity	Time spent driving	0.0214971	0.0168556	0.0858559	0.0611514	0.117304	0.0605329	0.0427087	Time spent driving
Physical activity	Frequency of stair climbing in last 4 weeks	0.0976758	-0.00173566	0.0424494	0.113534	0.0508356	0.0605518	0.0460628	Frequency of stair climbing in last 4 weeks
Operations	Number of operations, self-reported	0.0344246	0.052171	0.0256024	0.118024	0.0756776	0.06118	0.0370952	Number of operations, self-reported
Diet	Beef intake	0.216191	0.135458	0.00333045	-0.00936384	-0.0323499	0.0626531	0.107942	Beef intake
Physical activity	Number of days/week walked 10+ minutes	0.131261	0.0630377	0.0454215	0.0490066	0.0356418	0.0648736	0.0383902	Number of days/week walked 10+ minutes
Body composition by impedance	Basal metabolic rate	0.0966415	0.0829984	0.107994	0.0470744	0.0151608	0.0699739	0.0382597	Basal metabolic rate
Diet	Fresh fruit intake	0.11567	0.0239726	0.0671716	0.0637128	0.0867015	0.0714457	0.0336165	Fresh fruit intake
Blood pressure	Systolic blood pressure, automated reading	0.0998829	0.13944	0.0991533	0.0168952	0.00405111	0.0718845	0.0585586	Systolic blood pressure, automated reading
Body composition by impedance	Whole body fat-free mass	0.116711	0.0946979	0.129097	0.0644626	0.0423537	0.0894645	0.0360037	Whole body fat-free mass
Body composition by impedance	Whole body water mass	0.116703	0.0947279	0.129101	0.0644554	0.0423732	0.0894722	0.0359992	Whole body water mass
Hand grip strength	Hand grip strength (right)	0.175076	0.086943	0.103825	0.0796944	0.0954304	0.108194	0.0384676	Hand grip strength (right)
Hand grip strength	Hand grip strength (left)	0.200428	0.0826311	0.0826176	0.0929409	0.103678	0.112459	0.0499418	Hand grip strength (left)
Diet	Poultry intake	0.205456	0.194366	0.114042	0.0219974	0.0704966	0.121272	0.0789234	Poultry intake
Physical activity	Time spent watching television (TV)	0.136435	0.0158648	0.189473	0.180368	0.139776	0.132383	0.0692991	Time spent watching television (TV)
Diet	Major dietary changes in the last 5 years	0.0915684	0.202477	0.0987301	0.186863	0.170511	0.15003	0.0514203	Major dietary changes in the last 5 years
Diet	Salt added to food	0.114879	0.132278	0.159517	0.218438	0.1434	0.153703	0.0396764	Salt added to food
Physical activity	Usual walking pace	0.110555	0.137727	0.174955	0.191863	0.236353	0.170291	0.0486829	Usual walking pace
Diet	spread type - never rarely use spread	0.243032	0.261015	0.203037	0.104715	0.18723	0.199806	0.0608809	spread type - never rarely use spread
Sleep	Sleeplessness / insomnia	0.176949	0.173318	0.18701	0.24513	0.221515	0.200784	0.0312593	Sleeplessness / insomnia
Medications	Number of treatments/medications taken	0.162848	0.29912	0.208896	0.264526	0.234794	0.234037	0.0521199	Number of treatments/medications taken
Medical conditions	Number of self-reported non-cancer illnesses	0.210524	0.339281	0.275144	0.293479	0.287642	0.281214	0.0463612	Number of self-reported non-cancer illnesses
Medication	Taking other prescription medications	0.315511	0.401714	0.338214	0.382137	0.367028	0.360921	0.0343844	Taking other prescription medications

## Sheet: brain_loadings
label	split1	split2	split3	split4	Category	split5	avg	stdv
Volume of grey matter in Crus I Cerebellum (left)	-0.353389	-0.25129	-0.375244	-0.440639	Cerebellum	-0.655383	-0.415189	0.150515
Volume of grey matter in Crus I Cerebellum (right)	-0.280132	-0.178949	-0.332633	-0.364715	Cerebellum	-0.514147	-0.334115	0.122822
Volume of grey matter in Crus I Cerebellum (vermis)	-0.437993	-0.0113998	-0.221463	-0.264534	Cerebellum	-0.328125	-0.252703	0.15761
Volume of grey matter in Hippocampus (left)	-0.116334	-0.112327	-0.110762	-0.387476	Subcortex	-0.217304	-0.18884	0.119869
Volume of grey matter in Hippocampus (right)	-0.0835525	-0.0993097	-0.114077	-0.375785	Subcortex	-0.224396	-0.179424	0.122943
Volume of grey matter in Pallidum (left)	0.096561	0.171499	-0.0769712	-0.34555	Subcortex	-0.131624	-0.0572171	0.203114
Volume of grey matter in Crus II Cerebellum (right)	-0.020491	0.106534	0.217453	0.0981053	Cerebellum	-0.00439653	0.0794411	0.0963651
Volume of grey matter in Amygdala (left)	0.0210741	-0.0138968	0.1824	0.148976	Subcortex	0.112996	0.0903099	0.0837998
Volume of grey matter in Pallidum (right)	0.180592	0.337808	0.112189	-0.119194	Subcortex	0.123652	0.127009	0.164434
Volume of grey matter in Crus II Cerebellum (left)	0.11278	0.146648	0.302404	0.182951	Cerebellum	0.0501363	0.158984	0.093913
Volume of grey matter in Amygdala (right)	0.149977	0.0959027	0.33733	0.373225	Subcortex	0.309479	0.253183	0.122524
Volume of grey matter in VIIb Cerebellum (left)	0.393654	0.181408	0.417379	0.36154	Cerebellum	0.29196	0.329188	0.095138
Volume of grey matter in VI Cerebellum (left)	0.427615	0.399956	0.267118	0.306306	Cerebellum	0.261541	0.332507	0.0768007
Volume of grey matter in VI Cerebellum (right)	0.425053	0.446845	0.333188	0.397419	Cerebellum	0.318829	0.384267	0.0562222
Volume of grey matter in Crus II Cerebellum (vermis)	0.284274	0.287865	0.479556	0.921834	Cerebellum	0.534337	0.501574	0.260321
Volume of grey matter in VI Cerebellum (vermis)	0.455113	0.325607	0.415555	0.843151	Cerebellum	0.562503	0.520386	0.199462
Volume of grey matter in Thalamus (left)	0.460319	0.387565	0.58365	0.67881	Subcortex	0.61988	0.546045	0.119329
Volume of grey matter in Thalamus (right)	0.474736	0.481149	0.59384	0.596139	Subcortex	0.629403	0.555053	0.071821
Volume of grey matter in V Cerebellum (right)	0.615738	0.576481	0.513782	0.556931	Cerebellum	0.579658	0.568518	0.0372409
Volume of grey matter in Caudate (left)	0.676049	0.688915	0.795961	0.5111	Subcortex	0.525925	0.63959	0.120045
Volume of grey matter in Caudate (right)	0.654273	0.713039	0.795608	0.50435	Subcortex	0.562108	0.645876	0.116241
Volume of grey matter in V Cerebellum (left)	0.772433	0.605248	0.680223	0.662448	Cerebellum	0.686174	0.681305	0.0601445
Volume of grey matter in VIIb Cerebellum (vermis)	0.698865	0.349305	0.686899	1	Cerebellum	0.774313	0.701876	0.233808
Volume of grey matter in I-IV Cerebellum (right)	0.838977	0.683267	0.789795	0.6967	Cerebellum	0.698427	0.741433	0.0690789
Volume of grey matter in Ventral Striatum (left)	0.903587	0.894519	0.919368	0.621312	Subcortex	0.770954	0.821948	0.126765
Volume of grey matter in Ventral Striatum (right)	0.857296	0.882563	0.92318	0.661821	Subcortex	0.855666	0.836105	0.101177
Volume of grey matter in I-IV Cerebellum (left)	0.991949	0.75312	1	0.88688	Cerebellum	0.86429	0.899248	0.101824
Volume of grey matter in Putamen (left)	1	1	0.981258	0.732055	Subcortex	0.909474	0.924557	0.113889
Volume of grey matter in Putamen (right)	0.971351	0.990419	0.995561	0.809218	Subcortex	1	0.95331	0.081287
