# Supplementary material for: Cardiometabolic health and physical robustness map onto distinct patterns of brain structure and neurotransmitter systems
Source: PLoS Biol. 2025 Nov 21;23(11):e3003498. doi: 10.1371/journal.pbio.3003498 (PMC12671889; doi:10.1371/journal.pbio.3003498)
Supplement: S2 File — (ZIP) [file pbio.3003498.s002.zip › supplementary_data/S35_Data.xlsx]

## Sheet: rf_loadings
Category	Label	split1	split2	split3	split4	split5	avg	stdv	Label_short
Body composition by impedance	Whole body fat mass	-0.886707	-0.896871	-0.891664	-0.897072	-0.88911	-0.892284	0.00462398	Whole body fat mass
Body size measures	Body mass index (BMI)	-0.885884	-0.896145	-0.890968	-0.893973	-0.888587	-0.891112	0.00410026	Body mass index (BMI)
Body size measures	Waist circumference	-0.880595	-0.887675	-0.885933	-0.894371	-0.886127	-0.88694	0.00494204	Waist circumference
Body size measures	Hip circumference	-0.794734	-0.80928	-0.803485	-0.80432	-0.800322	-0.802428	0.0053683	Hip circumference
Body composition by impedance	Body fat percentage	-0.798285	-0.80192	-0.793741	-0.803091	-0.792712	-0.79795	0.00467588	Body fat percentage
Body composition by impedance	Basal metabolic rate	-0.689431	-0.71405	-0.720971	-0.711616	-0.712552	-0.709724	0.0119225	Basal metabolic rate
Body composition by impedance	Whole body water mass	-0.613926	-0.639596	-0.648024	-0.636801	-0.639139	-0.635497	0.0127867	Whole body water mass
Body composition by impedance	Whole body fat-free mass	-0.613904	-0.639574	-0.647997	-0.636783	-0.639119	-0.635475	0.0127856	Whole body fat-free mass
Body size measures	waist_to_hip	-0.564526	-0.559805	-0.563027	-0.576415	-0.566906	-0.566136	0.00629693	waist_to_hip
Blood pressure	Diastolic blood pressure, automated reading	-0.404353	-0.397975	-0.403688	-0.407112	-0.407767	-0.404179	0.0038808	Diastolic blood pressure, automated reading
Blood pressure	Pulse rate, automated reading	-0.287673	-0.276927	-0.286636	-0.28873	-0.278735	-0.28374	0.0054824	Pulse rate, automated reading
Blood pressure	Systolic blood pressure, automated reading	-0.286932	-0.277403	-0.282952	-0.283314	-0.283511	-0.282822	0.00342771	Systolic blood pressure, automated reading
Physical activity	Time spent watching television (TV)	-0.276343	-0.267557	-0.250919	-0.237724	-0.248317	-0.256172	0.0155412	Time spent watching television (TV)
Medication	Taking other prescription medications	-0.223009	-0.217369	-0.213678	-0.220459	-0.25256	-0.225415	0.0155698	Taking other prescription medications
Medical conditions	Number of self-reported non-cancer illnesses	-0.191619	-0.193037	-0.182718	-0.177366	-0.221361	-0.19322	0.0170013	Number of self-reported non-cancer illnesses
Medications	Number of treatments/medications taken	-0.182189	-0.182255	-0.176161	-0.172434	-0.204545	-0.183517	0.0124746	Number of treatments/medications taken
Diet	Variation in diet	-0.155375	-0.169148	-0.192301	-0.186734	-0.16295	-0.173302	0.0157097	Variation in diet
Diet	Processed meat intake	-0.173579	-0.179884	-0.169769	-0.158444	-0.177342	-0.171803	0.00839253	Processed meat intake
Diet	Major dietary changes in the last 5 years	-0.160635	-0.163258	-0.17692	-0.126429	-0.131486	-0.151746	0.0217754	Major dietary changes in the last 5 years
Physical activity	Time spent driving	-0.14351	-0.141888	-0.145929	-0.122075	-0.137338	-0.138148	0.00951674	Time spent driving
General health	Weight change compared with 1 year ago	-0.114811	-0.145438	-0.128268	-0.14884	-0.140441	-0.13556	0.0139772	Weight change compared with 1 year ago
Diet	Poultry intake	-0.131938	-0.148388	-0.140798	-0.114962	-0.136934	-0.134604	0.0125172	Poultry intake
Diet	Beef intake	-0.119987	-0.136262	-0.133911	-0.113	-0.127299	-0.126092	0.00967863	Beef intake
Operations	Number of operations, self-reported	-0.101093	-0.114391	-0.113116	-0.0966943	-0.121058	-0.109271	0.0100621	Number of operations, self-reported
Diet	Pork intake	-0.0984211	-0.104992	-0.102811	-0.102774	-0.121323	-0.106064	0.00885748	Pork intake
Sleep	Nap during day	-0.117275	-0.100852	-0.104468	-0.0854566	-0.103974	-0.102405	0.0113743	Nap during day
Physical activity	Time spent using computer	-0.0843599	-0.0772362	-0.0745713	-0.087636	-0.069051	-0.0785709	0.00748489	Time spent using computer
Diet	Lamb/mutton intake	-0.0519288	-0.0655713	-0.0734139	-0.054573	-0.0721741	-0.0635322	0.00989183	Lamb/mutton intake
Smoking	Past tobacco smoking	-0.0320068	-0.0548492	-0.0707186	-0.0656604	-0.0900555	-0.0626581	0.0213605	Past tobacco smoking
Smoking	Smoking status	-0.0247456	-0.0494074	-0.0652356	-0.0575931	-0.0812751	-0.0556514	0.0208947	Smoking status
Diet	spread type - butter spreadable butter	-0.0335465	-0.0487716	-0.044337	-0.0603834	-0.0636353	-0.0501347	0.0122264	spread type - butter spreadable butter
Hand grip strength	Hand grip strength (left)	-0.0374704	-0.0382804	-0.0541583	-0.0508082	-0.0453985	-0.0452232	0.00740553	Hand grip strength (left)
Hand grip strength	Hand grip strength (right)	-0.0288356	-0.0355245	-0.0466804	-0.0437875	-0.0434141	-0.0396484	0.00732605	Hand grip strength (right)
Smoking	Ever smoked	-0.00343129	-0.021215	-0.0355325	-0.0344786	-0.0546539	-0.0298623	0.0189833	Ever smoked
Diet	Coffee intake	-0.0380264	-0.0279424	-0.0291082	-0.0172151	-0.0287614	-0.0282107	0.00738971	Coffee intake
Sleep	Sleeplessness / insomnia	-0.0284271	-0.0272404	-0.0306068	-0.0183225	-0.0253782	-0.025995	0.00468994	Sleeplessness / insomnia
Diet	Salt added to food	-0.0169194	-0.0231339	-0.0277707	-0.0378119	-0.0185897	-0.0248451	0.00839006	Salt added to food
Residential air pollution	Particulate matter air pollution (pm10); 2010	-0.0146503	-0.0262457	-0.00658397	-0.0335602	-0.0319278	-0.0225936	0.0116204	Particulate matter air pollution (pm10); 2010
Residential air pollution	Nitrogen oxides air pollution; 2010	-0.00355163	-0.0205621	0.00766643	-0.0323746	-0.0550576	-0.0207759	0.0245736	Nitrogen oxides air pollution; 2010
Residential air pollution	Particulate matter air pollution (pm10); 2007	-0.00280105	-0.0150954	0.00417188	-0.0307491	-0.0446109	-0.0178169	0.0200097	Particulate matter air pollution (pm10); 2007
Residential air pollution	Particulate matter air pollution (pm2.5); 2010	-0.00103687	-0.0163937	0.01028	-0.0290568	-0.0513578	-0.017513	0.0241034	Particulate matter air pollution (pm2.5); 2010
Residential air pollution	Particulate matter air pollution 2.5-10um; 2010	-0.0144529	-0.0221336	-0.0126248	-0.0236797	-0.0114259	-0.0168634	0.00564757	Particulate matter air pollution 2.5-10um; 2010
Diet	Water intake	-0.00753582	-0.00893477	-0.0252572	-0.00366419	-0.0271762	-0.0145137	0.0108776	Water intake
Sleep	Sleep duration	-0.0100605	-0.00738452	-0.0020982	0.0059704	-0.0199088	-0.00669632	0.00959101	Sleep duration
Residential air pollution	Nitrogen dioxide air pollution; 2010	0.0122581	-0.00447085	0.0243993	-0.0174404	-0.0398413	-0.00501906	0.0251551	Nitrogen dioxide air pollution; 2010
Residential air pollution	Nitrogen dioxide air pollution; 2007	0.0152629	0.000446166	0.0236769	-0.014117	-0.0298185	-0.000909901	0.0216682	Nitrogen dioxide air pollution; 2007
Residential air pollution	Traffic intensity on the nearest major road	-0.00241751	-0.00525287	-0.000663938	-0.00450223	0.00933819	-0.000699673	0.00589283	Traffic intensity on the nearest major road
Diet	spread type - never rarely use spread	0.00783942	0.00378757	-0.00963426	-0.015676	0.0135252	-3.16204e-05	0.0122197	spread type - never rarely use spread
Confoundings	female	0	0	0	0	0	0	0	female
Confoundings	mean_ct	0	0	0	0	0	0	0	mean_ct
Confoundings	Site-11027.0	0	0	0	0	0	0	0	Site-11027.0
Confoundings	Site-11026.0	0	0	0	0	0	0	0	Site-11026.0
Confoundings	Site-11025.0	0	0	0	0	0	0	0	Site-11025.0
Confoundings	Age when attended assessment centre	0	0	0	0	0	0	0	Age when attended assessment centre
Residential air pollution	Particulate matter air pollution (pm2.5) absorbance; 2010	0.0153486	-0.000617662	0.0236809	-0.0075231	-0.0180169	0.00257436	0.0169175	Particulate matter air pollution (pm2.5) absorbance; 2010
Diet	Tea intake	0.0175673	-0.00115078	0.0144985	-0.000178268	0.00320998	0.00678935	0.00866027	Tea intake
Diet	Non-oily fish intake	0.0422525	0.0241023	0.0195689	0.0330364	0.0342738	0.0306468	0.00893181	Non-oily fish intake
Diet	Cooked vegetable intake	0.0395529	0.0288122	0.0515482	0.0469617	0.0291361	0.0392022	0.0102718	Cooked vegetable intake
Diet	Salad / raw vegetable intake	0.0359351	0.052576	0.0464403	0.0603277	0.0353933	0.0461345	0.0107522	Salad / raw vegetable intake
Diet	spread type - other type	0.0303447	0.0491879	0.0534348	0.0744752	0.0584595	0.0531804	0.0159594	spread type - other type
Diet	Fresh fruit intake	0.0770308	0.0839626	0.073384	0.0860652	0.0683427	0.0777571	0.00734531	Fresh fruit intake
Diet	Bread intake	0.0811867	0.0671983	0.0938478	0.0720463	0.0777133	0.0783985	0.0101577	Bread intake
Sleep	Getting up in morning	0.102988	0.0964827	0.0596817	0.0776006	0.11604	0.0905586	0.0221369	Getting up in morning
Alcohol	Alcohol intake versus 10 years previously	0.11251	0.0989634	0.0923951	0.0960089	0.0943452	0.0988446	0.00801013	Alcohol intake versus 10 years previously
Diet	Oily fish intake	0.122289	0.103679	0.104019	0.125015	0.107014	0.112403	0.0103951	Oily fish intake
Diet	Cheese intake	0.117728	0.134697	0.131511	0.119256	0.109235	0.122485	0.010479	Cheese intake
Alcohol	Alcohol usually taken with meals	0.116295	0.124015	0.115046	0.133601	0.131646	0.124121	0.00851658	Alcohol usually taken with meals
Alcohol	Alcohol intake frequency.	0.16761	0.142347	0.122546	0.117994	0.12839	0.135777	0.0200149	Alcohol intake frequency.
Diet	Dried fruit intake	0.137926	0.154172	0.136538	0.140974	0.123203	0.138563	0.0110667	Dried fruit intake
Diet	Cereal intake	0.150628	0.171507	0.148387	0.174931	0.166406	0.162372	0.0121547	Cereal intake
Physical activity	Number of days/week walked 10+ minutes	0.189886	0.170073	0.15399	0.167852	0.163904	0.169141	0.0131326	Number of days/week walked 10+ minutes
Physical activity	Frequency of stair climbing in last 4 weeks	0.192914	0.18977	0.209635	0.189539	0.196823	0.195736	0.00831147	Frequency of stair climbing in last 4 weeks
Physical activity	Number of days/week of moderate physical activity 10+ minutes	0.250258	0.235056	0.229562	0.218754	0.215656	0.229857	0.0138586	Number of days/week of moderate physical activity 10+ minutes
Physical activity	Number of days/week of vigorous physical activity 10+ minutes	0.286587	0.265472	0.266609	0.253516	0.25542	0.265521	0.0131444	Number of days/week of vigorous physical activity 10+ minutes
Physical activity	Usual walking pace	0.361533	0.339275	0.330187	0.334569	0.34907	0.342927	0.0125439	Usual walking pace
General health	Overall health rating	0.400627	0.371349	0.370207	0.357744	0.400945	0.380174	0.0195582	Overall health rating
Body composition by impedance	Impedance of whole body	0.444064	0.460402	0.463898	0.455323	0.458483	0.456434	0.00758158	Impedance of whole body

## Sheet: brain_loadings
label	split1	split2	split3	split4	split5	avg	stdv
Mean thickness of G+S-frontomargin (left hemisphere)	-0.329195	-0.385245	-0.332563	-0.320236	-0.361578	-0.345763	0.0269688
Mean thickness of G+S-occipital-inf (left hemisphere)	-0.106011	-0.0336873	0.0101189	-0.0654009	-0.0264592	-0.0442879	0.0437202
Mean thickness of G+S-paracentral (left hemisphere)	0.0824111	0.155788	0.179671	0.204299	0.118536	0.148141	0.0484851
Mean thickness of G+S-subcentral (left hemisphere)	0.245482	0.257398	0.234908	0.229546	0.218876	0.237242	0.0148
Mean thickness of G+S-transv-frontopol (left hemisphere)	-0.602908	-0.659197	-0.617216	-0.60969	-0.613721	-0.620546	0.0222515
Mean thickness of G+S-cingul-Ant (left hemisphere)	0.712143	0.711119	0.773235	0.714907	0.749241	0.732129	0.0279285
Mean thickness of G+S-cingul-Mid-Ant (left hemisphere)	0.649974	0.566951	0.500505	0.523536	0.62089	0.572371	0.0631572
Mean thickness of G+S-cingul-Mid-Post (left hemisphere)	0.200807	0.209508	0.120027	0.171769	0.264023	0.193227	0.0528048
Mean thickness of G-cingul-Post-dorsal (left hemisphere)	0.215093	0.288992	0.121747	0.191424	0.206801	0.204811	0.0597391
Mean thickness of G-cingul-Post-ventral (left hemisphere)	-0.130825	-0.230543	-0.218257	-0.243593	-0.218313	-0.208306	0.0445594
Mean thickness of G-cuneus (left hemisphere)	-0.869407	-0.958551	-0.901147	-0.897105	-0.964344	-0.918111	0.0414549
Mean thickness of G-front-inf-Opercular (left hemisphere)	0.197324	0.207808	0.219438	0.248374	0.225663	0.219721	0.0193645
Mean thickness of G-front-inf-Orbital (left hemisphere)	-0.0271706	-0.0599006	-0.0366796	-0.0996197	-0.151813	-0.0750368	0.0512116
Mean thickness of G-front-inf-Triangul (left hemisphere)	-0.24441	-0.290394	-0.29141	-0.303534	-0.287715	-0.283493	0.0226786
Mean thickness of G-front-middle (left hemisphere)	-0.624835	-0.671218	-0.595069	-0.616688	-0.632832	-0.628128	0.0278992
Mean thickness of G-front-sup (left hemisphere)	-0.153461	-0.0394954	-0.00286132	-0.0292181	-0.0602961	-0.0570663	0.0577165
Mean thickness of G-Ins-lg+S-cent-ins (left hemisphere)	0.571875	0.521686	0.541945	0.545426	0.544433	0.545073	0.017858
Mean thickness of G-insular-short (left hemisphere)	0.820693	0.840859	0.825333	0.801523	0.842411	0.826164	0.0167161
Mean thickness of G-occipital-middle (left hemisphere)	-0.470073	-0.546555	-0.488231	-0.504148	-0.509864	-0.503774	0.0284814
Mean thickness of G-occipital-sup (left hemisphere)	-0.665732	-0.697998	-0.623161	-0.627495	-0.693946	-0.661666	0.0354571
Mean thickness of G-oc-temp-lat-fusifor (left hemisphere)	0.335929	0.328477	0.30118	0.346654	0.299792	0.322406	0.0210334
Mean thickness of G-oc-temp-med-Lingual (left hemisphere)	-0.735829	-0.838019	-0.793223	-0.794511	-0.853008	-0.802918	0.0458437
Mean thickness of G-oc-temp-med-Parahip (left hemisphere)	0.49605	0.472584	0.501576	0.453912	0.529163	0.490657	0.0287568
Mean thickness of G-orbital (left hemisphere)	0.139045	0.123256	0.100646	0.114255	0.0797177	0.111384	0.0225409
Mean thickness of G-pariet-inf-Angular (left hemisphere)	-0.240268	-0.263606	-0.176662	-0.251297	-0.300765	-0.24652	0.0452122
Mean thickness of G-pariet-inf-Supramar (left hemisphere)	0.194567	0.188608	0.215602	0.180852	0.176117	0.191149	0.0153956
Mean thickness of G-parietal-sup (left hemisphere)	-0.764163	-0.797267	-0.798045	-0.761922	-0.828953	-0.79007	0.0277975
Mean thickness of G-postcentral (left hemisphere)	-0.647677	-0.724517	-0.755094	-0.677469	-0.786883	-0.718328	0.0564599
Mean thickness of G-precentral (left hemisphere)	-0.041369	-0.00839583	-0.0295316	-0.0257353	-0.0863829	-0.0382829	0.0293701
Mean thickness of G-precuneus (left hemisphere)	-0.367146	-0.247967	-0.340639	-0.224035	-0.319002	-0.299758	0.0612351
Mean thickness of G-rectus (left hemisphere)	0.407841	0.412354	0.401132	0.422234	0.441019	0.416916	0.0155043
Mean thickness of G-subcallosal (left hemisphere)	0.305117	0.310052	0.248373	0.280944	0.371059	0.303109	0.0451574
Mean thickness of G-temp-sup-G-T-transv (left hemisphere)	0.285025	0.208224	0.192499	0.177907	0.195064	0.211744	0.0423557
Mean thickness of G-temp-sup-Lateral (left hemisphere)	0.517173	0.437305	0.487412	0.404883	0.409662	0.451287	0.0493141
Mean thickness of G-temp-sup-Plan-polar (left hemisphere)	0.8069	0.752944	0.752236	0.769538	0.770458	0.770415	0.0221789
Mean thickness of G-temp-sup-Plan-tempo (left hemisphere)	0.222398	0.204285	0.170277	0.301939	0.213833	0.222546	0.0485918
Mean thickness of G-temporal-inf (left hemisphere)	0.372673	0.313221	0.308044	0.253466	0.336875	0.316856	0.0436621
Mean thickness of G-temporal-middle (left hemisphere)	0.375024	0.293751	0.288655	0.226534	0.230314	0.282856	0.0603742
Mean thickness of Lat-Fis-ant-Horizont (left hemisphere)	0.0473188	0.0112741	0.0670856	0.0115393	0.0213439	0.0317123	0.0246323
Mean thickness of Lat-Fis-ant-Vertical (left hemisphere)	-0.1436	-0.207191	-0.165573	-0.141834	-0.150474	-0.161735	0.0270773
Mean thickness of Lat-Fis-post (left hemisphere)	0.340379	0.406152	0.38283	0.400185	0.415802	0.38907	0.0297475
Mean thickness of Pole-occipital (left hemisphere)	-0.881844	-1	-0.925196	-0.970797	-0.956466	-0.94686	0.0452368
Mean thickness of Pole-temporal (left hemisphere)	0.842849	0.872374	0.854448	0.857788	0.807539	0.846999	0.0244443
Mean thickness of S-calcarine (left hemisphere)	-0.740995	-0.820105	-0.789428	-0.7628	-0.846878	-0.792041	0.0426094
Mean thickness of S-central (left hemisphere)	0.217033	0.26454	0.195971	0.279397	0.179197	0.227228	0.0433065
Mean thickness of S-cingul-Marginalis (left hemisphere)	-0.43451	-0.359044	-0.450417	-0.313387	-0.408513	-0.393174	0.0564614
Mean thickness of S-circular-insula-ant (left hemisphere)	0.198538	0.158186	0.144012	0.165697	0.16403	0.166092	0.0200448
Mean thickness of S-circular-insula-inf (left hemisphere)	0.653687	0.574338	0.567223	0.644448	0.621268	0.612193	0.0396854
Mean thickness of S-circular-insula-sup (left hemisphere)	0.388776	0.409795	0.388571	0.425414	0.506238	0.423759	0.0486378
Mean thickness of S-collat-transv-ant (left hemisphere)	0.532137	0.472268	0.446526	0.463725	0.536692	0.490269	0.0413826
Mean thickness of S-collat-transv-post (left hemisphere)	-0.329144	-0.229491	-0.221869	-0.269174	-0.248156	-0.259567	0.0429799
Mean thickness of S-front-inf (left hemisphere)	-0.31298	-0.297006	-0.360946	-0.287635	-0.274623	-0.306638	0.0334233
Mean thickness of S-front-middle (left hemisphere)	-0.528999	-0.584564	-0.484068	-0.444835	-0.469951	-0.502483	0.055139
Mean thickness of S-front-sup (left hemisphere)	-0.434597	-0.385026	-0.313759	-0.290176	-0.279732	-0.340658	0.0666654
Mean thickness of S-interm-prim-Jensen (left hemisphere)	-0.0442932	-0.128553	-0.0488622	-0.0991015	-0.0533133	-0.0748246	0.0372325
Mean thickness of S-intrapariet+P-trans (left hemisphere)	-0.716925	-0.724313	-0.669528	-0.658622	-0.735271	-0.700932	0.0344889
Mean thickness of S-oc-middle+Lunatus (left hemisphere)	-0.67997	-0.715096	-0.636584	-0.640894	-0.662464	-0.667001	0.0320496
Mean thickness of S-oc-sup+transversal (left hemisphere)	-0.526369	-0.511335	-0.486209	-0.498764	-0.530803	-0.510696	0.0186568
Mean thickness of S-occipital-ant (left hemisphere)	-0.119959	-0.211568	-0.181643	-0.219193	-0.097771	-0.166027	0.054602
Mean thickness of S-oc-temp-lat (left hemisphere)	0.185166	0.179156	0.194478	0.175981	0.240576	0.195071	0.0263953
Mean thickness of S-oc-temp-med+Lingual (left hemisphere)	0.233457	0.193125	0.210914	0.21344	0.254512	0.22109	0.0235271
Mean thickness of S-orbital-lateral (left hemisphere)	-0.297741	-0.285907	-0.307704	-0.293379	-0.331446	-0.303235	0.0176313
Mean thickness of S-orbital-med-olfact (left hemisphere)	0.299213	0.276978	0.182843	0.202842	0.262385	0.244852	0.0497608
Mean thickness of S-orbital-H-Shaped (left hemisphere)	0.0765253	0.00866571	0.025631	0.0252786	-0.0210917	0.0230018	0.0354493
Mean thickness of S-parieto-occipital (left hemisphere)	-0.486603	-0.455254	-0.429027	-0.426552	-0.467237	-0.452935	0.0255493
Mean thickness of S-pericallosal (left hemisphere)	0.325556	0.200532	0.18063	0.188836	0.257464	0.230604	0.0609993
Mean thickness of S-postcentral (left hemisphere)	-0.374406	-0.274896	-0.371456	-0.226437	-0.288539	-0.307147	0.0643428
Mean thickness of S-precentral-inf-part (left hemisphere)	-0.0903267	-0.095898	-0.154304	-0.0952485	-0.126552	-0.112466	0.0274312
Mean thickness of S-precentral-sup-part (left hemisphere)	0.0243295	0.129818	0.0991327	0.0971505	0.0569428	0.0814747	0.0411156
Mean thickness of S-suborbital (left hemisphere)	0.263856	0.227475	0.294376	0.326526	0.299922	0.282431	0.0379413
Mean thickness of S-subparietal (left hemisphere)	-0.369578	-0.372079	-0.34112	-0.275528	-0.393818	-0.350425	0.0458663
Mean thickness of S-temporal-inf (left hemisphere)	0.348322	0.1954	0.225459	0.160973	0.279166	0.241864	0.0736479
Mean thickness of S-temporal-sup (left hemisphere)	0.45187	0.355505	0.345397	0.344759	0.433931	0.386292	0.0522377
Mean thickness of S-temporal-transverse (left hemisphere)	0.30756	0.329171	0.308486	0.326805	0.32957	0.320318	0.0112785
Mean thickness of G+S-frontomargin (right hemisphere)	-0.383882	-0.453711	-0.407176	-0.413238	-0.374866	-0.406575	0.0307695
Mean thickness of G+S-occipital-inf (right hemisphere)	-0.284155	-0.226227	-0.269804	-0.311311	-0.284101	-0.27512	0.0311884
Mean thickness of G+S-paracentral (right hemisphere)	-0.0299476	0.13659	0.146431	0.114815	0.0756283	0.0887034	0.0716876
Mean thickness of G+S-subcentral (right hemisphere)	0.0989317	0.083922	0.0428008	0.106141	0.00700604	0.0677604	0.0418928
Mean thickness of G+S-transv-frontopol (right hemisphere)	-0.674273	-0.686869	-0.654557	-0.680629	-0.661259	-0.671517	0.0134087
Mean thickness of G+S-cingul-Ant (right hemisphere)	0.438957	0.446978	0.50606	0.508397	0.526039	0.485286	0.0394979
Mean thickness of G+S-cingul-Mid-Ant (right hemisphere)	0.324725	0.313311	0.328324	0.350012	0.368467	0.336968	0.0220598
Mean thickness of G+S-cingul-Mid-Post (right hemisphere)	0.138494	0.222848	0.170483	0.196387	0.228991	0.19144	0.0376281
Mean thickness of G-cingul-Post-dorsal (right hemisphere)	0.246892	0.390475	0.301128	0.343966	0.387747	0.334042	0.0609217
Mean thickness of G-cingul-Post-ventral (right hemisphere)	-0.18127	-0.18371	-0.196152	-0.21405	-0.298926	-0.214822	0.0487758
Mean thickness of G-cuneus (right hemisphere)	-0.80175	-0.746732	-0.733844	-0.767137	-0.794644	-0.768821	0.0294336
Mean thickness of G-front-inf-Opercular (right hemisphere)	0.0501989	0.182818	0.141616	0.0720996	0.141253	0.117597	0.0547787
Mean thickness of G-front-inf-Orbital (right hemisphere)	-0.056675	-0.0346277	-0.0179107	-0.0961963	-0.0752	-0.0561219	0.0311943
Mean thickness of G-front-inf-Triangul (right hemisphere)	-0.381298	-0.37636	-0.359121	-0.420224	-0.360501	-0.379501	0.0247377
Mean thickness of G-front-middle (right hemisphere)	-0.759415	-0.745393	-0.695532	-0.700717	-0.732216	-0.726655	0.0278238
Mean thickness of G-front-sup (right hemisphere)	-0.312191	-0.115505	-0.0942212	-0.145941	-0.157461	-0.165064	0.0859426
Mean thickness of G-Ins-lg+S-cent-ins (right hemisphere)	0.567318	0.560731	0.569727	0.550953	0.57535	0.564816	0.00935699
Mean thickness of G-insular-short (right hemisphere)	0.612308	0.708657	0.662435	0.569974	0.712195	0.653114	0.0617247
Mean thickness of G-occipital-middle (right hemisphere)	-0.583561	-0.553485	-0.596818	-0.564426	-0.590196	-0.577697	0.018156
Mean thickness of G-occipital-sup (right hemisphere)	-0.731699	-0.649634	-0.611675	-0.59625	-0.663945	-0.650641	0.0529743
Mean thickness of G-oc-temp-lat-fusifor (right hemisphere)	0.0269217	0.0138876	0.0139125	0.0392983	0.0144436	0.0216927	0.011306
Mean thickness of G-oc-temp-med-Lingual (right hemisphere)	-0.791397	-0.81343	-0.767525	-0.800423	-0.87731	-0.810017	0.0411836
Mean thickness of G-oc-temp-med-Parahip (right hemisphere)	0.324837	0.259132	0.335462	0.25271	0.285797	0.291588	0.0375127
Mean thickness of G-orbital (right hemisphere)	0.0481972	0.0828378	0.0853394	0.0142986	0.00579306	0.0472932	0.0371573
Mean thickness of G-pariet-inf-Angular (right hemisphere)	-0.442638	-0.473709	-0.353228	-0.427374	-0.472695	-0.433929	0.0492867
Mean thickness of G-pariet-inf-Supramar (right hemisphere)	-0.0425753	-0.0281575	0.063733	0.0287829	0.000898094	0.00453625	0.0429935
Mean thickness of G-parietal-sup (right hemisphere)	-0.917421	-0.859687	-0.863275	-0.887551	-0.927837	-0.891154	0.0308869
Mean thickness of G-postcentral (right hemisphere)	-0.717084	-0.785854	-0.733798	-0.718554	-0.797729	-0.750604	0.0383943
Mean thickness of G-precentral (right hemisphere)	-0.167563	-0.0568331	-0.0584607	-0.0615968	-0.0972605	-0.0883429	0.0473195
Mean thickness of G-precuneus (right hemisphere)	-0.364162	-0.149172	-0.238367	-0.209294	-0.26391	-0.244981	0.0791504
Mean thickness of G-rectus (right hemisphere)	0.315797	0.377088	0.342482	0.33171	0.35606	0.344627	0.0233828
Mean thickness of G-subcallosal (right hemisphere)	0.287458	0.31198	0.230608	0.223741	0.270284	0.264814	0.0374978
Mean thickness of G-temp-sup-G-T-transv (right hemisphere)	0.0842883	-0.0120465	0.000412768	0.00239583	-0.0532809	0.0043539	0.049999
Mean thickness of G-temp-sup-Lateral (right hemisphere)	0.265847	0.271363	0.329062	0.243647	0.218146	0.265613	0.0412142
Mean thickness of G-temp-sup-Plan-polar (right hemisphere)	0.405102	0.350676	0.36403	0.350521	0.41746	0.377558	0.0315733
Mean thickness of G-temp-sup-Plan-tempo (right hemisphere)	0.0821008	0.0745856	0.098403	0.128034	0.0671461	0.0900539	0.0241841
Mean thickness of G-temporal-inf (right hemisphere)	0.0769195	0.140245	0.156254	0.0807566	0.115301	0.113895	0.0351992
Mean thickness of G-temporal-middle (right hemisphere)	0.149456	0.119812	0.173745	0.0351019	0.0578245	0.107188	0.0591797
Mean thickness of Lat-Fis-ant-Horizont (right hemisphere)	0.0351486	0.150552	0.107955	0.104299	0.000552625	0.0797014	0.0605651
Mean thickness of Lat-Fis-ant-Vertical (right hemisphere)	-0.0515005	0.0529936	0.0243546	-0.0219588	0.0101788	0.00281356	0.0406202
Mean thickness of Lat-Fis-post (right hemisphere)	0.30659	0.356497	0.384789	0.423212	0.39449	0.373115	0.0441719
Mean thickness of Pole-occipital (right hemisphere)	-1	-0.982527	-1	-1	-1	-0.996505	0.00781437
Mean thickness of Pole-temporal (right hemisphere)	0.514375	0.51043	0.497981	0.485565	0.448308	0.491332	0.0265717
Mean thickness of S-calcarine (right hemisphere)	-0.718453	-0.678218	-0.643827	-0.655369	-0.712973	-0.681768	0.0334237
Mean thickness of S-central (right hemisphere)	-0.0438728	0.0344328	0.0331975	0.0628435	0.0121436	0.0197489	0.0398722
Mean thickness of S-cingul-Marginalis (right hemisphere)	-0.524799	-0.465263	-0.502679	-0.377384	-0.437671	-0.461559	0.0577923
Mean thickness of S-circular-insula-ant (right hemisphere)	0.182118	0.187678	0.177566	0.130215	0.263033	0.188122	0.0477298
Mean thickness of S-circular-insula-inf (right hemisphere)	0.355946	0.295768	0.316252	0.351032	0.333316	0.330463	0.0249315
Mean thickness of S-circular-insula-sup (right hemisphere)	0.180399	0.236073	0.156052	0.115673	0.219222	0.181484	0.048433
Mean thickness of S-collat-transv-ant (right hemisphere)	0.328479	0.247522	0.209428	0.228144	0.251934	0.253101	0.0453996
Mean thickness of S-collat-transv-post (right hemisphere)	-0.302476	-0.246406	-0.274444	-0.226937	-0.260187	-0.26209	0.0285874
Mean thickness of S-front-inf (right hemisphere)	-0.42284	-0.413116	-0.391962	-0.373414	-0.413267	-0.40292	0.0199909
Mean thickness of S-front-middle (right hemisphere)	-0.649408	-0.619557	-0.610076	-0.591567	-0.561636	-0.606449	0.0326348
Mean thickness of S-front-sup (right hemisphere)	-0.576163	-0.498152	-0.500217	-0.434209	-0.401081	-0.481964	0.0676227
Mean thickness of S-interm-prim-Jensen (right hemisphere)	-0.0682131	-0.00448061	-0.0495367	-0.0733076	0.0309024	-0.0329271	0.044819
Mean thickness of S-intrapariet+P-trans (right hemisphere)	-0.840417	-0.795735	-0.702038	-0.746459	-0.776188	-0.772167	0.0519824
Mean thickness of S-oc-middle+Lunatus (right hemisphere)	-0.655073	-0.607928	-0.615085	-0.602286	-0.621856	-0.620446	0.0207138
Mean thickness of S-oc-sup+transversal (right hemisphere)	-0.592572	-0.531834	-0.535274	-0.475164	-0.540782	-0.535125	0.0416484
Mean thickness of S-occipital-ant (right hemisphere)	-0.242645	-0.262741	-0.267857	-0.228762	-0.175428	-0.235487	0.0370613
Mean thickness of S-oc-temp-lat (right hemisphere)	0.0282514	0.0207909	0.0390652	0.0300544	0.117225	0.0470773	0.0397493
Mean thickness of S-oc-temp-med+Lingual (right hemisphere)	0.231145	0.248002	0.268502	0.292303	0.254822	0.258955	0.0229874
Mean thickness of S-orbital-lateral (right hemisphere)	-0.280594	-0.190993	-0.277203	-0.188377	-0.217267	-0.230887	0.0452772
Mean thickness of S-orbital-med-olfact (right hemisphere)	0.291069	0.217522	0.15635	0.151287	0.238316	0.210909	0.0586347
Mean thickness of S-orbital-H-Shaped (right hemisphere)	-0.0268539	-0.0372546	0.0190803	-0.0713121	-0.0509771	-0.0334635	0.0337571
Mean thickness of S-parieto-occipital (right hemisphere)	-0.458317	-0.325647	-0.314841	-0.329822	-0.347679	-0.355261	0.0588132
Mean thickness of S-pericallosal (right hemisphere)	0.166782	0.12595	0.132314	0.124275	0.135718	0.137008	0.0172817
Mean thickness of S-postcentral (right hemisphere)	-0.594763	-0.485554	-0.476526	-0.432049	-0.466626	-0.491104	0.0613906
Mean thickness of S-precentral-inf-part (right hemisphere)	-0.177574	-0.0858884	-0.103882	-0.0600127	-0.066764	-0.0988242	0.0472459
Mean thickness of S-precentral-sup-part (right hemisphere)	-0.221544	-0.0548303	-0.10023	-0.060966	-0.0770338	-0.102921	0.068596
Mean thickness of S-suborbital (right hemisphere)	0.109792	0.137225	0.112694	0.14517	0.0894145	0.118859	0.0224543
Mean thickness of S-subparietal (right hemisphere)	-0.264338	-0.276373	-0.262122	-0.213396	-0.263719	-0.255989	0.0244782
Mean thickness of S-temporal-inf (right hemisphere)	0.199696	0.14333	0.118095	0.0902204	0.0827914	0.126827	0.0472698
Mean thickness of S-temporal-sup (right hemisphere)	0.146096	0.0280412	0.0932617	0.0432061	0.0708174	0.0762844	0.046404
Mean thickness of S-temporal-transverse (right hemisphere)	0.113682	0.0378254	0.0148855	0.0814332	0.0335767	0.0562805	0.0403025
