# Supplementary material for: Cardiometabolic health and physical robustness map onto distinct patterns of brain structure and neurotransmitter systems
Source: PLoS Biol. 2025 Nov 21;23(11):e3003498. doi: 10.1371/journal.pbio.3003498 (PMC12671889; doi:10.1371/journal.pbio.3003498)
Supplement: S2 File — (ZIP) [file pbio.3003498.s002.zip › supplementary_data/S21_Data.xlsx]

## Sheet: risk_f_within_GMV_r
Row	Raw GMV Women LD2	Raw GMV Men LD2	Raw GMV Main/Mixed LD2	Pro GMV Women LD1	Pro GMV Men LD1	Pro GMV Main/Mixed LD1	Cor GMV Women LD1	Cor GMV Men LD1	Cor GMV Main/Mixed LD1
Raw GMV Women LD2		0.851575	0.967852	0.983182	0.871956	0.861415	0.995501	0.861493	0.955618
Raw GMV Men LD2	0.851575		0.916518	0.850017	0.93373	0.799993	0.840281	0.927533	0.834012
Raw GMV Main/Mixed LD2	0.967852	0.916518		0.971605	0.881534	0.8599	0.960158	0.871338	0.92012
Pro GMV Women LD1	0.983182	0.850017	0.971605		0.839875	0.836236	0.984293	0.83112	0.925707
Pro GMV Men LD1	0.871956	0.93373	0.881534	0.839875		0.849848	0.863204	0.977999	0.907349
Pro GMV Main/Mixed LD1	0.861415	0.799993	0.8599	0.836236	0.849848		0.856284	0.852641	0.899934
Cor GMV Women LD1	0.995501	0.840281	0.960158	0.984293	0.863204	0.856284		0.850983	0.952978
Cor GMV Men LD1	0.861493	0.927533	0.871338	0.83112	0.977999	0.852641	0.850983		0.913276
Cor GMV Main/Mixed LD1	0.955618	0.834012	0.92012	0.925707	0.907349	0.899934	0.952978	0.913276

## Sheet: risk_f_within_GMV_p_Bonf
Row	Raw GMV Women LD2	Raw GMV Men LD2	Raw GMV Main/Mixed LD2	Pro GMV Women LD1	Pro GMV Men LD1	Pro GMV Main/Mixed LD1	Cor GMV Women LD1	Cor GMV Men LD1	Cor GMV Main/Mixed LD1
Raw GMV Women LD2		8.41996e-20	3.8747e-43	2.71954e-53	5.59162e-22	8.26287e-21	4.20291e-74	8.10541e-21	4.04212e-38
Raw GMV Men LD2	8.41996e-20		2.08482e-28	1.19734e-19	6.20506e-32	1.70484e-15	9.91675e-19	1.45177e-30	3.59542e-18
Raw GMV Main/Mixed LD2	3.8747e-43	2.08482e-28		4.45612e-45	3.90241e-23	6.05879e-21	8.52294e-40	6.59076e-22	1.72943e-29
Pro GMV Women LD1	2.71954e-53	1.19734e-19	4.45612e-45		1.07967e-18	2.29094e-18	2.28712e-54	6.39687e-18	3.48421e-30
Pro GMV Men LD1	5.59162e-22	6.20506e-32	3.90241e-23	1.07967e-18		1.24367e-19	5.31479e-21	4.49753e-49	7.92661e-27
Pro GMV Main/Mixed LD1	8.26287e-21	1.70484e-15	6.05879e-21	2.29094e-18	1.24367e-19		2.83256e-20	6.60172e-20	4.98786e-26
Cor GMV Women LD1	4.20291e-74	9.91675e-19	8.52294e-40	2.28712e-54	5.31479e-21	2.83256e-20		5.02328e-20	9.56379e-38
Cor GMV Men LD1	8.10541e-21	1.45177e-30	6.59076e-22	6.39687e-18	4.49753e-49	6.60172e-20	5.02328e-20		3.19628e-28
Cor GMV Main/Mixed LD1	4.04212e-38	3.59542e-18	1.72943e-29	3.48421e-30	7.92661e-27	4.98786e-26	9.56379e-38	3.19628e-28
