# Supplementary material for: Cardiometabolic health and physical robustness map onto distinct patterns of brain structure and neurotransmitter systems
Source: PLoS Biol. 2025 Nov 21;23(11):e3003498. doi: 10.1371/journal.pbio.3003498 (PMC12671889; doi:10.1371/journal.pbio.3003498)
Supplement: S2 File — (ZIP) [file pbio.3003498.s002.zip › supplementary_data/S14_Data.xlsx]

## Sheet: correl
0.121467	0.121514	0.121635	0.121947	0.122742	0.12468	0.128969	0.136773	0.146721	0.153704
0.121455	0.121501	0.121622	0.121935	0.12273	0.12467	0.128961	0.13677	0.146723	0.153709
0.121416	0.121462	0.121584	0.121897	0.122694	0.124637	0.128936	0.136758	0.146727	0.153723
0.121294	0.121341	0.121462	0.121778	0.12258	0.124535	0.128858	0.13672	0.146736	0.153765
0.120888	0.120936	0.12106	0.121382	0.1222	0.124191	0.128589	0.136574	0.146733	0.153865
0.119418	0.119469	0.119601	0.119943	0.12081	0.122916	0.127545	0.135904	0.1465	0.153957
0.114113	0.114171	0.114325	0.114722	0.115727	0.11815	0.123421	0.132823	0.144681	0.153147
0.100362	0.100428	0.100603	0.101053	0.1022	0.104999	0.111193	0.122464	0.137059	0.14811
0.0815634	0.081618	0.0817605	0.0821313	0.0830878	0.085494	0.0911671	0.102603	0.119471	0.13449
0.0661914	0.0662246	0.0663114	0.0665382	0.0671293	0.0686554	0.0724688	0.0810515	0.0960369	0.112793

## Sheet: simwx
0.852251	0.852351	0.852612	0.853283	0.854962	0.858901	0.866954	0.879849	0.894398	0.905305
0.852253	0.852354	0.852615	0.853286	0.854966	0.858907	0.866965	0.879864	0.894416	0.905323
0.85226	0.85236	0.852622	0.853294	0.854978	0.858926	0.866995	0.87991	0.894471	0.905376
0.852271	0.852372	0.852635	0.853312	0.855005	0.858975	0.867082	0.880042	0.894632	0.905535
0.852242	0.852345	0.852613	0.853303	0.855027	0.859064	0.86729	0.880394	0.895075	0.905981
0.851705	0.851815	0.8521	0.852833	0.854661	0.858921	0.86753	0.881095	0.896092	0.907056
0.848352	0.84848	0.848813	0.849667	0.851789	0.856688	0.866411	0.881353	0.897413	0.908785
0.840624	0.840761	0.841118	0.842036	0.844337	0.849746	0.860768	0.87804	0.896594	0.909451
0.838943	0.83904	0.839294	0.839953	0.841639	0.845794	0.855086	0.871756	0.892155	0.907392
0.851068	0.851122	0.851264	0.851633	0.852591	0.855044	0.860985	0.873246	0.891215	0.906945

## Sheet: simwy
0.747394	0.74762	0.748208	0.749725	0.753553	0.762724	0.782534	0.818507	0.869719	0.923823
0.747333	0.747559	0.748148	0.749666	0.753496	0.762672	0.782493	0.818484	0.869712	0.923822
0.74715	0.747376	0.747966	0.749487	0.753323	0.762515	0.782368	0.818411	0.86969	0.92382
0.746595	0.746822	0.747415	0.748944	0.7528	0.762039	0.781991	0.818191	0.86962	0.923813
0.744934	0.745165	0.745767	0.74732	0.751237	0.760617	0.78086	0.817518	0.869388	0.92377
0.740227	0.740468	0.741096	0.742715	0.746798	0.756568	0.777603	0.815492	0.868554	0.923503
0.730631	0.730881	0.731532	0.733215	0.737475	0.747742	0.770024	0.810152	0.865619	0.922044
0.733694	0.733855	0.734279	0.73539	0.738314	0.745938	0.764619	0.802419	0.858223	0.916722
0.766874	0.766897	0.766961	0.767148	0.767754	0.769978	0.778153	0.801957	0.847777	0.905129
0.79015	0.790124	0.790058	0.789903	0.789605	0.789441	0.791735	0.804288	0.837259	0.889023

## Sheet: dist3
0.925991	0.925869	0.925553	0.924738	0.922688	0.91782	0.907573	0.890245	0.869603	0.854978
0.926019	0.925897	0.925581	0.924765	0.922714	0.917843	0.907589	0.890251	0.869601	0.854971
0.926105	0.925983	0.925666	0.924848	0.922793	0.917911	0.907638	0.890271	0.869593	0.854951
0.926371	0.926248	0.925929	0.925106	0.923037	0.918125	0.907791	0.890335	0.869575	0.854892
0.927215	0.92709	0.926764	0.925925	0.923815	0.918808	0.908291	0.890567	0.86956	0.854749
0.929999	0.929866	0.929521	0.928631	0.926396	0.921107	0.910047	0.89154	0.869791	0.854564
0.938272	0.938123	0.937738	0.936745	0.934251	0.928349	0.916038	0.895609	0.871868	0.855311
0.951666	0.951535	0.951192	0.950303	0.948027	0.942417	0.929929	0.907734	0.880602	0.860727
0.961152	0.961078	0.960884	0.960374	0.959033	0.955516	0.946675	0.927895	0.900074	0.875605
0.968616	0.968581	0.96849	0.968248	0.967597	0.96579	0.960736	0.94807	0.924915	0.89895

## Sheet: X
0	0.670603	0.891498	0.96426	0.988227	0.996122	0.998723	0.999579	0.999861	0.999954

## Sheet: Y
0	0.618019	0.854091	0.944265	0.97871	0.991868	0.996894	0.998813	0.999547	0.999827

## Sheet: X_selected_param
0.996122

## Sheet: Y_selected_param
0.999827
