# Supplementary material for: Cardiometabolic health and physical robustness map onto distinct patterns of brain structure and neurotransmitter systems
Source: PLoS Biol. 2025 Nov 21;23(11):e3003498. doi: 10.1371/journal.pbio.3003498 (PMC12671889; doi:10.1371/journal.pbio.3003498)
Supplement: S2 File — (ZIP) [file pbio.3003498.s002.zip › supplementary_data/S38_Data.xlsx]

## Sheet: rf_loadings
Category	Label	split1	split2	split3	split4	split5	avg	stdv	Label_short
Body size measures	Body mass index (BMI)	-0.872242	-0.762658	-0.824679	-0.843244	-0.423672	-0.745299	0.184224	Body mass index (BMI)
Body size measures	Waist circumference	-0.862252	-0.723465	-0.810002	-0.846559	-0.293806	-0.707217	0.237271	Waist circumference
Body composition by impedance	Whole body fat mass	-0.865047	-0.724713	-0.807944	-0.829062	-0.286805	-0.702714	0.238146	Whole body fat mass
Body composition by impedance	Body fat percentage	-0.815469	-0.712279	-0.777422	-0.792107	-0.354605	-0.690376	0.19157	Body fat percentage
Body size measures	Hip circumference	-0.758082	-0.622815	-0.696676	-0.711873	-0.232119	-0.604313	0.213668	Hip circumference
Body size measures	waist_to_hip	-0.582346	-0.507943	-0.565755	-0.609353	-0.244015	-0.501882	0.148859	waist_to_hip
Body composition by impedance	Basal metabolic rate	-0.57417	-0.394423	-0.495738	-0.523383	0.108567	-0.37583	0.278601	Basal metabolic rate
Blood pressure	Diastolic blood pressure, automated reading	-0.37487	-0.460615	-0.399273	-0.385488	-0.250136	-0.374076	0.076837	Diastolic blood pressure, automated reading
Medications	Number of treatments/medications taken	-0.262103	-0.312047	-0.348803	-0.28668	-0.353231	-0.312573	0.0393181	Number of treatments/medications taken
Body composition by impedance	Whole body water mass	-0.491511	-0.318264	-0.414377	-0.441527	0.157051	-0.301725	0.264104	Whole body water mass
Body composition by impedance	Whole body fat-free mass	-0.491476	-0.318216	-0.414325	-0.441497	0.157051	-0.301693	0.264087	Whole body fat-free mass
Medication	Taking other prescription medications	-0.274485	-0.293912	-0.334278	-0.283035	-0.287223	-0.294587	0.0232786	Taking other prescription medications
Medical conditions	Number of self-reported non-cancer illnesses	-0.272667	-0.310889	-0.348011	-0.287859	-0.219137	-0.287713	0.0477021	Number of self-reported non-cancer illnesses
Blood pressure	Systolic blood pressure, automated reading	-0.250261	-0.320338	-0.281492	-0.271435	-0.124749	-0.249655	0.0743066	Systolic blood pressure, automated reading
Blood pressure	Pulse rate, automated reading	-0.220697	-0.221126	-0.231946	-0.210522	-0.0749706	-0.191852	0.0657768	Pulse rate, automated reading
Physical activity	Time spent watching television (TV)	-0.251012	-0.203455	-0.260738	-0.176793	-0.0665097	-0.191701	0.0779698	Time spent watching television (TV)
Diet	Major dietary changes in the last 5 years	-0.163357	-0.174929	-0.168655	-0.17081	-0.143182	-0.164187	0.0124613	Major dietary changes in the last 5 years
Operations	Number of operations, self-reported	-0.168157	-0.135687	-0.177314	-0.123766	-0.0814484	-0.137274	0.0382703	Number of operations, self-reported
Residential air pollution	Particulate matter air pollution (pm10); 2010	-0.107953	-0.142469	-0.106858	-0.133415	-0.0827968	-0.114698	0.023697	Particulate matter air pollution (pm10); 2010
Residential air pollution	Nitrogen oxides air pollution; 2010	-0.118316	-0.130399	-0.0830521	-0.114454	-0.115659	-0.112376	0.017572	Nitrogen oxides air pollution; 2010
Residential air pollution	Particulate matter air pollution (pm2.5); 2010	-0.116592	-0.12806	-0.0847879	-0.110954	-0.110831	-0.110245	0.0158632	Particulate matter air pollution (pm2.5); 2010
General health	Weight change compared with 1 year ago	-0.147165	-0.106276	-0.128262	-0.174201	0.0246381	-0.106253	0.0773105	Weight change compared with 1 year ago
Residential air pollution	Nitrogen dioxide air pollution; 2010	-0.10966	-0.116111	-0.077513	-0.105501	-0.117295	-0.105216	0.0162165	Nitrogen dioxide air pollution; 2010
Diet	Variation in diet	-0.127488	-0.0742405	-0.123853	-0.146084	-0.0404661	-0.102426	0.0436655	Variation in diet
Diet	Cooked vegetable intake	-0.0712488	-0.122213	-0.0686287	-0.0846829	-0.164414	-0.102238	0.0408135	Cooked vegetable intake
Diet	Water intake	-0.10392	-0.0933144	-0.0999096	-0.123978	-0.0771598	-0.0996563	0.0170008	Water intake
Residential air pollution	Particulate matter air pollution (pm2.5) absorbance; 2010	-0.0911454	-0.101043	-0.0860829	-0.109673	-0.10184	-0.0979569	0.0093443	Particulate matter air pollution (pm2.5) absorbance; 2010
Physical activity	Time spent using computer	-0.0913197	-0.138494	-0.104785	-0.0927467	-0.0454364	-0.0945565	0.033398	Time spent using computer
Physical activity	Time spent driving	-0.133127	-0.0843772	-0.119476	-0.1123	-0.0111504	-0.0920863	0.0486138	Time spent driving
Diet	spread type - never rarely use spread	-0.0592423	-0.135258	-0.0756204	-0.100923	-0.0862742	-0.0914637	0.0288253	spread type - never rarely use spread
Diet	Poultry intake	-0.0803338	-0.1013	-0.137417	-0.0847838	-0.0429947	-0.0893657	0.0342933	Poultry intake
Residential air pollution	Nitrogen dioxide air pollution; 2007	-0.0928805	-0.0866796	-0.0719861	-0.092735	-0.101844	-0.0892251	0.011052	Nitrogen dioxide air pollution; 2007
Diet	Pork intake	-0.0445204	-0.11404	-0.0822092	-0.0734717	-0.10722	-0.0842922	0.0279008	Pork intake
Residential air pollution	Particulate matter air pollution 2.5-10um; 2010	-0.0739773	-0.108218	-0.0898207	-0.110281	-0.0255474	-0.0815689	0.0346363	Particulate matter air pollution 2.5-10um; 2010
Residential air pollution	Particulate matter air pollution (pm10); 2007	-0.0937626	-0.0730224	-0.0707178	-0.092646	-0.0765857	-0.0813469	0.0110314	Particulate matter air pollution (pm10); 2007
Sleep	Nap during day	-0.11147	-0.0862668	-0.0849091	-0.0728257	-0.0404324	-0.0791808	0.0258236	Nap during day
Diet	Processed meat intake	-0.0772371	-0.088831	-0.110413	-0.0957835	0.00605474	-0.0732419	0.0459258	Processed meat intake
Diet	Lamb/mutton intake	-0.0204619	-0.0735091	-0.0781403	-0.0380466	-0.0972261	-0.0614768	0.0313515	Lamb/mutton intake
Diet	Beef intake	-0.0623181	-0.0812249	-0.0867511	-0.0737039	0.0587976	-0.0490401	0.0609745	Beef intake
Diet	Salad / raw vegetable intake	-0.0667614	-0.0275029	-0.0354864	-0.0422596	-0.0474569	-0.0438935	0.0148125	Salad / raw vegetable intake
Residential air pollution	Traffic intensity on the nearest major road	-0.0432621	-0.067388	-0.0634911	-0.0703511	0.0265563	-0.0435872	0.0406176	Traffic intensity on the nearest major road
Sleep	Sleep duration	-0.0282926	-0.0497282	-0.0492253	-0.0358367	-0.0251256	-0.0376417	0.0114845	Sleep duration
Diet	Non-oily fish intake	-0.000122755	-0.0700282	-0.024369	-0.0139317	-0.0648382	-0.034658	0.031185	Non-oily fish intake
Smoking	Smoking status	-0.0184681	-0.0218805	-0.0470139	-0.0250791	-0.0325171	-0.0289917	0.0113341	Smoking status
Diet	Coffee intake	-0.0392243	-0.0035707	-0.0448864	-0.0344899	0.0307997	-0.0182743	0.0317589	Coffee intake
Sleep	Sleeplessness / insomnia	-0.0135006	-0.00176632	-0.0165498	0.00772889	-0.063639	-0.0175454	0.0275215	Sleeplessness / insomnia
Smoking	Past tobacco smoking	-0.0169191	-0.00286333	-0.0432458	-0.0175776	0.0266617	-0.0107888	0.0255073	Past tobacco smoking
Reception	female	0	0	0	0	0	0	0	female
Confoundings	TIV	0	0	0	0	0	0	0	TIV
Confoundings	Site-11027.0	0	0	0	0	0	0	0	Site-11027.0
Confoundings	Site-11026.0	0	0	0	0	0	0	0	Site-11026.0
Confoundings	Site-11025.0	0	0	0	0	0	0	0	Site-11025.0
Confoundings	Age when attended assessment centre	0	0	0	0	0	0	0	Age when attended assessment centre
Diet	Tea intake	0.0181335	-0.0282575	0.0255606	0.0332259	-0.0394843	0.00183564	0.033267	Tea intake
Diet	spread type - other type	0.0107984	0.0178091	0.0277029	0.0200271	0.00392041	0.0160516	0.00907481	spread type - other type
Alcohol	Alcohol intake versus 10 years previously	0.0944785	0.0171422	0.0654988	0.0564901	-0.0816853	0.0303849	0.0684791	Alcohol intake versus 10 years previously
Diet	Salt added to food	0.0541387	0.0692348	0.020983	-0.00564238	0.0160445	0.0309517	0.0302653	Salt added to food
Diet	Oily fish intake	0.0468331	0.0160976	0.0455491	0.0604413	0.0217605	0.0381363	0.0185874	Oily fish intake
Smoking	Ever smoked	0.0176128	0.0491139	0.00109169	0.0245838	0.112775	0.0410355	0.0436654	Ever smoked
Diet	spread type - butter spreadable butter	0.027058	0.0682284	0.0214165	0.0445582	0.0505351	0.0423592	0.0187991	spread type - butter spreadable butter
Diet	Fresh fruit intake	0.0405978	0.0355369	0.0467224	0.0380697	0.0535749	0.0429004	0.00726999	Fresh fruit intake
Alcohol	Alcohol intake frequency.	0.136835	0.0424845	0.117389	0.11111	-0.000814595	0.0814007	0.0581476	Alcohol intake frequency.
Alcohol	Alcohol usually taken with meals	0.124491	0.139627	0.102466	0.132706	0.014908	0.102839	0.0511032	Alcohol usually taken with meals
Diet	Dried fruit intake	0.132146	0.128119	0.128821	0.13821	0.0460236	0.114664	0.0385779	Dried fruit intake
Diet	Cheese intake	0.112027	0.140878	0.140684	0.136092	0.0508152	0.116099	0.038395	Cheese intake
Diet	Bread intake	0.0947567	0.15964	0.138332	0.127516	0.146057	0.13326	0.0244993	Bread intake
Hand grip strength	Hand grip strength (left)	0.066044	0.129817	0.129982	0.11665	0.233969	0.135292	0.0611107	Hand grip strength (left)
Physical activity	Number of days/week walked 10+ minutes	0.147375	0.144063	0.171614	0.137842	0.14214	0.148607	0.0133155	Number of days/week walked 10+ minutes
Physical activity	Frequency of stair climbing in last 4 weeks	0.151766	0.154709	0.17615	0.167773	0.115548	0.153189	0.0232438	Frequency of stair climbing in last 4 weeks
Sleep	Getting up in morning	0.157977	0.173905	0.147564	0.17162	0.178945	0.166002	0.0129025	Getting up in morning
Hand grip strength	Hand grip strength (right)	0.0769869	0.166015	0.155938	0.132341	0.298885	0.166033	0.0818777	Hand grip strength (right)
Physical activity	Number of days/week of moderate physical activity 10+ minutes	0.22424	0.223206	0.245863	0.205401	0.118282	0.203398	0.0496958	Number of days/week of moderate physical activity 10+ minutes
Physical activity	Number of days/week of vigorous physical activity 10+ minutes	0.249893	0.216128	0.252642	0.231299	0.0889612	0.207785	0.0680567	Number of days/week of vigorous physical activity 10+ minutes
Diet	Cereal intake	0.190243	0.280644	0.199429	0.223759	0.246	0.228015	0.03659	Cereal intake
Physical activity	Usual walking pace	0.352502	0.313433	0.354907	0.347947	0.22319	0.318396	0.0558086	Usual walking pace
Body composition by impedance	Impedance of whole body	0.396325	0.349713	0.363055	0.378671	0.253892	0.348331	0.0555906	Impedance of whole body
General health	Overall health rating	0.399361	0.381322	0.415635	0.3954	0.350669	0.388477	0.0244159	Overall health rating

## Sheet: brain_loadings
label	split1	split2	split3	split4	split5	avg	stdv
Volume of G+S-frontomargin (left hemisphere)	-0.0291619	0.172024	0.202093	0.126513	0.256899	0.145673	0.108608
Volume of G+S-occipital-inf (left hemisphere)	0.180962	0.120602	0.0581325	0.0653519	0.125544	0.110118	0.0501829
Volume of G+S-paracentral (left hemisphere)	0.155634	0.378448	0.255171	0.27144	0.481888	0.308516	0.125041
Volume of G+S-subcentral (left hemisphere)	0.104047	0.413316	0.389031	0.307326	0.661613	0.375067	0.201126
Volume of G+S-transv-frontopol (left hemisphere)	-0.325879	-0.0342944	-0.0435832	-0.11881	0.317887	-0.0409358	0.232412
Volume of G+S-cingul-Ant (left hemisphere)	0.136581	0.292012	0.180684	0.207312	0.460008	0.25532	0.127689
Volume of G+S-cingul-Mid-Ant (left hemisphere)	0.272146	0.193904	0.0861107	0.189593	0.293834	0.207117	0.0819647
Volume of G+S-cingul-Mid-Post (left hemisphere)	0.0295941	0.333201	0.0984842	0.20676	0.472482	0.228104	0.178486
Volume of G-cingul-Post-dorsal (left hemisphere)	0.367297	0.52136	0.336737	0.404196	0.71472	0.468862	0.154237
Volume of G-cingul-Post-ventral (left hemisphere)	-0.292521	-0.400621	-0.33865	-0.356977	-0.199169	-0.317588	0.0767154
Volume of G-cuneus (left hemisphere)	-0.21696	-0.291238	-0.302532	-0.300676	-0.250712	-0.272424	0.0374378
Volume of G-front-inf-Opercular (left hemisphere)	0.152605	0.445242	0.22948	0.427264	0.631916	0.377301	0.189921
Volume of G-front-inf-Orbital (left hemisphere)	0.105586	0.193689	0.0726721	0.155456	0.355513	0.176583	0.110219
Volume of G-front-inf-Triangul (left hemisphere)	-0.051058	0.268286	0.0197733	0.104652	0.490983	0.166527	0.216988
Volume of G-front-middle (left hemisphere)	-0.432808	-0.0741202	-0.0173751	-0.0530295	0.158953	-0.0836759	0.215748
Volume of G-front-sup (left hemisphere)	-0.064597	0.205928	0.199652	0.139566	0.479282	0.191966	0.194535
Volume of G-Ins-lg+S-cent-ins (left hemisphere)	0.193984	0.277367	0.273579	0.197651	0.381073	0.264731	0.0762859
Volume of G-insular-short (left hemisphere)	0.296569	0.43821	0.343928	0.351817	0.639876	0.41408	0.136173
Volume of G-occipital-middle (left hemisphere)	0.110341	0.286043	0.262544	0.245268	0.494076	0.279654	0.137985
Volume of G-occipital-sup (left hemisphere)	-0.00715804	0.0280499	-0.0117828	-0.0576201	-0.00740008	-0.0111822	0.0305225
Volume of G-oc-temp-lat-fusifor (left hemisphere)	0.429311	0.485585	0.419119	0.492134	0.565357	0.478301	0.0585784
Volume of G-oc-temp-med-Lingual (left hemisphere)	-0.319656	-0.119223	-0.271927	-0.274649	0.128698	-0.171352	0.18407
Volume of G-oc-temp-med-Parahip (left hemisphere)	0.421838	0.33404	0.362344	0.227562	0.333871	0.335931	0.0704082
Volume of G-orbital (left hemisphere)	0.311534	0.458461	0.324893	0.30416	0.609613	0.401732	0.132281
Volume of G-pariet-inf-Angular (left hemisphere)	0.673064	0.805735	0.76221	0.62172	0.834849	0.739516	0.0898335
Volume of G-pariet-inf-Supramar (left hemisphere)	0.396688	0.691827	0.575371	0.587683	0.756663	0.601646	0.136982
Volume of G-parietal-sup (left hemisphere)	0.145303	0.428314	0.2767	0.261663	0.382013	0.298799	0.110823
Volume of G-postcentral (left hemisphere)	-0.254725	0.0673013	0.0119629	0.0450852	0.261727	0.0262703	0.184825
Volume of G-precentral (left hemisphere)	0.312893	0.509475	0.451564	0.508244	0.333977	0.423231	0.0943516
Volume of G-precuneus (left hemisphere)	0.233005	0.554008	0.350661	0.319149	0.658018	0.422968	0.176432
Volume of G-rectus (left hemisphere)	0.416821	0.587589	0.617465	0.593997	0.651284	0.573431	0.0910359
Volume of G-subcallosal (left hemisphere)	1	0.915641	0.792588	0.983304	1	0.938307	0.0885786
Volume of G-temp-sup-G-T-transv (left hemisphere)	-0.204629	-0.191312	-0.0974206	-0.0676013	0.0783864	-0.0965153	0.11413
Volume of G-temp-sup-Lateral (left hemisphere)	0.153376	0.313909	0.457737	0.473244	0.388668	0.357387	0.130367
Volume of G-temp-sup-Plan-polar (left hemisphere)	0.653501	0.733906	0.634734	0.707569	0.65368	0.676678	0.0419964
Volume of G-temp-sup-Plan-tempo (left hemisphere)	0.32399	0.586439	0.412596	0.510092	0.480909	0.462805	0.0995487
Volume of G-temporal-inf (left hemisphere)	0.683681	0.757242	0.647805	0.6684	0.598752	0.671176	0.057799
Volume of G-temporal-middle (left hemisphere)	0.422413	0.663125	0.678929	0.637718	0.660996	0.612636	0.10735
Volume of Lat-Fis-ant-Horizont (left hemisphere)	0.118978	0.363374	0.154373	0.194215	0.52142	0.270472	0.168709
Volume of Lat-Fis-ant-Vertical (left hemisphere)	-0.0036983	0.259566	-0.0213291	0.0894346	0.34295	0.133384	0.161631
Volume of Lat-Fis-post (left hemisphere)	0.261495	0.424913	0.266566	0.366884	0.418656	0.347703	0.0796534
Volume of Pole-occipital (left hemisphere)	-0.690398	-0.474183	-0.538504	-0.633519	-0.198769	-0.507075	0.191519
Volume of Pole-temporal (left hemisphere)	0.447526	0.481012	0.525348	0.428034	0.40719	0.457822	0.0465149
Volume of S-calcarine (left hemisphere)	-0.265245	-0.245357	-0.254711	-0.289301	-0.0723596	-0.225395	0.087106
Volume of S-central (left hemisphere)	0.847818	0.759542	0.703285	0.776303	0.432246	0.703839	0.160348
Volume of S-cingul-Marginalis (left hemisphere)	0.255659	0.480368	0.287457	0.258479	0.618778	0.380148	0.162696
Volume of S-circular-insula-ant (left hemisphere)	-0.251201	-0.0254321	-0.143325	-0.15172	0.380279	-0.03828	0.247283
Volume of S-circular-insula-inf (left hemisphere)	0.176712	0.0833554	0.156796	0.193398	0.147945	0.151641	0.0420576
Volume of S-circular-insula-sup (left hemisphere)	0.256734	0.52185	0.370891	0.282968	0.865478	0.459584	0.249417
Volume of S-collat-transv-ant (left hemisphere)	0.354083	0.447483	0.387253	0.316171	0.561174	0.413233	0.0957266
Volume of S-collat-transv-post (left hemisphere)	0.270986	0.377311	0.213461	0.274324	0.198038	0.266824	0.0704631
Volume of S-front-inf (left hemisphere)	0.122553	0.360392	0.0861408	0.331395	0.433531	0.266802	0.153441
Volume of S-front-middle (left hemisphere)	0.149452	0.0232992	0.123939	0.00097568	0.0383786	0.0672088	0.0654376
Volume of S-front-sup (left hemisphere)	-0.0326338	0.0967641	0.0972242	0.0817148	0.164393	0.0814924	0.0713758
Volume of S-interm-prim-Jensen (left hemisphere)	0.186981	0.382984	0.281539	0.29495	0.190053	0.267301	0.0818053
Volume of S-intrapariet+P-trans (left hemisphere)	0.616881	0.77698	0.687522	0.662679	0.728747	0.694562	0.0613634
Volume of S-oc-middle+Lunatus (left hemisphere)	-0.214769	-0.0986694	-0.103719	-0.140577	0.0668994	-0.0981671	0.103287
Volume of S-oc-sup+transversal (left hemisphere)	0.428335	0.53808	0.456285	0.477668	0.566112	0.493296	0.0573189
Volume of S-occipital-ant (left hemisphere)	0.296442	0.321916	0.312031	0.290231	0.438879	0.3319	0.0610994
Volume of S-oc-temp-lat (left hemisphere)	0.462718	0.543077	0.472491	0.521506	0.486499	0.497258	0.0339469
Volume of S-oc-temp-med+Lingual (left hemisphere)	0.189876	0.352206	0.332913	0.340643	0.409201	0.324968	0.0812339
Volume of S-orbital-lateral (left hemisphere)	0.0537398	0.158951	0.153322	0.0206676	0.200729	0.117482	0.0764369
Volume of S-orbital-med-olfact (left hemisphere)	0.119996	0.298958	0.335308	0.213902	0.61131	0.315895	0.184873
Volume of S-orbital-H-Shaped (left hemisphere)	0.38099	0.549165	0.435492	0.437283	0.531734	0.466933	0.0710899
Volume of S-parieto-occipital (left hemisphere)	-0.161621	-0.114565	-0.0571053	-0.0527678	-0.00866773	-0.0789454	0.0595929
Volume of S-pericallosal (left hemisphere)	-0.304567	-0.296605	-0.294955	-0.236093	0.0736106	-0.211722	0.161835
Volume of S-postcentral (left hemisphere)	0.383094	0.501069	0.399998	0.468565	0.539263	0.458398	0.0662279
Volume of S-precentral-inf-part (left hemisphere)	0.0272442	0.276755	0.091562	0.207326	0.203927	0.161363	0.100125
Volume of S-precentral-sup-part (left hemisphere)	0.217872	0.247463	0.232222	0.363826	-0.0121571	0.209845	0.136908
Volume of S-suborbital (left hemisphere)	0.312101	0.154836	0.258605	0.21214	0.199979	0.227532	0.0599964
Volume of S-subparietal (left hemisphere)	0.29867	0.502551	0.307504	0.329914	0.694493	0.426626	0.171343
Volume of S-temporal-inf (left hemisphere)	0.605945	0.722883	0.645674	0.604898	0.572331	0.630346	0.0578939
Volume of S-temporal-sup (left hemisphere)	0.626789	0.854554	0.854825	0.862446	0.936674	0.827058	0.117157
Volume of S-temporal-transverse (left hemisphere)	0.23852	0.204035	0.221495	0.344893	0.166057	0.235	0.0670508
Volume of G+S-frontomargin (right hemisphere)	-0.151191	0.191583	0.083625	-0.00691602	0.306633	0.0847468	0.176577
Volume of G+S-occipital-inf (right hemisphere)	-0.110278	0.134752	-0.0580227	-0.054149	0.176312	0.0177229	0.128582
Volume of G+S-paracentral (right hemisphere)	-0.0045136	0.461012	0.295016	0.190665	0.442212	0.276878	0.192473
Volume of G+S-subcentral (right hemisphere)	-0.0772987	0.252689	0.205386	0.218084	0.494096	0.218591	0.202972
Volume of G+S-transv-frontopol (right hemisphere)	-0.356445	-0.0185319	-0.136311	-0.25231	0.247313	-0.103257	0.23318
Volume of G+S-cingul-Ant (right hemisphere)	0.357523	0.474047	0.372105	0.344107	0.538749	0.417306	0.0850637
Volume of G+S-cingul-Mid-Ant (right hemisphere)	0.0717121	0.0868225	0.0463886	0.106309	0.228425	0.107932	0.0708279
Volume of G+S-cingul-Mid-Post (right hemisphere)	0.21835	0.388996	0.319835	0.345528	0.536642	0.36187	0.116096
Volume of G-cingul-Post-dorsal (right hemisphere)	0.229963	0.459946	0.291003	0.393559	0.524804	0.379855	0.12039
Volume of G-cingul-Post-ventral (right hemisphere)	-0.455652	-0.36434	-0.419431	-0.490976	-0.227185	-0.391517	0.103112
Volume of G-cuneus (right hemisphere)	-0.335228	-0.322796	-0.381663	-0.415775	-0.254753	-0.342043	0.0613242
Volume of G-front-inf-Opercular (right hemisphere)	0.223703	0.510427	0.453557	0.429826	0.641961	0.451895	0.15175
Volume of G-front-inf-Orbital (right hemisphere)	-0.0244356	0.115607	0.186613	0.0275385	0.392791	0.139623	0.163062
Volume of G-front-inf-Triangul (right hemisphere)	-0.222644	0.0383	-0.0772347	-0.19459	0.377371	-0.0157597	0.242917
Volume of G-front-middle (right hemisphere)	-0.253492	-0.0167648	-0.0961823	-0.0636503	0.217577	-0.0425024	0.170403
Volume of G-front-sup (right hemisphere)	-0.152327	0.194663	0.1456	0.108618	0.506028	0.160516	0.235229
Volume of G-Ins-lg+S-cent-ins (right hemisphere)	0.331371	0.457876	0.456295	0.358263	0.584761	0.437713	0.0999949
Volume of G-insular-short (right hemisphere)	0.0935894	0.367806	0.252843	0.283288	0.648703	0.329246	0.204342
Volume of G-occipital-middle (right hemisphere)	0.0585387	0.277336	0.172524	0.182842	0.419439	0.222136	0.134856
Volume of G-occipital-sup (right hemisphere)	-0.0743089	0.0199724	-0.0386951	-0.113515	-0.0715094	-0.0556113	0.0498856
Volume of G-oc-temp-lat-fusifor (right hemisphere)	0.104631	0.278983	0.24402	0.276576	0.411308	0.263104	0.109403
Volume of G-oc-temp-med-Lingual (right hemisphere)	-0.424277	-0.2733	-0.353366	-0.464451	0.00791925	-0.301495	0.187652
Volume of G-oc-temp-med-Parahip (right hemisphere)	0.393937	0.327436	0.354436	0.223229	0.332051	0.326218	0.0632937
Volume of G-orbital (right hemisphere)	0.0487449	0.360304	0.227423	0.130138	0.483942	0.25011	0.17484
Volume of G-pariet-inf-Angular (right hemisphere)	0.234781	0.449683	0.350664	0.350933	0.47318	0.371848	0.0948684
Volume of G-pariet-inf-Supramar (right hemisphere)	0.17695	0.645163	0.536322	0.398875	0.854857	0.522433	0.25514
Volume of G-parietal-sup (right hemisphere)	-0.288512	0.0962085	-0.0434069	-0.101303	0.217636	-0.0238756	0.193104
Volume of G-postcentral (right hemisphere)	-0.249043	0.0995447	0.0513123	0.0238027	0.235455	0.0322142	0.177046
Volume of G-precentral (right hemisphere)	-0.135224	0.263619	0.143586	0.194744	0.191899	0.131725	0.155234
Volume of G-precuneus (right hemisphere)	-0.0607008	0.403731	0.17976	0.147804	0.442821	0.222683	0.205545
Volume of G-rectus (right hemisphere)	0.707971	0.780556	0.779668	0.682708	0.649511	0.720083	0.0585904
Volume of G-subcallosal (right hemisphere)	0.53728	0.576492	0.587797	0.52572	0.825575	0.610573	0.122962
Volume of G-temp-sup-G-T-transv (right hemisphere)	-0.172782	0.0594129	0.0137945	-0.0301272	0.182457	0.0105512	0.12963
Volume of G-temp-sup-Lateral (right hemisphere)	0.0400608	0.392245	0.421503	0.319496	0.600678	0.354797	0.204092
Volume of G-temp-sup-Plan-polar (right hemisphere)	0.267694	0.476822	0.360182	0.368074	0.516763	0.397907	0.0995275
Volume of G-temp-sup-Plan-tempo (right hemisphere)	0.171913	0.471737	0.431845	0.388131	0.636368	0.419999	0.167477
Volume of G-temporal-inf (right hemisphere)	0.307183	0.581168	0.490616	0.436928	0.439868	0.451152	0.0993961
Volume of G-temporal-middle (right hemisphere)	0.56112	0.759458	0.843759	0.750803	0.766664	0.736361	0.104766
Volume of Lat-Fis-ant-Horizont (right hemisphere)	0.327733	0.351065	0.304609	0.362273	0.22692	0.31452	0.0537643
Volume of Lat-Fis-ant-Vertical (right hemisphere)	0.0122831	0.0336968	-0.102941	-0.128552	0.176313	-0.00184017	0.121941
Volume of Lat-Fis-post (right hemisphere)	0.188788	0.388711	0.351987	0.295252	0.417346	0.328417	0.0904095
Volume of Pole-occipital (right hemisphere)	-0.784054	-0.354415	-0.647371	-0.655979	-0.243596	-0.537083	0.227374
Volume of Pole-temporal (right hemisphere)	0.23284	0.36522	0.311988	0.207786	0.207452	0.265057	0.0704832
Volume of S-calcarine (right hemisphere)	-0.334446	-0.290386	-0.292984	-0.373717	-0.0795509	-0.274217	0.114057
Volume of S-central (right hemisphere)	0.617106	0.631244	0.556469	0.622738	0.330973	0.551706	0.126881
Volume of S-cingul-Marginalis (right hemisphere)	0.279049	0.425735	0.285562	0.293476	0.647238	0.386212	0.158043
Volume of S-circular-insula-ant (right hemisphere)	-0.178721	0.0839278	-0.0141293	-0.0529167	0.410126	0.0496573	0.222407
Volume of S-circular-insula-inf (right hemisphere)	-0.0623817	-0.00617006	0.0234677	-0.0942476	0.212954	0.0147245	0.120029
Volume of S-circular-insula-sup (right hemisphere)	0.00142928	0.272822	0.187171	0.0331944	0.686625	0.236248	0.275207
Volume of S-collat-transv-ant (right hemisphere)	0.130281	0.33469	0.310545	0.19972	0.537505	0.302548	0.155364
Volume of S-collat-transv-post (right hemisphere)	-0.244752	0.0576869	-0.160645	-0.191367	0.101492	-0.087517	0.156256
Volume of S-front-inf (right hemisphere)	0.124856	0.204609	0.11606	0.127555	0.310969	0.17681	0.083047
Volume of S-front-middle (right hemisphere)	0.15245	0.249995	0.184927	0.180348	0.21556	0.196656	0.0372832
Volume of S-front-sup (right hemisphere)	0.0994861	0.259084	0.268602	0.20482	0.176888	0.201776	0.0686328
Volume of S-interm-prim-Jensen (right hemisphere)	0.4442	0.498164	0.385183	0.414189	0.517288	0.451805	0.0555617
Volume of S-intrapariet+P-trans (right hemisphere)	0.318894	0.52498	0.35391	0.357371	0.57978	0.426987	0.117067
Volume of S-oc-middle+Lunatus (right hemisphere)	-0.0812833	-0.0224798	-0.163724	-0.164203	0.12079	-0.0621802	0.118468
Volume of S-oc-sup+transversal (right hemisphere)	0.292509	0.364169	0.285467	0.334378	0.31476	0.318256	0.0320864
Volume of S-occipital-ant (right hemisphere)	0.023344	0.278851	0.260011	0.263179	0.604613	0.286	0.207213
Volume of S-oc-temp-lat (right hemisphere)	0.359389	0.414523	0.394744	0.358018	0.554521	0.416239	0.080945
Volume of S-oc-temp-med+Lingual (right hemisphere)	0.674125	0.807157	0.683473	0.75377	0.640514	0.711808	0.0673757
Volume of S-orbital-lateral (right hemisphere)	-0.0114936	0.180057	0.0475321	-0.0877341	0.133872	0.0524467	0.108025
Volume of S-orbital-med-olfact (right hemisphere)	0.417018	0.489088	0.505183	0.513507	0.673149	0.519589	0.0939098
Volume of S-orbital-H-Shaped (right hemisphere)	0.450978	0.644681	0.490273	0.485964	0.588505	0.53208	0.0811091
Volume of S-parieto-occipital (right hemisphere)	0.053805	0.0719382	0.1109	0.0985002	0.214633	0.109955	0.0626253
Volume of S-pericallosal (right hemisphere)	-0.536587	-0.350931	-0.31657	-0.475398	-0.0303578	-0.341969	0.195899
Volume of S-postcentral (right hemisphere)	0.2322	0.467525	0.402158	0.360875	0.605866	0.413725	0.13756
Volume of S-precentral-inf-part (right hemisphere)	-0.072261	0.0339659	-0.0566471	0.0778056	0.163831	0.029339	0.0976919
Volume of S-precentral-sup-part (right hemisphere)	-0.0829359	0.220195	0.119223	0.240236	0.00511394	0.100366	0.1387
Volume of S-suborbital (right hemisphere)	0.0972388	0.195201	0.171909	0.092548	0.234998	0.158379	0.0622117
Volume of S-subparietal (right hemisphere)	0.127359	0.288458	0.197035	0.130391	0.459403	0.240529	0.138774
Volume of S-temporal-inf (right hemisphere)	0.779364	0.777897	0.784663	0.803989	0.628982	0.754979	0.0712007
Volume of S-temporal-sup (right hemisphere)	0.851174	1	1	1	0.90255	0.950745	0.0698487
Volume of S-temporal-transverse (right hemisphere)	0.106687	0.24964	0.204185	0.210566	0.245669	0.203349	0.0577284
