# Supplementary material for: Cardiometabolic health and physical robustness map onto distinct patterns of brain structure and neurotransmitter systems
Source: PLoS Biol. 2025 Nov 21;23(11):e3003498. doi: 10.1371/journal.pbio.3003498 (PMC12671889; doi:10.1371/journal.pbio.3003498)
Supplement: S2 File — (ZIP) [file pbio.3003498.s002.zip › supplementary_data/S42_Data.xlsx]

## Sheet: correl
0.125767	0.125747	0.125693	0.125551	0.12516	0.124114	0.12192	0.1198	0.119116	0.114815
0.125858	0.125838	0.125785	0.125641	0.125248	0.124197	0.121998	0.119872	0.11919	0.114917
0.126129	0.126109	0.126054	0.125908	0.125508	0.124445	0.122228	0.120087	0.119409	0.115222
0.12689	0.126869	0.126811	0.126657	0.126241	0.125146	0.122891	0.120715	0.120056	0.116114
0.128744	0.12872	0.128657	0.12849	0.128045	0.126904	0.124609	0.122415	0.121854	0.118559
0.131917	0.131893	0.131828	0.13166	0.131219	0.130128	0.128036	0.126189	0.126146	0.124275
0.133597	0.13358	0.133536	0.133421	0.133128	0.132447	0.13136	0.131174	0.133073	0.133761
0.123859	0.123863	0.123873	0.123901	0.123981	0.124246	0.125274	0.128545	0.134301	0.138447
0.0914893	0.0915211	0.091604	0.0918191	0.0923709	0.0937502	0.0969766	0.103389	0.112506	0.119973
0.0718645	0.0718817	0.0719269	0.0720452	0.0723567	0.0731788	0.0752862	0.0799667	0.0874472	0.0947539

## Sheet: simwx
0.743862	0.744097	0.744701	0.74621	0.749746	0.756949	0.768457	0.782481	0.791239	0.774196
0.744501	0.744735	0.745334	0.746831	0.750339	0.757485	0.768902	0.782826	0.791536	0.774591
0.746392	0.74662	0.747206	0.748669	0.752096	0.759074	0.770224	0.783857	0.792424	0.775768
0.751715	0.751929	0.752478	0.753847	0.757054	0.763576	0.774	0.786836	0.795001	0.779168
0.764889	0.76507	0.765534	0.766692	0.769399	0.774898	0.783705	0.794722	0.801911	0.788142
0.789897	0.790026	0.790359	0.791191	0.793137	0.797104	0.80355	0.81181	0.817383	0.807532
0.82286	0.822945	0.823161	0.823702	0.824976	0.827617	0.832094	0.83813	0.842612	0.837733
0.85073	0.850797	0.850969	0.851396	0.852392	0.854423	0.85789	0.862993	0.867871	0.867055
0.841318	0.841395	0.841595	0.842106	0.843364	0.846232	0.851876	0.86073	0.870262	0.874723
0.817797	0.817861	0.818029	0.818461	0.819556	0.822215	0.828088	0.838852	0.85302	0.864154

## Sheet: simwy
0.804775	0.804972	0.805476	0.806718	0.809552	0.815135	0.824795	0.842688	0.869083	0.880078
0.805251	0.805447	0.805946	0.807177	0.809984	0.815514	0.825093	0.842898	0.86925	0.880345
0.806657	0.806848	0.807333	0.808531	0.81126	0.816634	0.825975	0.843524	0.869748	0.881139
0.810588	0.810763	0.811212	0.812317	0.814833	0.819781	0.82847	0.845315	0.871181	0.883405
0.820102	0.820244	0.820606	0.821498	0.82352	0.827491	0.834696	0.849914	0.874913	0.889195
0.836911	0.836999	0.837222	0.837768	0.838998	0.841419	0.846312	0.858973	0.882556	0.900647
0.853778	0.853818	0.853919	0.854163	0.854698	0.855761	0.858652	0.86925	0.892101	0.914896
0.85289	0.852941	0.853071	0.853387	0.854097	0.855545	0.85915	0.87079	0.895137	0.921661
0.831756	0.831767	0.831797	0.831891	0.832242	0.833665	0.838934	0.853352	0.879098	0.907799
0.824107	0.824092	0.824053	0.823966	0.823817	0.82387	0.825829	0.834519	0.854423	0.881546

## Sheet: dist3
0.931667	0.93158	0.931359	0.930821	0.929647	0.927592	0.924842	0.920225	0.9147	0.921369
0.931306	0.93122	0.931002	0.930472	0.929316	0.927297	0.924601	0.920039	0.914538	0.92114
0.930241	0.930159	0.92995	0.929443	0.92834	0.926426	0.923886	0.919483	0.914053	0.920456
0.927277	0.927205	0.927021	0.926576	0.925616	0.923983	0.921856	0.917882	0.912644	0.918485
0.920178	0.920127	0.919997	0.919687	0.919036	0.918002	0.916743	0.913685	0.90886	0.913291
0.907915	0.907892	0.907837	0.907709	0.907466	0.907189	0.906936	0.904903	0.900424	0.902114
0.896333	0.896326	0.89631	0.896275	0.896222	0.896197	0.895939	0.893396	0.88768	0.885406
0.900859	0.900836	0.900776	0.900626	0.90027	0.899447	0.897318	0.891571	0.88198	0.875263
0.937485	0.937439	0.937319	0.937008	0.936199	0.934131	0.929158	0.919137	0.905038	0.893669
0.962066	0.96204	0.961972	0.961792	0.961313	0.960014	0.956548	0.948585	0.935708	0.923015

## Sheet: X
0	0.670603	0.891498	0.96426	0.988227	0.996122	0.998723	0.999579	0.999861	0.999954

## Sheet: Y
0	0.616893	0.853229	0.943771	0.978458	0.991747	0.996838	0.998789	0.999536	0.999822

## Sheet: X_selected_param
0.999579

## Sheet: Y_selected_param
0.999822
