# Supplementary material for: Cardiometabolic health and physical robustness map onto distinct patterns of brain structure and neurotransmitter systems
Source: PLoS Biol. 2025 Nov 21;23(11):e3003498. doi: 10.1371/journal.pbio.3003498 (PMC12671889; doi:10.1371/journal.pbio.3003498)
Supplement: S2 File — (ZIP) [file pbio.3003498.s002.zip › supplementary_data/S6_Data.xlsx]

## Sheet: CT
id	Category	Subcategory	r_Cor_CT_Men_LD2_avg_stable	r_Pro_CT_Men_LD2_avg_stable	r_Raw_CT_Men_LD2_avg_stable	p_value_Bonferroni_Cor_CT_Men_LD2_avg_stable	p_value_Bonferroni_Pro_CT_Men_LD2_avg_stable	p_value_Bonferroni_Raw_CT_Men_LD2_avg_stable
margulies2016_fcgradient01_fsLR_32k	Brain function	FC Grad01	0.147483	0.0289036	0.276075	105.924	233.234	20.8185
margulies2016_fcgradient02_fsLR_32k	Brain function	FC Grad02	-0.2661	-0.502473	-0.208018	107.472	4.84992	117.094
margulies2016_fcgradient03_fsLR_32k	Brain function	FC Grad03	0.19086	0.22771	0.295944	66.8927	31.2149	0.567543
margulies2016_fcgradient04_fsLR_32k	Brain function	FC Grad04	0.219486	0.0975598	-0.0779612	76.4894	174.029	183.265
margulies2016_fcgradient05_fsLR_32k	Brain function	FC Grad05	0.25845	0.149013	0.280205	47.5962	143.692	18.7289
margulies2016_fcgradient06_fsLR_32k	Brain function	FC Grad06	-0.220453	-0.146274	-0.0822828	127.078	178.415	202.768
margulies2016_fcgradient07_fsLR_32k	Brain function	FC Grad07	0.165327	0.135543	0.0707088	106.105	132.805	164.613
margulies2016_fcgradient08_fsLR_32k	Brain function	FC Grad08	-0.329467	-0.403379	-0.296455	5.67543	0.490151	3.74063
margulies2016_fcgradient09_fsLR_32k	Brain function	FC Grad09	0.400539	0.455987	0.361274	0.928707	0.0257974	0.10319
margulies2016_fcgradient10_fsLR_32k	Brain function	FC Grad10	0.101261	0.131275	0.0324259	172.714	169.721	231.764
xu2020_FChomology_fsLR_32k	Brain function	Functional homology	-0.0893995	-0.0532059	-0.30517	138.816	186.619	0.438556
hcps1200_megalpha_fsLR_4k	Brain function	MEG 1alpha	-0.614054	-0.64073	-0.469077	6.08819	5.90761	19.7608
hcps1200_megbeta_fsLR_4k	Brain function	MEG 2beta	-0.118831	0.18599	0.200172	200.265	172.843	155.249
hcps1200_megdelta_fsLR_4k	Brain function	MEG 3delta	0.703836	0.548773	0.390985	0.0257974	30.7247	52.6267
hcps1200_meggamma1_fsLR_4k	Brain function	MEG 4low gamma	0.47613	0.562493	0.342965	43.7266	18.1356	75.7928
hcps1200_meggamma2_fsLR_4k	Brain function	MEG 5high gamma	0.596366	0.404952	0.250322	1.85741	80.0752	118.333
hcps1200_megtheta_fsLR_4k	Brain function	MEG 6theta	0.492849	0.622041	0.459625	46.0742	8.12619	26.5455
hcps1200_megtimescale_fsLR_4k	Brain function	MEG intts	0.639124	0.448412	0.315277	0.257974	66.0672	86.8341
mueller2013_intersubjvar_fsLR_164k	Brain function	RSFC intvar	0.261538	0.284072	0.535857	58.6117	47.4931	0.0257974
sydnor2021_SAaxis_fsLR_32k	Brain function	Sensory-association	0.374195	0.297124	0.438948	33.6914	86.1634	1.10929
hcps1200_thickness_fsLR_32k	Brain structure	CT	0.380894	0.258312	0.231747	30.312	105.486	75.7412
reardon2018_scalinghcp_civet_41k	Brain structure	Expansion	0.0531785	0.0701348	0.303528	200.111	170.211	3.61164
reardon2018_scalingnih_civet_41k	Brain structure	Expansion	-0.0561592	-0.0274011	0.312764	192.655	219.149	0.0515948
reardon2018_scalingpnc_civet_41k	Brain structure	Expansion	0.0417957	0.113851	0.375651	216.311	133.269	0.0257974
xu2020_evoexp_fsLR_32k	Brain structure	Expansion	-0.0133182	-0.0229573	0.215241	233.028	204.909	1.90901
hcps1200_myelinmap_fsLR_32k	Brain structure	T1w/T2w	-0.36915	-0.280057	-0.379346	29.7702	95.6568	7.09429
neurosynth_cogpc1_MNI152_2mm	Cognition	PC1 Cognition	-0.144209	0.0955134	0.00969215	167.915	197.505	251.551
abagen_genepc1_fsaverage_10k	Genetics	PC1 Allen	-0.478203	-0.308231	-0.338763	14.4982	109.665	39.8828
castrillon2023_cmrglc_MNI152_3mm	Metabolism	Glucose	0.0665829	0.119239	0.27591	164.175	122.744	0.69653
raichle_cmrglc_fsLR_164k	Metabolism	Glucose	-0.0886305	0.0842239	0.103618	187.779	203.413	175.19
raichle_cmr02_fsLR_164k	Metabolism	Oxygen	-0.188765	-0.0302623	-0.0343851	104.351	236.201	223.689
beliveau2017_cumi101_fsaverage_164k	Molecular	5-HT1a	0.374916	0.193001	0.256507	49.789	162.369	94.1864
savli2012_way100635_MNI152_3mm	Molecular	5-HT1a	0.289055	0.127627	0.192651	82.7323	185.999	122.589
beliveau2017_az10419369_fsaverage_164k	Molecular	5-HT1b	0.277865	0.300701	0.311528	36.9677	27.0357	2.038
gallezot2010_p943_MNI152_1mm	Molecular	5-HT1b	0.207636	0.267311	0.26319	72.207	35.1877	7.22328
savli2012_p943_MNI152_3mm	Molecular	5-HT1b	0.10068	0.175247	0.238989	159.892	102.545	23.3467
beliveau2017_cimbi36_fsaverage_164k	Molecular	5-HT2a	0.154873	0.0803559	0.355706	95.4247	165.31	0.490151
savli2012_altanserin_MNI152_3mm	Molecular	5-HT2a	0.0571718	-0.0439825	0.149322	204.341	212.622	121.196
beliveau2017_sb207145_fsaverage_164k	Molecular	5-HT4	-0.000951657	-0.128306	0.166556	257.381	150.064	115.495
radnakrishnan2018_gsk215083_MNI152_1mm	Molecular	5-HT6	0.00936133	-0.0306767	0.13612	246.365	212.184	83.4289
beliveau2017_dasb_fsaverage_164k	Molecular	5-HTT	0.267972	0.118498	-0.138038	68.7243	172.74	137.423
fazio2016_madam_MNI152_3mm	Molecular	5-HTT	0.40882	0.25085	0.1647	3.30207	70.5817	98.1334
savli2012_dasb_MNI152_3mm	Molecular	5-HTT	0.373459	0.177433	-0.0403277	34.6717	150.451	228.617
laurikainen2018_fmpepd2_MNI152_1mm	Molecular	CB1	0.0425476	0.175313	0.371977	218.066	108.917	0.980302
normandin2015_omar_MNI152_1mm	Molecular	CB1	0.196566	0.177433	0.206746	82.8613	117.378	58.6633
kim2020_ps13_MNI152_2mm	Molecular	COX-1	-0.125576	-0.190688	-0.143599	134.224	74.6061	98.3398
kaller2017_sch23390_MNI152_3mm	Molecular	D1	0.407182	0.230249	0.230541	11.0671	80.6169	73.3937
alarkurtti2015_raclopride_MNI152_3mm	Molecular	D2	-0.018408	0.0742654	0.249424	242.651	201.478	33.2013
jaworska2020_fallypride_MNI152_1mm	Molecular	D2	0.0824736	-0.069598	0.0606781	210.43	220.878	218.917
malen2022_raclopride_MNI152_2mm	Molecular	D2	0.167732	0.0795701	0.201371	64.5193	132.367	17.7744
sandiego2015_flb457_MNI152_1mm	Molecular	D2	0.134855	-0.0272835	0.0875798	178.157	242.986	202.303
smith2017_flb457_MNI152_1mm	Molecular	D2	0.0920119	-0.0539789	0.0751081	201.22	224.747	205.915
dukart2018_fpcit_MNI152_3mm	Molecular	DAT	0.397778	0.153292	0.0771654	9.0033	148.18	196.602
sasaki2012_fepe2i_MNI152_1mm	Molecular	DAT	0.186287	0.203357	0.198236	70.8397	29.8476	19.6834
dukart2018_flumazenil_MNI152_3mm	Molecular	GABAa	0.0151564	-0.124017	-0.0270643	245.127	125.53	235.35
lukow2022_ro154513_MNI152_2mm	Molecular	GABAa	0.514763	0.365527	0.369603	2.21858	61.5268	19.7608
norgaard2021_flumazenil_fsaverage_164k	Molecular	GABAa	0.124701	0.0242673	0.0986309	117.636	219.846	147.071
gallezot2017_gsk189254_MNI152_1mm	Molecular	H3	0.339869	0.43661	0.2966	36.6065	6.86211	23.5788
wey2016_martinostat_MNI152_2mm	Molecular	HDAC	0.0584793	0.142484	0.154923	184.013	95.8632	17.0521
vijay2018_ly2795050_MNI152_2mm	Molecular	KOR	0.33868	0.45535	0.31897	57.7862	7.40386	35.1877
naganawa2020_lsn3172176_MNI152_1mm	Molecular	M1	-0.203167	-0.164678	-0.0652983	28.6867	55.0775	168.199
kantonen2020_carfentanil_MNI152_3mm	Molecular	MOR	0.474003	0.439688	0.501659	16.9747	37.0193	0.412759
turtonen2020_carfentanil_MNI152_1mm	Molecular	MOR	0.504499	0.489679	0.547958	13.4663	18.6257	0.0515948
ding2010_mrb_MNI152_1mm	Molecular	NET	-0.130809	0.158659	0.0678322	160.77	151.56	207.514
hesse2017_methylreboxetine_MNI152_3mm	Molecular	NET	-0.0242893	0.078457	-0.0835729	223.612	131.928	108.968
galovic2021_ge179_MNI152_1mm	Molecular	NMDA	0.282495	0.192715	0.255572	18.1356	76.025	17.4391
finnema2016_ucbj_MNI152_1mm	Molecular	SV2a	-0.174187	-0.14885	-0.0541932	65.9382	67.873	187.779
lois2018_pbr28_MNI152_2mm	Molecular	TSPO	0.272567	0.0685084	0.000811129	88.1756	216.931	257.381
aghourian2017_feobv_MNI152_1mm	Molecular	VAChT	0.367935	0.506692	0.267188	58.07	5.59804	78.7337
bedard2019_feobv_MNI152_1mm	Molecular	VAChT	0.421817	0.368349	0.180662	17.5938	43.2365	119.003
tuominen_feobv_MNI152_2mm	Molecular	VAChT	0.497917	0.522997	0.289425	2.76032	1.13509	28.0418
hillmer2016_flubatine_MNI152_1mm	Molecular	a4b2	0.249312	0.400669	0.479643	89.6718	39.1089	0.748125
dubois2015_abp688_MNI152_1mm	Molecular	mGluR5	0.275821	0.243551	0.359881	18.7289	30.4926	0.283772
rosaneto_abp688_MNI152_1mm	Molecular	mGluR5	0.221882	0.209751	0.357861	44.9133	48.2154	0.0257974
smart2019_abp688_MNI152_1mm	Molecular	mGluR5	0.201286	0.223208	0.345629	39.6248	21.9536	0.0257974
raichle_cbf_fsLR_164k	Physiology	Blood flow	0.217163	0.361423	0.174545	94.238	38.8509	106.621
satterthwaite2014_meancbf_MNI152_1mm	Physiology	Blood flow	0.270884	0.293408	0.337342	58.4312	43.1333	5.26267
raichle_cbv_fsLR_164k	Physiology	Blood vol	0.00959812	-0.0792277	-0.249355	250.803	190.488	37.7158

## Sheet: GMV
id	Category	Subcategory	r_Corrected_GMV_Combined_LD2	r_Proportional_GMV_Combined_LD2	r_Raw_GMV_Combined_LD1	p_value_Bonferroni_Corrected_GMV_Combined_LD2	p_value_Bonferroni_Proportional_GMV_Combined_LD2	p_value_Bonferroni_Raw_GMV_Combined_LD1
margulies2016_fcgradient01_fsLR_32k	Brain function	FC Grad01	0.308661	0.357308	0.398674	2.88931	2.60554	0.0257974
margulies2016_fcgradient02_fsLR_32k	Brain function	FC Grad02	-0.444432	0.00907788	-0.285614	0.0257974	246.082	28.5577
margulies2016_fcgradient03_fsLR_32k	Brain function	FC Grad03	0.075973	0.189245	0.0598979	120.242	6.52675	145.343
margulies2016_fcgradient04_fsLR_32k	Brain function	FC Grad04	-0.021534	-0.16736	-0.176033	230.732	69.9368	66.2736
margulies2016_fcgradient05_fsLR_32k	Brain function	FC Grad05	0.347596	0.345344	0.362213	0.10319	2.14119	1.21248
margulies2016_fcgradient06_fsLR_32k	Brain function	FC Grad06	0.0128597	0.176317	-0.0101356	233.363	24.4044	246.417
margulies2016_fcgradient07_fsLR_32k	Brain function	FC Grad07	-0.112754	0.0136402	-0.129647	77.6244	232.848	55.8514
margulies2016_fcgradient08_fsLR_32k	Brain function	FC Grad08	-0.424865	0.0331135	-0.142836	0.0257974	199.259	54.8453
margulies2016_fcgradient09_fsLR_32k	Brain function	FC Grad09	0.378582	-0.0104772	0.142539	0.0257974	239.374	69.7562
margulies2016_fcgradient10_fsLR_32k	Brain function	FC Grad10	0.0586629	-0.0323163	-0.0055169	147.381	186.232	247.913
xu2020_FChomology_fsLR_32k	Brain function	Functional homology	-0.413764	-0.502843	-0.495765	0.0257974	0.128987	0.0257974
hcps1200_megalpha_fsLR_4k	Brain function	MEG 1alpha	-0.37201	-0.00536112	-0.244594	0.0257974	250.441	48.1896
hcps1200_megbeta_fsLR_4k	Brain function	MEG 2beta	0.260993	0.0826918	0.136426	10.319	146.529	126.872
hcps1200_megdelta_fsLR_4k	Brain function	MEG 3delta	0.249936	0.04022	0.194283	14.2144	210.043	83.0161
hcps1200_meggamma1_fsLR_4k	Brain function	MEG 4low gamma	0.318448	-0.0563571	0.167921	0.128987	190.05	104.454
hcps1200_meggamma2_fsLR_4k	Brain function	MEG 5high gamma	0.180515	0.0333097	0.166717	41.9466	216.621	98.9847
hcps1200_megtheta_fsLR_4k	Brain function	MEG 6theta	0.400772	0.104913	0.239055	0.0257974	119.468	52.1882
hcps1200_megtimescale_fsLR_4k	Brain function	MEG intts	0.189116	0.0147698	0.189209	45.3777	240.148	85.9828
mueller2013_intersubjvar_fsLR_164k	Brain function	RSFC intvar	0.432639	0.553337	0.496363	0.0257974	0.0257974	0.0257974
sydnor2021_SAaxis_fsLR_32k	Brain function	Sensory-association	0.406657	0.395778	0.465631	0.0257974	0.670733	0.0257974
hcps1200_thickness_fsLR_32k	Brain structure	CT	0.363346	0.252538	0.480476	1.05769	12.099	0.0257974
reardon2018_scalinghcp_civet_41k	Brain structure	Expansion	0.0146428	0.605998	0.211262	233.647	0.0257974	13.0793
reardon2018_scalingnih_civet_41k	Brain structure	Expansion	0.238178	0.499622	0.464253	12.099	0.0257974	0.0257974
reardon2018_scalingpnc_civet_41k	Brain structure	Expansion	0.128312	0.4702	0.280135	60.5981	0.0257974	2.94091
xu2020_evoexp_fsLR_32k	Brain structure	Expansion	0.316139	0.314	0.414097	1.0319	2.78612	0.0257974
hcps1200_myelinmap_fsLR_32k	Brain structure	T1w/T2w	-0.449943	-0.295968	-0.48504	0.0257974	8.38416	0.0257974
neurosynth_cogpc1_MNI152_2mm	Cognition	PC1 Cognition	0.0307643	-0.144402	-0.0435522	209.372	69.0597	207.695
abagen_genepc1_fsaverage_10k	Genetics	PC1 Allen	-0.316076	-0.272344	-0.370093	3.27627	14.2402	1.28987
castrillon2023_cmrglc_MNI152_3mm	Metabolism	Glucose	0.354425	0.323638	0.241878	0.0257974	0.0773923	6.68153
raichle_cmrglc_fsLR_164k	Metabolism	Glucose	-0.00046569	-0.137636	-0.214202	257.174	75.7928	46.0742
raichle_cmr02_fsLR_164k	Metabolism	Oxygen	-0.114672	-0.0914588	-0.331046	110.826	141.963	3.37946
beliveau2017_cumi101_fsaverage_164k	Molecular	5-HT1a	0.297286	0.314244	0.433797	0.851315	4.64354	0.0257974
savli2012_way100635_MNI152_3mm	Molecular	5-HT1a	0.240019	0.353705	0.398494	8.35836	0.748125	0.283772
beliveau2017_az10419369_fsaverage_164k	Molecular	5-HT1b	0.185015	-0.0806122	-0.0495812	63.2553	158.809	205.115
gallezot2010_p943_MNI152_1mm	Molecular	5-HT1b	0.191421	0.00136677	0.0401168	41.895	256.065	210.301
savli2012_p943_MNI152_3mm	Molecular	5-HT1b	0.230884	0.261544	0.127857	9.75142	3.0441	86.0086
beliveau2017_cimbi36_fsaverage_164k	Molecular	5-HT2a	0.315839	0.403466	0.398819	1.67683	0.257974	0.0515948
savli2012_altanserin_MNI152_3mm	Molecular	5-HT2a	0.206852	0.476296	0.351332	22.4954	0.0257974	1.88321
beliveau2017_sb207145_fsaverage_164k	Molecular	5-HT4	0.347737	0.506756	0.520818	0.464354	0.180582	0.0773923
radnakrishnan2018_gsk215083_MNI152_1mm	Molecular	5-HT6	0.288537	0.325283	0.330642	0.644936	0.361164	0.567543
beliveau2017_dasb_fsaverage_164k	Molecular	5-HTT	-0.0242528	-0.161771	-0.15074	217.214	56.7543	86.8599
fazio2016_madam_MNI152_3mm	Molecular	5-HTT	0.119502	-0.0503877	-0.0421163	78.6305	163.865	193.145
savli2012_dasb_MNI152_3mm	Molecular	5-HTT	0.0275052	0.107447	-0.0214372	211.41	105.279	234.137
laurikainen2018_fmpepd2_MNI152_1mm	Molecular	CB1	0.549416	0.47135	0.521932	0.0257974	0.0515948	0.0257974
normandin2015_omar_MNI152_1mm	Molecular	CB1	0.446951	0.274189	0.47347	0.0257974	5.93341	0.0257974
kim2020_ps13_MNI152_2mm	Molecular	COX-1	-0.340205	-0.155869	-0.383689	0.0515948	69.1113	0.257974
kaller2017_sch23390_MNI152_3mm	Molecular	D1	0.248047	0.291974	0.246551	1.16088	1.9864	12.6149
alarkurtti2015_raclopride_MNI152_3mm	Molecular	D2	0.086377	0.193975	0.069821	103.19	16.8715	143.821
jaworska2020_fallypride_MNI152_1mm	Molecular	D2	0.300033	0.333778	0.423798	1.72843	2.50235	0.541746
malen2022_raclopride_MNI152_2mm	Molecular	D2	0.100136	0.329714	0.102005	78.6821	0.0257974	85.699
sandiego2015_flb457_MNI152_1mm	Molecular	D2	0.251827	0.276825	0.41002	7.0427	8.07459	0.567543
smith2017_flb457_MNI152_1mm	Molecular	D2	0.274974	0.295049	0.42415	3.84382	2.91511	0.180582
dukart2018_fpcit_MNI152_3mm	Molecular	DAT	-0.0606805	0.157276	-0.0465854	145.678	34.5685	191.907
sasaki2012_fepe2i_MNI152_1mm	Molecular	DAT	0.0680547	0.0328593	-0.0318551	125.866	189.25	182.517
dukart2018_flumazenil_MNI152_3mm	Molecular	GABAa	0.0592302	0.20432	0.145321	164.794	31.1891	78.8885
lukow2022_ro154513_MNI152_2mm	Molecular	GABAa	0.440435	0.251556	0.458713	0.0257974	9.15808	0.0257974
norgaard2021_flumazenil_fsaverage_164k	Molecular	GABAa	0.156601	0.114432	0.103141	74.6061	108.014	136.855
gallezot2017_gsk189254_MNI152_1mm	Molecular	H3	0.501782	0.152253	0.357446	0.0257974	62.8941	0.0257974
wey2016_martinostat_MNI152_2mm	Molecular	HDAC	0.191337	0.0704806	0.0753808	8.38416	131.67	137.139
vijay2018_ly2795050_MNI152_2mm	Molecular	KOR	0.507684	0.0863148	0.397322	0.0257974	134.172	0.0257974
naganawa2020_lsn3172176_MNI152_1mm	Molecular	M1	0.234019	0.0901902	0.227513	0.464354	108.065	3.37946
kantonen2020_carfentanil_MNI152_3mm	Molecular	MOR	0.582444	0.350203	0.547118	0.0257974	3.58584	0.0257974
turtonen2020_carfentanil_MNI152_1mm	Molecular	MOR	0.597162	0.390419	0.544403	0.0257974	1.41886	0.0257974
ding2010_mrb_MNI152_1mm	Molecular	NET	0.23592	-0.01029	0.116415	1.39306	244.198	106.905
hesse2017_methylreboxetine_MNI152_3mm	Molecular	NET	0.208959	-0.00585016	0.187846	15.2721	250.029	29.0995
galovic2021_ge179_MNI152_1mm	Molecular	NMDA	0.431709	0.296948	0.402937	0.0257974	0.69653	0.0257974
finnema2016_ucbj_MNI152_1mm	Molecular	SV2a	0.250394	0.145767	0.250578	0.0515948	37.1741	0.438556
lois2018_pbr28_MNI152_2mm	Molecular	TSPO	0.0413349	0.14401	0.0178417	177.151	49.2215	233.08
aghourian2017_feobv_MNI152_1mm	Molecular	VAChT	0.492947	0.0738597	0.292015	0.0257974	158.37	20.2252
bedard2019_feobv_MNI152_1mm	Molecular	VAChT	0.2993	0.123975	0.285023	2.24438	83.79	4.05019
tuominen_feobv_MNI152_2mm	Molecular	VAChT	0.462137	0.050215	0.268756	0.0257974	179.318	12.8213
hillmer2016_flubatine_MNI152_1mm	Molecular	a4b2	0.41123	0.154126	0.278785	0.0257974	31.4987	1.62524
dubois2015_abp688_MNI152_1mm	Molecular	mGluR5	0.536048	0.475728	0.546513	0.0257974	0.0257974	0.0257974
rosaneto_abp688_MNI152_1mm	Molecular	mGluR5	0.576212	0.479542	0.519022	0.0257974	0.0257974	0.0257974
smart2019_abp688_MNI152_1mm	Molecular	mGluR5	0.564436	0.536412	0.566062	0.0257974	0.0257974	0.0257974
raichle_cbf_fsLR_164k	Physiology	Blood flow	0.136428	-0.0099457	-0.166944	88.7431	242.367	67.4603
satterthwaite2014_meancbf_MNI152_1mm	Physiology	Blood flow	0.379317	0.234951	0.286287	0.464354	17.5164	8.22938
raichle_cbv_fsLR_164k	Physiology	Blood vol	-0.111893	-0.0611985	-0.167315	114.695	178.441	81.2361
