# Supplementary material for: Cardiometabolic health and physical robustness map onto distinct patterns of brain structure and neurotransmitter systems
Source: PLoS Biol. 2025 Nov 21;23(11):e3003498. doi: 10.1371/journal.pbio.3003498 (PMC12671889; doi:10.1371/journal.pbio.3003498)
Supplement: S2 File — (ZIP) [file pbio.3003498.s002.zip › supplementary_data/S56_Data.xlsx]

## Sheet: risk_f_within_GMV_r
Row	Raw GMV Women LD1	Raw GMV Men LD1	Raw GMV Main/Mixed LD1	Pro GMV Women LD2	Pro GMV Men LD2	Pro GMV Main/Mixed LD2	Cor GMV Women LD2	Cor GMV Men LD2	Cor GMV Main/Mixed LD2
Raw GMV Women LD1		0.657984	0.878239	0.419595	0.579515	0.813999	0.514848	0.456179	0.427838
Raw GMV Men LD1	0.657984		0.891577	0.632472	0.781104	0.746276	0.154476	0.510488	0.238396
Raw GMV Main/Mixed LD1	0.878239	0.891577		0.592491	0.733416	0.883699	0.32875	0.528959	0.375815
Pro GMV Women LD2	0.419595	0.632472	0.592491		0.493567	0.509038	-0.402023	0.126831	-0.11975
Pro GMV Men LD2	0.579515	0.781104	0.733416	0.493567		0.790823	0.172679	0.487298	0.270191
Pro GMV Main/Mixed LD2	0.813999	0.746276	0.883699	0.509038	0.790823		0.302441	0.556526	0.429823
Cor GMV Women LD2	0.514848	0.154476	0.32875	-0.402023	0.172679	0.302441		0.426546	0.606247
Cor GMV Men LD2	0.456179	0.510488	0.528959	0.126831	0.487298	0.556526	0.426546		0.717063
Cor GMV Main/Mixed LD2	0.427838	0.238396	0.375815	-0.11975	0.270191	0.429823	0.606247	0.717063

## Sheet: risk_f_within_GMV_p_Bonf
Row	Raw GMV Women LD1	Raw GMV Men LD1	Raw GMV Main/Mixed LD1	Pro GMV Women LD2	Pro GMV Men LD2	Pro GMV Main/Mixed LD2	Cor GMV Women LD2	Cor GMV Men LD2	Cor GMV Main/Mixed LD2
Raw GMV Women LD1		3.2681e-08	1.0001e-22	0.0412953	1.17911e-05	1.57196e-16	0.000529562	0.00901422	0.0297488
Raw GMV Men LD1	3.2681e-08		1.84848e-24	2.66084e-07	3.19813e-14	3.55918e-12	42.9054	0.000665903	9.1079
Raw GMV Main/Mixed LD1	1.0001e-22	1.84848e-24		4.95928e-06	1.67927e-11	9.62785e-24	0.919367	0.000246749	0.18972
Pro GMV Women LD2	0.0412953	2.66084e-07	4.95928e-06		0.00157345	0.000718126	0.0808262	64.2691	70.7207
Pro GMV Men LD2	1.17911e-05	3.19813e-14	1.67927e-11	0.00157345		7.34705e-15	31.9887	0.00213909	4.40223
Pro GMV Main/Mixed LD2	1.57196e-16	3.55918e-12	9.62785e-24	0.000718126	7.34705e-15		1.93045	5.00285e-05	0.0246377
Cor GMV Women LD2	0.000529562	42.9054	0.919367	0.0808262	31.9887	1.93045		0.0281688	1.49902e-06
Cor GMV Men LD2	0.00901422	0.000665903	0.000246749	64.2691	0.00213909	5.00285e-05	0.0281688		7.38377e-11
Cor GMV Main/Mixed LD2	0.0297488	9.1079	0.18972	70.7207	4.40223	0.0246377	1.49902e-06	7.38377e-11
