# Supplementary material for: Cardiometabolic health and physical robustness map onto distinct patterns of brain structure and neurotransmitter systems
Source: PLoS Biol. 2025 Nov 21;23(11):e3003498. doi: 10.1371/journal.pbio.3003498 (PMC12671889; doi:10.1371/journal.pbio.3003498)
Supplement: S2 File — (ZIP) [file pbio.3003498.s002.zip › supplementary_data/S19_Data.xlsx]

## Sheet: risk_f_within_CT_r
Row	Raw CT Women LD1	Raw CT Men LD1	Raw CT Main/Mixed LD1	Pro CT Women LD1	Pro CT Men LD1	Pro CT Main/Mixed LD1	Cor CT Women LD1	Cor CT Men LD1	Cor CT Main/Mixed LD1
Raw CT Women LD1		0.888139	0.933666	0.998175	0.876018	0.921095	0.999109	0.876871	0.921181
Raw CT Men LD1	0.888139		0.980047	0.890169	0.991442	0.976797	0.893325	0.991346	0.976969
Raw CT Main/Mixed LD1	0.933666	0.980047		0.936244	0.977917	0.993855	0.938216	0.979	0.99402
Pro CT Women LD1	0.998175	0.890169	0.936244		0.879986	0.92504	0.999151	0.880537	0.924782
Pro CT Men LD1	0.876018	0.991442	0.977917	0.879986		0.984812	0.881425	0.999071	0.984555
Pro CT Main/Mixed LD1	0.921095	0.976797	0.993855	0.92504	0.984812		0.92642	0.985565	0.99989
Cor CT Women LD1	0.999109	0.893325	0.938216	0.999151	0.881425	0.92642		0.8807	0.924796
Cor CT Men LD1	0.876871	0.991346	0.979	0.880537	0.999071	0.985565	0.8807		0.985198
Cor CT Main/Mixed LD1	0.921181	0.976969	0.99402	0.924782	0.984555	0.99989	0.924796	0.985198

## Sheet: risk_f_within_CT_p_Bonf
Row	Raw CT Women LD1	Raw CT Men LD1	Raw CT Main/Mixed LD1	Pro CT Women LD1	Pro CT Men LD1	Pro CT Main/Mixed LD1	Cor CT Women LD1	Cor CT Men LD1	Cor CT Main/Mixed LD1
Raw CT Women LD1		4.01604e-24	4.75309e-32	1.62613e-88	1.37479e-22	2.13917e-29	7.07455e-100	1.08545e-22	2.05914e-29
Raw CT Men LD1	4.01604e-24		9.75837e-51	2.13567e-24	4.53609e-64	2.27242e-48	7.80481e-25	6.80765e-64	1.73904e-48
Raw CT Main/Mixed LD1	4.75309e-32	9.75837e-51		1.17106e-32	3.80806e-49	2.91174e-70	3.85265e-33	6.19566e-50	1.06662e-70
Pro CT Women LD1	1.62613e-88	2.13567e-24	1.17106e-32		4.51125e-23	3.53219e-30	1.20516e-100	3.8515e-23	3.98434e-30
Pro CT Men LD1	1.37479e-22	4.53609e-64	3.80806e-49	4.51125e-23		5.0074e-55	2.98152e-23	3.24105e-99	9.20908e-55
Pro CT Main/Mixed LD1	2.13917e-29	2.27242e-48	2.91174e-70	3.53219e-30	5.0074e-55		1.83722e-30	7.93752e-56	7.90701e-135
Cor CT Women LD1	7.07455e-100	7.80481e-25	3.85265e-33	1.20516e-100	2.98152e-23	1.83722e-30		1.72951e-23	1.49596e-30
Cor CT Men LD1	1.08545e-22	6.80765e-64	6.19566e-50	3.8515e-23	3.24105e-99	7.93752e-56	1.72951e-23		3.35629e-56
Cor CT Main/Mixed LD1	2.05914e-29	1.73904e-48	1.06662e-70	3.98434e-30	9.20908e-55	7.90701e-135	1.49596e-30	3.35629e-56
