# Supplementary material for: Cardiometabolic health and physical robustness map onto distinct patterns of brain structure and neurotransmitter systems
Source: PLoS Biol. 2025 Nov 21;23(11):e3003498. doi: 10.1371/journal.pbio.3003498 (PMC12671889; doi:10.1371/journal.pbio.3003498)
Supplement: S2 File — (ZIP) [file pbio.3003498.s002.zip › supplementary_data/S63_Data.xlsx]

## Sheet: rf_loadings
Category	Label	split1	split2	split3	split4	split5	avg	stdv	Label_short
Body composition by impedance	Body fat percentage	-0.256414	-0.177064	-0.367107	-0.19918	-0.205368	-0.241027	0.0762344	Body fat percentage
Body size measures	waist_to_hip	-0.196823	-0.173404	-0.255152	-0.214301	-0.203598	-0.208656	0.0300086	waist_to_hip
Medications	Number of treatments/medications taken	-0.183094	-0.191085	-0.145435	-0.177816	-0.206551	-0.180796	0.0225486	Number of treatments/medications taken
Blood pressure	Diastolic blood pressure, automated reading	-0.19245	-0.193233	-0.166501	-0.193226	-0.133446	-0.175771	0.0262919	Diastolic blood pressure, automated reading
Blood pressure	Systolic blood pressure, automated reading	-0.156971	-0.166323	-0.129386	-0.137958	-0.151988	-0.148525	0.0148161	Systolic blood pressure, automated reading
Physical activity	Time spent watching television (TV)	-0.132858	-0.0286333	-0.27981	-0.195463	-0.0917679	-0.145706	0.0964885	Time spent watching television (TV)
Body composition by impedance	Impedance of whole body	-0.090855	-0.0632516	-0.404331	-0.0418613	-0.0744854	-0.134957	0.151635	Impedance of whole body
Body size measures	Body mass index (BMI)	-0.127219	-0.0836482	-0.0240203	-0.109758	-0.0970519	-0.0883395	0.0393867	Body mass index (BMI)
Diet	Major dietary changes in the last 5 years	-0.115367	-0.0453796	-0.0804326	-0.153274	-0.0424549	-0.0873817	0.0473178	Major dietary changes in the last 5 years
Medication	Taking other prescription medications	-0.0520325	-0.0513417	-0.167426	-0.130712	-0.0114326	-0.0825889	0.0641998	Taking other prescription medications
Diet	spread type - other type	-0.0784581	-0.0384881	-0.207077	-0.0462127	-0.0256909	-0.0791855	0.074098	spread type - other type
Diet	Salad / raw vegetable intake	-0.0596158	-0.0409023	-0.139534	-0.0629136	-0.0916151	-0.0789162	0.0384363	Salad / raw vegetable intake
Sleep	Getting up in morning	-0.0929018	-0.036132	-0.0601215	-0.0830552	-0.0772063	-0.0698833	0.0223127	Getting up in morning
Medical conditions	Number of self-reported non-cancer illnesses	-0.0786159	-0.0349303	-0.083212	-0.00293967	-0.0542	-0.0507796	0.0330843	Number of self-reported non-cancer illnesses
Diet	Non-oily fish intake	-0.0582379	-0.0149481	0.0192775	-0.107496	-0.0812258	-0.0485261	0.0509064	Non-oily fish intake
Alcohol	Alcohol intake versus 10 years previously	-0.0237201	-0.0805417	-0.0364224	-0.0281834	-0.0718116	-0.0481358	0.0261826	Alcohol intake versus 10 years previously
Diet	Cooked vegetable intake	-0.0537916	-0.0712135	-0.0451002	0.0148342	-0.0559227	-0.0422388	0.0332632	Cooked vegetable intake
Physical activity	Time spent driving	-0.0736041	0.0242672	-0.0871242	-0.0357324	-0.00709635	-0.035858	0.0460849	Time spent driving
Diet	Salt added to food	-0.048825	-0.0146757	-0.0384573	-0.000754061	-0.0655344	-0.0336493	0.0260393	Salt added to food
General health	Weight change compared with 1 year ago	0.0121372	-0.0607894	-0.0246185	-0.0177007	-0.0508795	-0.0283702	0.0288376	Weight change compared with 1 year ago
Residential air pollution	Particulate matter air pollution 2.5-10um; 2010	0.0453832	0.0132676	-0.0866349	-0.0265336	-0.0443416	-0.0197719	0.0511293	Particulate matter air pollution 2.5-10um; 2010
Sleep	Sleeplessness / insomnia	-0.0372908	-0.0155447	-0.0422025	0.00591604	-0.00568488	-0.0189614	0.0205118	Sleeplessness / insomnia
Diet	Dried fruit intake	-0.047715	-0.0137321	0.00668129	0.0459112	-0.0841571	-0.0186023	0.0499248	Dried fruit intake
Body composition by impedance	Whole body fat mass	-0.033261	0.0347797	-0.105096	0.0123944	0.0103411	-0.0161683	0.0554854	Whole body fat mass
Residential air pollution	Particulate matter air pollution (pm10); 2010	0.0532775	0.00200145	-0.0305311	-0.0218464	-0.0562802	-0.0106758	0.0413809	Particulate matter air pollution (pm10); 2010
Diet	Coffee intake	0.0151993	-0.00895992	0.00231383	-0.0340972	-0.0257444	-0.0102577	0.0200994	Coffee intake
Diet	Variation in diet	0.0278603	0.0976295	-0.0737912	-0.0221613	-0.0709267	-0.00827789	0.0723394	Variation in diet
Diet	spread type - never rarely use spread	-0.0556157	0.0144731	0.0172732	-0.00301063	0.0163642	-0.00210315	0.031047	spread type - never rarely use spread
Confoundings	Site-11027.0	0	0	0	0	0	0	0	Site-11027.0
Confoundings	Site-11026.0	0	0	0	0	0	0	0	Site-11026.0
Confoundings	Site-11025.0	0	0	0	0	0	0	0	Site-11025.0
Confoundings	Age when attended assessment centre	0	0	0	0	0	0	0	Age when attended assessment centre
Physical activity	Frequency of stair climbing in last 4 weeks	0.0261417	0.016366	0.00739581	-0.0230713	-0.0160901	0.00214842	0.0210597	Frequency of stair climbing in last 4 weeks
Diet	Water intake	0.0408661	-0.0382575	0.0899053	0.0069405	-0.0604256	0.00780576	0.0604388	Water intake
Physical activity	Number of days/week walked 10+ minutes	0.0542729	-0.00366548	0.0180342	0.0204107	-0.0299765	0.0118152	0.0312306	Number of days/week walked 10+ minutes
Residential air pollution	Traffic intensity on the nearest major road	0.0517454	0.0299116	-0.0903202	0.0108327	0.0588929	0.0122125	0.0603532	Traffic intensity on the nearest major road
Operations	Number of operations, self-reported	0.0678034	0.0241124	0.039159	-0.0613163	-0.00359549	0.0132326	0.0490134	Number of operations, self-reported
Diet	Pork intake	-0.0113042	0.0419837	0.0580685	-0.0582867	0.0587021	0.0178327	0.0512728	Pork intake
Body size measures	Waist circumference	0.027082	0.0454012	-0.021828	0.0360409	0.0214999	0.0216392	0.0259378	Waist circumference
Residential air pollution	Particulate matter air pollution (pm2.5); 2010	0.0560099	-0.00911518	0.0865859	0.00833435	-0.013928	0.0255774	0.0439026	Particulate matter air pollution (pm2.5); 2010
Residential air pollution	Nitrogen oxides air pollution; 2010	0.0688334	-0.0083014	0.100543	0.00835374	-0.0376919	0.0263473	0.0568668	Nitrogen oxides air pollution; 2010
Diet	Fresh fruit intake	0.0371333	0.0136082	0.00611535	0.0652546	0.0149977	0.0274218	0.0241079	Fresh fruit intake
Residential air pollution	Particulate matter air pollution (pm2.5) absorbance; 2010	0.0828647	0.0177394	0.0612121	0.0535165	-0.0754625	0.0279741	0.062398	Particulate matter air pollution (pm2.5) absorbance; 2010
Sleep	Nap during day	0.0174485	0.0488778	0.0170325	0.0329695	0.0290013	0.0290659	0.0131103	Nap during day
Physical activity	Number of days/week of moderate physical activity 10+ minutes	0.059064	0.0273609	0.0777807	0.0201147	-0.0338921	0.0300856	0.0427626	Number of days/week of moderate physical activity 10+ minutes
Diet	Poultry intake	0.0385902	0.0778132	0.0136646	0.00324315	0.0476993	0.0362021	0.0294262	Poultry intake
Alcohol	Alcohol intake frequency.	0.0547082	0.0402803	0.0993939	-0.0159538	0.0169348	0.0390727	0.0430191	Alcohol intake frequency.
Diet	Processed meat intake	0.100716	0.0601698	0.00719787	0.0115911	0.0251461	0.0409642	0.0393457	Processed meat intake
Alcohol	Alcohol usually taken with meals	0.0463984	-0.00827066	0.102245	0.0239433	0.0762255	0.0481082	0.0432631	Alcohol usually taken with meals
Residential air pollution	Nitrogen dioxide air pollution; 2010	0.0843331	0.00155657	0.119675	0.051658	-0.00929451	0.0495856	0.0545387	Nitrogen dioxide air pollution; 2010
Diet	Beef intake	0.0594822	0.0506795	0.040181	0.0114234	0.0965566	0.0516645	0.0309378	Beef intake
Physical activity	Time spent using computer	0.0839602	0.0083246	0.109664	0.0303776	0.044495	0.0553643	0.040992	Time spent using computer
Diet	Tea intake	0.0306357	0.0613994	0.040678	0.0619651	0.0864153	0.0562187	0.0216084	Tea intake
Blood pressure	Pulse rate, automated reading	0.107742	0.0808857	-0.0867824	0.103826	0.0935274	0.0598397	0.0826215	Pulse rate, automated reading
Smoking	Smoking status	0.018251	0.0177821	0.184394	0.0305495	0.0678139	0.063758	0.0704573	Smoking status
Physical activity	Number of days/week of vigorous physical activity 10+ minutes	0.0904254	0.0743916	0.156889	0.0238395	-0.000188603	0.0690714	0.0613171	Number of days/week of vigorous physical activity 10+ minutes
Diet	Cheese intake	0.00630408	0.0426782	0.12003	0.0754174	0.109644	0.0708148	0.0471814	Cheese intake
Diet	Lamb/mutton intake	0.0479355	0.0666733	0.120045	0.00854085	0.128607	0.0743604	0.0502975	Lamb/mutton intake
Diet	spread type - butter spreadable butter	0.109573	0.0294019	0.193538	0.0471934	0.0157168	0.0790846	0.0733655	spread type - butter spreadable butter
Residential air pollution	Nitrogen dioxide air pollution; 2007	0.103772	0.0149002	0.137759	0.117004	0.0306645	0.0808198	0.054633	Nitrogen dioxide air pollution; 2007
Physical activity	Usual walking pace	0.0809338	0.0893455	0.0883882	0.124891	0.0358881	0.0838892	0.0317961	Usual walking pace
Residential air pollution	Particulate matter air pollution (pm10); 2007	0.0995668	0.0143874	0.123816	0.13077	0.0661702	0.0869422	0.0477903	Particulate matter air pollution (pm10); 2007
Sleep	Sleep duration	0.0982913	0.158077	0.0669733	0.0823375	0.129495	0.107035	0.036746	Sleep duration
Diet	Oily fish intake	0.0900829	0.133082	0.158154	0.0854461	0.0806973	0.109493	0.0343096	Oily fish intake
Smoking	Past tobacco smoking	0.0848406	0.117023	0.213412	0.0786976	0.12874	0.124542	0.0539673	Past tobacco smoking
General health	Overall health rating	0.0871964	0.171715	0.170119	0.144146	0.0748302	0.129601	0.0458933	Overall health rating
Diet	Bread intake	0.153881	0.123243	0.154082	0.111357	0.112758	0.131064	0.021419	Bread intake
Diet	Cereal intake	0.136793	0.115549	0.119412	0.136374	0.153381	0.132302	0.0152307	Cereal intake
Smoking	Ever smoked	0.155146	0.212824	0.218494	0.130977	0.181761	0.17984	0.0373604	Ever smoked
Body size measures	Hip circumference	0.220932	0.227214	0.199421	0.249118	0.217035	0.222744	0.017996	Hip circumference
Hand grip strength	Hand grip strength (left)	0.249963	0.256983	0.381581	0.192769	0.237632	0.263785	0.070428	Hand grip strength (left)
Hand grip strength	Hand grip strength (right)	0.244609	0.268265	0.374803	0.199899	0.248474	0.26721	0.0651345	Hand grip strength (right)
Body composition by impedance	Basal metabolic rate	0.484916	0.499572	0.525613	0.473943	0.487527	0.494314	0.0197272	Basal metabolic rate
Body composition by impedance	Whole body water mass	0.528014	0.534606	0.58321	0.509358	0.524826	0.536003	0.0279693	Whole body water mass
Body composition by impedance	Whole body fat-free mass	0.527974	0.534588	0.583226	0.509393	0.524837	0.536004	0.0279699	Whole body fat-free mass

## Sheet: brain_loadings
label	split1	split2	split3	split4	split5	avg	stdv
Volume of G+S-frontomargin (left hemisphere)	-0.355319	-0.353826	-0.594504	-0.396273	-0.459689	-0.431922	0.100551
Volume of G+S-occipital-inf (left hemisphere)	-0.539483	-0.5112	-0.66687	-0.529207	-0.659506	-0.581253	0.0755229
Volume of G+S-paracentral (left hemisphere)	-0.432652	-0.296355	-0.736872	-0.433667	-0.5016	-0.480229	0.161682
Volume of G+S-subcentral (left hemisphere)	0.146346	0.119748	-0.14647	0.157092	0.0484702	0.0650372	0.125587
Volume of G+S-transv-frontopol (left hemisphere)	-0.148377	-0.172738	-0.36099	-0.194644	-0.172904	-0.209931	0.0860171
Volume of G+S-cingul-Ant (left hemisphere)	0.208068	0.350845	-0.0366814	0.184634	0.266742	0.194722	0.144385
Volume of G+S-cingul-Mid-Ant (left hemisphere)	0.034559	0.107313	-0.180167	-0.0418621	0.0730517	-0.00142121	0.114291
Volume of G+S-cingul-Mid-Post (left hemisphere)	-0.034347	0.108693	-0.274	-0.130375	0.00461234	-0.0650832	0.144836
Volume of G-cingul-Post-dorsal (left hemisphere)	0.457571	0.575336	0.109146	0.470885	0.548913	0.43237	0.187493
Volume of G-cingul-Post-ventral (left hemisphere)	-0.264009	-0.393616	-0.602549	-0.482478	-0.502025	-0.448936	0.127278
Volume of G-cuneus (left hemisphere)	-0.642981	-0.734484	-0.925831	-0.813753	-1	-0.82341	0.143379
Volume of G-front-inf-Opercular (left hemisphere)	0.272184	0.355299	0.0138704	0.176755	0.176153	0.198852	0.127549
Volume of G-front-inf-Orbital (left hemisphere)	-0.0432767	-0.0473721	-0.299225	-0.194355	-0.159904	-0.148827	0.107528
Volume of G-front-inf-Triangul (left hemisphere)	0.0792543	0.197967	-0.0469327	0.00162682	0.0128679	0.0489567	0.0946829
Volume of G-front-middle (left hemisphere)	-0.112562	0.0118317	-0.33518	-0.0654089	-0.000624501	-0.100389	0.140575
Volume of G-front-sup (left hemisphere)	-0.191985	-0.127668	-0.49112	-0.165933	-0.194488	-0.234239	0.146096
Volume of G-Ins-lg+S-cent-ins (left hemisphere)	-0.0146973	0.0485991	-0.0967674	0.0568059	0.154822	0.0297524	0.0931564
Volume of G-insular-short (left hemisphere)	0.00640646	0.0749299	-0.0945349	0.0089603	0.0973331	0.018619	0.074855
Volume of G-occipital-middle (left hemisphere)	-0.0921063	-0.0980197	-0.357203	-0.241887	-0.238703	-0.205584	0.111636
Volume of G-occipital-sup (left hemisphere)	-0.658827	-0.645544	-0.812911	-0.660845	-0.886472	-0.73292	0.109882
Volume of G-oc-temp-lat-fusifor (left hemisphere)	-0.125966	-0.00863209	-0.351171	-0.196315	-0.150165	-0.16645	0.124323
Volume of G-oc-temp-med-Lingual (left hemisphere)	-0.109133	-0.18254	-0.592696	-0.336905	-0.466513	-0.337557	0.198704
Volume of G-oc-temp-med-Parahip (left hemisphere)	-0.287864	-0.294651	-0.538733	-0.296496	-0.372625	-0.358074	0.106763
Volume of G-orbital (left hemisphere)	-0.182981	-0.119181	-0.540538	-0.286892	-0.292104	-0.284339	0.160667
Volume of G-pariet-inf-Angular (left hemisphere)	0.352626	0.320494	0.100598	0.359532	0.421051	0.31086	0.123043
Volume of G-pariet-inf-Supramar (left hemisphere)	0.256697	0.348535	-0.042298	0.405587	0.219149	0.237534	0.172898
Volume of G-parietal-sup (left hemisphere)	-0.162104	0.00138927	-0.350566	-0.00273397	-0.0518821	-0.113179	0.148178
Volume of G-postcentral (left hemisphere)	-0.217652	-0.223177	-0.4756	-0.175986	-0.272039	-0.272891	0.118327
Volume of G-precentral (left hemisphere)	-0.483736	-0.398273	-0.751725	-0.524841	-0.534857	-0.538687	0.130697
Volume of G-precuneus (left hemisphere)	0.0873134	0.250013	-0.256881	0.12538	0.0657168	0.0543082	0.188023
Volume of G-rectus (left hemisphere)	-0.0493398	-0.0677515	-0.301419	-0.223897	-0.0891519	-0.146312	0.11059
Volume of G-subcallosal (left hemisphere)	1	0.997743	0.618005	1	0.904942	0.904138	0.165086
Volume of G-temp-sup-G-T-transv (left hemisphere)	-0.324857	-0.223862	-0.406111	-0.257486	-0.473981	-0.337259	0.103453
Volume of G-temp-sup-Lateral (left hemisphere)	-0.331346	-0.273483	-0.364746	-0.28594	-0.323753	-0.315854	0.0366846
Volume of G-temp-sup-Plan-polar (left hemisphere)	0.145583	0.300623	-0.0281829	0.247823	0.167466	0.166662	0.125441
Volume of G-temp-sup-Plan-tempo (left hemisphere)	-0.0646058	-0.0165425	-0.171186	0.0225395	-0.280133	-0.101986	0.123217
Volume of G-temporal-inf (left hemisphere)	0.203034	0.243118	0.0060067	0.18655	0.333574	0.194457	0.119761
Volume of G-temporal-middle (left hemisphere)	0.365143	0.406268	0.268225	0.361469	0.533543	0.38693	0.096285
Volume of Lat-Fis-ant-Horizont (left hemisphere)	0.148635	0.163849	0.00139644	0.0596793	0.0486897	0.0844499	0.0693076
Volume of Lat-Fis-ant-Vertical (left hemisphere)	0.0537706	0.184094	-0.00272392	0.118749	0.0495423	0.0806864	0.0720998
Volume of Lat-Fis-post (left hemisphere)	-0.365386	-0.285843	-0.490089	-0.27919	-0.551444	-0.39439	0.122187
Volume of Pole-occipital (left hemisphere)	-0.742013	-0.673297	-0.885363	-0.768586	-0.898496	-0.793551	0.0964147
Volume of Pole-temporal (left hemisphere)	-0.530378	-0.412706	-0.64242	-0.596032	-0.431671	-0.522641	0.100193
Volume of S-calcarine (left hemisphere)	-0.236838	-0.365664	-0.632233	-0.509406	-0.616473	-0.472123	0.16923
Volume of S-central (left hemisphere)	-0.450933	-0.483252	-0.708263	-0.552891	-0.612208	-0.561509	0.103117
Volume of S-cingul-Marginalis (left hemisphere)	-0.0519506	0.121677	-0.291031	-0.0674653	-0.0183165	-0.0614173	0.148518
Volume of S-circular-insula-ant (left hemisphere)	0.0205236	0.0335503	-0.21496	-0.0142629	0.0136461	-0.0323006	0.103595
Volume of S-circular-insula-inf (left hemisphere)	-0.592043	-0.54121	-0.516344	-0.570219	-0.451844	-0.534332	0.0542991
Volume of S-circular-insula-sup (left hemisphere)	0.21932	0.279044	-0.0177314	0.164379	0.202229	0.169448	0.112511
Volume of S-collat-transv-ant (left hemisphere)	-0.0443723	0.114406	-0.325241	-0.00933509	-0.0188622	-0.0566809	0.162187
Volume of S-collat-transv-post (left hemisphere)	-0.340629	-0.288145	-0.489993	-0.282001	-0.476475	-0.375449	0.101111
Volume of S-front-inf (left hemisphere)	0.308002	0.415191	0.146657	0.240815	0.264584	0.27505	0.0980965
Volume of S-front-middle (left hemisphere)	-0.123455	-0.0552051	-0.300011	-0.0785995	-0.110315	-0.133517	0.0968356
Volume of S-front-sup (left hemisphere)	-0.185337	-0.0837783	-0.412415	-0.180602	-0.163902	-0.205207	0.122868
Volume of S-interm-prim-Jensen (left hemisphere)	0.197779	0.140254	0.0856699	0.1668	0.104413	0.138983	0.0454692
Volume of S-intrapariet+P-trans (left hemisphere)	0.17791	0.212844	-0.0359878	0.286403	0.243973	0.177028	0.125602
Volume of S-oc-middle+Lunatus (left hemisphere)	-0.362024	-0.315171	-0.532162	-0.373337	-0.498372	-0.416213	0.0937797
Volume of S-oc-sup+transversal (left hemisphere)	0.11509	0.0557064	-0.171408	0.060914	-0.117629	-0.0114655	0.125119
Volume of S-occipital-ant (left hemisphere)	0.258662	0.28842	0.0386293	0.208994	0.305631	0.220067	0.107848
Volume of S-oc-temp-lat (left hemisphere)	0.191609	0.255909	0.0398949	0.216272	0.328452	0.206428	0.106522
Volume of S-oc-temp-med+Lingual (left hemisphere)	-0.394158	-0.379182	-0.554823	-0.285936	-0.42689	-0.408198	0.0972567
Volume of S-orbital-lateral (left hemisphere)	-0.0597392	0.00695813	-0.218091	-0.189842	-0.154971	-0.123137	0.0941052
Volume of S-orbital-med-olfact (left hemisphere)	0.230238	0.291316	0.0223067	0.204598	0.279862	0.205664	0.108474
Volume of S-orbital-H-Shaped (left hemisphere)	-0.239515	-0.101077	-0.475695	-0.295838	-0.252346	-0.272894	0.134826
Volume of S-parieto-occipital (left hemisphere)	-0.52098	-0.444219	-0.555373	-0.505036	-0.598015	-0.524725	0.0574319
Volume of S-pericallosal (left hemisphere)	0.0983389	0.0503757	-0.0988108	-0.0118741	0.0744849	0.0225029	0.0792605
Volume of S-postcentral (left hemisphere)	0.213994	0.164064	-0.0917018	0.371278	0.319038	0.195334	0.18026
Volume of S-precentral-inf-part (left hemisphere)	-0.16614	-0.224659	-0.277014	-0.185475	-0.223645	-0.215386	0.0426381
Volume of S-precentral-sup-part (left hemisphere)	-0.402333	-0.349529	-0.55787	-0.503315	-0.370959	-0.436801	0.0897518
Volume of S-suborbital (left hemisphere)	-0.238264	-0.242815	-0.181343	-0.200317	-0.20983	-0.214514	0.025927
Volume of S-subparietal (left hemisphere)	0.559257	0.605594	0.232073	0.586	0.581124	0.51281	0.1578
Volume of S-temporal-inf (left hemisphere)	0.312487	0.363213	0.205556	0.262838	0.432541	0.315327	0.0878137
Volume of S-temporal-sup (left hemisphere)	0.440125	0.397799	0.275997	0.381658	0.576277	0.414371	0.108822
Volume of S-temporal-transverse (left hemisphere)	-0.275538	-0.268678	-0.339399	-0.236248	-0.384182	-0.300809	0.0597482
Volume of G+S-frontomargin (right hemisphere)	-0.417755	-0.403675	-0.608019	-0.386438	-0.413022	-0.445782	0.0914801
Volume of G+S-occipital-inf (right hemisphere)	-0.39851	-0.492983	-0.502534	-0.456501	-0.539125	-0.47793	0.0532528
Volume of G+S-paracentral (right hemisphere)	-0.34694	-0.272724	-0.639266	-0.375883	-0.401887	-0.40734	0.138364
Volume of G+S-subcentral (right hemisphere)	0.0592412	0.0983677	-0.141729	0.24536	0.0754014	0.0673283	0.138288
Volume of G+S-transv-frontopol (right hemisphere)	-0.246062	-0.303826	-0.54813	-0.367344	-0.276876	-0.348448	0.120235
Volume of G+S-cingul-Ant (right hemisphere)	0.0304603	0.069735	-0.173069	0.102956	0.141068	0.0342301	0.122867
Volume of G+S-cingul-Mid-Ant (right hemisphere)	0.102146	0.243036	-0.0598353	0.148096	0.198913	0.126471	0.116838
Volume of G+S-cingul-Mid-Post (right hemisphere)	0.320803	0.413562	-0.0114057	0.267398	0.325831	0.263238	0.162231
Volume of G-cingul-Post-dorsal (right hemisphere)	0.328141	0.384066	-0.0396608	0.422449	0.35584	0.290167	0.187654
Volume of G-cingul-Post-ventral (right hemisphere)	-0.252339	-0.396669	-0.632129	-0.425391	-0.565262	-0.454358	0.149065
Volume of G-cuneus (right hemisphere)	-0.62194	-0.75738	-0.907572	-0.716969	-0.987471	-0.798267	0.147579
Volume of G-front-inf-Opercular (right hemisphere)	0.0860238	0.0804965	-0.0998695	0.0624008	0.0532848	0.0364673	0.0773588
Volume of G-front-inf-Orbital (right hemisphere)	-0.0315846	-0.0549293	-0.216622	-0.196281	-0.173911	-0.134666	0.0852013
Volume of G-front-inf-Triangul (right hemisphere)	0.0626805	0.114235	-0.0991854	-0.000589612	-0.0670849	0.00201109	0.0884544
Volume of G-front-middle (right hemisphere)	-0.00893598	0.0814649	-0.330092	0.0239453	0.0508716	-0.0365493	0.167451
Volume of G-front-sup (right hemisphere)	-0.21872	-0.179648	-0.55178	-0.243186	-0.222434	-0.283153	0.151912
Volume of G-Ins-lg+S-cent-ins (right hemisphere)	0.016891	0.0309901	0.00600735	0.179773	0.143933	0.075519	0.080314
Volume of G-insular-short (right hemisphere)	0.290456	0.306992	0.0835936	0.289057	0.359486	0.265917	0.105856
Volume of G-occipital-middle (right hemisphere)	-0.164775	-0.148767	-0.401783	-0.073402	-0.20958	-0.199661	0.123187
Volume of G-occipital-sup (right hemisphere)	-0.715608	-0.633675	-0.818772	-0.611958	-0.854675	-0.726938	0.108163
Volume of G-oc-temp-lat-fusifor (right hemisphere)	-0.186437	-0.00217322	-0.39777	-0.165565	-0.133698	-0.177129	0.142652
Volume of G-oc-temp-med-Lingual (right hemisphere)	-0.107222	-0.242495	-0.56159	-0.238541	-0.458801	-0.32173	0.184074
Volume of G-oc-temp-med-Parahip (right hemisphere)	-0.271998	-0.29304	-0.49778	-0.220652	-0.319231	-0.32054	0.105482
Volume of G-orbital (right hemisphere)	-0.389129	-0.382374	-0.699642	-0.441808	-0.433	-0.469191	0.131448
Volume of G-pariet-inf-Angular (right hemisphere)	0.0898964	-0.00299075	-0.0724551	0.0555098	0.186693	0.0513307	0.097598
Volume of G-pariet-inf-Supramar (right hemisphere)	0.467798	0.546082	0.0682855	0.651473	0.422734	0.431275	0.220701
Volume of G-parietal-sup (right hemisphere)	-0.312544	-0.146237	-0.510118	-0.108139	-0.146086	-0.244625	0.168165
Volume of G-postcentral (right hemisphere)	-0.0792961	-0.0404485	-0.415518	-0.0229839	-0.156511	-0.142951	0.160801
Volume of G-precentral (right hemisphere)	-0.464813	-0.39953	-0.769599	-0.417384	-0.540377	-0.518341	0.150657
Volume of G-precuneus (right hemisphere)	-0.0488432	0.087065	-0.363085	0.0366677	-0.0104746	-0.0597341	0.177067
Volume of G-rectus (right hemisphere)	-0.126133	-0.117286	-0.229162	-0.0907253	-0.0522441	-0.12311	0.0658804
Volume of G-subcallosal (right hemisphere)	0.912192	1	0.607148	0.993066	0.904748	0.883431	0.160641
Volume of G-temp-sup-G-T-transv (right hemisphere)	-0.14561	-0.168523	-0.258803	-0.106246	-0.320857	-0.200008	0.0877541
Volume of G-temp-sup-Lateral (right hemisphere)	-0.0884391	-0.110684	-0.2095	-0.012053	-0.133693	-0.110874	0.0716185
Volume of G-temp-sup-Plan-polar (right hemisphere)	-0.0974513	0.0172169	-0.256394	0.112032	0.0250566	-0.039908	0.14208
Volume of G-temp-sup-Plan-tempo (right hemisphere)	0.250643	0.251242	0.0838834	0.34457	0.0660679	0.199281	0.119905
Volume of G-temporal-inf (right hemisphere)	-0.0880545	0.0534869	-0.320954	-0.0973858	0.0551071	-0.07956	0.153702
Volume of G-temporal-middle (right hemisphere)	0.300343	0.266805	0.151028	0.347346	0.433044	0.299713	0.103967
Volume of Lat-Fis-ant-Horizont (right hemisphere)	-0.227287	-0.21199	-0.281495	-0.27204	-0.228525	-0.244267	0.030558
Volume of Lat-Fis-ant-Vertical (right hemisphere)	0.0373832	0.087978	-0.023754	0.048674	-0.0439327	0.0212697	0.0541736
Volume of Lat-Fis-post (right hemisphere)	-0.342451	-0.33389	-0.452027	-0.301904	-0.450155	-0.376085	0.0701213
Volume of Pole-occipital (right hemisphere)	-0.659992	-0.77466	-1	-0.718555	-0.96687	-0.824015	0.151525
Volume of Pole-temporal (right hemisphere)	-0.646046	-0.535877	-0.712805	-0.600535	-0.49965	-0.598983	0.0851795
Volume of S-calcarine (right hemisphere)	-0.207777	-0.337145	-0.585	-0.424133	-0.58359	-0.427529	0.162499
Volume of S-central (right hemisphere)	-0.422753	-0.44899	-0.704615	-0.478651	-0.604742	-0.53195	0.119121
Volume of S-cingul-Marginalis (right hemisphere)	0.124203	0.27329	-0.215137	0.0855711	0.104375	0.0744604	0.17811
Volume of S-circular-insula-ant (right hemisphere)	-0.0552983	-0.0649569	-0.212437	-0.153235	-0.102965	-0.117778	0.0654422
Volume of S-circular-insula-inf (right hemisphere)	-0.442585	-0.424645	-0.450138	-0.378731	-0.339194	-0.407058	0.0469981
Volume of S-circular-insula-sup (right hemisphere)	0.144408	0.278155	-0.0336781	0.144188	0.157573	0.138129	0.111332
Volume of S-collat-transv-ant (right hemisphere)	-0.0771459	0.130785	-0.344908	0.00906461	0.000559769	-0.056329	0.177648
Volume of S-collat-transv-post (right hemisphere)	-0.223828	-0.251207	-0.384888	-0.245133	-0.392381	-0.299488	0.0820551
Volume of S-front-inf (right hemisphere)	0.151445	0.149619	-0.0148134	0.105778	0.0943112	0.0972679	0.0676742
Volume of S-front-middle (right hemisphere)	0.05374	0.131047	-0.180193	0.012657	0.0631916	0.0160885	0.117675
Volume of S-front-sup (right hemisphere)	-0.101399	0.0445517	-0.212207	-0.0767981	0.0199923	-0.0651719	0.102907
Volume of S-interm-prim-Jensen (right hemisphere)	0.356499	0.321452	0.199536	0.428347	0.403286	0.341824	0.0896382
Volume of S-intrapariet+P-trans (right hemisphere)	0.0572622	0.0988982	-0.175955	0.175381	0.142919	0.0597009	0.139089
Volume of S-oc-middle+Lunatus (right hemisphere)	-0.270443	-0.351842	-0.5363	-0.220092	-0.46816	-0.369368	0.13229
Volume of S-oc-sup+transversal (right hemisphere)	-0.0702087	0.0447429	-0.26199	-0.00362697	-0.175681	-0.0933528	0.125373
Volume of S-occipital-ant (right hemisphere)	0.192495	0.173245	0.0490085	0.175351	0.205938	0.159208	0.0630344
Volume of S-oc-temp-lat (right hemisphere)	0.141226	0.3109	-0.184523	0.148485	0.173411	0.1179	0.182531
Volume of S-oc-temp-med+Lingual (right hemisphere)	-0.171688	-0.0992242	-0.450288	-0.131235	-0.23341	-0.217169	0.139618
Volume of S-orbital-lateral (right hemisphere)	-0.132208	-0.175984	-0.252587	-0.28192	-0.215458	-0.211631	0.0596056
Volume of S-orbital-med-olfact (right hemisphere)	0.223473	0.311887	0.0713696	0.287033	0.318884	0.242529	0.10281
Volume of S-orbital-H-Shaped (right hemisphere)	-0.231986	-0.116414	-0.54035	-0.266907	-0.277978	-0.286727	0.155561
Volume of S-parieto-occipital (right hemisphere)	-0.495428	-0.402687	-0.502534	-0.383861	-0.514891	-0.45988	0.0615613
Volume of S-pericallosal (right hemisphere)	0.174786	0.214321	-0.0274858	0.140437	0.17748	0.135908	0.0950084
Volume of S-postcentral (right hemisphere)	0.36532	0.44142	0.0124895	0.526674	0.447095	0.3586	0.201728
Volume of S-precentral-inf-part (right hemisphere)	-0.0314786	-0.107588	-0.187507	0.104529	0.00241538	-0.0439259	0.11069
Volume of S-precentral-sup-part (right hemisphere)	-0.337443	-0.257035	-0.501316	-0.390811	-0.354	-0.368121	0.0890734
Volume of S-suborbital (right hemisphere)	-0.232477	-0.290053	-0.302462	-0.196954	-0.136444	-0.231678	0.0683628
Volume of S-subparietal (right hemisphere)	0.270579	0.409066	0.0354876	0.331395	0.345432	0.278392	0.144432
Volume of S-temporal-inf (right hemisphere)	0.262148	0.37547	0.134431	0.33052	0.406264	0.301767	0.108108
Volume of S-temporal-sup (right hemisphere)	0.318938	0.238279	0.175022	0.262294	0.390368	0.27698	0.0817406
Volume of S-temporal-transverse (right hemisphere)	-0.0855787	-0.020079	-0.143463	-0.0988125	-0.224372	-0.114461	0.0756779
