# Supplementary material for: Cardiometabolic health and physical robustness map onto distinct patterns of brain structure and neurotransmitter systems
Source: PLoS Biol. 2025 Nov 21;23(11):e3003498. doi: 10.1371/journal.pbio.3003498 (PMC12671889; doi:10.1371/journal.pbio.3003498)
Supplement: S2 File — (ZIP) [file pbio.3003498.s002.zip › supplementary_data/S68_Data.xlsx]

## Sheet: rf_loadings
Category	Label	split1	split2	split3	split4	split5	avg	stdv	Label_short
Diet	Cooked vegetable intake	-0.292615	-0.176731	-0.264404	-0.240324	-0.300268	-0.254868	0.049734	Cooked vegetable intake
Medications	Number of treatments/medications taken	-0.212442	-0.273653	-0.192787	-0.200004	-0.279376	-0.231652	0.0416017	Number of treatments/medications taken
Blood pressure	Systolic blood pressure, automated reading	-0.196007	-0.136682	-0.181978	-0.210796	-0.281354	-0.201363	0.0526204	Systolic blood pressure, automated reading
Blood pressure	Diastolic blood pressure, automated reading	-0.20711	-0.121785	-0.182271	-0.203407	-0.231479	-0.18921	0.041542	Diastolic blood pressure, automated reading
Medication	Taking other prescription medications	-0.136454	-0.223946	-0.183726	-0.129168	-0.187939	-0.172247	0.0393312	Taking other prescription medications
Residential air pollution	Nitrogen dioxide air pollution; 2010	-0.0903793	-0.365842	0.00820369	-0.0675854	-0.220141	-0.147149	0.147345	Nitrogen dioxide air pollution; 2010
Diet	spread type - never rarely use spread	-0.152377	-0.135024	-0.100898	-0.110057	-0.209561	-0.141584	0.0430981	spread type - never rarely use spread
Residential air pollution	Nitrogen oxides air pollution; 2010	-0.0808997	-0.338457	0.000933697	-0.0803056	-0.208114	-0.141368	0.133167	Nitrogen oxides air pollution; 2010
Residential air pollution	Particulate matter air pollution (pm2.5); 2010	-0.0841629	-0.334336	0.00903035	-0.0622667	-0.202233	-0.134793	0.134976	Particulate matter air pollution (pm2.5); 2010
Medical conditions	Number of self-reported non-cancer illnesses	-0.074211	-0.218651	-0.0560068	-0.0695203	-0.211866	-0.126051	0.0817441	Number of self-reported non-cancer illnesses
Body composition by impedance	Impedance of whole body	-0.0611515	-0.416487	-0.0458944	0.0549786	-0.139815	-0.121674	0.178785	Impedance of whole body
Residential air pollution	Particulate matter air pollution (pm2.5) absorbance; 2010	-0.0471773	-0.303569	0.0185934	-0.0465383	-0.219736	-0.119685	0.135602	Particulate matter air pollution (pm2.5) absorbance; 2010
Diet	Major dietary changes in the last 5 years	-0.158999	-0.0486206	-0.097953	-0.165988	-0.116004	-0.117513	0.0479635	Major dietary changes in the last 5 years
Residential air pollution	Nitrogen dioxide air pollution; 2007	-0.0641468	-0.33957	0.0343689	-0.0170141	-0.174947	-0.112262	0.148733	Nitrogen dioxide air pollution; 2007
Alcohol	Alcohol usually taken with meals	-0.094165	-0.0701255	-0.137485	-0.129727	-0.0794046	-0.102181	0.0300655	Alcohol usually taken with meals
Smoking	Smoking status	-0.0979213	0.00238556	-0.0841381	-0.137033	-0.162935	-0.0959284	0.0632221	Smoking status
Diet	Salad / raw vegetable intake	-0.0120974	-0.0885519	-0.149108	-0.047164	-0.145875	-0.0885593	0.0602313	Salad / raw vegetable intake
Diet	Fresh fruit intake	-0.0878594	-0.0730836	-0.122837	-0.0455362	-0.109306	-0.0877243	0.0303843	Fresh fruit intake
Physical activity	Number of days/week of vigorous physical activity 10+ minutes	-0.0828114	-0.000827765	-0.0340936	-0.0942671	-0.196157	-0.0816314	0.0742737	Number of days/week of vigorous physical activity 10+ minutes
Residential air pollution	Particulate matter air pollution (pm10); 2007	-0.0359768	-0.301577	0.0586807	0.0262642	-0.116101	-0.073742	0.143759	Particulate matter air pollution (pm10); 2007
Alcohol	Alcohol intake versus 10 years previously	-0.0218809	-0.0771957	-0.0869183	-0.107294	-0.0713612	-0.0729299	0.0316354	Alcohol intake versus 10 years previously
Diet	Water intake	-0.0587632	-0.120685	-0.0171359	-0.0747298	-0.0769095	-0.0696447	0.0372805	Water intake
Physical activity	Number of days/week of moderate physical activity 10+ minutes	-0.0286253	-0.0229469	-0.0030601	-0.121457	-0.166463	-0.0685105	0.0713245	Number of days/week of moderate physical activity 10+ minutes
Diet	Oily fish intake	-0.0923299	-0.0316583	-0.0022728	-0.0300471	-0.140375	-0.0593366	0.0559821	Oily fish intake
Alcohol	Alcohol intake frequency.	-0.0351485	0.00778063	-0.0713058	-0.103038	-0.0595706	-0.0522564	0.0415097	Alcohol intake frequency.
Smoking	Past tobacco smoking	-0.0449648	0.0338949	-0.0168439	-0.0601798	-0.120793	-0.0417773	0.0568777	Past tobacco smoking
Residential air pollution	Particulate matter air pollution (pm10); 2010	0.0214488	-0.19244	0.0685876	0.0308818	-0.114701	-0.0372446	0.111099	Particulate matter air pollution (pm10); 2010
Diet	Variation in diet	-0.0415673	0.0458848	-0.0384461	-0.0464068	-0.102955	-0.036698	0.0532233	Variation in diet
Sleep	Sleeplessness / insomnia	0.0313243	-0.0716068	-0.0430539	-0.00949536	-0.0807054	-0.0347074	0.0462138	Sleeplessness / insomnia
Diet	Non-oily fish intake	-0.083559	0.0298511	-0.0106968	-0.0519691	0.0254553	-0.0181837	0.0492015	Non-oily fish intake
Diet	Tea intake	0.000877284	0.0298896	-0.0582799	-0.0175807	-0.0403676	-0.0170923	0.0345275	Tea intake
Diet	Lamb/mutton intake	-0.00825484	0.0673968	-0.0462005	-0.05986	-0.0238334	-0.0141504	0.0497369	Lamb/mutton intake
Operations	Number of operations, self-reported	0.0387242	0.0251294	0.00618341	-0.0549303	-0.0724146	-0.0114616	0.0494309	Number of operations, self-reported
Diet	Pork intake	-0.0152126	0.0848415	-0.0049902	-0.0905815	-0.0212638	-0.00944132	0.0625817	Pork intake
Diet	Salt added to food	-0.0105476	0.0010754	0.019462	-0.00813921	-0.0384394	-0.00731778	0.0210194	Salt added to food
Diet	Cheese intake	-0.0502811	0.0238432	-0.0455332	-0.0133649	0.052117	-0.0066438	0.0442834	Cheese intake
Confoundings	TIV	0	0	0	0	0	0	0	TIV
Confoundings	Site-11027.0	0	0	0	0	0	0	0	Site-11027.0
Confoundings	Site-11026.0	0	0	0	0	0	0	0	Site-11026.0
Confoundings	Site-11025.0	0	0	0	0	0	0	0	Site-11025.0
Confoundings	Age when attended assessment centre	0	0	0	0	0	0	0	Age when attended assessment centre
Physical activity	Time spent using computer	-0.00436451	-0.00773839	0.0535698	-0.0540355	0.0208056	0.0016474	0.0396478	Time spent using computer
Physical activity	Number of days/week walked 10+ minutes	0.106676	-0.028557	0.0646469	-0.0260086	-0.104958	0.00235986	0.0837247	Number of days/week walked 10+ minutes
Diet	Dried fruit intake	-0.0106083	-0.0148979	-0.00243938	0.0248719	0.0470695	0.00879916	0.0263982	Dried fruit intake
General health	Weight change compared with 1 year ago	0.0709191	-0.0104269	0.0404566	-0.0041113	0.000295157	0.0194265	0.0350179	Weight change compared with 1 year ago
Smoking	Ever smoked	0.0204533	0.0598393	0.0552337	0.0303218	-0.0631633	0.020537	0.0496236	Ever smoked
Residential air pollution	Particulate matter air pollution 2.5-10um; 2010	0.0722559	-0.0666469	0.0844772	0.0689596	-0.0533432	0.0211405	0.0744403	Particulate matter air pollution 2.5-10um; 2010
Diet	spread type - other type	0.0485912	-0.00785439	0.0495869	0.0139649	0.0189003	0.0246378	0.0244887	spread type - other type
Diet	Coffee intake	0.0276267	0.0486715	0.0696379	-0.0370482	0.044743	0.0307262	0.0407296	Coffee intake
Sleep	Nap during day	-0.000541797	0.0289613	0.0531971	0.0313957	0.0931998	0.0412424	0.0347714	Nap during day
Physical activity	Frequency of stair climbing in last 4 weeks	0.0794652	0.0377053	0.0441793	0.0533348	-0.00318549	0.0422998	0.0299858	Frequency of stair climbing in last 4 weeks
Physical activity	Time spent driving	0.0311477	0.0984547	0.0559196	0.0708272	-0.039403	0.0433892	0.0523127	Time spent driving
Blood pressure	Pulse rate, automated reading	0.0776886	-0.0406718	0.0560881	0.0899699	0.0417618	0.0449673	0.0513904	Pulse rate, automated reading
Body composition by impedance	Body fat percentage	0.0185069	0.000237924	0.00254424	0.109971	0.120412	0.0503343	0.0597366	Body fat percentage
Body size measures	waist_to_hip	0.104007	0.0266395	0.0470357	0.020067	0.0682861	0.053207	0.0340961	waist_to_hip
Diet	spread type - butter spreadable butter	0.0410712	0.0864597	0.0100707	0.050454	0.10359	0.058329	0.0371771	spread type - butter spreadable butter
Residential air pollution	Traffic intensity on the nearest major road	0.0880706	0.00513782	0.114545	0.11013	-0.00280016	0.0630167	0.0574116	Traffic intensity on the nearest major road
Physical activity	Usual walking pace	0.0330305	0.0558225	0.0768661	0.110419	0.0882957	0.0728867	0.0297558	Usual walking pace
Sleep	Getting up in morning	0.0944346	0.115402	0.107969	0.0072324	0.117825	0.0885727	0.0463744	Getting up in morning
Diet	Bread intake	0.0894318	0.0365022	0.126204	0.106982	0.0860302	0.08903	0.0334384	Bread intake
Diet	Poultry intake	0.0826832	0.149382	0.130586	0.0452632	0.0420689	0.0899966	0.0488	Poultry intake
Sleep	Sleep duration	0.0476855	0.154156	0.0857648	0.081081	0.131365	0.100011	0.0424679	Sleep duration
Physical activity	Time spent watching television (TV)	0.113992	0.0934352	0.190049	0.0798143	0.126922	0.120843	0.0427432	Time spent watching television (TV)
Body size measures	Body mass index (BMI)	0.0610514	0.263642	0.0399501	0.0622462	0.190412	0.12346	0.0984245	Body mass index (BMI)
Diet	Processed meat intake	0.155815	0.162677	0.137305	0.113541	0.131088	0.140085	0.0196921	Processed meat intake
Diet	Beef intake	0.163708	0.140233	0.1611	0.128997	0.132208	0.145249	0.0162125	Beef intake
General health	Overall health rating	0.104747	0.135582	0.206249	0.216256	0.1696	0.166487	0.0469962	Overall health rating
Diet	Cereal intake	0.181003	0.14522	0.155688	0.164981	0.237969	0.176972	0.036544	Cereal intake
Body composition by impedance	Whole body fat mass	0.189588	0.228787	0.169266	0.239293	0.271503	0.219687	0.0406211	Whole body fat mass
Body size measures	Waist circumference	0.221141	0.272175	0.18246	0.171576	0.268801	0.223231	0.0469229	Waist circumference
Hand grip strength	Hand grip strength (left)	0.270828	0.443837	0.205919	0.230804	0.237876	0.277853	0.0956379	Hand grip strength (left)
Hand grip strength	Hand grip strength (right)	0.27455	0.443445	0.209537	0.261183	0.2496	0.287663	0.090407	Hand grip strength (right)
Body size measures	Hip circumference	0.241656	0.388408	0.235124	0.241777	0.344619	0.290317	0.0713108	Hip circumference
Body composition by impedance	Basal metabolic rate	0.506003	0.643206	0.483659	0.427149	0.479771	0.507958	0.0809489	Basal metabolic rate
Body composition by impedance	Whole body water mass	0.5212	0.666061	0.499751	0.428277	0.48191	0.51944	0.0888928	Whole body water mass
Body composition by impedance	Whole body fat-free mass	0.521203	0.666122	0.499739	0.428325	0.482037	0.519485	0.088893	Whole body fat-free mass

## Sheet: brain_loadings
label	split1	split2	split3	split4	split5	avg	stdv
Volume of G+S-frontomargin (left hemisphere)	0.463556	0.360774	0.417973	0.43425	0.596811	0.454673	0.0878393
Volume of G+S-occipital-inf (left hemisphere)	0.143739	0.0843511	0.128115	0.179882	0.250133	0.157244	0.0622196
Volume of G+S-paracentral (left hemisphere)	0.471126	0.394556	0.384824	0.400591	0.579608	0.446141	0.0820568
Volume of G+S-subcentral (left hemisphere)	0.781448	0.606402	0.707212	0.727565	0.803145	0.725154	0.0769437
Volume of G+S-transv-frontopol (left hemisphere)	0.466394	0.476609	0.418329	0.430295	0.622623	0.48285	0.0818095
Volume of G+S-cingul-Ant (left hemisphere)	0.701526	0.665042	0.647013	0.684799	0.859615	0.711599	0.0852456
Volume of G+S-cingul-Mid-Ant (left hemisphere)	0.493428	0.490346	0.415223	0.38005	0.571895	0.470188	0.0748942
Volume of G+S-cingul-Mid-Post (left hemisphere)	0.699618	0.660259	0.607671	0.557963	0.719834	0.649069	0.0665249
Volume of G-cingul-Post-dorsal (left hemisphere)	0.867108	0.751841	0.823887	0.839643	0.796076	0.815711	0.044006
Volume of G-cingul-Post-ventral (left hemisphere)	0.185356	0.0125933	-0.000504072	0.0660215	0.129731	0.0786396	0.0787144
Volume of G-cuneus (left hemisphere)	0.0760645	-0.109856	-0.0910738	0.0236477	0.133369	0.00643036	0.105224
Volume of G-front-inf-Opercular (left hemisphere)	0.69534	0.776384	0.670329	0.749006	0.771295	0.732471	0.0473008
Volume of G-front-inf-Orbital (left hemisphere)	0.618814	0.564395	0.625581	0.606283	0.582453	0.599505	0.0256038
Volume of G-front-inf-Triangul (left hemisphere)	0.591766	0.710557	0.6244	0.676549	0.66433	0.65352	0.0462654
Volume of G-front-middle (left hemisphere)	0.485919	0.397947	0.40979	0.504121	0.73544	0.506643	0.135996
Volume of G-front-sup (left hemisphere)	0.708603	0.577409	0.634388	0.71864	0.889912	0.70579	0.117955
Volume of G-Ins-lg+S-cent-ins (left hemisphere)	0.627825	0.676554	0.678604	0.634675	0.719693	0.66747	0.037353
Volume of G-insular-short (left hemisphere)	0.795462	0.823668	0.851071	0.755688	0.828277	0.810833	0.036624
Volume of G-occipital-middle (left hemisphere)	0.481686	0.41871	0.339746	0.410166	0.4562	0.421302	0.0539589
Volume of G-occipital-sup (left hemisphere)	0.0975756	0.0506284	0.0792348	0.16278	0.253923	0.128828	0.0811678
Volume of G-oc-temp-lat-fusifor (left hemisphere)	0.507313	0.535098	0.480874	0.520957	0.55113	0.519075	0.0268582
Volume of G-oc-temp-med-Lingual (left hemisphere)	0.343779	0.112737	0.159594	0.201244	0.217563	0.206983	0.0865824
Volume of G-oc-temp-med-Parahip (left hemisphere)	0.249281	-0.0661313	0.0994985	0.198838	0.152131	0.126723	0.121244
Volume of G-orbital (left hemisphere)	0.961792	0.738033	0.899851	0.860332	0.978505	0.887703	0.0962188
Volume of G-pariet-inf-Angular (left hemisphere)	0.748888	0.709746	0.665858	0.651662	0.745433	0.704318	0.0446045
Volume of G-pariet-inf-Supramar (left hemisphere)	0.80133	0.646366	0.854638	0.859551	0.857849	0.803947	0.0913856
Volume of G-parietal-sup (left hemisphere)	0.583197	0.490321	0.63314	0.661584	0.751272	0.623903	0.0964746
Volume of G-postcentral (left hemisphere)	0.380956	0.219337	0.248607	0.286869	0.467483	0.32065	0.102216
Volume of G-precentral (left hemisphere)	0.444277	0.229579	0.313892	0.340932	0.582618	0.38226	0.135723
Volume of G-precuneus (left hemisphere)	0.797356	0.76784	0.805036	0.793314	0.85944	0.804597	0.0336854
Volume of G-rectus (left hemisphere)	0.821421	0.756056	0.772638	0.712048	0.799343	0.772301	0.0419476
Volume of G-subcallosal (left hemisphere)	0.688402	0.599603	0.668342	0.684307	0.493659	0.626863	0.0826041
Volume of G-temp-sup-G-T-transv (left hemisphere)	0.30126	0.275968	0.302964	0.386422	0.519294	0.357182	0.0997468
Volume of G-temp-sup-Lateral (left hemisphere)	0.362399	0.413068	0.387851	0.394932	0.657698	0.44319	0.121284
Volume of G-temp-sup-Plan-polar (left hemisphere)	0.589827	0.465017	0.62267	0.604771	0.579998	0.572456	0.0621841
Volume of G-temp-sup-Plan-tempo (left hemisphere)	0.383947	0.364377	0.382686	0.447086	0.536151	0.42285	0.0706578
Volume of G-temporal-inf (left hemisphere)	0.624713	0.542271	0.567741	0.587062	0.637372	0.591832	0.0394158
Volume of G-temporal-middle (left hemisphere)	0.680499	0.7865	0.643621	0.616052	0.741054	0.693545	0.0699382
Volume of Lat-Fis-ant-Horizont (left hemisphere)	0.554124	0.560539	0.54989	0.578864	0.546904	0.558064	0.012705
Volume of Lat-Fis-ant-Vertical (left hemisphere)	0.464955	0.538672	0.512039	0.606152	0.532547	0.530873	0.0510645
Volume of Lat-Fis-post (left hemisphere)	0.486461	0.430898	0.502416	0.582998	0.641235	0.528802	0.0831451
Volume of Pole-occipital (left hemisphere)	0.080151	0.0300871	0.0136127	0.103787	0.216968	0.0889212	0.0803536
Volume of Pole-temporal (left hemisphere)	0.466993	0.348494	0.518185	0.417893	0.575237	0.46536	0.0877166
Volume of S-calcarine (left hemisphere)	0.277351	0.0354876	0.0652687	0.158501	0.214651	0.150252	0.100949
Volume of S-central (left hemisphere)	0.333664	0.128039	0.196482	0.167842	0.386594	0.242524	0.111654
Volume of S-cingul-Marginalis (left hemisphere)	0.653981	0.645098	0.601215	0.589411	0.71395	0.640731	0.0493735
Volume of S-circular-insula-ant (left hemisphere)	0.677684	0.546882	0.691806	0.673777	0.645032	0.647036	0.0585096
Volume of S-circular-insula-inf (left hemisphere)	0.261085	0.312349	0.31029	0.286025	0.54702	0.343354	0.115747
Volume of S-circular-insula-sup (left hemisphere)	1	1	1	1	0.966127	0.993225	0.0151484
Volume of S-collat-transv-ant (left hemisphere)	0.48856	0.233236	0.356107	0.534366	0.425152	0.407484	0.118307
Volume of S-collat-transv-post (left hemisphere)	0.139378	0.110655	0.150304	0.200939	0.216344	0.163524	0.0439964
Volume of S-front-inf (left hemisphere)	0.496997	0.587096	0.488122	0.585083	0.59042	0.549544	0.0521485
Volume of S-front-middle (left hemisphere)	0.195741	0.123046	0.133003	0.167371	0.343562	0.192545	0.0891985
Volume of S-front-sup (left hemisphere)	0.324282	0.193672	0.214712	0.246987	0.424114	0.280753	0.0942494
Volume of S-interm-prim-Jensen (left hemisphere)	0.192893	0.172797	0.207563	0.185386	0.24281	0.20029	0.0268957
Volume of S-intrapariet+P-trans (left hemisphere)	0.626267	0.538896	0.689402	0.676983	0.682452	0.6428	0.0632095
Volume of S-oc-middle+Lunatus (left hemisphere)	0.0779228	-0.0132221	-0.000418228	0.150074	0.103216	0.0635145	0.0693762
Volume of S-oc-sup+transversal (left hemisphere)	0.391795	0.300336	0.305027	0.343496	0.311751	0.330481	0.0381975
Volume of S-occipital-ant (left hemisphere)	0.451192	0.453638	0.302987	0.349712	0.328786	0.377263	0.0705774
Volume of S-oc-temp-lat (left hemisphere)	0.430599	0.42846	0.373754	0.461567	0.422731	0.423422	0.0316203
Volume of S-oc-temp-med+Lingual (left hemisphere)	0.325244	0.246461	0.346386	0.383337	0.416636	0.343613	0.0646028
Volume of S-orbital-lateral (left hemisphere)	0.338117	0.381242	0.308576	0.275045	0.391487	0.338893	0.0488771
Volume of S-orbital-med-olfact (left hemisphere)	0.779475	0.824136	0.745069	0.692833	0.731751	0.754652	0.0497043
Volume of S-orbital-H-Shaped (left hemisphere)	0.699968	0.511572	0.649596	0.646647	0.730442	0.647645	0.0838357
Volume of S-parieto-occipital (left hemisphere)	0.177537	0.0776379	0.142241	0.238018	0.372184	0.201524	0.111685
Volume of S-pericallosal (left hemisphere)	0.462303	0.337211	0.314474	0.313801	0.442895	0.374137	0.0725684
Volume of S-postcentral (left hemisphere)	0.602631	0.387353	0.592839	0.623499	0.642938	0.569852	0.103837
Volume of S-precentral-inf-part (left hemisphere)	0.33487	0.281237	0.277448	0.34418	0.430058	0.333559	0.061872
Volume of S-precentral-sup-part (left hemisphere)	0.137232	-0.00645902	0.0799082	0.0943616	0.247014	0.110411	0.0925018
Volume of S-suborbital (left hemisphere)	0.199988	0.266776	0.202102	0.167177	0.322045	0.231617	0.0621235
Volume of S-subparietal (left hemisphere)	0.751896	0.729883	0.770368	0.778699	0.705599	0.747289	0.0299225
Volume of S-temporal-inf (left hemisphere)	0.491498	0.540775	0.451676	0.444422	0.499987	0.485672	0.0391551
Volume of S-temporal-sup (left hemisphere)	0.716224	0.756115	0.680232	0.635548	0.736315	0.704887	0.0478443
Volume of S-temporal-transverse (left hemisphere)	0.190835	0.179936	0.176489	0.262014	0.379742	0.237803	0.0866702
Volume of G+S-frontomargin (right hemisphere)	0.53307	0.407393	0.399712	0.524516	0.665236	0.505985	0.108917
Volume of G+S-occipital-inf (right hemisphere)	0.198016	0.069366	0.12346	0.205737	0.302353	0.179786	0.0885912
Volume of G+S-paracentral (right hemisphere)	0.481477	0.400235	0.311933	0.43922	0.618175	0.450208	0.112837
Volume of G+S-subcentral (right hemisphere)	0.690813	0.486403	0.587704	0.731218	0.805195	0.660267	0.124966
Volume of G+S-transv-frontopol (right hemisphere)	0.503563	0.494389	0.402815	0.489915	0.70957	0.52005	0.113468
Volume of G+S-cingul-Ant (right hemisphere)	0.733278	0.653448	0.669207	0.748249	0.926232	0.746083	0.108528
Volume of G+S-cingul-Mid-Ant (right hemisphere)	0.450752	0.432509	0.396023	0.448533	0.61846	0.469255	0.0862366
Volume of G+S-cingul-Mid-Post (right hemisphere)	0.741666	0.65217	0.613506	0.675395	0.80745	0.698037	0.0768711
Volume of G-cingul-Post-dorsal (right hemisphere)	0.825763	0.571527	0.702832	0.817089	0.748338	0.73311	0.103555
Volume of G-cingul-Post-ventral (right hemisphere)	0.196494	-0.0863966	-0.0406527	0.0900035	0.135635	0.0590166	0.119174
Volume of G-cuneus (right hemisphere)	0.0460356	-0.21593	-0.141914	0.0656857	0.102277	-0.0287691	0.140998
Volume of G-front-inf-Opercular (right hemisphere)	0.687697	0.685893	0.631981	0.701612	0.786241	0.698685	0.0556967
Volume of G-front-inf-Orbital (right hemisphere)	0.502868	0.450752	0.474346	0.491657	0.505848	0.485094	0.0228287
Volume of G-front-inf-Triangul (right hemisphere)	0.575696	0.612087	0.59284	0.671919	0.609248	0.612358	0.0363397
Volume of G-front-middle (right hemisphere)	0.581876	0.442249	0.479645	0.594498	0.788197	0.577293	0.134694
Volume of G-front-sup (right hemisphere)	0.732882	0.563242	0.55317	0.743695	0.921872	0.702972	0.152016
Volume of G-Ins-lg+S-cent-ins (right hemisphere)	0.583468	0.617769	0.616272	0.645979	0.689263	0.63055	0.0395894
Volume of G-insular-short (right hemisphere)	0.812693	0.787199	0.822057	0.802647	0.798917	0.804703	0.0133146
Volume of G-occipital-middle (right hemisphere)	0.340634	0.192001	0.253971	0.446856	0.426186	0.33193	0.109345
Volume of G-occipital-sup (right hemisphere)	0.042797	0.0435364	0.0128578	0.225644	0.304603	0.125888	0.130721
Volume of G-oc-temp-lat-fusifor (right hemisphere)	0.461598	0.501685	0.418999	0.564441	0.580019	0.505348	0.0679178
Volume of G-oc-temp-med-Lingual (right hemisphere)	0.347166	0.0213436	0.121382	0.260717	0.249477	0.200017	0.128346
Volume of G-oc-temp-med-Parahip (right hemisphere)	0.272039	-0.0458984	0.0721929	0.254833	0.197107	0.150055	0.13466
Volume of G-orbital (right hemisphere)	0.898625	0.622492	0.786643	0.888177	1	0.839187	0.142751
Volume of G-pariet-inf-Angular (right hemisphere)	0.580511	0.591468	0.485133	0.48077	0.675519	0.56268	0.0815509
Volume of G-pariet-inf-Supramar (right hemisphere)	0.990146	0.710156	0.942144	0.982149	0.968021	0.918523	0.117901
Volume of G-parietal-sup (right hemisphere)	0.544701	0.457511	0.518044	0.604476	0.73107	0.57116	0.103825
Volume of G-postcentral (right hemisphere)	0.450694	0.189016	0.272752	0.45233	0.553863	0.383731	0.148631
Volume of G-precentral (right hemisphere)	0.453284	0.16851	0.235683	0.431312	0.618679	0.381494	0.180634
Volume of G-precuneus (right hemisphere)	0.744182	0.626259	0.690805	0.766767	0.831339	0.73187	0.0776262
Volume of G-rectus (right hemisphere)	0.807239	0.788263	0.77774	0.802393	0.895181	0.814163	0.0467651
Volume of G-subcallosal (right hemisphere)	0.735051	0.721429	0.710882	0.748436	0.647961	0.712752	0.038882
Volume of G-temp-sup-G-T-transv (right hemisphere)	0.399813	0.309421	0.346737	0.468743	0.598632	0.424669	0.114214
Volume of G-temp-sup-Lateral (right hemisphere)	0.592111	0.541736	0.556054	0.616777	0.830626	0.627461	0.117354
Volume of G-temp-sup-Plan-polar (right hemisphere)	0.5418	0.400889	0.526302	0.654034	0.669599	0.558525	0.109118
Volume of G-temp-sup-Plan-tempo (right hemisphere)	0.668533	0.584622	0.651596	0.644515	0.721083	0.65407	0.0490417
Volume of G-temporal-inf (right hemisphere)	0.497121	0.374642	0.403543	0.550767	0.60806	0.486827	0.0979968
Volume of G-temporal-middle (right hemisphere)	0.769533	0.732989	0.68087	0.720578	0.848295	0.750453	0.0631989
Volume of Lat-Fis-ant-Horizont (right hemisphere)	0.267878	0.279868	0.242845	0.225731	0.306286	0.264522	0.0314867
Volume of Lat-Fis-ant-Vertical (right hemisphere)	0.38992	0.419444	0.365204	0.42627	0.384066	0.396981	0.0254407
Volume of Lat-Fis-post (right hemisphere)	0.640896	0.517597	0.594228	0.638628	0.765305	0.631331	0.090008
Volume of Pole-occipital (right hemisphere)	0.105032	-0.178861	-0.0913716	0.116999	0.177331	0.0258259	0.152621
Volume of Pole-temporal (right hemisphere)	0.400444	0.305367	0.411872	0.459811	0.600017	0.435502	0.107679
Volume of S-calcarine (right hemisphere)	0.283312	0.0170197	0.0643259	0.191035	0.226477	0.156434	0.111939
Volume of S-central (right hemisphere)	0.323668	0.100761	0.141583	0.256458	0.433709	0.251236	0.135311
Volume of S-cingul-Marginalis (right hemisphere)	0.72672	0.726799	0.633626	0.62923	0.765639	0.696403	0.0614205
Volume of S-circular-insula-ant (right hemisphere)	0.604245	0.473061	0.609836	0.58104	0.564554	0.566547	0.0553372
Volume of S-circular-insula-inf (right hemisphere)	0.410853	0.412055	0.412251	0.474717	0.65919	0.473813	0.10716
Volume of S-circular-insula-sup (right hemisphere)	0.831208	0.86022	0.85051	0.848831	0.824138	0.842982	0.0148472
Volume of S-collat-transv-ant (right hemisphere)	0.439104	0.187271	0.291209	0.521474	0.432105	0.374233	0.133309
Volume of S-collat-transv-post (right hemisphere)	0.216053	0.0464224	0.195214	0.203801	0.214657	0.17523	0.0725054
Volume of S-front-inf (right hemisphere)	0.485331	0.484391	0.475176	0.539675	0.613319	0.519578	0.0582534
Volume of S-front-middle (right hemisphere)	0.166591	0.201088	0.147106	0.201614	0.385284	0.220337	0.0951051
Volume of S-front-sup (right hemisphere)	0.2456	0.191662	0.145527	0.26094	0.36505	0.241756	0.0826944
Volume of S-interm-prim-Jensen (right hemisphere)	0.511872	0.40314	0.487609	0.421225	0.491395	0.463048	0.0477721
Volume of S-intrapariet+P-trans (right hemisphere)	0.589101	0.571237	0.592901	0.589674	0.659683	0.600519	0.0341463
Volume of S-oc-middle+Lunatus (right hemisphere)	0.0981324	-0.155177	0.0214554	0.171679	0.099293	0.0470767	0.124922
Volume of S-oc-sup+transversal (right hemisphere)	0.22883	0.304695	0.214634	0.34443	0.2942	0.277358	0.0543573
Volume of S-occipital-ant (right hemisphere)	0.329978	0.290897	0.288641	0.353823	0.319835	0.316635	0.027465
Volume of S-oc-temp-lat (right hemisphere)	0.481248	0.478988	0.464231	0.559042	0.512906	0.499283	0.0378237
Volume of S-oc-temp-med+Lingual (right hemisphere)	0.429465	0.362599	0.437534	0.494468	0.483061	0.441425	0.0522467
Volume of S-orbital-lateral (right hemisphere)	0.28405	0.226345	0.302535	0.319587	0.323066	0.291117	0.0393923
Volume of S-orbital-med-olfact (right hemisphere)	0.707409	0.771387	0.689401	0.664861	0.714227	0.709457	0.0395388
Volume of S-orbital-H-Shaped (right hemisphere)	0.666437	0.402182	0.588615	0.649664	0.702684	0.601916	0.119025
Volume of S-parieto-occipital (right hemisphere)	0.319485	0.240704	0.295336	0.453902	0.54525	0.370935	0.125092
Volume of S-pericallosal (right hemisphere)	0.317364	0.203447	0.281195	0.327424	0.378203	0.301527	0.0648724
Volume of S-postcentral (right hemisphere)	0.729049	0.454856	0.658021	0.728332	0.711589	0.656369	0.116319
Volume of S-precentral-inf-part (right hemisphere)	0.33991	0.192341	0.232221	0.401408	0.472483	0.327673	0.116171
Volume of S-precentral-sup-part (right hemisphere)	0.240125	0.0630084	0.135106	0.223685	0.261696	0.184724	0.0833493
Volume of S-suborbital (right hemisphere)	0.245896	0.161612	0.239544	0.206034	0.30927	0.232471	0.054425
Volume of S-subparietal (right hemisphere)	0.569203	0.508832	0.580939	0.583455	0.56823	0.562132	0.0305632
Volume of S-temporal-inf (right hemisphere)	0.423633	0.385105	0.385279	0.444004	0.445792	0.416763	0.0301056
Volume of S-temporal-sup (right hemisphere)	0.668962	0.671793	0.61401	0.57874	0.697529	0.646207	0.0484636
Volume of S-temporal-transverse (right hemisphere)	0.335568	0.380293	0.290594	0.331801	0.434129	0.354477	0.0546897
