# Supplementary material for: Cardiometabolic health and physical robustness map onto distinct patterns of brain structure and neurotransmitter systems
Source: PLoS Biol. 2025 Nov 21;23(11):e3003498. doi: 10.1371/journal.pbio.3003498 (PMC12671889; doi:10.1371/journal.pbio.3003498)
Supplement: S2 File — (ZIP) [file pbio.3003498.s002.zip › supplementary_data/S12_Data.xlsx]

## Sheet: correl
0.274779	0.274808	0.274884	0.27508	0.275579	0.276786	0.279425	0.284165	0.290237	0.294389
0.274819	0.274849	0.274925	0.275121	0.275619	0.276826	0.279463	0.284202	0.290272	0.294422
0.274942	0.274971	0.275047	0.275243	0.275741	0.276945	0.279579	0.284312	0.290375	0.294522
0.275304	0.275333	0.275408	0.275604	0.276099	0.277298	0.279921	0.284636	0.290679	0.294815
0.276317	0.276346	0.27642	0.276613	0.277102	0.278286	0.280877	0.28554	0.291527	0.295629
0.278753	0.278781	0.278852	0.279038	0.279508	0.28065	0.283155	0.287682	0.293521	0.297544
0.282614	0.282639	0.282704	0.282873	0.283302	0.284347	0.286657	0.290886	0.296424	0.300305
0.283362	0.283383	0.283439	0.283583	0.28395	0.284851	0.28688	0.290706	0.295899	0.29971
0.272159	0.272179	0.27223	0.272362	0.2727	0.273541	0.275478	0.279274	0.284714	0.289114
0.244652	0.244678	0.244745	0.244918	0.245364	0.246474	0.249051	0.254174	0.261747	0.268549

## Sheet: simwx
0.899399	0.899438	0.899539	0.8998	0.900456	0.902009	0.905242	0.910568	0.916856	0.921686
0.899471	0.899509	0.899611	0.899871	0.900526	0.902078	0.905307	0.910629	0.916912	0.921739
0.899686	0.899725	0.899826	0.900085	0.900739	0.902286	0.905506	0.910813	0.91708	0.921898
0.900328	0.900367	0.900467	0.900724	0.901372	0.902905	0.906097	0.91136	0.917581	0.922371
0.902175	0.902213	0.90231	0.902561	0.903191	0.904685	0.907797	0.912934	0.919022	0.923732
0.907022	0.907057	0.907147	0.90738	0.907966	0.909356	0.912256	0.917062	0.922799	0.927299
0.917572	0.917601	0.917676	0.91787	0.918359	0.91952	0.921957	0.926042	0.931012	0.935033
0.934822	0.934841	0.934893	0.935025	0.93536	0.936162	0.937871	0.940816	0.944546	0.947718
0.953607	0.953618	0.953648	0.953725	0.953919	0.954392	0.955428	0.957309	0.959846	0.96213
0.963947	0.963957	0.963983	0.964051	0.964226	0.964653	0.965612	0.967409	0.969888	0.972119

## Sheet: simwy
0.81562	0.815862	0.816494	0.818122	0.822217	0.831923	0.852103	0.885273	0.925372	0.960545
0.815678	0.815921	0.816553	0.81818	0.822274	0.831977	0.85215	0.885307	0.925393	0.960556
0.815857	0.816099	0.81673	0.818356	0.822445	0.832138	0.85229	0.885412	0.925457	0.960587
0.81639	0.816631	0.81726	0.818881	0.822958	0.83262	0.852707	0.885724	0.925648	0.96068
0.81794	0.81818	0.818803	0.820409	0.824448	0.83402	0.853916	0.886621	0.926192	0.960941
0.822133	0.822366	0.822973	0.824537	0.828468	0.837783	0.857138	0.888974	0.927587	0.96159
0.831764	0.831981	0.832544	0.833997	0.837648	0.846298	0.864288	0.894005	0.930401	0.962802
0.84761	0.847793	0.848268	0.849495	0.852584	0.859921	0.875303	0.901206	0.933962	0.964045
0.859696	0.859839	0.860211	0.861172	0.863604	0.869448	0.882035	0.90432	0.934352	0.963349
0.84083	0.840974	0.841348	0.842316	0.844785	0.850823	0.864279	0.889257	0.924031	0.957603

## Sheet: dist3
0.755025	0.754932	0.754692	0.754074	0.75253	0.748926	0.741675	0.730465	0.718502	0.711039
0.754962	0.754869	0.754629	0.754012	0.752469	0.748867	0.74162	0.730416	0.718459	0.711
0.754772	0.75468	0.75444	0.753824	0.752283	0.748688	0.741454	0.73027	0.718331	0.710882
0.754209	0.754118	0.753879	0.753266	0.751734	0.748158	0.740963	0.729836	0.717953	0.710534
0.752617	0.752527	0.752292	0.751689	0.750182	0.746663	0.739581	0.72862	0.716896	0.709564
0.748651	0.748565	0.748341	0.747765	0.746325	0.742964	0.73619	0.725674	0.714364	0.707252
0.741445	0.741368	0.741169	0.740658	0.739378	0.736383	0.73032	0.720796	0.710368	0.703688
0.735555	0.735494	0.735337	0.734933	0.73392	0.73153	0.726602	0.718583	0.709362	0.703159
0.742691	0.742644	0.742522	0.742207	0.741412	0.739504	0.735415	0.728301	0.719413	0.712837
0.772777	0.772722	0.772579	0.772208	0.771263	0.768963	0.763889	0.754707	0.742762	0.733209

## Sheet: X
0	0.670603	0.891498	0.96426	0.988227	0.996122	0.998723	0.999579	0.999861	0.999954

## Sheet: Y
0	0.618019	0.854091	0.944265	0.97871	0.991868	0.996894	0.998813	0.999547	0.999827

## Sheet: X_selected_param
0.998723

## Sheet: Y_selected_param
0.999827
