# Supplementary material for: Cardiometabolic health and physical robustness map onto distinct patterns of brain structure and neurotransmitter systems
Source: PLoS Biol. 2025 Nov 21;23(11):e3003498. doi: 10.1371/journal.pbio.3003498 (PMC12671889; doi:10.1371/journal.pbio.3003498)
Supplement: S2 File — (ZIP) [file pbio.3003498.s002.zip › supplementary_data/S49_Data.xlsx]

## Sheet: correl
0.220341	0.220346	0.220358	0.220387	0.220454	0.220566	0.220519	0.219041	0.211087	0.171012
0.220416	0.220421	0.220433	0.220462	0.220529	0.22064	0.220593	0.219114	0.21117	0.171124
0.220642	0.220646	0.220658	0.220687	0.220753	0.220864	0.220814	0.219333	0.21142	0.171464
0.221312	0.221317	0.221328	0.221357	0.221422	0.221528	0.221472	0.219987	0.212162	0.172504
0.223229	0.223233	0.223244	0.223271	0.223332	0.223429	0.223354	0.221858	0.214274	0.175704
0.228134	0.228138	0.228147	0.22817	0.228219	0.228291	0.22817	0.226651	0.219623	0.185396
0.237646	0.237648	0.237654	0.237668	0.237697	0.237722	0.237523	0.235996	0.229904	0.207946
0.247493	0.247494	0.247497	0.247503	0.247512	0.247498	0.247261	0.245892	0.241029	0.228722
0.246675	0.246677	0.246681	0.24669	0.246708	0.246729	0.246628	0.245768	0.242445	0.234504
0.23508	0.235083	0.235092	0.235113	0.235163	0.23527	0.235403	0.235162	0.233222	0.227785

## Sheet: simwx
0.814787	0.814784	0.814775	0.814751	0.814679	0.814433	0.813458	0.808899	0.776856	0.503301
0.814897	0.814893	0.814885	0.81486	0.814788	0.814542	0.813569	0.80902	0.777107	0.502654
0.815226	0.815223	0.815214	0.81519	0.815118	0.814872	0.813903	0.809386	0.777859	0.502605
0.816209	0.816206	0.816197	0.816173	0.8161	0.815856	0.814898	0.810474	0.780074	0.503411
0.819041	0.819037	0.819028	0.819004	0.818931	0.818689	0.817762	0.813595	0.786217	0.516028
0.826458	0.826455	0.826445	0.82642	0.826345	0.82611	0.825258	0.821688	0.800848	0.570981
0.842078	0.842074	0.842063	0.842036	0.841959	0.841732	0.841002	0.838389	0.82651	0.721873
0.864793	0.864788	0.864777	0.864748	0.864671	0.864458	0.863854	0.8621	0.856505	0.832056
0.887376	0.887372	0.887363	0.887339	0.887276	0.887107	0.886649	0.885445	0.882421	0.874209
0.907517	0.907515	0.90751	0.907498	0.907464	0.907369	0.907096	0.906318	0.904316	0.899517

## Sheet: simwy
0.94317	0.943177	0.943195	0.943239	0.94334	0.943528	0.943686	0.943292	0.938342	0.703486
0.9432	0.943207	0.943225	0.943269	0.94337	0.943557	0.943716	0.943325	0.938411	0.704871
0.943291	0.943298	0.943316	0.943359	0.94346	0.943647	0.943806	0.943424	0.938618	0.709043
0.943561	0.943568	0.943585	0.943629	0.943728	0.943913	0.944074	0.943718	0.939225	0.721409
0.94433	0.944336	0.944353	0.944395	0.944492	0.944673	0.944838	0.944554	0.940886	0.756182
0.946281	0.946287	0.946303	0.946342	0.946432	0.946603	0.946783	0.946671	0.944717	0.836937
0.95009	0.950095	0.950109	0.950143	0.950224	0.950386	0.950606	0.9508	0.951028	0.928841
0.954655	0.95466	0.954674	0.954708	0.95479	0.954971	0.955299	0.955884	0.957551	0.958867
0.956664	0.956671	0.956689	0.956734	0.956848	0.957115	0.957669	0.95875	0.961205	0.965765
0.954837	0.954847	0.954873	0.954939	0.955107	0.955507	0.956373	0.95804	0.961218	0.96659

## Sheet: dist3
0.803368	0.803364	0.803353	0.803327	0.803272	0.803207	0.803467	0.805998	0.822179	1.01087
0.803269	0.803264	0.803254	0.803228	0.803172	0.803108	0.803368	0.805896	0.822026	1.01069
0.802967	0.802963	0.802953	0.802927	0.802872	0.802808	0.80307	0.80559	0.821567	1.00922
0.802072	0.802068	0.802057	0.802032	0.801979	0.801918	0.802182	0.804679	0.820213	1.00447
0.799511	0.799507	0.799498	0.799474	0.799425	0.799374	0.799645	0.802076	0.816433	0.986478
0.792956	0.792953	0.792945	0.792926	0.792888	0.792858	0.793151	0.795429	0.807283	0.935001
0.780137	0.780135	0.780131	0.780121	0.780103	0.780114	0.780443	0.782458	0.790914	0.842477
0.765901	0.7659	0.765899	0.765896	0.765896	0.765937	0.766257	0.767881	0.773582	0.790422
0.762929	0.762927	0.762924	0.762916	0.7629	0.76289	0.763027	0.763996	0.767607	0.776518
0.771813	0.771809	0.7718	0.771777	0.771721	0.771604	0.771455	0.771696	0.773698	0.779441

## Sheet: X
0	0.670603	0.891498	0.96426	0.988227	0.996122	0.998723	0.999579	0.999861	0.999954

## Sheet: Y
0	0.618019	0.854091	0.944265	0.97871	0.991868	0.996894	0.998813	0.999547	0.999827

## Sheet: X_selected_param
0.999861

## Sheet: Y_selected_param
0.991868
