# Supplementary material for: Cardiometabolic health and physical robustness map onto distinct patterns of brain structure and neurotransmitter systems
Source: PLoS Biol. 2025 Nov 21;23(11):e3003498. doi: 10.1371/journal.pbio.3003498 (PMC12671889; doi:10.1371/journal.pbio.3003498)
Supplement: S2 File — (ZIP) [file pbio.3003498.s002.zip › supplementary_data/S33_Data.xlsx]

## Sheet: rf_loadings
Category	Label	split1	split2	split3	split4	split5	avg	stdv	Label_short
Body size measures	Body mass index (BMI)	-0.902668	-0.873442	-0.898551	-0.880392	-0.886741	-0.888359	0.0122193	Body mass index (BMI)
Body composition by impedance	Whole body fat mass	-0.89283	-0.860245	-0.894197	-0.865011	-0.874936	-0.877444	0.015605	Whole body fat mass
Body size measures	Waist circumference	-0.868825	-0.830726	-0.869189	-0.847007	-0.858123	-0.854774	0.0162408	Waist circumference
Body composition by impedance	Basal metabolic rate	-0.842203	-0.865692	-0.818872	-0.831695	-0.836174	-0.838927	0.0172421	Basal metabolic rate
Body size measures	Hip circumference	-0.849533	-0.827575	-0.844151	-0.825627	-0.83307	-0.835991	0.0104493	Hip circumference
Body composition by impedance	Whole body water mass	-0.764195	-0.801936	-0.735657	-0.759161	-0.76198	-0.764586	0.0238131	Whole body water mass
Body composition by impedance	Whole body fat-free mass	-0.764179	-0.801914	-0.735634	-0.759149	-0.761977	-0.764571	0.0238124	Whole body fat-free mass
Body composition by impedance	Body fat percentage	-0.774433	-0.720029	-0.789098	-0.742056	-0.754962	-0.756116	0.0270398	Body fat percentage
Body size measures	waist_to_hip	-0.466614	-0.427663	-0.473753	-0.457669	-0.467542	-0.458648	0.0182463	waist_to_hip
Blood pressure	Diastolic blood pressure, automated reading	-0.328526	-0.338411	-0.322757	-0.324493	-0.329146	-0.328667	0.00607356	Diastolic blood pressure, automated reading
Medical conditions	Number of self-reported non-cancer illnesses	-0.227769	-0.214789	-0.249172	-0.262368	-0.236413	-0.238102	0.0184694	Number of self-reported non-cancer illnesses
Medications	Number of treatments/medications taken	-0.224726	-0.218908	-0.237697	-0.261817	-0.220644	-0.232759	0.0178319	Number of treatments/medications taken
Blood pressure	Systolic blood pressure, automated reading	-0.218685	-0.238171	-0.208166	-0.213072	-0.218416	-0.219302	0.0114022	Systolic blood pressure, automated reading
Diet	Major dietary changes in the last 5 years	-0.208673	-0.213961	-0.228175	-0.217746	-0.198729	-0.213457	0.0108984	Major dietary changes in the last 5 years
Medication	Taking other prescription medications	-0.219382	-0.169977	-0.193789	-0.211954	-0.210227	-0.201066	0.0197321	Taking other prescription medications
Blood pressure	Pulse rate, automated reading	-0.182913	-0.173713	-0.188438	-0.191369	-0.180213	-0.183329	0.00694791	Pulse rate, automated reading
Operations	Number of operations, self-reported	-0.180621	-0.172848	-0.189126	-0.201911	-0.151934	-0.179288	0.0187087	Number of operations, self-reported
Physical activity	Time spent watching television (TV)	-0.174554	-0.151695	-0.198045	-0.167518	-0.188375	-0.176037	0.0180548	Time spent watching television (TV)
Sleep	Nap during day	-0.158802	-0.170808	-0.151046	-0.175833	-0.162923	-0.163882	0.00977599	Nap during day
Diet	Processed meat intake	-0.122734	-0.140566	-0.114993	-0.185078	-0.204356	-0.153545	0.0393068	Processed meat intake
Diet	Variation in diet	-0.156963	-0.129429	-0.15231	-0.168398	-0.142873	-0.149995	0.0147162	Variation in diet
Diet	Poultry intake	-0.123592	-0.144907	-0.138326	-0.165767	-0.167194	-0.147957	0.0185941	Poultry intake
General health	Weight change compared with 1 year ago	-0.146687	-0.0958702	-0.149128	-0.134393	-0.152697	-0.135755	0.0233347	Weight change compared with 1 year ago
Diet	Pork intake	-0.10154	-0.130562	-0.0971305	-0.14015	-0.162357	-0.126348	0.0272673	Pork intake
Diet	spread type - never rarely use spread	-0.114245	-0.124921	-0.112528	-0.112652	-0.122527	-0.117375	0.00589651	spread type - never rarely use spread
Diet	Beef intake	-0.0682553	-0.110469	-0.0977907	-0.10397	-0.155192	-0.107136	0.0313431	Beef intake
Diet	Water intake	-0.107867	-0.10902	-0.107856	-0.0846485	-0.0798945	-0.0978573	0.0143345	Water intake
Residential air pollution	Particulate matter air pollution (pm10); 2010	-0.0861499	-0.0794272	-0.0781573	-0.112627	-0.0588236	-0.083037	0.019419	Particulate matter air pollution (pm10); 2010
Physical activity	Time spent using computer	-0.0933634	-0.0638105	-0.10677	-0.0656745	-0.076603	-0.0812442	0.0184819	Time spent using computer
Diet	Cooked vegetable intake	-0.0781339	-0.100874	-0.0899145	-0.0601029	-0.0529532	-0.0763957	0.0199998	Cooked vegetable intake
Physical activity	Time spent driving	-0.0741361	-0.040484	-0.098624	-0.0424333	-0.111727	-0.0734809	0.032203	Time spent driving
Residential air pollution	Particulate matter air pollution 2.5-10um; 2010	-0.0535486	-0.0646643	-0.0707992	-0.101458	-0.0644352	-0.070981	0.018135	Particulate matter air pollution 2.5-10um; 2010
Diet	Lamb/mutton intake	-0.0311778	-0.0694666	-0.0401392	-0.0914386	-0.104065	-0.0672574	0.0315497	Lamb/mutton intake
Residential air pollution	Particulate matter air pollution (pm2.5); 2010	-0.103389	-0.0754653	-0.0537299	-0.0752311	-0.0204775	-0.0656585	0.0308017	Particulate matter air pollution (pm2.5); 2010
Residential air pollution	Nitrogen oxides air pollution; 2010	-0.102126	-0.0743168	-0.0501605	-0.0701668	-0.0192375	-0.0632016	0.030782	Nitrogen oxides air pollution; 2010
Sleep	Sleep duration	-0.0632016	-0.0642845	-0.0531696	-0.0442177	-0.0397023	-0.0529151	0.0110155	Sleep duration
Residential air pollution	Particulate matter air pollution (pm2.5) absorbance; 2010	-0.080599	-0.0599753	-0.0409517	-0.0641672	-0.0154646	-0.0522316	0.0249308	Particulate matter air pollution (pm2.5) absorbance; 2010
Residential air pollution	Traffic intensity on the nearest major road	-0.0258988	-0.0389185	-0.0537281	-0.0816288	-0.0497884	-0.0499925	0.0207243	Traffic intensity on the nearest major road
Residential air pollution	Nitrogen dioxide air pollution; 2010	-0.0919263	-0.0613038	-0.0338014	-0.0579487	-0.00228737	-0.0494535	0.0334894	Nitrogen dioxide air pollution; 2010
Diet	Coffee intake	-0.0527647	-0.0162912	-0.026841	-0.0417354	-0.0517871	-0.0378839	0.0159512	Coffee intake
Hand grip strength	Hand grip strength (left)	-0.0248189	-0.0434527	-0.0324994	0.00220492	-0.0521864	-0.0301505	0.0208767	Hand grip strength (left)
Hand grip strength	Hand grip strength (right)	-0.0226156	-0.0373441	-0.0254291	0.00594362	-0.0467683	-0.0252427	0.0199331	Hand grip strength (right)
Residential air pollution	Particulate matter air pollution (pm10); 2007	-0.0666225	-0.0267486	-0.0121834	-0.0328549	0.0136855	-0.0249448	0.0294024	Particulate matter air pollution (pm10); 2007
Residential air pollution	Nitrogen dioxide air pollution; 2007	-0.0635839	-0.0285668	-0.0068248	-0.0296319	0.0219521	-0.021331	0.0315849	Nitrogen dioxide air pollution; 2007
Diet	Salad / raw vegetable intake	-0.0267096	-0.0294558	-0.0367053	0.00718186	0.0194156	-0.0132547	0.024892	Salad / raw vegetable intake
Diet	Fresh fruit intake	-0.00911575	-0.00232195	-0.0434706	0.00848118	0.0073572	-0.00781398	0.021207	Fresh fruit intake
Smoking	Past tobacco smoking	-0.016969	-0.0164095	0.0255288	-0.00427408	0.00129862	-0.00216502	0.0173599	Past tobacco smoking
Confoundings	Site-11027.0	0	0	0	0	0	0	0	Site-11027.0
Confoundings	Site-11026.0	0	0	0	0	0	0	0	Site-11026.0
Confoundings	Site-11025.0	0	0	0	0	0	0	0	Site-11025.0
Confoundings	Age when attended assessment centre	0	0	0	0	0	0	0	Age when attended assessment centre
Smoking	Smoking status	-0.00941963	-0.00821187	0.0320836	0.0080169	0.00867033	0.00622786	0.0168154	Smoking status
Smoking	Ever smoked	0.00834422	0.00686558	0.0448941	0.0133957	0.0247972	0.0196594	0.015765	Ever smoked
Sleep	Sleeplessness / insomnia	0.0424352	0.0259465	0.042356	0.0213434	0.0203016	0.0304765	0.011086	Sleeplessness / insomnia
Diet	Salt added to food	0.0286111	0.0204719	0.0448751	0.0437143	0.0402119	0.0355769	0.0106165	Salt added to food
Diet	spread type - other type	0.0349684	0.0597791	0.0617288	0.00411043	0.0338012	0.0388776	0.0234992	spread type - other type
Diet	Tea intake	0.0437405	0.0186338	0.0466599	0.0498168	0.0416117	0.0400925	0.0123873	Tea intake
Diet	Bread intake	0.044842	0.0448483	0.0758691	0.0276952	0.0166802	0.0419869	0.0224111	Bread intake
Diet	spread type - butter spreadable butter	0.0455733	0.0304639	0.0203571	0.0722415	0.0522177	0.0441707	0.0200603	spread type - butter spreadable butter
Diet	Non-oily fish intake	0.0714398	0.0576171	0.0556822	0.0350962	0.0350194	0.050971	0.0157464	Non-oily fish intake
Diet	Oily fish intake	0.0754486	0.0745193	0.0648421	0.0484135	0.0750044	0.0676456	0.0116192	Oily fish intake
Diet	Cheese intake	0.0686545	0.0751345	0.100029	0.0461328	0.0497028	0.0679307	0.0217376	Cheese intake
Alcohol	Alcohol intake versus 10 years previously	0.077972	0.0734531	0.12218	0.042063	0.0745879	0.0780512	0.0286166	Alcohol intake versus 10 years previously
Diet	Dried fruit intake	0.0993734	0.102512	0.0887257	0.109665	0.124164	0.104888	0.0131496	Dried fruit intake
Alcohol	Alcohol usually taken with meals	0.0858175	0.113688	0.12261	0.114466	0.100187	0.107354	0.0144794	Alcohol usually taken with meals
Diet	Cereal intake	0.117761	0.14217	0.0918741	0.123154	0.111025	0.117197	0.0182948	Cereal intake
Sleep	Getting up in morning	0.14197	0.139656	0.116372	0.158647	0.186895	0.148708	0.0261245	Getting up in morning
Physical activity	Frequency of stair climbing in last 4 weeks	0.178323	0.133882	0.203235	0.145867	0.183722	0.169006	0.0284784	Frequency of stair climbing in last 4 weeks
Alcohol	Alcohol intake frequency.	0.174819	0.172485	0.218701	0.169315	0.162182	0.1795	0.0224246	Alcohol intake frequency.
Physical activity	Number of days/week of vigorous physical activity 10+ minutes	0.210543	0.19252	0.191279	0.220362	0.222468	0.207434	0.0148849	Number of days/week of vigorous physical activity 10+ minutes
Physical activity	Number of days/week walked 10+ minutes	0.197942	0.227208	0.193269	0.219168	0.235984	0.214714	0.0185037	Number of days/week walked 10+ minutes
Physical activity	Number of days/week of moderate physical activity 10+ minutes	0.213572	0.219465	0.208762	0.227372	0.229047	0.219644	0.00870983	Number of days/week of moderate physical activity 10+ minutes
General health	Overall health rating	0.32255	0.300412	0.298459	0.341788	0.337297	0.320101	0.0201745	Overall health rating
Physical activity	Usual walking pace	0.355588	0.35628	0.351119	0.39441	0.371202	0.36572	0.0177352	Usual walking pace
Body composition by impedance	Impedance of whole body	0.567535	0.606192	0.534841	0.573102	0.570281	0.57039	0.0253032	Impedance of whole body

## Sheet: brain_loadings
label	split1	split2	split3	split4	split5	avg	stdv
Volume of G+S-frontomargin (left hemisphere)	0.185606	0.359112	-0.0890155	0.346324	0.177695	0.195944	0.180887
Volume of G+S-occipital-inf (left hemisphere)	0.499822	0.567621	0.557862	0.484145	0.421035	0.506097	0.0596272
Volume of G+S-paracentral (left hemisphere)	0.731531	0.726372	0.397273	0.673855	0.757648	0.657336	0.148525
Volume of G+S-subcentral (left hemisphere)	0.438455	0.648634	0.339754	0.533617	0.396215	0.471335	0.121811
Volume of G+S-transv-frontopol (left hemisphere)	0.0285252	0.262481	-0.245354	0.191463	-0.031559	0.0411111	0.199444
Volume of G+S-cingul-Ant (left hemisphere)	0.237521	0.399992	-0.000842889	0.347801	0.223305	0.241555	0.154513
Volume of G+S-cingul-Mid-Ant (left hemisphere)	0.318621	0.290769	0.151241	0.254955	0.237047	0.250527	0.0638654
Volume of G+S-cingul-Mid-Post (left hemisphere)	0.454125	0.519668	0.0105584	0.436584	0.315375	0.347262	0.202181
Volume of G-cingul-Post-dorsal (left hemisphere)	0.511008	0.611238	0.435951	0.591558	0.506697	0.53129	0.0709394
Volume of G-cingul-Post-ventral (left hemisphere)	-0.017513	0.0515869	0.00571366	-0.0217701	0.0395274	0.011509	0.0330705
Volume of G-cuneus (left hemisphere)	-0.166786	-0.132217	-0.130895	-0.192231	-0.0197817	-0.128382	0.0658912
Volume of G-front-inf-Opercular (left hemisphere)	0.548082	0.614536	0.33987	0.594057	0.526651	0.524639	0.10908
Volume of G-front-inf-Orbital (left hemisphere)	0.325072	0.470458	0.177571	0.386739	0.264459	0.32486	0.112217
Volume of G-front-inf-Triangul (left hemisphere)	0.0548705	0.0651588	-0.192324	0.108082	-0.169498	-0.0267421	0.142373
Volume of G-front-middle (left hemisphere)	-0.19018	0.072599	-0.328128	0.00867476	-0.14713	-0.116833	0.16014
Volume of G-front-sup (left hemisphere)	0.321358	0.609328	-0.0435619	0.498013	0.370013	0.35103	0.247621
Volume of G-Ins-lg+S-cent-ins (left hemisphere)	0.526371	0.598386	0.448394	0.463859	0.374508	0.482304	0.0844499
Volume of G-insular-short (left hemisphere)	0.60356	0.681834	0.560149	0.569126	0.492189	0.581372	0.0691718
Volume of G-occipital-middle (left hemisphere)	0.095304	0.164106	0.241473	0.217041	0.125759	0.168737	0.0610016
Volume of G-occipital-sup (left hemisphere)	-0.114668	0.0497204	-0.171822	0.00237841	0.00180412	-0.0465174	0.0926462
Volume of G-oc-temp-lat-fusifor (left hemisphere)	0.726327	0.776876	0.765541	0.775819	0.642325	0.737378	0.0569826
Volume of G-oc-temp-med-Lingual (left hemisphere)	-0.035388	0.101922	-0.0437976	0.040803	0.0748321	0.0276744	0.0651806
Volume of G-oc-temp-med-Parahip (left hemisphere)	0.54036	0.555546	0.265539	0.423579	0.474882	0.451981	0.116863
Volume of G-orbital (left hemisphere)	0.689706	0.73014	0.381402	0.721413	0.506587	0.60585	0.154972
Volume of G-pariet-inf-Angular (left hemisphere)	0.498896	0.696653	0.440589	0.77429	0.60138	0.602362	0.137229
Volume of G-pariet-inf-Supramar (left hemisphere)	0.635655	0.75632	0.595812	0.663716	0.590157	0.648332	0.0674563
Volume of G-parietal-sup (left hemisphere)	0.29466	0.300196	-0.0511889	0.378964	0.364097	0.257346	0.1765
Volume of G-postcentral (left hemisphere)	0.068419	0.250859	-0.0690169	0.253511	0.206339	0.142022	0.13997
Volume of G-precentral (left hemisphere)	0.554004	0.685393	0.465035	0.519504	0.614016	0.56759	0.0852164
Volume of G-precuneus (left hemisphere)	0.363439	0.518839	0.229855	0.542005	0.399829	0.410794	0.126483
Volume of G-rectus (left hemisphere)	0.694439	0.861431	0.443492	0.751578	0.569593	0.664107	0.162105
Volume of G-subcallosal (left hemisphere)	0.524512	0.378342	0.642911	0.534331	0.610326	0.538085	0.102376
Volume of G-temp-sup-G-T-transv (left hemisphere)	0.0628349	0.0771828	-0.0996286	0.0914488	0.016999	0.0297674	0.0775446
Volume of G-temp-sup-Lateral (left hemisphere)	0.41538	0.376637	0.241983	0.41727	0.307157	0.351686	0.0758258
Volume of G-temp-sup-Plan-polar (left hemisphere)	0.60385	0.640495	0.577623	0.59111	0.488797	0.580375	0.0562912
Volume of G-temp-sup-Plan-tempo (left hemisphere)	0.520349	0.529492	0.384598	0.530877	0.459177	0.484899	0.063406
Volume of G-temporal-inf (left hemisphere)	0.655918	0.596507	0.491724	0.567831	0.564554	0.575307	0.0593828
Volume of G-temporal-middle (left hemisphere)	0.48224	0.698891	0.546318	0.742857	0.515253	0.597112	0.116272
Volume of Lat-Fis-ant-Horizont (left hemisphere)	0.358422	0.387322	0.138671	0.377316	0.386129	0.329572	0.107342
Volume of Lat-Fis-ant-Vertical (left hemisphere)	-0.0617977	0.0361324	-0.177459	0.021877	-0.20416	-0.0770815	0.110757
Volume of Lat-Fis-post (left hemisphere)	0.803027	0.852558	0.76281	0.78471	0.722633	0.785148	0.0481434
Volume of Pole-occipital (left hemisphere)	-0.337913	-0.2287	-0.471918	-0.270169	-0.278998	-0.31754	0.0946962
Volume of Pole-temporal (left hemisphere)	0.939542	0.903661	0.785299	0.801064	0.817741	0.849461	0.0680393
Volume of S-calcarine (left hemisphere)	-0.157182	-0.110286	-0.218814	-0.153646	-0.0106078	-0.130107	0.0771832
Volume of S-central (left hemisphere)	1	0.942868	0.921954	0.867182	0.992215	0.944844	0.0544184
Volume of S-cingul-Marginalis (left hemisphere)	0.792387	0.80381	0.653053	0.869882	0.702869	0.7644	0.0860918
Volume of S-circular-insula-ant (left hemisphere)	0.0955909	0.28246	-0.219992	0.279695	0.0210711	0.091765	0.208499
Volume of S-circular-insula-inf (left hemisphere)	0.564682	0.561931	0.561851	0.558641	0.457288	0.540878	0.0467772
Volume of S-circular-insula-sup (left hemisphere)	0.668625	0.76782	0.492683	0.613312	0.606383	0.629765	0.100222
Volume of S-collat-transv-ant (left hemisphere)	0.405932	0.238092	0.106706	0.24026	0.130996	0.224397	0.118289
Volume of S-collat-transv-post (left hemisphere)	0.448514	0.623287	0.516173	0.661709	0.616739	0.573284	0.0880861
Volume of S-front-inf (left hemisphere)	0.159196	0.11977	-0.095379	0.192616	-0.0705312	0.0611343	0.134326
Volume of S-front-middle (left hemisphere)	-0.0535212	0.045362	-0.300046	0.0314174	-0.101447	-0.0756469	0.139298
Volume of S-front-sup (left hemisphere)	0.222571	0.335125	-0.0289309	0.236369	0.246698	0.202366	0.136613
Volume of S-interm-prim-Jensen (left hemisphere)	-0.0635085	0.152885	-0.182801	0.147402	0.0820973	0.0272149	0.146277
Volume of S-intrapariet+P-trans (left hemisphere)	0.766666	0.800311	0.544153	0.802772	0.789041	0.740589	0.110734
Volume of S-oc-middle+Lunatus (left hemisphere)	-0.115967	-0.0774271	-0.0576701	-0.0525651	-0.0218959	-0.065105	0.034707
Volume of S-oc-sup+transversal (left hemisphere)	0.297569	0.333151	0.379754	0.504523	0.307793	0.364558	0.0844355
Volume of S-occipital-ant (left hemisphere)	0.193522	0.315396	0.372515	0.249285	0.267916	0.279727	0.0677853
Volume of S-oc-temp-lat (left hemisphere)	0.652135	0.475443	0.505615	0.495888	0.439505	0.513717	0.0814176
Volume of S-oc-temp-med+Lingual (left hemisphere)	0.787031	0.938366	0.638408	0.844238	0.825604	0.806729	0.109329
Volume of S-orbital-lateral (left hemisphere)	0.146042	0.24708	0.100667	0.388694	0.291523	0.234801	0.115023
Volume of S-orbital-med-olfact (left hemisphere)	0.261551	0.297855	0.169402	0.311482	0.0738885	0.222836	0.100032
Volume of S-orbital-H-Shaped (left hemisphere)	0.480444	0.572027	0.203405	0.521665	0.424669	0.440442	0.143132
Volume of S-parieto-occipital (left hemisphere)	-0.0847355	0.00803684	-0.235545	0.0676324	0.0273566	-0.043451	0.121046
Volume of S-pericallosal (left hemisphere)	-0.172224	-0.047106	-0.319998	-0.0260779	-0.28816	-0.170713	0.134425
Volume of S-postcentral (left hemisphere)	0.734821	0.675526	0.604158	0.61761	0.67798	0.662019	0.0525771
Volume of S-precentral-inf-part (left hemisphere)	0.335646	0.492667	0.196892	0.369856	0.301286	0.339269	0.107463
Volume of S-precentral-sup-part (left hemisphere)	0.452902	0.602452	0.462211	0.496369	0.628496	0.528486	0.0815626
Volume of S-suborbital (left hemisphere)	0.448805	0.29111	0.365167	0.418662	0.379489	0.380647	0.0598924
Volume of S-subparietal (left hemisphere)	0.375734	0.499479	0.538576	0.529858	0.399108	0.468551	0.0759206
Volume of S-temporal-inf (left hemisphere)	0.550366	0.612773	0.827672	0.746151	0.670282	0.681449	0.109077
Volume of S-temporal-sup (left hemisphere)	0.70124	0.754359	0.646997	0.813639	0.615366	0.70632	0.0800667
Volume of S-temporal-transverse (left hemisphere)	0.429117	0.472146	0.428573	0.475354	0.336589	0.428356	0.0560094
Volume of G+S-frontomargin (right hemisphere)	0.187264	0.454625	0.0167087	0.462545	0.304565	0.285141	0.188554
Volume of G+S-occipital-inf (right hemisphere)	0.259565	0.318424	0.26677	0.324293	0.263668	0.286544	0.0319515
Volume of G+S-paracentral (right hemisphere)	0.507371	0.522583	0.357223	0.497716	0.542973	0.485573	0.0737577
Volume of G+S-subcentral (right hemisphere)	0.175894	0.460817	0.0252016	0.366168	0.219712	0.249558	0.169471
Volume of G+S-transv-frontopol (right hemisphere)	-0.070459	0.259273	-0.259297	0.0912335	0.0638821	0.0169266	0.193903
Volume of G+S-cingul-Ant (right hemisphere)	0.36603	0.529178	0.0421321	0.501337	0.403164	0.368368	0.194414
Volume of G+S-cingul-Mid-Ant (right hemisphere)	0.191407	0.268278	-0.105826	0.20477	0.184954	0.148716	0.146086
Volume of G+S-cingul-Mid-Post (right hemisphere)	0.393455	0.509869	0.177015	0.423789	0.357751	0.372376	0.122853
Volume of G-cingul-Post-dorsal (right hemisphere)	0.324914	0.35816	0.301378	0.357811	0.388753	0.346203	0.0337296
Volume of G-cingul-Post-ventral (right hemisphere)	-0.356328	-0.13698	-0.374713	-0.17554	-0.0814304	-0.224999	0.132728
Volume of G-cuneus (right hemisphere)	-0.312445	-0.168947	-0.397528	-0.260119	-0.114371	-0.250682	0.112615
Volume of G-front-inf-Opercular (right hemisphere)	0.389914	0.587506	0.214018	0.450006	0.348241	0.397937	0.136938
Volume of G-front-inf-Orbital (right hemisphere)	0.0618562	0.25979	-0.116731	0.111462	0.10487	0.0842494	0.134977
Volume of G-front-inf-Triangul (right hemisphere)	-0.0795049	-0.00766107	-0.22566	-0.0548871	-0.264157	-0.126374	0.112073
Volume of G-front-middle (right hemisphere)	-0.0561846	0.0730029	-0.255199	-0.057062	-0.0871612	-0.0765208	0.117461
Volume of G-front-sup (right hemisphere)	0.305049	0.537588	-0.042915	0.35978	0.23481	0.278862	0.211928
Volume of G-Ins-lg+S-cent-ins (right hemisphere)	0.538672	0.553507	0.498731	0.446515	0.50782	0.509049	0.0414503
Volume of G-insular-short (right hemisphere)	0.14024	0.308799	0.0107742	0.256417	0.0630943	0.155865	0.125898
Volume of G-occipital-middle (right hemisphere)	0.167959	0.282706	0.31778	0.284788	0.19626	0.249899	0.064212
Volume of G-occipital-sup (right hemisphere)	-0.236061	0.00506819	-0.156534	-0.0763772	0.0242509	-0.0879306	0.109563
Volume of G-oc-temp-lat-fusifor (right hemisphere)	0.331535	0.484717	0.388653	0.501146	0.403904	0.421991	0.0703933
Volume of G-oc-temp-med-Lingual (right hemisphere)	-0.244016	-0.103688	-0.238006	-0.165019	-0.074232	-0.164992	0.0767647
Volume of G-oc-temp-med-Parahip (right hemisphere)	0.594398	0.700576	0.490817	0.535508	0.624291	0.589118	0.0809708
Volume of G-orbital (right hemisphere)	0.623959	0.715489	0.232876	0.645534	0.491604	0.541893	0.190809
Volume of G-pariet-inf-Angular (right hemisphere)	0.144476	0.285331	-0.020587	0.310821	0.275443	0.199097	0.138737
Volume of G-pariet-inf-Supramar (right hemisphere)	0.34517	0.501734	0.13917	0.506345	0.358448	0.370173	0.14998
Volume of G-parietal-sup (right hemisphere)	-0.0698924	-0.00373444	-0.349867	0.0561894	0.0681665	-0.0598276	0.171182
Volume of G-postcentral (right hemisphere)	-0.129976	0.150358	-0.232635	0.121636	0.0346833	-0.0111869	0.165071
Volume of G-precentral (right hemisphere)	0.110397	0.282952	-0.0834863	0.275304	0.243695	0.165772	0.155721
Volume of G-precuneus (right hemisphere)	0.0855326	0.162902	-0.010614	0.334777	0.174885	0.149497	0.127358
Volume of G-rectus (right hemisphere)	0.946249	1	0.822065	1	0.857851	0.925233	0.0818624
Volume of G-subcallosal (right hemisphere)	0.107398	0.207973	0.0827158	0.263719	0.194744	0.17131	0.074777
Volume of G-temp-sup-G-T-transv (right hemisphere)	-0.110019	0.039238	-0.190316	0.0333792	-0.129674	-0.0714784	0.102771
Volume of G-temp-sup-Lateral (right hemisphere)	0.230824	0.241652	-0.109332	0.307471	0.12119	0.158361	0.163908
Volume of G-temp-sup-Plan-polar (right hemisphere)	0.478396	0.440856	0.257808	0.392556	0.446501	0.403223	0.0868902
Volume of G-temp-sup-Plan-tempo (right hemisphere)	0.353518	0.420855	0.156798	0.43034	0.392674	0.350837	0.112508
Volume of G-temporal-inf (right hemisphere)	0.447785	0.485627	0.302924	0.369678	0.274321	0.376067	0.0906776
Volume of G-temporal-middle (right hemisphere)	0.695828	0.803584	0.614224	0.833487	0.631514	0.715727	0.0992181
Volume of Lat-Fis-ant-Horizont (right hemisphere)	0.527969	0.48727	0.624735	0.466328	0.440443	0.509349	0.0720191
Volume of Lat-Fis-ant-Vertical (right hemisphere)	-0.110291	-0.109261	-0.0762079	0.0487328	-0.144882	-0.0783819	0.0750947
Volume of Lat-Fis-post (right hemisphere)	0.650348	0.762375	0.554201	0.721485	0.623635	0.662409	0.0819161
Volume of Pole-occipital (right hemisphere)	-0.512241	-0.285833	-0.658023	-0.340201	-0.367549	-0.432769	0.151218
Volume of Pole-temporal (right hemisphere)	0.761819	0.696992	0.543914	0.626291	0.68286	0.662375	0.0819179
Volume of S-calcarine (right hemisphere)	-0.399817	-0.259459	-0.471859	-0.293564	-0.160004	-0.316941	0.121807
Volume of S-central (right hemisphere)	0.70637	0.73096	0.623645	0.700059	0.763435	0.704894	0.0518013
Volume of S-cingul-Marginalis (right hemisphere)	0.573538	0.617875	0.457007	0.662045	0.435699	0.549233	0.0992782
Volume of S-circular-insula-ant (right hemisphere)	0.255529	0.36275	0.0936959	0.262497	0.174602	0.229815	0.101215
Volume of S-circular-insula-inf (right hemisphere)	0.197975	0.211069	0.00045045	0.227472	-0.00716486	0.12596	0.118543
Volume of S-circular-insula-sup (right hemisphere)	0.264239	0.450189	0.271235	0.373733	0.211618	0.314203	0.0960496
Volume of S-collat-transv-ant (right hemisphere)	0.245361	0.232707	-0.0288276	0.177541	0.0105828	0.127473	0.128035
Volume of S-collat-transv-post (right hemisphere)	0.131312	0.266721	0.130576	0.274765	0.182167	0.197108	0.0704545
Volume of S-front-inf (right hemisphere)	0.0525981	0.172986	-0.0349698	0.0241615	-0.164369	0.0100815	0.123497
Volume of S-front-middle (right hemisphere)	0.0452258	0.149133	0.0457756	0.120304	0.152633	0.102614	0.0536256
Volume of S-front-sup (right hemisphere)	0.187111	0.36383	-0.009971	0.216492	0.255621	0.202617	0.136405
Volume of S-interm-prim-Jensen (right hemisphere)	0.336141	0.382627	0.36689	0.431183	0.406883	0.384745	0.036511
Volume of S-intrapariet+P-trans (right hemisphere)	0.5022	0.455483	0.238056	0.499062	0.524985	0.443957	0.117816
Volume of S-oc-middle+Lunatus (right hemisphere)	-0.16255	-0.058501	-0.10716	-0.0889389	-0.162014	-0.115833	0.0458275
Volume of S-oc-sup+transversal (right hemisphere)	0.178019	0.277477	0.313506	0.370627	0.298453	0.287616	0.0703435
Volume of S-occipital-ant (right hemisphere)	0.425016	0.429374	0.324545	0.475701	0.452352	0.421398	0.0578019
Volume of S-oc-temp-lat (right hemisphere)	0.414976	0.370515	0.247461	0.206472	0.133511	0.274587	0.116393
Volume of S-oc-temp-med+Lingual (right hemisphere)	0.923242	0.930218	1	0.882872	1	0.947267	0.05142
Volume of S-orbital-lateral (right hemisphere)	0.143568	0.143303	-0.00514008	0.0648654	0.183286	0.105977	0.0755319
Volume of S-orbital-med-olfact (right hemisphere)	0.561081	0.571778	0.468085	0.589421	0.507152	0.539503	0.0503644
Volume of S-orbital-H-Shaped (right hemisphere)	0.630475	0.653512	0.479631	0.644523	0.656025	0.612833	0.0751309
Volume of S-parieto-occipital (right hemisphere)	0.175482	0.303076	-0.0316727	0.266656	0.229083	0.188525	0.131841
Volume of S-pericallosal (right hemisphere)	-0.353324	-0.115353	-0.555512	-0.107582	-0.258119	-0.277978	0.18613
Volume of S-postcentral (right hemisphere)	0.289068	0.443706	0.126261	0.427248	0.297829	0.316823	0.128197
Volume of S-precentral-inf-part (right hemisphere)	-0.0658284	0.130881	-0.277396	0.0952544	-0.071899	-0.0377977	0.162413
Volume of S-precentral-sup-part (right hemisphere)	0.201028	0.38363	0.165122	0.411994	0.334892	0.299333	0.110385
Volume of S-suborbital (right hemisphere)	0.212453	0.313907	0.298241	0.374589	0.36975	0.313788	0.0658386
Volume of S-subparietal (right hemisphere)	0.142986	0.186921	0.0697285	0.401691	0.0885656	0.177978	0.13329
Volume of S-temporal-inf (right hemisphere)	0.728964	0.683745	0.58055	0.72186	0.662584	0.675541	0.0597036
Volume of S-temporal-sup (right hemisphere)	0.904345	0.851625	0.800559	0.941947	0.793972	0.85849	0.0644857
Volume of S-temporal-transverse (right hemisphere)	0.195919	0.323678	0.0842842	0.223717	0.181065	0.201733	0.0860363
