# Supplementary material for: Cardiometabolic health and physical robustness map onto distinct patterns of brain structure and neurotransmitter systems
Source: PLoS Biol. 2025 Nov 21;23(11):e3003498. doi: 10.1371/journal.pbio.3003498 (PMC12671889; doi:10.1371/journal.pbio.3003498)
Supplement: S2 File — (ZIP) [file pbio.3003498.s002.zip › supplementary_data/S27_Data.xlsx]

## Sheet: rf_loadings
Category	Label	split1	split2	split3	split4	split5	avg	stdv	Label_short
Body composition by impedance	Whole body fat mass	-0.90049	-0.892389	-0.888795	-0.888463	-0.890526	-0.892133	0.00492678	Whole body fat mass
Body size measures	Body mass index (BMI)	-0.901109	-0.888417	-0.884424	-0.884605	-0.889127	-0.889536	0.00681542	Body mass index (BMI)
Body size measures	Waist circumference	-0.883849	-0.863374	-0.870053	-0.867997	-0.874035	-0.871861	0.0077242	Waist circumference
Body size measures	Hip circumference	-0.834698	-0.830665	-0.822518	-0.825063	-0.829203	-0.82843	0.0047744	Hip circumference
Body composition by impedance	Body fat percentage	-0.832095	-0.818341	-0.829256	-0.829425	-0.821369	-0.826097	0.00590628	Body fat percentage
Body composition by impedance	Basal metabolic rate	-0.743446	-0.750316	-0.717138	-0.716384	-0.739455	-0.733348	0.0156344	Basal metabolic rate
Body composition by impedance	Whole body water mass	-0.642347	-0.652828	-0.613651	-0.612653	-0.64018	-0.632332	0.0181535	Whole body water mass
Body composition by impedance	Whole body fat-free mass	-0.642296	-0.652785	-0.613633	-0.612646	-0.640165	-0.632305	0.0181394	Whole body fat-free mass
Body size measures	waist_to_hip	-0.50985	-0.480154	-0.500984	-0.494829	-0.499478	-0.497059	0.0109042	waist_to_hip
Blood pressure	Diastolic blood pressure, automated reading	-0.333561	-0.348294	-0.29419	-0.298226	-0.321809	-0.319216	0.0230485	Diastolic blood pressure, automated reading
Medical conditions	Number of self-reported non-cancer illnesses	-0.237807	-0.248028	-0.264968	-0.252617	-0.246619	-0.250008	0.00993593	Number of self-reported non-cancer illnesses
Medications	Number of treatments/medications taken	-0.22738	-0.22599	-0.253976	-0.253827	-0.221103	-0.236455	0.0160962	Number of treatments/medications taken
Physical activity	Time spent watching television (TV)	-0.222554	-0.227003	-0.235521	-0.220405	-0.241733	-0.229443	0.00898729	Time spent watching television (TV)
Blood pressure	Pulse rate, automated reading	-0.218891	-0.229312	-0.241297	-0.231778	-0.222004	-0.228657	0.00879722	Pulse rate, automated reading
Diet	Major dietary changes in the last 5 years	-0.22534	-0.2223	-0.240088	-0.244604	-0.200326	-0.226532	0.0174388	Major dietary changes in the last 5 years
Medication	Taking other prescription medications	-0.241054	-0.201504	-0.22318	-0.220073	-0.231909	-0.223544	0.0147862	Taking other prescription medications
Blood pressure	Systolic blood pressure, automated reading	-0.209908	-0.229061	-0.169297	-0.176541	-0.200265	-0.197014	0.0244502	Systolic blood pressure, automated reading
General health	Weight change compared with 1 year ago	-0.18742	-0.156757	-0.171903	-0.19325	-0.199805	-0.181827	0.0174066	Weight change compared with 1 year ago
Operations	Number of operations, self-reported	-0.178534	-0.184096	-0.175776	-0.17218	-0.142313	-0.17058	0.0163897	Number of operations, self-reported
Diet	Variation in diet	-0.165249	-0.11525	-0.170984	-0.184055	-0.141901	-0.155488	0.027181	Variation in diet
Diet	Poultry intake	-0.130569	-0.184119	-0.132314	-0.149666	-0.155693	-0.150472	0.0217133	Poultry intake
Diet	Processed meat intake	-0.102363	-0.145572	-0.0999456	-0.132454	-0.181987	-0.132464	0.0338669	Processed meat intake
Sleep	Nap during day	-0.115122	-0.130119	-0.137307	-0.137396	-0.138465	-0.131682	0.00983591	Nap during day
Diet	Water intake	-0.132949	-0.129373	-0.11934	-0.108919	-0.0912765	-0.116371	0.0168669	Water intake
Physical activity	Time spent using computer	-0.12015	-0.0945992	-0.12267	-0.10087	-0.112361	-0.11013	0.0121407	Time spent using computer
Physical activity	Time spent driving	-0.122391	-0.0961236	-0.10751	-0.0725508	-0.151006	-0.109916	0.0293097	Time spent driving
Diet	spread type - never rarely use spread	-0.107128	-0.103497	-0.103573	-0.114697	-0.0978078	-0.10534	0.00620499	spread type - never rarely use spread
Diet	Beef intake	-0.0484295	-0.133174	-0.0776541	-0.0896843	-0.129531	-0.0956946	0.035865	Beef intake
Residential air pollution	Particulate matter air pollution (pm10); 2010	-0.0626672	-0.0877641	-0.105972	-0.123318	-0.0690196	-0.0897481	0.025284	Particulate matter air pollution (pm10); 2010
Residential air pollution	Particulate matter air pollution (pm2.5); 2010	-0.0915855	-0.105373	-0.107104	-0.092114	-0.0445453	-0.0881444	0.0254203	Particulate matter air pollution (pm2.5); 2010
Diet	Pork intake	-0.0563901	-0.110883	-0.0597259	-0.088935	-0.112816	-0.08575	0.026989	Pork intake
Residential air pollution	Nitrogen oxides air pollution; 2010	-0.0889885	-0.102774	-0.10305	-0.0863219	-0.0420447	-0.0846358	0.0250194	Nitrogen oxides air pollution; 2010
Residential air pollution	Nitrogen dioxide air pollution; 2010	-0.0752515	-0.0898245	-0.0886756	-0.0725223	-0.023169	-0.0698886	0.0272434	Nitrogen dioxide air pollution; 2010
Diet	Cooked vegetable intake	-0.0667228	-0.0753979	-0.0827875	-0.0545609	-0.0329692	-0.0624877	0.0195632	Cooked vegetable intake
Residential air pollution	Particulate matter air pollution (pm2.5) absorbance; 2010	-0.0543436	-0.0739213	-0.0770838	-0.0706241	-0.021137	-0.059422	0.0231257	Particulate matter air pollution (pm2.5) absorbance; 2010
Residential air pollution	Particulate matter air pollution 2.5-10um; 2010	-0.0222787	-0.047392	-0.0685043	-0.0967117	-0.0564242	-0.0582622	0.0273844	Particulate matter air pollution 2.5-10um; 2010
Residential air pollution	Particulate matter air pollution (pm10); 2007	-0.055532	-0.0601308	-0.0583325	-0.0542268	-0.00515535	-0.0466755	0.0233255	Particulate matter air pollution (pm10); 2007
Residential air pollution	Nitrogen dioxide air pollution; 2007	-0.0487854	-0.0590947	-0.0568671	-0.0477371	0.0036922	-0.0417584	0.0258829	Nitrogen dioxide air pollution; 2007
Residential air pollution	Traffic intensity on the nearest major road	-0.00250197	-0.0236102	-0.0494064	-0.0803394	-0.0445258	-0.0400768	0.0292016	Traffic intensity on the nearest major road
Diet	Lamb/mutton intake	0.0110387	-0.0591597	-0.0225749	-0.0502036	-0.0683346	-0.0378468	0.0322469	Lamb/mutton intake
Sleep	Sleep duration	-0.0523027	-0.0434065	-0.0408632	-0.0301284	-0.0200986	-0.0373599	0.0124737	Sleep duration
Diet	Coffee intake	-0.0490552	-0.0042379	-5.55821e-05	-0.0218146	-0.0346939	-0.0219714	0.020556	Coffee intake
Diet	Salad / raw vegetable intake	-0.0214436	-0.0162907	-0.0257898	0.0124899	0.0292802	-0.0043508	0.0240261	Salad / raw vegetable intake
Confoundings	Site-11027.0	0	0	0	0	0	0	0	Site-11027.0
Confoundings	Site-11026.0	0	0	0	0	0	0	0	Site-11026.0
Confoundings	Site-11025.0	0	0	0	0	0	0	0	Site-11025.0
Confoundings	Age when attended assessment centre	0	0	0	0	0	0	0	Age when attended assessment centre
Sleep	Sleeplessness / insomnia	0.0279968	-0.0164844	0.0326806	-1.98768e-05	-0.00372986	0.00808866	0.0212742	Sleeplessness / insomnia
Diet	Fresh fruit intake	0.00943509	0.024064	-0.0117664	0.0227745	0.0527304	0.0194475	0.0235302	Fresh fruit intake
Smoking	Past tobacco smoking	0.0116863	0.0115355	0.0516245	0.0307571	0.012929	0.0237065	0.0175919	Past tobacco smoking
Diet	spread type - other type	0.0236419	0.0251637	0.0351577	0.0140447	0.024404	0.0244824	0.00748474	spread type - other type
Smoking	Smoking status	0.0156343	0.0159466	0.0552375	0.0402383	0.0183653	0.0290844	0.0178662	Smoking status
Diet	Non-oily fish intake	0.0483907	0.0319409	0.0579137	0.0349468	0.0355949	0.0417574	0.0110199	Non-oily fish intake
Hand grip strength	Hand grip strength (left)	0.0452562	0.0206129	0.0424833	0.0861081	0.0145698	0.041806	0.0281336	Hand grip strength (left)
Smoking	Ever smoked	0.0347435	0.0337164	0.0679234	0.0445863	0.0345794	0.0431098	0.0145679	Ever smoked
Hand grip strength	Hand grip strength (right)	0.048957	0.0209724	0.052012	0.0837571	0.0224537	0.0456304	0.0257421	Hand grip strength (right)
Diet	spread type - butter spreadable butter	0.0509599	0.0471465	0.0382101	0.0646874	0.0440007	0.0490009	0.00993461	spread type - butter spreadable butter
Diet	Salt added to food	0.0522084	0.0253166	0.0536705	0.0620675	0.0634146	0.0513355	0.0153645	Salt added to food
Diet	Bread intake	0.0594561	0.0687771	0.0737218	0.0616029	0.015971	0.0559057	0.0230376	Bread intake
Diet	Tea intake	0.072751	0.0488475	0.0532867	0.08362	0.0605961	0.0638203	0.0142944	Tea intake
Diet	Oily fish intake	0.074468	0.0682866	0.0833044	0.0580139	0.101043	0.0770232	0.0162835	Oily fish intake
Alcohol	Alcohol intake versus 10 years previously	0.109667	0.1072	0.140189	0.0936707	0.101572	0.110459	0.0177196	Alcohol intake versus 10 years previously
Diet	Cheese intake	0.108581	0.124044	0.125053	0.108272	0.0874522	0.110681	0.0152882	Cheese intake
Diet	Cereal intake	0.115268	0.146918	0.110361	0.119647	0.109435	0.120326	0.0154199	Cereal intake
Diet	Dried fruit intake	0.133503	0.141545	0.117129	0.142522	0.165241	0.139988	0.0174008	Dried fruit intake
Alcohol	Alcohol usually taken with meals	0.109451	0.171677	0.1484	0.143705	0.133422	0.141331	0.022668	Alcohol usually taken with meals
Sleep	Getting up in morning	0.142754	0.162087	0.119752	0.1599	0.187161	0.154331	0.0249935	Getting up in morning
Physical activity	Frequency of stair climbing in last 4 weeks	0.197377	0.184039	0.211215	0.195948	0.219211	0.201558	0.0137907	Frequency of stair climbing in last 4 weeks
Alcohol	Alcohol intake frequency.	0.217934	0.206135	0.266854	0.226922	0.19756	0.223081	0.0269065	Alcohol intake frequency.
Physical activity	Number of days/week walked 10+ minutes	0.191156	0.247173	0.217543	0.238868	0.265429	0.232034	0.0286014	Number of days/week walked 10+ minutes
Physical activity	Number of days/week of vigorous physical activity 10+ minutes	0.220163	0.241386	0.205359	0.25543	0.255453	0.235558	0.0222131	Number of days/week of vigorous physical activity 10+ minutes
Physical activity	Number of days/week of moderate physical activity 10+ minutes	0.22741	0.262418	0.228462	0.273366	0.270839	0.252499	0.0227893	Number of days/week of moderate physical activity 10+ minutes
General health	Overall health rating	0.339012	0.360989	0.334084	0.359868	0.376865	0.354164	0.0175163	Overall health rating
Physical activity	Usual walking pace	0.35736	0.380978	0.383456	0.405427	0.394967	0.384438	0.0180111	Usual walking pace
Body composition by impedance	Impedance of whole body	0.451957	0.452572	0.41898	0.418854	0.446478	0.437768	0.0173718	Impedance of whole body

## Sheet: brain_loadings
label	split1	split2	split3	split4	split5	avg	stdv
Volume of G+S-frontomargin (left hemisphere)	-0.476245	-0.519295	-0.462807	-0.444643	-0.443272	-0.469252	0.0311259
Volume of G+S-occipital-inf (left hemisphere)	0.0146913	0.194313	0.142396	-0.00651014	-0.129259	0.043126	0.128161
Volume of G+S-paracentral (left hemisphere)	0.085805	0.0604102	-0.00716871	-0.0512408	0.159379	0.0494369	0.081961
Volume of G+S-subcentral (left hemisphere)	-0.147549	-0.137766	-0.0891302	-0.145295	-0.107075	-0.125363	0.0259356
Volume of G+S-transv-frontopol (left hemisphere)	-0.53246	-0.443076	-0.608579	-0.534704	-0.59638	-0.54304	0.0657929
Volume of G+S-cingul-Ant (left hemisphere)	-0.351157	-0.20255	-0.474431	-0.397944	-0.399027	-0.365022	0.100995
Volume of G+S-cingul-Mid-Ant (left hemisphere)	-0.104075	-0.1525	-0.260938	-0.326897	-0.245967	-0.218075	0.0890976
Volume of G+S-cingul-Mid-Post (left hemisphere)	-0.125573	-0.162986	-0.341054	-0.279876	-0.2408	-0.230058	0.0870822
Volume of G-cingul-Post-dorsal (left hemisphere)	0.0498235	0.162446	0.0319826	0.0913016	0.0220814	0.071527	0.0573082
Volume of G-cingul-Post-ventral (left hemisphere)	-0.43451	-0.296469	-0.518165	-0.516841	-0.55471	-0.464139	0.10355
Volume of G-cuneus (left hemisphere)	-0.622752	-0.607774	-0.742512	-0.770327	-0.737544	-0.696182	0.0751045
Volume of G-front-inf-Opercular (left hemisphere)	-0.00304201	-0.0276008	-0.16468	-0.0658416	-0.123345	-0.0769019	0.0668396
Volume of G-front-inf-Orbital (left hemisphere)	-0.0933067	-0.00903335	-0.152732	-0.0801726	-0.160467	-0.0991424	0.0615348
Volume of G-front-inf-Triangul (left hemisphere)	-0.362714	-0.476068	-0.489266	-0.419417	-0.643564	-0.478206	0.105196
Volume of G-front-middle (left hemisphere)	-0.641383	-0.543082	-0.620893	-0.629262	-0.626433	-0.612211	0.0393642
Volume of G-front-sup (left hemisphere)	-0.414855	-0.309254	-0.467303	-0.403512	-0.337949	-0.386575	0.0631403
Volume of G-Ins-lg+S-cent-ins (left hemisphere)	-0.0151062	-0.143096	0.0441199	-0.126723	-0.141496	-0.0764603	0.0858782
Volume of G-insular-short (left hemisphere)	-0.0419224	-0.0650931	0.0259922	-0.108799	-0.163195	-0.0706033	0.071091
Volume of G-occipital-middle (left hemisphere)	-0.326626	-0.341295	-0.0818702	-0.231926	-0.313417	-0.259027	0.107721
Volume of G-occipital-sup (left hemisphere)	-0.572451	-0.547484	-0.563422	-0.570616	-0.588657	-0.568526	0.0149486
Volume of G-oc-temp-lat-fusifor (left hemisphere)	0.192906	0.268355	0.397535	0.222309	0.135835	0.243388	0.0986725
Volume of G-oc-temp-med-Lingual (left hemisphere)	-0.421575	-0.302644	-0.440861	-0.433009	-0.469209	-0.41346	0.0643952
Volume of G-oc-temp-med-Parahip (left hemisphere)	0.203882	0.106116	0.0148524	-0.0071059	0.158703	0.0952896	0.0906722
Volume of G-orbital (left hemisphere)	-0.140753	-0.286778	-0.202864	-0.184439	-0.250006	-0.212968	0.0569007
Volume of G-pariet-inf-Angular (left hemisphere)	0.114244	0.186268	0.220212	0.32801	0.290788	0.227905	0.0846859
Volume of G-pariet-inf-Supramar (left hemisphere)	0.153044	0.130839	0.189368	0.129231	0.196636	0.159824	0.0318197
Volume of G-parietal-sup (left hemisphere)	-0.20948	-0.314161	-0.348239	-0.212738	-0.152788	-0.247481	0.0809572
Volume of G-postcentral (left hemisphere)	-0.385357	-0.416918	-0.270129	-0.322732	-0.240417	-0.32711	0.0745652
Volume of G-precentral (left hemisphere)	-0.0903968	-0.0157845	-0.0971835	-0.218411	-0.0173696	-0.087829	0.0826144
Volume of G-precuneus (left hemisphere)	-0.160169	-0.185277	-0.0533522	-0.0249803	-0.0684212	-0.09844	0.0701455
Volume of G-rectus (left hemisphere)	0.071019	0.169636	0.0305031	0.0384995	0.0150847	0.0649484	0.0619852
Volume of G-subcallosal (left hemisphere)	0.43365	0.514729	0.440355	0.470658	0.507424	0.473363	0.0372333
Volume of G-temp-sup-G-T-transv (left hemisphere)	-0.306613	-0.459696	-0.335226	-0.324847	-0.364906	-0.358258	0.0605141
Volume of G-temp-sup-Lateral (left hemisphere)	-0.172028	-0.398206	-0.136384	-0.266067	-0.220349	-0.238607	0.101786
Volume of G-temp-sup-Plan-polar (left hemisphere)	0.13723	0.189746	0.220192	0.10036	0.0441568	0.138337	0.0701007
Volume of G-temp-sup-Plan-tempo (left hemisphere)	0.104504	0.114199	0.0427263	0.097488	0.090752	0.0899338	0.027782
Volume of G-temporal-inf (left hemisphere)	0.164866	0.0862157	0.198935	0.0888511	0.137963	0.135366	0.0487272
Volume of G-temporal-middle (left hemisphere)	0.00610918	0.107253	0.293908	0.221589	0.130805	0.151933	0.110359
Volume of Lat-Fis-ant-Horizont (left hemisphere)	-0.010151	0.0433136	-0.204606	-0.0416737	-0.0554689	-0.0537172	0.0925048
Volume of Lat-Fis-ant-Vertical (left hemisphere)	-0.365696	-0.353987	-0.418904	-0.358978	-0.537828	-0.407079	0.0775891
Volume of Lat-Fis-post (left hemisphere)	0.141011	0.173689	0.141994	0.128236	0.0867103	0.134328	0.0314536
Volume of Pole-occipital (left hemisphere)	-0.827878	-0.936347	-0.781777	-0.861216	-0.838636	-0.849171	0.0566812
Volume of Pole-temporal (left hemisphere)	0.329546	0.218902	0.234742	0.119853	0.184876	0.217584	0.0765715
Volume of S-calcarine (left hemisphere)	-0.564506	-0.440552	-0.749446	-0.671523	-0.667591	-0.618724	0.11932
Volume of S-central (left hemisphere)	0.372781	0.44045	0.365179	0.201617	0.375344	0.351074	0.0888603
Volume of S-cingul-Marginalis (left hemisphere)	0.198283	0.231326	0.104055	0.198717	0.141873	0.174851	0.051009
Volume of S-circular-insula-ant (left hemisphere)	-0.432519	-0.478974	-0.441387	-0.278848	-0.462423	-0.41883	0.0803258
Volume of S-circular-insula-inf (left hemisphere)	-0.0917573	-0.194166	0.0276485	-0.139049	-0.200898	-0.119644	0.0935482
Volume of S-circular-insula-sup (left hemisphere)	-0.0738818	-0.00192693	-0.217027	-0.180585	-0.211227	-0.136929	0.0949239
Volume of S-collat-transv-ant (left hemisphere)	0.0144159	-0.299595	-0.0968202	-0.20323	-0.173406	-0.151727	0.117904
Volume of S-collat-transv-post (left hemisphere)	0.0831732	0.254982	0.258531	0.330674	0.201885	0.225849	0.0919726
Volume of S-front-inf (left hemisphere)	-0.319882	-0.455358	-0.515768	-0.417863	-0.580821	-0.457939	0.0988897
Volume of S-front-middle (left hemisphere)	-0.453092	-0.293245	-0.591709	-0.444819	-0.532871	-0.463147	0.112576
Volume of S-front-sup (left hemisphere)	-0.356776	-0.338214	-0.427116	-0.390821	-0.31722	-0.366029	0.043554
Volume of S-interm-prim-Jensen (left hemisphere)	-0.175275	-0.193693	-0.125139	-0.00655405	0.0641722	-0.0872977	0.111753
Volume of S-intrapariet+P-trans (left hemisphere)	0.298473	0.390253	0.160275	0.29458	0.348438	0.298404	0.0866517
Volume of S-oc-middle+Lunatus (left hemisphere)	-0.457948	-0.444334	-0.373243	-0.435191	-0.453519	-0.432847	0.0344511
Volume of S-oc-sup+transversal (left hemisphere)	-0.0488275	-0.0664207	0.0619312	0.107774	-0.0971018	-0.00852907	0.0884752
Volume of S-occipital-ant (left hemisphere)	-0.0302513	0.166392	0.238244	0.0224275	0.0849498	0.0963524	0.108007
Volume of S-oc-temp-lat (left hemisphere)	0.375289	0.296429	0.325314	0.232649	0.196969	0.28533	0.0714099
Volume of S-oc-temp-med+Lingual (left hemisphere)	0.232671	0.384363	0.251227	0.258457	0.275657	0.280475	0.0600864
Volume of S-orbital-lateral (left hemisphere)	-0.212283	-0.0817394	-0.227944	-0.000369309	-0.110758	-0.126619	0.0946173
Volume of S-orbital-med-olfact (left hemisphere)	-0.220159	-0.416268	-0.131959	-0.203418	-0.298579	-0.254077	0.1083
Volume of S-orbital-H-Shaped (left hemisphere)	-0.137664	-0.264196	-0.206119	-0.199776	-0.145483	-0.190648	0.0514276
Volume of S-parieto-occipital (left hemisphere)	-0.51849	-0.596757	-0.627145	-0.482795	-0.552216	-0.555481	0.058098
Volume of S-pericallosal (left hemisphere)	-0.444454	-0.623439	-0.393495	-0.484557	-0.521806	-0.49355	0.0868502
Volume of S-postcentral (left hemisphere)	0.144328	0.144157	0.0536578	0.0270407	0.109603	0.0957574	0.0533566
Volume of S-precentral-inf-part (left hemisphere)	-0.185745	-0.0894675	-0.260198	-0.232906	-0.196804	-0.193024	0.0649888
Volume of S-precentral-sup-part (left hemisphere)	-0.0333826	0.10586	0.0362269	-0.0179134	0.11635	0.0414282	0.0687566
Volume of S-suborbital (left hemisphere)	0.163318	-0.0499606	0.117076	0.130215	0.0781713	0.0877638	0.0828096
Volume of S-subparietal (left hemisphere)	0.0720316	0.230242	0.254376	0.243187	0.134255	0.186818	0.0799468
Volume of S-temporal-inf (left hemisphere)	0.196436	0.305199	0.487976	0.40615	0.328855	0.344923	0.109656
Volume of S-temporal-sup (left hemisphere)	0.134415	0.135609	0.33027	0.240131	0.181178	0.204321	0.0825973
Volume of S-temporal-transverse (left hemisphere)	0.162271	0.274357	0.0824734	0.159479	0.0365898	0.143034	0.09067
Volume of G+S-frontomargin (right hemisphere)	-0.445649	-0.211371	-0.444731	-0.278898	-0.292825	-0.334695	0.105468
Volume of G+S-occipital-inf (right hemisphere)	-0.178142	-0.0829285	-0.0969831	-0.144806	-0.253322	-0.151236	0.0685494
Volume of G+S-paracentral (right hemisphere)	-0.0112802	-0.0532698	-0.138942	-0.18339	0.000466264	-0.0772831	0.0806822
Volume of G+S-subcentral (right hemisphere)	-0.419144	-0.375274	-0.375649	-0.33883	-0.322284	-0.366236	0.0375914
Volume of G+S-transv-frontopol (right hemisphere)	-0.635405	-0.380707	-0.702998	-0.630672	-0.541819	-0.57832	0.124426
Volume of G+S-cingul-Ant (right hemisphere)	-0.278597	-0.200684	-0.368976	-0.300954	-0.252626	-0.280367	0.0620432
Volume of G+S-cingul-Mid-Ant (right hemisphere)	-0.372383	-0.326593	-0.605043	-0.534155	-0.44169	-0.455973	0.114307
Volume of G+S-cingul-Mid-Post (right hemisphere)	-0.18023	-0.084046	-0.290991	-0.29382	-0.185746	-0.206967	0.0878611
Volume of G-cingul-Post-dorsal (right hemisphere)	-0.149522	-0.160188	-0.22519	-0.220953	-0.187711	-0.188713	0.0343535
Volume of G-cingul-Post-ventral (right hemisphere)	-0.786196	-0.635964	-0.76753	-0.756672	-0.683109	-0.725894	0.0637085
Volume of G-cuneus (right hemisphere)	-0.768145	-0.678838	-0.878356	-0.826356	-0.781326	-0.786604	0.0741295
Volume of G-front-inf-Opercular (right hemisphere)	-0.185209	-0.0255006	-0.247544	-0.218463	-0.227645	-0.180872	0.0897289
Volume of G-front-inf-Orbital (right hemisphere)	-0.336544	-0.200159	-0.411095	-0.346694	-0.252514	-0.309401	0.0831249
Volume of G-front-inf-Triangul (right hemisphere)	-0.462398	-0.477501	-0.474054	-0.512909	-0.686738	-0.52272	0.0936084
Volume of G-front-middle (right hemisphere)	-0.607258	-0.520106	-0.714479	-0.721445	-0.672331	-0.647124	0.0842891
Volume of G-front-sup (right hemisphere)	-0.43489	-0.29123	-0.586133	-0.554109	-0.475727	-0.468418	0.115945
Volume of G-Ins-lg+S-cent-ins (right hemisphere)	0.0929437	0.0530642	0.138035	-0.00211489	0.0418064	0.0647468	0.0531493
Volume of G-insular-short (right hemisphere)	-0.37628	-0.453985	-0.332948	-0.376971	-0.455624	-0.399162	0.0538374
Volume of G-occipital-middle (right hemisphere)	-0.215248	-0.140777	-0.0437399	-0.164754	-0.24832	-0.162568	0.0786262
Volume of G-occipital-sup (right hemisphere)	-0.707204	-0.528339	-0.637545	-0.679498	-0.60767	-0.632051	0.0694261
Volume of G-oc-temp-lat-fusifor (right hemisphere)	-0.102054	-0.0570114	0.144614	0.0494914	0.00661629	0.00833124	0.0958187
Volume of G-oc-temp-med-Lingual (right hemisphere)	-0.629638	-0.538166	-0.644834	-0.644909	-0.611027	-0.613715	0.0444688
Volume of G-oc-temp-med-Parahip (right hemisphere)	0.245555	0.350635	0.0791909	0.072485	0.255238	0.200621	0.12111
Volume of G-orbital (right hemisphere)	-0.221875	-0.313251	-0.387691	-0.303694	-0.29132	-0.303566	0.0591485
Volume of G-pariet-inf-Angular (right hemisphere)	-0.262997	-0.401401	-0.131903	-0.155657	-0.00513177	-0.191418	0.148946
Volume of G-pariet-inf-Supramar (right hemisphere)	-0.122602	-0.131823	-0.11458	-0.0611116	-0.0454637	-0.0951159	0.0390619
Volume of G-parietal-sup (right hemisphere)	-0.485584	-0.614258	-0.613213	-0.48575	-0.364157	-0.512593	0.104813
Volume of G-postcentral (right hemisphere)	-0.585585	-0.530861	-0.536038	-0.496547	-0.446109	-0.519028	0.0516762
Volume of G-precentral (right hemisphere)	-0.46457	-0.54626	-0.534694	-0.498361	-0.361866	-0.48115	0.0740037
Volume of G-precuneus (right hemisphere)	-0.400699	-0.535309	-0.372322	-0.285447	-0.333414	-0.385438	0.0943013
Volume of G-rectus (right hemisphere)	0.309046	0.457495	0.192931	0.287879	0.225237	0.294518	0.102392
Volume of G-subcallosal (right hemisphere)	-0.0684588	0.0922739	-0.108905	0.0242892	-0.0324211	-0.0186443	0.0790006
Volume of G-temp-sup-G-T-transv (right hemisphere)	-0.47849	-0.490079	-0.453446	-0.465864	-0.511794	-0.479935	0.0224704
Volume of G-temp-sup-Lateral (right hemisphere)	-0.356169	-0.560674	-0.419332	-0.446642	-0.419182	-0.4404	0.0749893
Volume of G-temp-sup-Plan-polar (right hemisphere)	-0.0196801	-0.116808	-0.07855	-0.165046	-0.0724532	-0.0905074	0.0541598
Volume of G-temp-sup-Plan-tempo (right hemisphere)	-0.0237746	-0.0735133	-0.0785011	-0.0413383	0.0586505	-0.0316954	0.0553571
Volume of G-temporal-inf (right hemisphere)	-0.0307795	-0.0753691	-0.033267	-0.158432	-0.126763	-0.0849221	0.0566686
Volume of G-temporal-middle (right hemisphere)	0.0696013	0.109471	0.183706	0.160497	0.108563	0.126367	0.0454901
Volume of Lat-Fis-ant-Horizont (right hemisphere)	0.262395	0.275809	0.281839	0.197005	0.130817	0.229573	0.0647305
Volume of Lat-Fis-ant-Vertical (right hemisphere)	-0.376276	-0.471765	-0.28591	-0.239694	-0.448965	-0.364522	0.100662
Volume of Lat-Fis-post (right hemisphere)	-0.0578725	-0.0781771	-0.081053	-0.053662	-0.0688677	-0.0679265	0.0120709
Volume of Pole-occipital (right hemisphere)	-1	-1	-1	-1	-1	-1	0
Volume of Pole-temporal (right hemisphere)	0.10281	0.0376496	-0.0880032	-0.125384	-0.0451097	-0.0236074	0.0931416
Volume of S-calcarine (right hemisphere)	-0.798697	-0.682872	-0.879954	-0.802457	-0.775411	-0.787878	0.0706919
Volume of S-central (right hemisphere)	0.119267	0.155153	0.0390725	-0.00957252	0.128705	0.0865248	0.0690061
Volume of S-cingul-Marginalis (right hemisphere)	0.0471603	0.0637281	0.0593222	0.0653322	0.0335813	0.0538248	0.0133691
Volume of S-circular-insula-ant (right hemisphere)	-0.234631	-0.201099	-0.256914	-0.248148	-0.297697	-0.247698	0.035097
Volume of S-circular-insula-inf (right hemisphere)	-0.438807	-0.683695	-0.408342	-0.527477	-0.6398	-0.539624	0.120767
Volume of S-circular-insula-sup (right hemisphere)	-0.324014	-0.330273	-0.270164	-0.299705	-0.397094	-0.32425	0.0470916
Volume of S-collat-transv-ant (right hemisphere)	-0.117332	-0.283972	-0.214243	-0.245815	-0.264658	-0.225204	0.0655585
Volume of S-collat-transv-post (right hemisphere)	-0.12383	-0.0686479	-0.0234367	-0.0129258	-0.142891	-0.0743462	0.0581887
Volume of S-front-inf (right hemisphere)	-0.397276	-0.302159	-0.41548	-0.50092	-0.613452	-0.445857	0.117316
Volume of S-front-middle (right hemisphere)	-0.378036	-0.235835	-0.335362	-0.347194	-0.28891	-0.317068	0.0555675
Volume of S-front-sup (right hemisphere)	-0.266073	-0.126069	-0.32292	-0.311306	-0.183404	-0.241954	0.084859
Volume of S-interm-prim-Jensen (right hemisphere)	0.197502	0.115048	0.238948	0.23709	0.301629	0.218043	0.0685865
Volume of S-intrapariet+P-trans (right hemisphere)	0.0565095	-0.0247799	-0.0758917	0.0288984	0.131021	0.0231514	0.0788805
Volume of S-oc-middle+Lunatus (right hemisphere)	-0.431286	-0.384445	-0.340507	-0.391799	-0.497707	-0.409149	0.0590669
Volume of S-oc-sup+transversal (right hemisphere)	-0.208353	-0.125565	0.0404845	0.00411952	-0.0678863	-0.07144	0.0999046
Volume of S-occipital-ant (right hemisphere)	0.154901	0.163928	0.264789	0.28309	0.232602	0.219862	0.058153
Volume of S-oc-temp-lat (right hemisphere)	0.0808928	0.0343916	0.0964969	-0.101212	-0.110005	0.000112948	0.0992256
Volume of S-oc-temp-med+Lingual (right hemisphere)	0.366872	0.477342	0.46283	0.297793	0.396084	0.400184	0.0732944
Volume of S-orbital-lateral (right hemisphere)	-0.23136	-0.282243	-0.289618	-0.348451	-0.181592	-0.266653	0.0631315
Volume of S-orbital-med-olfact (right hemisphere)	0.0950813	0.00706522	0.134433	0.0769058	0.0823809	0.0791733	0.0461567
Volume of S-orbital-H-Shaped (right hemisphere)	-0.00803246	0.0230321	-0.114401	-0.0682319	-0.0250013	-0.0385269	0.0537159
Volume of S-parieto-occipital (right hemisphere)	-0.288748	-0.220008	-0.404137	-0.263304	-0.317559	-0.298751	0.0689511
Volume of S-pericallosal (right hemisphere)	-0.711023	-0.715099	-0.725386	-0.630138	-0.66868	-0.690065	0.0398813
Volume of S-postcentral (right hemisphere)	-0.155722	-0.0619991	-0.191162	-0.0857971	-0.103637	-0.119664	0.0527759
Volume of S-precentral-inf-part (right hemisphere)	-0.537522	-0.525059	-0.561141	-0.4442	-0.494278	-0.51244	0.0451296
Volume of S-precentral-sup-part (right hemisphere)	-0.21566	-0.198801	-0.186355	-0.0980401	-0.115083	-0.162788	0.0527158
Volume of S-suborbital (right hemisphere)	-0.0259274	0.0341319	0.104873	0.138968	0.187642	0.0879375	0.0846938
Volume of S-subparietal (right hemisphere)	-0.191549	-0.332598	-0.154589	0.0253656	-0.201196	-0.170913	0.128721
Volume of S-temporal-inf (right hemisphere)	0.267348	0.237524	0.255485	0.27525	0.255451	0.258212	0.0142898
Volume of S-temporal-sup (right hemisphere)	0.248883	0.150716	0.323993	0.272158	0.247463	0.248642	0.0628923
Volume of S-temporal-transverse (right hemisphere)	-0.138204	-0.0181783	-0.199432	-0.162617	-0.143269	-0.13234	0.0681997
