# Supplementary material for: Cardiometabolic health and physical robustness map onto distinct patterns of brain structure and neurotransmitter systems
Source: PLoS Biol. 2025 Nov 21;23(11):e3003498. doi: 10.1371/journal.pbio.3003498 (PMC12671889; doi:10.1371/journal.pbio.3003498)
Supplement: S2 File — (ZIP) [file pbio.3003498.s002.zip › supplementary_data/S71_Data.xlsx]

## Sheet: rf_loadings
Category	Label	split1	split2	split3	split4	split5	avg	stdv	Label_short
Physical activity	Time spent watching television (TV)	-0.39679	-0.379229	-0.301917	-0.338775	-0.386264	-0.360595	0.0394825	Time spent watching television (TV)
Diet	Poultry intake	-0.30238	-0.329511	-0.276734	-0.229351	-0.264651	-0.280525	0.037955	Poultry intake
Body composition by impedance	Body fat percentage	-0.200116	-0.270127	-0.330001	-0.246297	-0.290955	-0.267499	0.0486148	Body fat percentage
Diet	Beef intake	-0.296973	-0.309209	-0.212417	-0.246973	-0.240439	-0.261202	0.0406132	Beef intake
Body composition by impedance	Whole body fat mass	-0.16958	-0.235332	-0.283076	-0.19623	-0.249511	-0.226746	0.0446213	Whole body fat mass
Diet	Pork intake	-0.220396	-0.217484	-0.204598	-0.246425	-0.201072	-0.217995	0.0178898	Pork intake
Diet	spread type - other type	-0.269057	-0.176665	-0.161226	-0.240585	-0.158657	-0.201238	0.050412	spread type - other type
Physical activity	Time spent driving	-0.207375	-0.190225	-0.222126	-0.190984	-0.17067	-0.196276	0.0194404	Time spent driving
Body size measures	Hip circumference	-0.150824	-0.208409	-0.246681	-0.156974	-0.209178	-0.194413	0.0401483	Hip circumference
Diet	Coffee intake	-0.162948	-0.197952	-0.227905	-0.0990701	-0.202189	-0.178013	0.0498252	Coffee intake
Diet	Processed meat intake	-0.208235	-0.180062	-0.160565	-0.145543	-0.171661	-0.173213	0.0234597	Processed meat intake
Sleep	Getting up in morning	-0.210747	-0.151447	-0.102135	-0.198356	-0.162546	-0.165046	0.0428576	Getting up in morning
Diet	Lamb/mutton intake	-0.179868	-0.164336	-0.138128	-0.188454	-0.134562	-0.16107	0.0242016	Lamb/mutton intake
Body size measures	Body mass index (BMI)	-0.119538	-0.161523	-0.199529	-0.134892	-0.174285	-0.157953	0.0316843	Body mass index (BMI)
Body size measures	Waist circumference	-0.0855281	-0.134926	-0.187255	-0.117088	-0.165873	-0.138134	0.040009	Waist circumference
Residential air pollution	Traffic intensity on the nearest major road	-0.146305	-0.16279	-0.11405	-0.0803118	-0.0945893	-0.119609	0.034563	Traffic intensity on the nearest major road
Diet	Cooked vegetable intake	-0.0738035	-0.0958052	-0.0811641	-0.125381	-0.0494241	-0.0851155	0.0280758	Cooked vegetable intake
Body composition by impedance	Impedance of whole body	-0.0571355	-0.0826315	-0.0971714	-0.090099	-0.0848985	-0.0823872	0.0151827	Impedance of whole body
General health	Weight change compared with 1 year ago	-0.0698748	-0.0597644	-0.121188	-0.0626192	-0.0717679	-0.0770428	0.0251721	Weight change compared with 1 year ago
Hand grip strength	Hand grip strength (right)	-0.0424458	-0.143734	-0.0912124	0.0021582	-0.0896092	-0.0729686	0.0552113	Hand grip strength (right)
Body composition by impedance	Basal metabolic rate	-0.0562517	-0.0925137	-0.0826319	-0.0206831	-0.0765086	-0.0657178	0.0284529	Basal metabolic rate
Residential air pollution	Particulate matter air pollution 2.5-10um; 2010	-0.0681358	-0.103279	-0.0751678	-0.0393631	-0.0419032	-0.0655698	0.026304	Particulate matter air pollution 2.5-10um; 2010
Hand grip strength	Hand grip strength (left)	-0.0333528	-0.12986	-0.0615497	-0.00119201	-0.0720532	-0.0596016	0.0479473	Hand grip strength (left)
Diet	Variation in diet	0.00415445	-0.085799	-0.0628141	-0.0473785	-0.070496	-0.0524666	0.0345507	Variation in diet
Physical activity	Number of days/week of vigorous physical activity 10+ minutes	-0.0616948	-0.0497589	0.0701536	-0.14365	-0.0772196	-0.052434	0.077549	Number of days/week of vigorous physical activity 10+ minutes
Diet	Salad / raw vegetable intake	-0.0129924	-0.0441048	-0.0781914	-0.10112	-0.000285126	-0.0473387	0.0425689	Salad / raw vegetable intake
Physical activity	Number of days/week of moderate physical activity 10+ minutes	-0.0147192	-0.0726467	0.0631579	-0.0906339	-0.0528679	-0.033542	0.0609658	Number of days/week of moderate physical activity 10+ minutes
Body composition by impedance	Whole body fat-free mass	-0.0312504	-0.0593258	-0.0414151	0.0111818	-0.0406319	-0.0322883	0.0263376	Whole body fat-free mass
Body composition by impedance	Whole body water mass	-0.031225	-0.0593445	-0.0413742	0.011203	-0.0405958	-0.0322673	0.026345	Whole body water mass
Alcohol	Alcohol intake versus 10 years previously	-0.0229651	-0.0174049	-0.0147303	-0.0178493	-0.0652981	-0.0276496	0.0212559	Alcohol intake versus 10 years previously
Diet	Non-oily fish intake	-0.0490729	0.00141282	-0.0715117	-0.0311706	0.0142846	-0.0272115	0.0353461	Non-oily fish intake
General health	Overall health rating	-0.0115316	0.0133226	-0.00381706	-0.0845323	-0.0343669	-0.024185	0.0378393	Overall health rating
Diet	Major dietary changes in the last 5 years	-0.0328995	-0.0236687	-0.029032	-0.0250967	0.0257095	-0.0169975	0.0241438	Major dietary changes in the last 5 years
Body size measures	waist_to_hip	0.0265394	0.00937478	-0.0364227	-0.022137	-0.0424155	-0.0130122	0.0298386	waist_to_hip
Reception	female	0	0	0	0	0	0	0	female
Confoundings	Site-11027.0	0	0	0	0	0	0	0	Site-11027.0
Confoundings	Site-11026.0	0	0	0	0	0	0	0	Site-11026.0
Confoundings	Site-11025.0	0	0	0	0	0	0	0	Site-11025.0
Confoundings	Age when attended assessment centre	0	0	0	0	0	0	0	Age when attended assessment centre
Diet	Oily fish intake	0.0248738	0.0335464	-0.0206602	-0.0243666	0.0531548	0.0133096	0.0342941	Oily fish intake
Alcohol	Alcohol usually taken with meals	0.0297265	-0.0207138	-0.0320435	0.0442426	0.0594803	0.0161384	0.0404122	Alcohol usually taken with meals
Diet	Salt added to food	-0.018554	0.0634076	0.064888	0.00595224	-0.0114228	0.0208542	0.0405174	Salt added to food
Operations	Number of operations, self-reported	0.0448302	-0.0488884	0.0766042	0.0194404	0.0357948	0.0255563	0.0465339	Number of operations, self-reported
Diet	Cereal intake	0.0525601	0.0278398	-0.0257619	0.0595115	0.0159086	0.0260116	0.0339594	Cereal intake
Diet	Fresh fruit intake	-0.0288527	0.0754423	0.033007	0.00547946	0.0480828	0.0266318	0.0400288	Fresh fruit intake
Sleep	Sleeplessness / insomnia	-0.0135853	0.0820506	0.0820954	-0.0154383	0.0189215	0.0308088	0.0487519	Sleeplessness / insomnia
Blood pressure	Pulse rate, automated reading	0.0495286	-0.0654104	0.012711	0.133691	0.0596081	0.0380256	0.0726116	Pulse rate, automated reading
Residential air pollution	Particulate matter air pollution (pm10); 2010	0.0530138	0.0348193	0.0222062	0.0435371	0.0526951	0.0412543	0.0130253	Particulate matter air pollution (pm10); 2010
Sleep	Nap during day	-0.000326478	0.068953	0.0396675	0.0406214	0.0651596	0.042815	0.0276513	Nap during day
Physical activity	Number of days/week walked 10+ minutes	0.0476113	0.0509736	0.0927008	0.0337006	0.0338871	0.0517747	0.0241845	Number of days/week walked 10+ minutes
Diet	spread type - never rarely use spread	-0.0112074	0.0558726	0.0123612	0.127355	0.130767	0.0630298	0.064915	spread type - never rarely use spread
Physical activity	Usual walking pace	0.0501351	0.0665096	0.115102	0.0523517	0.111444	0.0791086	0.0318404	Usual walking pace
Sleep	Sleep duration	0.132731	0.0349271	0.084235	0.117511	0.0828786	0.0904565	0.0377449	Sleep duration
Diet	Tea intake	0.117057	0.0994974	0.156551	0.0367986	0.102872	0.102555	0.0431835	Tea intake
Alcohol	Alcohol intake frequency.	0.12879	0.143722	0.113461	0.0873259	0.0817549	0.111011	0.0265001	Alcohol intake frequency.
Medication	Taking other prescription medications	0.0597059	0.0312365	0.133974	0.212579	0.140801	0.115659	0.0717964	Taking other prescription medications
Physical activity	Time spent using computer	0.171961	0.0798605	0.067731	0.138208	0.137814	0.119115	0.043841	Time spent using computer
Diet	Water intake	0.100762	0.144835	0.128734	0.0997894	0.136094	0.122043	0.0206748	Water intake
Physical activity	Frequency of stair climbing in last 4 weeks	0.08268	0.139556	0.192912	0.0417502	0.190416	0.129463	0.0665679	Frequency of stair climbing in last 4 weeks
Diet	Bread intake	0.147295	0.152103	0.183705	0.0805313	0.0961641	0.13196	0.042558	Bread intake
Medications	Number of treatments/medications taken	0.0612179	0.0624914	0.186574	0.219084	0.146828	0.135239	0.0717128	Number of treatments/medications taken
Residential air pollution	Particulate matter air pollution (pm2.5) absorbance; 2010	0.174205	0.162458	0.127893	0.103356	0.180516	0.149686	0.0329249	Particulate matter air pollution (pm2.5) absorbance; 2010
Diet	spread type - butter spreadable butter	0.26072	0.131388	0.144227	0.146663	0.0672635	0.150052	0.0698123	spread type - butter spreadable butter
Medical conditions	Number of self-reported non-cancer illnesses	0.16255	0.0511216	0.19717	0.236367	0.177399	0.164921	0.0693832	Number of self-reported non-cancer illnesses
Residential air pollution	Particulate matter air pollution (pm10); 2007	0.22392	0.237199	0.165638	0.180369	0.206651	0.202755	0.0296999	Particulate matter air pollution (pm10); 2007
Diet	Dried fruit intake	0.209189	0.20166	0.18411	0.196776	0.245834	0.207514	0.0232837	Dried fruit intake
Residential air pollution	Particulate matter air pollution (pm2.5); 2010	0.234835	0.257253	0.186359	0.160727	0.202085	0.208252	0.0383527	Particulate matter air pollution (pm2.5); 2010
Residential air pollution	Nitrogen oxides air pollution; 2010	0.243299	0.259272	0.183239	0.156638	0.202802	0.20905	0.0422713	Nitrogen oxides air pollution; 2010
Residential air pollution	Nitrogen dioxide air pollution; 2010	0.264461	0.2858	0.208024	0.179515	0.237092	0.234978	0.0426007	Nitrogen dioxide air pollution; 2010
Residential air pollution	Nitrogen dioxide air pollution; 2007	0.261713	0.278053	0.208584	0.194859	0.249844	0.238611	0.035466	Nitrogen dioxide air pollution; 2007
Smoking	Ever smoked	0.202958	0.320231	0.258524	0.240874	0.203199	0.245157	0.0484105	Ever smoked
Diet	Cheese intake	0.259301	0.269438	0.251457	0.253748	0.208059	0.248401	0.0235942	Cheese intake
Smoking	Smoking status	0.23329	0.318309	0.27315	0.236469	0.198394	0.251922	0.0455769	Smoking status
Smoking	Past tobacco smoking	0.232747	0.341613	0.284856	0.258286	0.213834	0.266267	0.0498976	Past tobacco smoking
Blood pressure	Systolic blood pressure, automated reading	0.355676	0.283459	0.379746	0.392757	0.415064	0.36534	0.0505708	Systolic blood pressure, automated reading
Blood pressure	Diastolic blood pressure, automated reading	0.39543	0.304615	0.399586	0.415289	0.43185	0.389354	0.0494996	Diastolic blood pressure, automated reading

## Sheet: brain_loadings
label	split1	split2	split3	split4	Category	split5	avg	stdv
Volume of grey matter in Ventral Striatum (left)	-0.472636	-0.618621	-0.439944	-0.0739162	Subcortex	-0.32742	-0.386507	0.203319
Volume of grey matter in Ventral Striatum (right)	-0.35372	-0.492609	-0.354726	-0.0010858	Subcortex	-0.216553	-0.283739	0.185721
Volume of grey matter in I-IV Cerebellum (right)	-0.337389	-0.333359	-0.0757385	0.00223954	Cerebellum	-0.145728	-0.177995	0.152911
Volume of grey matter in I-IV Cerebellum (left)	-0.333575	-0.3323	-0.123526	0.0516054	Cerebellum	-0.0845975	-0.164479	0.166964
Volume of grey matter in Crus I Cerebellum (vermis)	-0.0852011	-0.269502	-0.293587	-0.0856139	Cerebellum	-0.0803879	-0.162858	0.108699
Volume of grey matter in VI Cerebellum (vermis)	-0.231471	0.040527	0.15371	-0.144997	Cerebellum	-0.0576424	-0.0479748	0.151399
Volume of grey matter in Amygdala (left)	0.0539147	-0.0703295	-0.0534157	0.0250789	Subcortex	0.00808907	-0.00733251	0.0527537
Volume of grey matter in Crus I Cerebellum (left)	0.0487095	-0.034419	-0.00514231	-0.0268634	Cerebellum	0.0469833	0.00585361	0.0398167
Volume of grey matter in Crus I Cerebellum (right)	0.0810041	-0.0114641	-0.0123442	0.0191526	Cerebellum	0.0899872	0.0332671	0.049438
Volume of grey matter in Amygdala (right)	0.0286387	-0.0252713	0.0345832	0.0714813	Subcortex	0.0903297	0.0399523	0.0445615
Volume of grey matter in V Cerebellum (right)	-0.0583557	-0.00189041	0.137018	0.11077	Cerebellum	0.0730479	0.0521181	0.0809437
Volume of grey matter in V Cerebellum (left)	-0.00592174	-0.00258826	0.10555	0.173965	Cerebellum	0.165736	0.0873482	0.0877015
Volume of grey matter in VIIb Cerebellum (vermis)	-0.0427357	0.19729	0.261888	0.0168038	Cerebellum	0.0185011	0.0903494	0.131477
Volume of grey matter in Crus II Cerebellum (vermis)	0.169364	0.180088	0.225952	0.0900648	Cerebellum	0.0674405	0.146582	0.0659524
Volume of grey matter in Putamen (left)	0.258444	-0.0857814	0.149849	0.326258	Subcortex	0.244532	0.17866	0.160662
Volume of grey matter in VI Cerebellum (left)	0.209956	0.156951	0.285346	0.168167	Cerebellum	0.181596	0.200403	0.0514475
Volume of grey matter in Putamen (right)	0.264574	-0.034259	0.168707	0.327705	Subcortex	0.276884	0.200722	0.143391
Volume of grey matter in VI Cerebellum (right)	0.209235	0.199066	0.279527	0.19236	Cerebellum	0.211836	0.218405	0.0350554
Volume of grey matter in Thalamus (left)	0.20812	0.218027	0.335259	0.231189	Subcortex	0.223474	0.243214	0.0521356
Volume of grey matter in Hippocampus (left)	0.358222	0.207384	0.214032	0.289778	Subcortex	0.305015	0.274886	0.0639026
Volume of grey matter in Hippocampus (right)	0.387503	0.268557	0.281387	0.245967	Subcortex	0.334357	0.303554	0.0570716
Volume of grey matter in Thalamus (right)	0.322789	0.291699	0.3644	0.348532	Subcortex	0.301341	0.325752	0.0307283
Volume of grey matter in VIIb Cerebellum (left)	0.461439	0.513022	0.563682	0.402052	Cerebellum	0.384667	0.464972	0.0749544
Volume of grey matter in Crus II Cerebellum (left)	0.627335	0.569066	0.563796	0.478649	Cerebellum	0.47446	0.542661	0.0653118
Volume of grey matter in Crus II Cerebellum (right)	0.677201	0.593068	0.55526	0.486484	Cerebellum	0.501334	0.562669	0.0769134
Volume of grey matter in Pallidum (left)	0.712244	0.766589	0.838378	0.806556	Subcortex	0.753266	0.775407	0.0487166
Volume of grey matter in Caudate (left)	0.951993	0.676451	0.807476	0.949804	Subcortex	0.918062	0.860757	0.118685
Volume of grey matter in Caudate (right)	1	0.726231	0.824609	0.988191	Subcortex	0.956472	0.899101	0.119208
Volume of grey matter in Pallidum (right)	0.950686	1	1	1	Subcortex	1	0.990137	0.0220541
