# Supplementary material for: Cardiometabolic health and physical robustness map onto distinct patterns of brain structure and neurotransmitter systems
Source: PLoS Biol. 2025 Nov 21;23(11):e3003498. doi: 10.1371/journal.pbio.3003498 (PMC12671889; doi:10.1371/journal.pbio.3003498)
Supplement: S2 File — (ZIP) [file pbio.3003498.s002.zip › supplementary_data/S65_Data.xlsx]

## Sheet: rf_loadings
Category	Label	split1	split2	split3	split4	split5	avg	stdv	Label_short
Blood pressure	Systolic blood pressure, automated reading	-0.142974	-0.249846	-0.189633	-0.184701	-0.229886	-0.199408	0.0417419	Systolic blood pressure, automated reading
Blood pressure	Diastolic blood pressure, automated reading	-0.147658	-0.229928	-0.162118	-0.175945	-0.217487	-0.186627	0.0355695	Diastolic blood pressure, automated reading
Diet	Tea intake	-0.225625	-0.192802	-0.146987	-0.121168	-0.219657	-0.181248	0.0457207	Tea intake
Sleep	Sleeplessness / insomnia	-0.243659	-0.140472	-0.219173	-0.074324	-0.220019	-0.179529	0.0705644	Sleeplessness / insomnia
Diet	Processed meat intake	-0.153276	-0.223099	-0.187655	-0.0309686	-0.186294	-0.156258	0.0742663	Processed meat intake
Diet	Beef intake	-0.24738	-0.24785	-0.156928	0.0592256	-0.168402	-0.152267	0.125692	Beef intake
Physical activity	Time spent watching television (TV)	-0.0801754	-0.139933	-0.198158	-0.192634	-0.141123	-0.150405	0.0479367	Time spent watching television (TV)
Body composition by impedance	Impedance of whole body	-0.0795894	-0.126831	-0.123914	-0.0100636	-0.267167	-0.121513	0.0941112	Impedance of whole body
Diet	Bread intake	-0.201103	-0.084963	-0.12112	0.0166371	-0.111115	-0.100333	0.0784558	Bread intake
Diet	spread type - butter spreadable butter	-0.146539	-0.159505	-0.128032	0.0314442	-0.0843296	-0.0973923	0.0774301	spread type - butter spreadable butter
Medications	Number of treatments/medications taken	-0.132719	-0.0254974	-0.08585	-0.146268	-0.0928885	-0.0966446	0.0473192	Number of treatments/medications taken
General health	Weight change compared with 1 year ago	-0.110586	-0.0494913	-0.109656	-0.0726847	-0.103322	-0.0891481	0.0270406	Weight change compared with 1 year ago
Physical activity	Time spent driving	-0.0377218	-0.0354929	-0.0871813	-0.155723	-0.112359	-0.0856955	0.051085	Time spent driving
Alcohol	Alcohol intake versus 10 years previously	-0.0418511	-0.167054	-0.139435	0.0798299	-0.125557	-0.0788136	0.100225	Alcohol intake versus 10 years previously
Alcohol	Alcohol intake frequency.	-0.0887302	-0.203117	-0.0485493	0.142494	-0.104296	-0.0604397	0.12689	Alcohol intake frequency.
Diet	Poultry intake	0.0276477	-0.116514	-0.100636	-0.0113351	-0.100017	-0.060171	0.0642199	Poultry intake
Diet	Salt added to food	-0.126074	-0.0511002	0.00774044	-0.00017165	-0.0917627	-0.0522737	0.057714	Salt added to food
Blood pressure	Pulse rate, automated reading	-0.00693559	-0.0582253	-0.0427677	-0.00240341	-0.137393	-0.049545	0.0544896	Pulse rate, automated reading
Diet	Non-oily fish intake	0.0601083	-0.11191	-0.136094	0.0267979	-0.0284058	-0.0379008	0.0851487	Non-oily fish intake
Sleep	Getting up in morning	-0.0357071	-0.0227384	-0.0449755	-0.066816	0.0128012	-0.0314872	0.0295206	Getting up in morning
Diet	Lamb/mutton intake	-0.027158	-0.136676	-0.0134564	0.0944086	-0.0604859	-0.0286735	0.083755	Lamb/mutton intake
Physical activity	Usual walking pace	0.0133092	-0.0754291	-0.0515783	-0.00241214	-0.00690297	-0.0246027	0.0372627	Usual walking pace
Physical activity	Number of days/week of moderate physical activity 10+ minutes	-0.00916962	-0.0338539	-0.0516463	-0.062076	0.0361101	-0.0241272	0.0391927	Number of days/week of moderate physical activity 10+ minutes
Diet	Cheese intake	-0.158368	-0.0936286	-0.0871541	0.283119	-0.0282924	-0.0168648	0.173909	Cheese intake
Physical activity	Frequency of stair climbing in last 4 weeks	-0.0551833	0.0157062	-0.021118	0.0876271	-0.0978193	-0.0141575	0.0706803	Frequency of stair climbing in last 4 weeks
Operations	Number of operations, self-reported	-0.0805469	0.00538838	-0.0585184	0.121016	-0.047792	-0.0120906	0.0808383	Number of operations, self-reported
Diet	spread type - other type	0.0566417	0.0475968	0.0566437	-0.108589	-0.0676338	-0.00306809	0.0790586	spread type - other type
Body composition by impedance	Body fat percentage	-0.0519896	-0.0323307	-0.0277597	0.0740336	0.0286927	-0.00187075	0.0519748	Body fat percentage
Medication	Taking other prescription medications	-0.0355379	0.0275455	-0.0204212	0.0367589	-0.017538	-0.00183852	0.0319398	Taking other prescription medications
Medical conditions	Number of self-reported non-cancer illnesses	0.0351069	0.0232389	-0.0263938	-0.00433167	-0.0368019	-0.00183632	0.0309252	Number of self-reported non-cancer illnesses
Diet	Pork intake	0.123841	-0.114465	-0.038024	0.0859034	-0.0633277	-0.00121448	0.101572	Pork intake
Confoundings	mean_ct	0	0	0	0	0	0	0	mean_ct
Confoundings	Site-11027.0	0	0	0	0	0	0	0	Site-11027.0
Confoundings	Site-11026.0	0	0	0	0	0	0	0	Site-11026.0
Confoundings	Site-11025.0	0	0	0	0	0	0	0	Site-11025.0
Confoundings	Age when attended assessment centre	0	0	0	0	0	0	0	Age when attended assessment centre
Diet	Oily fish intake	-0.146528	-0.0143022	-0.0443765	0.149474	0.0778136	0.0044161	0.113956	Oily fish intake
Physical activity	Number of days/week walked 10+ minutes	0.0109097	-0.0735337	-0.0398786	0.127341	0.00344607	0.00565687	0.0761316	Number of days/week walked 10+ minutes
Hand grip strength	Hand grip strength (right)	-0.207728	-0.0941727	0.0643004	0.179087	0.137469	0.0157912	0.162694	Hand grip strength (right)
Alcohol	Alcohol usually taken with meals	-0.0390358	0.00152088	0.0251422	0.0612509	0.0539276	0.0205612	0.0409399	Alcohol usually taken with meals
Physical activity	Time spent using computer	0.0266141	0.00698587	0.00708015	0.0774742	-0.0122894	0.021173	0.0343476	Time spent using computer
Physical activity	Number of days/week of vigorous physical activity 10+ minutes	0.0995801	0.0140407	-0.0532788	-0.034971	0.081694	0.021413	0.0681107	Number of days/week of vigorous physical activity 10+ minutes
Hand grip strength	Hand grip strength (left)	-0.119761	-0.0829125	0.0749462	0.164418	0.138099	0.0349578	0.129256	Hand grip strength (left)
Diet	Major dietary changes in the last 5 years	-0.0130143	0.0536883	0.0633031	-0.00505378	0.0802125	0.0358272	0.042133	Major dietary changes in the last 5 years
Diet	Variation in diet	0.101709	0.0236249	-0.00693566	0.0501982	0.0204435	0.0378081	0.0410536	Variation in diet
Diet	Cooked vegetable intake	-0.011002	0.0472219	-0.0182387	0.113468	0.0686037	0.0400106	0.0553644	Cooked vegetable intake
Diet	Cereal intake	-0.00460281	-0.0186646	0.0235186	0.129352	0.0704523	0.0400111	0.0604436	Cereal intake
Diet	Water intake	-0.0757426	0.0664045	0.0110962	0.0744031	0.162791	0.0477904	0.0878731	Water intake
Body size measures	Body mass index (BMI)	0.018176	0.0504394	0.0377515	0.00104493	0.144514	0.0503853	0.0558834	Body mass index (BMI)
Body size measures	Hip circumference	-0.0779713	0.0224489	0.0316689	0.138334	0.141642	0.0512246	0.0917407	Hip circumference
Body composition by impedance	Whole body fat mass	-0.0621654	0.0123649	0.0223674	0.188269	0.128121	0.0577914	0.0995977	Whole body fat mass
General health	Overall health rating	0.0762108	0.00092882	0.0415479	0.0989471	0.108246	0.0651761	0.044168	Overall health rating
Smoking	Smoking status	0.0247653	0.040453	0.235261	-0.0318592	0.146145	0.082953	0.10673	Smoking status
Diet	Fresh fruit intake	0.0698925	0.0915208	0.00300129	0.137824	0.138326	0.0881128	0.0560805	Fresh fruit intake
Sleep	Sleep duration	0.0787765	0.00535305	0.0871361	0.172991	0.122539	0.0933593	0.0616223	Sleep duration
Diet	Salad / raw vegetable intake	0.0397566	0.111406	0.0420657	0.175749	0.151736	0.104143	0.0621379	Salad / raw vegetable intake
Body size measures	Waist circumference	0.0638007	0.07355	0.0825971	0.142346	0.175516	0.107562	0.0487923	Waist circumference
Smoking	Past tobacco smoking	0.0493085	0.0383498	0.255227	0.0573275	0.169125	0.113868	0.0950046	Past tobacco smoking
Diet	Coffee intake	0.148183	0.105051	0.0696043	0.0839556	0.169779	0.115315	0.0424994	Coffee intake
Body size measures	waist_to_hip	0.198921	0.0973775	0.102141	0.0753696	0.128891	0.12054	0.0477722	waist_to_hip
Diet	Dried fruit intake	0.196939	0.141132	0.0803688	0.0689866	0.150016	0.127488	0.0528198	Dried fruit intake
Smoking	Ever smoked	0.0802181	0.035409	0.246999	0.149356	0.170249	0.136446	0.082008	Ever smoked
Diet	spread type - never rarely use spread	0.141805	0.173114	0.114365	0.098233	0.215267	0.148557	0.0469053	spread type - never rarely use spread
Body composition by impedance	Basal metabolic rate	-0.0671424	0.0806942	0.116843	0.398376	0.290538	0.163862	0.182712	Basal metabolic rate
Sleep	Nap during day	0.205122	0.134627	0.142324	0.243054	0.177255	0.180476	0.0449765	Nap during day
Body composition by impedance	Whole body water mass	-0.0644958	0.0928874	0.134241	0.428467	0.314887	0.181197	0.193251	Whole body water mass
Body composition by impedance	Whole body fat-free mass	-0.0643389	0.0932504	0.134505	0.428435	0.315193	0.181409	0.193186	Whole body fat-free mass
Residential air pollution	Traffic intensity on the nearest major road	0.159984	0.398438	0.400487	-0.0229314	0.287553	0.244706	0.179266	Traffic intensity on the nearest major road
Residential air pollution	Particulate matter air pollution 2.5-10um; 2010	0.229894	0.502003	0.488656	-0.0445385	0.388047	0.312812	0.227458	Particulate matter air pollution 2.5-10um; 2010
Residential air pollution	Particulate matter air pollution (pm10); 2010	0.237873	0.659306	0.632296	-0.0581346	0.526205	0.399509	0.305491	Particulate matter air pollution (pm10); 2010
Residential air pollution	Nitrogen oxides air pollution; 2010	0.194739	0.635725	0.605513	0.000775887	0.563503	0.400051	0.285503	Nitrogen oxides air pollution; 2010
Residential air pollution	Particulate matter air pollution (pm10); 2007	0.272814	0.604681	0.615366	0.00108429	0.546704	0.40813	0.266823	Particulate matter air pollution (pm10); 2007
Residential air pollution	Particulate matter air pollution (pm2.5); 2010	0.180814	0.647703	0.623714	0.0188008	0.572274	0.408661	0.288991	Particulate matter air pollution (pm2.5); 2010
Residential air pollution	Nitrogen dioxide air pollution; 2007	0.321959	0.650238	0.661471	0.0173962	0.588189	0.447851	0.277231	Nitrogen dioxide air pollution; 2007
Residential air pollution	Nitrogen dioxide air pollution; 2010	0.263321	0.688952	0.67273	0.0150337	0.614377	0.450883	0.299068	Nitrogen dioxide air pollution; 2010
Residential air pollution	Particulate matter air pollution (pm2.5) absorbance; 2010	0.456215	0.701896	0.696585	0.0457143	0.618418	0.503766	0.274614	Particulate matter air pollution (pm2.5) absorbance; 2010

## Sheet: brain_loadings
label	split1	split2	split3	split4	split5	avg	stdv
Mean thickness of G+S-frontomargin (left hemisphere)	-0.403612	-0.430588	-0.441387	-0.306955	-0.487008	-0.41391	0.0669363
Mean thickness of G+S-occipital-inf (left hemisphere)	0.0323727	-0.00756983	0.111149	-0.544808	-0.304679	-0.142707	0.274444
Mean thickness of G+S-paracentral (left hemisphere)	-0.0320295	0.258432	0.340375	-0.090079	0.0974749	0.114835	0.183949
Mean thickness of G+S-subcentral (left hemisphere)	-0.335737	-0.0413773	0.0579486	0.405268	-0.0922076	-0.00122117	0.269502
Mean thickness of G+S-transv-frontopol (left hemisphere)	-0.373641	-0.304552	-0.336431	-0.166696	-0.378607	-0.311985	0.0866047
Mean thickness of G+S-cingul-Ant (left hemisphere)	-0.268168	-0.368487	-0.453043	-0.676959	-0.504408	-0.454213	0.153377
Mean thickness of G+S-cingul-Mid-Ant (left hemisphere)	-0.205312	-0.108733	-0.0916037	-0.0144658	-0.204333	-0.12489	0.0811504
Mean thickness of G+S-cingul-Mid-Post (left hemisphere)	-0.349861	-0.414012	-0.378502	-0.282253	-0.505283	-0.385982	0.0823693
Mean thickness of G-cingul-Post-dorsal (left hemisphere)	-0.24282	-0.3335	-0.182282	-0.546131	-0.514722	-0.363891	0.161652
Mean thickness of G-cingul-Post-ventral (left hemisphere)	0.197709	0.349242	0.420526	-0.266846	0.191688	0.178464	0.267677
Mean thickness of G-cuneus (left hemisphere)	0.250214	0.381024	0.520526	0.104719	0.0317863	0.257654	0.199238
Mean thickness of G-front-inf-Opercular (left hemisphere)	-0.545378	-0.262971	-0.212584	0.855823	-0.1997	-0.0729619	0.537931
Mean thickness of G-front-inf-Orbital (left hemisphere)	-0.469475	-0.380063	-0.325701	0.0055069	-0.352724	-0.304491	0.181525
Mean thickness of G-front-inf-Triangul (left hemisphere)	-0.637112	-0.494087	-0.481059	-0.060354	-0.47349	-0.42922	0.216873
Mean thickness of G-front-middle (left hemisphere)	-0.880712	-0.677525	-0.686219	0.0790058	-0.714638	-0.576018	0.375353
Mean thickness of G-front-sup (left hemisphere)	-0.741642	-0.473906	-0.549038	-0.4649	-0.684196	-0.582736	0.12491
Mean thickness of G-Ins-lg+S-cent-ins (left hemisphere)	0.047853	0.2715	0.365502	0.132107	0.17338	0.198068	0.123441
Mean thickness of G-insular-short (left hemisphere)	-0.0746116	0.159229	0.233889	0.442623	0.128631	0.177952	0.186917
Mean thickness of G-occipital-middle (left hemisphere)	-0.143004	0.037109	0.114656	0.102708	-0.346528	-0.0470118	0.196566
Mean thickness of G-occipital-sup (left hemisphere)	0.0956542	0.21287	0.281396	-0.159901	-0.168186	0.0523666	0.208441
Mean thickness of G-oc-temp-lat-fusifor (left hemisphere)	-0.184931	-0.144685	-0.0960625	0.0514536	-0.333645	-0.141574	0.139742
Mean thickness of G-oc-temp-med-Lingual (left hemisphere)	0.182011	0.389084	0.559925	0.178126	0.112692	0.284368	0.185832
Mean thickness of G-oc-temp-med-Parahip (left hemisphere)	0.0816978	0.248616	0.276566	-0.100103	0.0674356	0.114843	0.152968
Mean thickness of G-orbital (left hemisphere)	-0.279846	-0.262023	-0.195357	-0.234923	-0.366729	-0.267775	0.0638245
Mean thickness of G-pariet-inf-Angular (left hemisphere)	-0.587137	-0.430242	-0.395676	-0.252889	-0.725392	-0.478267	0.18224
Mean thickness of G-pariet-inf-Supramar (left hemisphere)	-0.671066	-0.37997	-0.352886	0.200562	-0.533876	-0.347447	0.331996
Mean thickness of G-parietal-sup (left hemisphere)	-0.610917	-0.455364	-0.380025	-0.0177738	-0.75673	-0.444162	0.279084
Mean thickness of G-postcentral (left hemisphere)	-0.288029	0.0173953	0.121915	0.000759498	-0.252676	-0.0801271	0.180188
Mean thickness of G-precentral (left hemisphere)	-0.318697	0.122434	0.169177	0.497462	0.0157276	0.0972207	0.293954
Mean thickness of G-precuneus (left hemisphere)	-0.48462	-0.420144	-0.278869	-0.0940101	-0.685653	-0.392659	0.222034
Mean thickness of G-rectus (left hemisphere)	-0.217253	-0.370084	-0.319433	0.0770463	-0.394511	-0.244847	0.192369
Mean thickness of G-subcallosal (left hemisphere)	-0.0321171	-0.047179	0.0276766	-0.108952	-0.0186266	-0.0358395	0.0495439
Mean thickness of G-temp-sup-G-T-transv (left hemisphere)	0.0274344	0.175596	0.335804	0.0256316	0.156508	0.144195	0.128006
Mean thickness of G-temp-sup-Lateral (left hemisphere)	-0.309956	-0.0812097	-0.0205165	0.531843	-0.139653	-0.0038985	0.318344
Mean thickness of G-temp-sup-Plan-polar (left hemisphere)	-0.047886	0.120646	0.16952	0.344128	0.0645796	0.130197	0.144415
Mean thickness of G-temp-sup-Plan-tempo (left hemisphere)	-0.417327	-0.278932	-0.277225	0.136715	-0.338867	-0.235127	0.21559
Mean thickness of G-temporal-inf (left hemisphere)	-0.153176	-0.132179	-0.127716	-0.143261	-0.244022	-0.160071	0.0479653
Mean thickness of G-temporal-middle (left hemisphere)	-0.33374	-0.158083	-0.110125	0.264935	-0.280037	-0.12341	0.235032
Mean thickness of Lat-Fis-ant-Horizont (left hemisphere)	-0.329483	-0.386178	-0.32946	0.288286	-0.261432	-0.203653	0.278531
Mean thickness of Lat-Fis-ant-Vertical (left hemisphere)	-0.399828	-0.37578	-0.384975	-0.0474654	-0.375223	-0.316654	0.15081
Mean thickness of Lat-Fis-post (left hemisphere)	-0.335475	-0.306616	-0.262442	-0.097585	-0.394478	-0.279319	0.11233
Mean thickness of Pole-occipital (left hemisphere)	0.212929	0.389948	0.503098	0.091771	0.0557645	0.250702	0.192211
Mean thickness of Pole-temporal (left hemisphere)	-0.0895295	0.0248675	0.0232526	0.181386	-0.0907591	0.00984357	0.111611
Mean thickness of S-calcarine (left hemisphere)	0.0605747	0.00634213	0.198221	0.239093	-0.11994	0.0768582	0.145788
Mean thickness of S-central (left hemisphere)	-0.197551	0.00797199	0.174884	0.27284	-0.116283	0.0283726	0.195967
Mean thickness of S-cingul-Marginalis (left hemisphere)	-0.613124	-0.74596	-0.632283	-0.302157	-0.837835	-0.626272	0.202697
Mean thickness of S-circular-insula-ant (left hemisphere)	-0.388878	-0.393302	-0.424269	-0.160191	-0.453444	-0.364017	0.116885
Mean thickness of S-circular-insula-inf (left hemisphere)	-0.111255	0.0232425	0.123052	0.302663	0.0275421	0.0730488	0.153087
Mean thickness of S-circular-insula-sup (left hemisphere)	-0.504984	-0.476569	-0.435269	0.358885	-0.524289	-0.316445	0.379004
Mean thickness of S-collat-transv-ant (left hemisphere)	-0.0213675	0.0879361	0.0174143	-0.249163	-0.0316837	-0.0393727	0.126321
Mean thickness of S-collat-transv-post (left hemisphere)	0.0565383	-0.128412	0.00645124	-0.722303	-0.341579	-0.225861	0.317435
Mean thickness of S-front-inf (left hemisphere)	-0.826212	-1	-1	-0.334961	-0.876036	-0.807442	0.274978
Mean thickness of S-front-middle (left hemisphere)	-0.650488	-0.803598	-0.838733	-0.28693	-0.788236	-0.673597	0.227683
Mean thickness of S-front-sup (left hemisphere)	-0.908006	-0.889048	-0.895076	-0.393498	-0.945001	-0.806126	0.231687
Mean thickness of S-interm-prim-Jensen (left hemisphere)	-0.164358	-0.195548	-0.221197	-0.404724	-0.228288	-0.242823	0.0939182
Mean thickness of S-intrapariet+P-trans (left hemisphere)	-0.619806	-0.778338	-0.732813	-0.473923	-1	-0.720976	0.195292
Mean thickness of S-oc-middle+Lunatus (left hemisphere)	-0.10383	-0.217598	-0.250085	-0.763034	-0.531627	-0.373235	0.268793
Mean thickness of S-oc-sup+transversal (left hemisphere)	-0.189532	-0.382145	-0.265682	-0.405224	-0.635707	-0.375658	0.169764
Mean thickness of S-occipital-ant (left hemisphere)	-0.195969	-0.297698	-0.289719	-0.196458	-0.431442	-0.282257	0.09664
Mean thickness of S-oc-temp-lat (left hemisphere)	-0.086474	-0.232813	-0.23932	-0.40525	-0.389258	-0.270623	0.13088
Mean thickness of S-oc-temp-med+Lingual (left hemisphere)	-0.165031	-0.179897	-0.0901219	0.525037	-0.237542	-0.0295109	0.314426
Mean thickness of S-orbital-lateral (left hemisphere)	-0.33384	-0.372742	-0.393897	-0.325122	-0.366663	-0.358453	0.0284808
Mean thickness of S-orbital-med-olfact (left hemisphere)	-0.0237675	-0.191089	-0.167647	-0.00239574	-0.179642	-0.112908	0.0918163
Mean thickness of S-orbital-H-Shaped (left hemisphere)	-0.203987	-0.190069	-0.211951	-0.0784151	-0.216499	-0.180184	0.0577692
Mean thickness of S-parieto-occipital (left hemisphere)	-0.229217	-0.435497	-0.29094	-0.438018	-0.643937	-0.407522	0.160459
Mean thickness of S-pericallosal (left hemisphere)	0.0705269	0.13362	0.273681	-0.375459	0.0306702	0.0266077	0.242951
Mean thickness of S-postcentral (left hemisphere)	-0.647654	-0.705574	-0.653019	-0.457989	-0.90519	-0.673885	0.159876
Mean thickness of S-precentral-inf-part (left hemisphere)	-0.731874	-0.748285	-0.749466	0.0194422	-0.703811	-0.582799	0.337166
Mean thickness of S-precentral-sup-part (left hemisphere)	-0.393749	-0.308452	-0.292345	-0.112356	-0.37736	-0.296852	0.111875
Mean thickness of S-suborbital (left hemisphere)	-0.0308003	-0.144822	-0.226097	-0.424959	-0.221761	-0.209688	0.144018
Mean thickness of S-subparietal (left hemisphere)	-0.514184	-0.723265	-0.618439	-0.266504	-0.799952	-0.584469	0.207902
Mean thickness of S-temporal-inf (left hemisphere)	0.000409909	-0.0115672	0.0287578	-0.04823	-0.0872673	-0.0235794	0.0450632
Mean thickness of S-temporal-sup (left hemisphere)	-0.463429	-0.443476	-0.405214	-0.131401	-0.575084	-0.403721	0.164826
Mean thickness of S-temporal-transverse (left hemisphere)	-0.0191886	0.00474561	0.0376966	-0.235825	-0.0550992	-0.0535341	0.107391
Mean thickness of G+S-frontomargin (right hemisphere)	0.136164	0.0421097	-0.0984646	-0.296075	0.15293	-0.0126672	0.187253
Mean thickness of G+S-occipital-inf (right hemisphere)	0.376302	0.267958	0.33961	-0.193268	0.191331	0.196387	0.229053
Mean thickness of G+S-paracentral (right hemisphere)	0.645098	0.785466	0.7239	0.101787	0.910983	0.633447	0.312696
Mean thickness of G+S-subcentral (right hemisphere)	0.165161	0.285414	0.273754	0.517126	0.430261	0.334343	0.139012
Mean thickness of G+S-transv-frontopol (right hemisphere)	0.0667231	0.0707501	-0.105446	-0.166947	0.265091	0.0260341	0.169803
Mean thickness of G+S-cingul-Ant (right hemisphere)	-0.0118135	-0.238791	-0.412468	-0.59845	-0.223274	-0.296959	0.220431
Mean thickness of G+S-cingul-Mid-Ant (right hemisphere)	0.214634	0.107915	-0.0129803	-0.344244	0.155252	0.0241154	0.222251
Mean thickness of G+S-cingul-Mid-Post (right hemisphere)	0.144799	0.0313438	-0.107896	-0.045756	0.148684	0.0342351	0.113942
Mean thickness of G-cingul-Post-dorsal (right hemisphere)	0.0350537	-0.149164	-0.132331	-0.315132	-0.187829	-0.14988	0.125755
Mean thickness of G-cingul-Post-ventral (right hemisphere)	0.640849	0.669573	0.616669	0.0295447	0.699441	0.531215	0.282152
Mean thickness of G-cuneus (right hemisphere)	0.931137	0.907381	0.913677	0.184193	0.824642	0.752206	0.320178
Mean thickness of G-front-inf-Opercular (right hemisphere)	0.0449021	0.0951633	0.0619617	0.734596	0.528317	0.292988	0.317983
Mean thickness of G-front-inf-Orbital (right hemisphere)	-0.0690705	-0.156924	-0.100532	0.0713487	0.0367898	-0.0436776	0.0954044
Mean thickness of G-front-inf-Triangul (right hemisphere)	-0.0854271	-0.11278	-0.215445	0.0741502	0.17432	-0.0330364	0.155614
Mean thickness of G-front-middle (right hemisphere)	-0.0110354	-0.0327568	-0.188065	0.176348	0.339365	0.0567711	0.204154
Mean thickness of G-front-sup (right hemisphere)	0.0791942	0.158562	-0.0911501	-0.232471	0.361665	0.0551601	0.228776
Mean thickness of G-Ins-lg+S-cent-ins (right hemisphere)	0.456427	0.626026	0.634664	0.149473	0.717724	0.516863	0.226256
Mean thickness of G-insular-short (right hemisphere)	0.32057	0.457178	0.452911	0.083912	0.522151	0.367344	0.174556
Mean thickness of G-occipital-middle (right hemisphere)	0.621441	0.550565	0.524167	-0.134611	0.542587	0.42083	0.312687
Mean thickness of G-occipital-sup (right hemisphere)	0.818748	0.826108	0.753812	0.443786	0.800401	0.728571	0.161667
Mean thickness of G-oc-temp-lat-fusifor (right hemisphere)	0.47022	0.439463	0.317973	0.312979	0.470492	0.402225	0.0802085
Mean thickness of G-oc-temp-med-Lingual (right hemisphere)	0.886023	0.953286	0.952324	0.297754	0.984816	0.814841	0.291293
Mean thickness of G-oc-temp-med-Parahip (right hemisphere)	0.684772	0.756105	0.674689	-0.0247428	0.798835	0.577932	0.340785
Mean thickness of G-orbital (right hemisphere)	0.438791	0.298958	0.23814	-0.204615	0.488737	0.252002	0.274695
Mean thickness of G-pariet-inf-Angular (right hemisphere)	0.218323	0.241479	0.114276	0.497587	0.411223	0.296578	0.154872
Mean thickness of G-pariet-inf-Supramar (right hemisphere)	0.0699711	0.129393	0.0442843	0.447712	0.411271	0.220526	0.193669
Mean thickness of G-parietal-sup (right hemisphere)	0.156918	0.0998725	0.0295908	0.0888109	0.205597	0.116158	0.0673938
Mean thickness of G-postcentral (right hemisphere)	0.409672	0.554983	0.525074	0.0232304	0.610377	0.424667	0.236076
Mean thickness of G-precentral (right hemisphere)	0.305477	0.548313	0.431058	0.454535	0.796508	0.507178	0.183475
Mean thickness of G-precuneus (right hemisphere)	0.226839	0.10114	0.136543	0.0228913	0.127813	0.123045	0.0732951
Mean thickness of G-rectus (right hemisphere)	0.33599	0.123549	0.0772291	0.515055	0.401456	0.290656	0.185851
Mean thickness of G-subcallosal (right hemisphere)	0.202023	0.0875454	0.0353382	0.17027	0.22386	0.143807	0.079732
Mean thickness of G-temp-sup-G-T-transv (right hemisphere)	0.387519	0.454829	0.527533	0.0841896	0.626322	0.416079	0.205604
Mean thickness of G-temp-sup-Lateral (right hemisphere)	0.256719	0.359074	0.26116	1	0.580467	0.491484	0.313131
Mean thickness of G-temp-sup-Plan-polar (right hemisphere)	0.531359	0.494535	0.431532	0.578823	0.724915	0.552233	0.110521
Mean thickness of G-temp-sup-Plan-tempo (right hemisphere)	0.0716539	0.0720094	0.0521718	0.561173	0.262766	0.203955	0.217379
Mean thickness of G-temporal-inf (right hemisphere)	0.434763	0.363976	0.275882	-0.0125292	0.442826	0.300983	0.187686
Mean thickness of G-temporal-middle (right hemisphere)	0.382439	0.421716	0.249806	0.409249	0.595945	0.411831	0.123611
Mean thickness of Lat-Fis-ant-Horizont (right hemisphere)	-0.272312	-0.456225	-0.414621	0.249021	-0.294414	-0.23771	0.283004
Mean thickness of Lat-Fis-ant-Vertical (right hemisphere)	-0.148078	-0.276782	-0.272614	0.222636	-0.0689488	-0.108757	0.20496
Mean thickness of Lat-Fis-post (right hemisphere)	0.00588873	-0.0834224	-0.0516116	0.247253	0.13467	0.0505555	0.137975
Mean thickness of Pole-occipital (right hemisphere)	1	0.997941	0.970129	0.11406	0.971323	0.810691	0.389686
Mean thickness of Pole-temporal (right hemisphere)	0.479241	0.499297	0.369385	0.20157	0.558929	0.421684	0.140853
Mean thickness of S-calcarine (right hemisphere)	0.59352	0.461914	0.474996	0.330725	0.529495	0.47813	0.0974091
Mean thickness of S-central (right hemisphere)	0.520696	0.555951	0.540421	0.237363	0.777931	0.526472	0.192297
Mean thickness of S-cingul-Marginalis (right hemisphere)	-0.162325	-0.388869	-0.38152	-0.268889	-0.321624	-0.304645	0.0933075
Mean thickness of S-circular-insula-ant (right hemisphere)	-0.123733	-0.284459	-0.294453	0.302293	-0.181136	-0.116297	0.244691
Mean thickness of S-circular-insula-inf (right hemisphere)	0.490289	0.429944	0.371502	0.356707	0.692858	0.46826	0.136202
Mean thickness of S-circular-insula-sup (right hemisphere)	-0.0911514	-0.172592	-0.212002	0.837815	0.0567169	0.0837571	0.433911
Mean thickness of S-collat-transv-ant (right hemisphere)	0.343521	0.341194	0.137811	0.155772	0.428224	0.281304	0.127859
Mean thickness of S-collat-transv-post (right hemisphere)	0.164655	0.0550287	0.0497551	-0.702076	-0.132928	-0.113113	0.34613
Mean thickness of S-front-inf (right hemisphere)	-0.465686	-0.727927	-0.786257	-0.10682	-0.503848	-0.518108	0.268345
Mean thickness of S-front-middle (right hemisphere)	-0.390017	-0.576198	-0.691406	0.0605747	-0.374338	-0.394277	0.286656
Mean thickness of S-front-sup (right hemisphere)	-0.369485	-0.52006	-0.668521	-0.308626	-0.364701	-0.446278	0.146915
Mean thickness of S-interm-prim-Jensen (right hemisphere)	-0.194058	-0.257821	-0.347856	-0.169416	-0.208215	-0.235473	0.0706242
Mean thickness of S-intrapariet+P-trans (right hemisphere)	-0.206679	-0.49764	-0.537974	-0.363315	-0.504471	-0.422016	0.13764
Mean thickness of S-oc-middle+Lunatus (right hemisphere)	0.0999454	-0.091046	-0.0641074	-0.566449	-0.239171	-0.172165	0.251123
Mean thickness of S-oc-sup+transversal (right hemisphere)	0.159109	-0.109445	-0.102857	-0.109252	-0.271942	-0.0868773	0.154938
Mean thickness of S-occipital-ant (right hemisphere)	0.00178561	-0.182849	-0.121623	-0.170878	-0.243792	-0.143471	0.0921181
Mean thickness of S-oc-temp-lat (right hemisphere)	0.0978736	-0.0163696	-0.0763663	-0.0928636	-0.0789553	-0.0333362	0.0790254
Mean thickness of S-oc-temp-med+Lingual (right hemisphere)	0.147978	0.123883	0.146363	0.596544	0.146404	0.232234	0.203901
Mean thickness of S-orbital-lateral (right hemisphere)	-0.273344	-0.478908	-0.530239	-0.132029	-0.310425	-0.344989	0.161192
Mean thickness of S-orbital-med-olfact (right hemisphere)	0.382316	0.118417	0.0613932	0.119718	0.325077	0.201384	0.142466
Mean thickness of S-orbital-H-Shaped (right hemisphere)	0.00788759	-0.0868685	-0.166673	-0.370669	-0.0377358	-0.130812	0.14887
Mean thickness of S-parieto-occipital (right hemisphere)	0.129365	-0.129861	-0.0728016	-0.102465	-0.198031	-0.0747588	0.123156
Mean thickness of S-pericallosal (right hemisphere)	0.399764	0.359384	0.328477	-0.517589	0.377294	0.189466	0.396115
Mean thickness of S-postcentral (right hemisphere)	-0.140935	-0.302647	-0.299308	-0.404927	-0.217941	-0.273151	0.0993081
Mean thickness of S-precentral-inf-part (right hemisphere)	-0.382336	-0.562417	-0.636263	0.203475	-0.275716	-0.330651	0.330943
Mean thickness of S-precentral-sup-part (right hemisphere)	-0.0859728	-0.0816746	-0.171322	-0.183551	0.036693	-0.0971655	0.0883813
Mean thickness of S-suborbital (right hemisphere)	0.181178	0.121422	0.0662213	-0.252679	0.18391	0.0600105	0.181395
Mean thickness of S-subparietal (right hemisphere)	-0.301084	-0.541348	-0.489613	-0.16775	-0.551812	-0.410322	0.169003
Mean thickness of S-temporal-inf (right hemisphere)	0.431347	0.321966	0.223694	0.481926	0.451158	0.382018	0.107084
Mean thickness of S-temporal-sup (right hemisphere)	0.0855397	-0.0139968	-0.172299	0.430525	0.158789	0.0977115	0.223622
Mean thickness of S-temporal-transverse (right hemisphere)	0.0572914	0.0445877	0.0622069	0.186879	0.112364	0.0926659	0.0586404
