# Supplementary material for: Cardiometabolic health and physical robustness map onto distinct patterns of brain structure and neurotransmitter systems
Source: PLoS Biol. 2025 Nov 21;23(11):e3003498. doi: 10.1371/journal.pbio.3003498 (PMC12671889; doi:10.1371/journal.pbio.3003498)
Supplement: S2 File — (ZIP) [file pbio.3003498.s002.zip › supplementary_data/S44_Data.xlsx]

## Sheet: correl
0.136109	0.136222	0.136511	0.137227	0.138819	0.141045	0.139331	0.134512	0.127972	0.119197
0.136386	0.136498	0.136785	0.137496	0.139077	0.141279	0.139583	0.13473	0.128136	0.119341
0.13721	0.137321	0.137603	0.138301	0.139845	0.141979	0.140336	0.135382	0.128629	0.119775
0.139586	0.139691	0.13996	0.14062	0.142063	0.144019	0.142501	0.137269	0.130073	0.121047
0.145823	0.145915	0.146147	0.146712	0.14792	0.149501	0.148154	0.142259	0.134029	0.124562
0.158926	0.15899	0.159153	0.159543	0.160349	0.161295	0.159769	0.152843	0.143104	0.132836
0.175742	0.175771	0.175841	0.176003	0.176287	0.176311	0.174045	0.166836	0.15684	0.146271
0.177593	0.177589	0.177577	0.177532	0.177343	0.176524	0.173673	0.167751	0.160809	0.153048
0.122872	0.122889	0.122932	0.123044	0.123321	0.123974	0.125402	0.128156	0.131599	0.132503
0.0783848	0.0784153	0.0784946	0.0786992	0.0792171	0.0804735	0.0832678	0.0885343	0.0957531	0.101509

## Sheet: simwx
0.749591	0.749736	0.750111	0.751059	0.753238	0.75542	0.745125	0.749301	0.772899	0.790939
0.750262	0.750406	0.750776	0.751713	0.753854	0.755955	0.745821	0.749899	0.773203	0.791137
0.752252	0.752391	0.752749	0.753651	0.75568	0.757553	0.747884	0.75167	0.774111	0.79173
0.757887	0.758013	0.758337	0.759136	0.760861	0.762179	0.75371	0.756674	0.776726	0.793453
0.772099	0.77219	0.772422	0.772975	0.774049	0.774423	0.768227	0.769112	0.78359	0.798088
0.800021	0.800056	0.800139	0.800319	0.800547	0.799904	0.795421	0.79225	0.798192	0.808597
0.834446	0.834423	0.83436	0.834177	0.833599	0.831655	0.826286	0.819639	0.820212	0.82675
0.850703	0.850653	0.85052	0.850171	0.849244	0.846874	0.841999	0.8374	0.840098	0.846958
0.818671	0.818706	0.818797	0.819034	0.819649	0.821218	0.825009	0.832835	0.844528	0.855378
0.807186	0.807281	0.807528	0.808162	0.809751	0.813506	0.821295	0.833936	0.848245	0.859224

## Sheet: simwy
0.848237	0.848276	0.848373	0.848587	0.848835	0.84657	0.827867	0.822148	0.859315	0.903633
0.848686	0.848724	0.848819	0.849026	0.849253	0.846945	0.828432	0.822665	0.859525	0.903706
0.850015	0.850051	0.850139	0.850327	0.850489	0.848063	0.830101	0.824197	0.860151	0.903926
0.853761	0.85379	0.853858	0.853988	0.853978	0.851282	0.834767	0.828503	0.861946	0.904563
0.86305	0.863059	0.863075	0.863064	0.862692	0.859629	0.846083	0.839026	0.866594	0.906271
0.880183	0.880159	0.880089	0.879868	0.879066	0.875865	0.865736	0.857508	0.87603	0.910154
0.896558	0.896501	0.89635	0.89594	0.894771	0.891348	0.88292	0.875178	0.888199	0.916695
0.892531	0.892463	0.892284	0.891816	0.890595	0.887562	0.88177	0.879226	0.894108	0.920772
0.854735	0.854665	0.854488	0.854054	0.853114	0.851687	0.851953	0.860476	0.881849	0.909371
0.837821	0.837807	0.837773	0.837694	0.837555	0.837575	0.839204	0.846698	0.864015	0.888022

## Sheet: dist3
0.912164	0.912011	0.911619	0.910646	0.908501	0.906181	0.913971	0.918451	0.912031	0.910388
0.911644	0.911492	0.911102	0.910138	0.908021	0.905752	0.913432	0.917982	0.911766	0.910195
0.9101	0.909951	0.909571	0.908633	0.906594	0.90447	0.911839	0.916591	0.910973	0.909617
0.905714	0.905575	0.905223	0.904361	0.902533	0.900766	0.907339	0.912647	0.908671	0.907925
0.894602	0.89449	0.894206	0.893528	0.892159	0.891032	0.896131	0.902741	0.902517	0.903296
0.872785	0.872718	0.872552	0.872165	0.871448	0.871133	0.875139	0.88382	0.889025	0.89257
0.847059	0.847043	0.847005	0.846933	0.846915	0.847708	0.852106	0.861553	0.869335	0.875105
0.842729	0.84275	0.842809	0.842975	0.843481	0.845106	0.849564	0.856542	0.860827	0.864307
0.907378	0.907366	0.907334	0.907249	0.90701	0.906301	0.904136	0.898623	0.890085	0.884127
0.955434	0.955387	0.955267	0.954956	0.954161	0.952203	0.947728	0.939068	0.926922	0.91632

## Sheet: X
0	0.670603	0.891498	0.96426	0.988227	0.996122	0.998723	0.999579	0.999861	0.999954

## Sheet: Y
0	0.616893	0.853229	0.943771	0.978458	0.991747	0.996838	0.998789	0.999536	0.999822

## Sheet: X_selected_param
0.999579

## Sheet: Y_selected_param
0
