# Supplementary material for: Cardiometabolic health and physical robustness map onto distinct patterns of brain structure and neurotransmitter systems
Source: PLoS Biol. 2025 Nov 21;23(11):e3003498. doi: 10.1371/journal.pbio.3003498 (PMC12671889; doi:10.1371/journal.pbio.3003498)
Supplement: S2 File — (ZIP) [file pbio.3003498.s002.zip › supplementary_data/S50_Data.xlsx]

## Sheet: correl
0.254738	0.254739	0.254741	0.254745	0.254746	0.25469	0.254228	0.251758	0.242584	0.189137
0.254798	0.254799	0.254801	0.254805	0.254806	0.25475	0.254288	0.251819	0.242652	0.189401
0.25498	0.254981	0.254983	0.254987	0.254988	0.254931	0.254469	0.252001	0.242855	0.190213
0.255521	0.255522	0.255524	0.255528	0.255528	0.25547	0.255005	0.252544	0.243458	0.192781
0.257069	0.25707	0.257071	0.257074	0.257072	0.257009	0.256539	0.254094	0.245177	0.20131
0.261027	0.261027	0.261027	0.261027	0.261018	0.26094	0.260451	0.258041	0.249536	0.220895
0.268692	0.268691	0.268689	0.268681	0.268654	0.268537	0.267987	0.265616	0.257849	0.238392
0.276472	0.276469	0.276462	0.276443	0.276386	0.276206	0.275563	0.273254	0.266482	0.252195
0.274561	0.274557	0.274548	0.274524	0.274457	0.27426	0.273639	0.271656	0.266287	0.255659
0.262303	0.262301	0.262294	0.262277	0.262228	0.262085	0.261635	0.260205	0.256329	0.248551

## Sheet: simwx
0.847566	0.847538	0.847464	0.84727	0.846765	0.845463	0.842188	0.834416	0.8183	0.81641
0.847676	0.847648	0.847574	0.84738	0.846876	0.845576	0.842306	0.834547	0.818461	0.816599
0.848008	0.84798	0.847906	0.847713	0.847211	0.845917	0.842661	0.834941	0.818944	0.817234
0.848995	0.848967	0.848894	0.848704	0.848208	0.84693	0.843719	0.836113	0.820382	0.819714
0.851818	0.851791	0.851721	0.851537	0.851059	0.849829	0.84674	0.839451	0.824469	0.831483
0.859068	0.859043	0.858979	0.858812	0.858378	0.857262	0.854467	0.847936	0.834771	0.848325
0.873526	0.873506	0.873453	0.873316	0.872958	0.872038	0.869749	0.864487	0.854321	0.845968
0.892106	0.892091	0.89205	0.891942	0.891663	0.890946	0.889166	0.885128	0.877634	0.868261
0.907205	0.907192	0.907159	0.907074	0.906851	0.906279	0.904858	0.901649	0.895825	0.88834
0.919254	0.919245	0.919219	0.919154	0.918982	0.918538	0.917429	0.914908	0.910324	0.904312

## Sheet: simwy
0.964712	0.964711	0.964708	0.9647	0.964672	0.964549	0.964035	0.962385	0.958656	0.864829
0.964732	0.964731	0.964729	0.964721	0.964693	0.96457	0.964058	0.962412	0.958699	0.866183
0.964794	0.964793	0.964791	0.964784	0.964755	0.964634	0.964125	0.962492	0.958829	0.870343
0.964978	0.964977	0.964975	0.964968	0.964941	0.964823	0.964325	0.96273	0.959211	0.883293
0.965496	0.965495	0.965493	0.965487	0.965463	0.965354	0.964888	0.963397	0.960266	0.920702
0.966769	0.966769	0.966768	0.966764	0.966747	0.966661	0.966268	0.965021	0.962742	0.957437
0.969083	0.969083	0.969084	0.969085	0.969082	0.969036	0.968776	0.967937	0.966859	0.966053
0.971579	0.97158	0.971584	0.971593	0.971611	0.971625	0.971539	0.97116	0.971048	0.972778
0.972532	0.972535	0.972543	0.972561	0.972604	0.972686	0.972777	0.9728	0.973294	0.97566
0.971205	0.971209	0.971218	0.971243	0.971304	0.971432	0.971645	0.971939	0.972826	0.97547

## Sheet: dist3
0.76151	0.761515	0.761528	0.761563	0.761664	0.761988	0.763134	0.767267	0.780002	0.842304
0.761428	0.761433	0.761446	0.761481	0.761582	0.761905	0.76305	0.767179	0.779897	0.841792
0.761181	0.761185	0.761198	0.761233	0.761334	0.761656	0.762797	0.766912	0.77958	0.84022
0.760446	0.76045	0.760463	0.760498	0.760598	0.760916	0.762046	0.766119	0.778641	0.8353
0.75835	0.758355	0.758367	0.758401	0.758498	0.758807	0.759906	0.763866	0.775981	0.820117
0.753026	0.75303	0.753042	0.753073	0.753165	0.753455	0.754487	0.758189	0.769341	0.794872
0.742807	0.742811	0.742823	0.742854	0.742942	0.743217	0.744166	0.74747	0.75704	0.777769
0.73208	0.732085	0.732098	0.732133	0.732229	0.732513	0.733419	0.736333	0.744218	0.759808
0.731866	0.731871	0.731884	0.731918	0.732011	0.732276	0.733071	0.735457	0.741553	0.753063
0.742661	0.742664	0.742673	0.742697	0.742762	0.742947	0.743508	0.745201	0.749551	0.757914

## Sheet: X
0	0.670603	0.891498	0.96426	0.988227	0.996122	0.998723	0.999579	0.999861	0.999954

## Sheet: Y
0	0.618019	0.854091	0.944265	0.97871	0.991868	0.996894	0.998813	0.999547	0.999827

## Sheet: X_selected_param
0.999579

## Sheet: Y_selected_param
0
