# Supplementary material for: Cardiometabolic health and physical robustness map onto distinct patterns of brain structure and neurotransmitter systems
Source: PLoS Biol. 2025 Nov 21;23(11):e3003498. doi: 10.1371/journal.pbio.3003498 (PMC12671889; doi:10.1371/journal.pbio.3003498)
Supplement: S2 File — (ZIP) [file pbio.3003498.s002.zip › supplementary_data/S20_Data.xlsx]

## Sheet: brain_within_CT_r
Row	Raw_CT_Women_LD1	Raw_CT_Men_LD1	Raw_CT_Combined_LD1	Proportional_CT_Women_LD1	Proportional_CT_Men_LD1	Proportional_CT_Combined_LD1	Corrected_CT_Women_LD1	Corrected_CT_Men_LD1	Corrected_CT_Combined_LD1
Raw_CT_Women_LD1		0.864251	0.967429	0.989966	0.901751	0.963754	0.989704	0.909838	0.968773
Raw_CT_Men_LD1	0.864251		0.941234	0.87358	0.981673	0.938843	0.870115	0.982957	0.934766
Raw_CT_Combined_LD1	0.967429	0.941234		0.954113	0.951588	0.99357	0.953038	0.96028	0.993338
Proportional_CT_Women_LD1	0.989966	0.87358	0.954113		0.8952	0.96252	0.999412	0.904649	0.963211
Proportional_CT_Men_LD1	0.901751	0.981673	0.951588	0.8952		0.962446	0.896067	0.996508	0.957613
Proportional_CT_Combined_LD1	0.963754	0.938843	0.99357	0.96252	0.962446		0.961181	0.969015	0.998809
Corrected_CT_Women_LD1	0.989704	0.870115	0.953038	0.999412	0.896067	0.961181		0.905804	0.962085
Corrected_CT_Men_LD1	0.909838	0.982957	0.96028	0.904649	0.996508	0.969015	0.905804		0.964897
Corrected_CT_Combined_LD1	0.968773	0.934766	0.993338	0.963211	0.957613	0.998809	0.962085	0.964897

## Sheet: brain_within_CT_p_Bonf
Row	Raw_CT_Women_LD1	Raw_CT_Men_LD1	Raw_CT_Combined_LD1	Proportional_CT_Women_LD1	Proportional_CT_Men_LD1	Proportional_CT_Combined_LD1	Corrected_CT_Women_LD1	Corrected_CT_Men_LD1	Corrected_CT_Combined_LD1
Raw_CT_Women_LD1		0	0	0	0	0	0	0	0
Raw_CT_Men_LD1	0		0	0	0	0	0	0	0
Raw_CT_Combined_LD1	0	0		0	0	0	0	0	0
Proportional_CT_Women_LD1	0	0	0		0	0	0	0	0
Proportional_CT_Men_LD1	0	0	0	0		0	0	0	0
Proportional_CT_Combined_LD1	0	0	0	0	0		0	0	0
Corrected_CT_Women_LD1	0	0	0	0	0	0		0	0
Corrected_CT_Men_LD1	0	0	0	0	0	0	0		0
Corrected_CT_Combined_LD1	0	0	0	0	0	0	0	0
