# Supplementary material for: Cardiometabolic health and physical robustness map onto distinct patterns of brain structure and neurotransmitter systems
Source: PLoS Biol. 2025 Nov 21;23(11):e3003498. doi: 10.1371/journal.pbio.3003498 (PMC12671889; doi:10.1371/journal.pbio.3003498)
Supplement: S2 File — (ZIP) [file pbio.3003498.s002.zip › supplementary_data/S34_Data.xlsx]

## Sheet: rf_loadings
Category	Label	split1	split2	split3	split4	split5	avg	stdv	Label_short
Body size measures	Body mass index (BMI)	-0.881974	-0.434262	-0.898797	-0.879617	-0.883593	-0.795649	0.202161	Body mass index (BMI)
Body size measures	Waist circumference	-0.87429	-0.257192	-0.890215	-0.866363	-0.880834	-0.753779	0.277738	Waist circumference
Body composition by impedance	Whole body fat mass	-0.842759	-0.318459	-0.877253	-0.842509	-0.867625	-0.749721	0.241567	Whole body fat mass
Body composition by impedance	Body fat percentage	-0.672371	-0.441086	-0.728482	-0.699834	-0.718359	-0.652026	0.119834	Body fat percentage
Body size measures	Hip circumference	-0.795018	-0.0779375	-0.794614	-0.766242	-0.791561	-0.645075	0.317265	Hip circumference
Body composition by impedance	Basal metabolic rate	-0.80261	0.116411	-0.772443	-0.740065	-0.768276	-0.593397	0.397413	Basal metabolic rate
Body composition by impedance	Whole body water mass	-0.753723	0.168054	-0.716145	-0.685783	-0.712916	-0.540103	0.39661	Whole body water mass
Body composition by impedance	Whole body fat-free mass	-0.753698	0.168007	-0.716102	-0.685744	-0.712895	-0.540086	0.396575	Whole body fat-free mass
Body size measures	waist_to_hip	-0.574911	-0.33898	-0.602256	-0.59362	-0.589811	-0.539916	0.112761	waist_to_hip
Blood pressure	Diastolic blood pressure, automated reading	-0.306181	-0.353768	-0.311031	-0.311006	-0.310986	-0.318594	0.0197735	Diastolic blood pressure, automated reading
Medications	Number of treatments/medications taken	-0.207085	-0.320363	-0.231291	-0.270937	-0.230045	-0.251944	0.0446102	Number of treatments/medications taken
Medication	Taking other prescription medications	-0.258236	-0.192092	-0.227922	-0.298863	-0.259247	-0.247272	0.0398259	Taking other prescription medications
Blood pressure	Systolic blood pressure, automated reading	-0.2225	-0.277433	-0.219627	-0.219579	-0.216009	-0.231029	0.0260422	Systolic blood pressure, automated reading
Medical conditions	Number of self-reported non-cancer illnesses	-0.20553	-0.101393	-0.210589	-0.251841	-0.206791	-0.195229	0.0558702	Number of self-reported non-cancer illnesses
Physical activity	Time spent watching television (TV)	-0.188964	-0.114193	-0.19894	-0.226963	-0.200874	-0.185987	0.0425196	Time spent watching television (TV)
Residential air pollution	Nitrogen oxides air pollution; 2010	-0.186024	-0.0433821	-0.185075	-0.212599	-0.208413	-0.167099	0.0702928	Nitrogen oxides air pollution; 2010
Residential air pollution	Nitrogen dioxide air pollution; 2010	-0.184771	-0.0422821	-0.185066	-0.212226	-0.208747	-0.166618	0.0706827	Nitrogen dioxide air pollution; 2010
General health	Weight change compared with 1 year ago	-0.180941	-0.0979682	-0.185079	-0.172804	-0.189643	-0.165287	0.038139	Weight change compared with 1 year ago
Residential air pollution	Nitrogen dioxide air pollution; 2007	-0.178886	-0.0359747	-0.18693	-0.205896	-0.202134	-0.161964	0.0712856	Nitrogen dioxide air pollution; 2007
Residential air pollution	Particulate matter air pollution (pm2.5); 2010	-0.172196	-0.0577892	-0.17241	-0.2016	-0.195642	-0.159927	0.0586316	Particulate matter air pollution (pm2.5); 2010
Residential air pollution	Particulate matter air pollution (pm10); 2007	-0.173513	-0.0441164	-0.184068	-0.200211	-0.196535	-0.159689	0.065464	Particulate matter air pollution (pm10); 2007
Residential air pollution	Particulate matter air pollution (pm2.5) absorbance; 2010	-0.152264	0.0144913	-0.186777	-0.212026	-0.177684	-0.142852	0.0905168	Particulate matter air pollution (pm2.5) absorbance; 2010
Residential air pollution	Particulate matter air pollution (pm10); 2010	-0.119007	-0.00252897	-0.186705	-0.212174	-0.160925	-0.136268	0.0823068	Particulate matter air pollution (pm10); 2010
Blood pressure	Pulse rate, automated reading	-0.164969	0.0508949	-0.189883	-0.196438	-0.180709	-0.136221	0.105266	Pulse rate, automated reading
Physical activity	Time spent driving	-0.123182	-0.0623083	-0.135249	-0.129986	-0.123901	-0.114925	0.0298211	Time spent driving
Smoking	Smoking status	-0.179805	-0.0605165	-0.11211	-0.0542835	-0.138814	-0.109106	0.0530481	Smoking status
Physical activity	Time spent using computer	-0.118282	-0.0807693	-0.117055	-0.106069	-0.108876	-0.10621	0.0151469	Time spent using computer
Diet	Coffee intake	-0.124323	-0.0156802	-0.118241	-0.126376	-0.105789	-0.098082	0.0467573	Coffee intake
Residential air pollution	Particulate matter air pollution 2.5-10um; 2010	-0.0682245	0.0215796	-0.155906	-0.174823	-0.104805	-0.0964358	0.0782221	Particulate matter air pollution 2.5-10um; 2010
Diet	Major dietary changes in the last 5 years	-0.0668913	-0.0709525	-0.110151	-0.114617	-0.0883331	-0.0901888	0.02186	Major dietary changes in the last 5 years
Smoking	Past tobacco smoking	-0.182797	0.0359959	-0.107272	-0.0475613	-0.140662	-0.0884591	0.0853526	Past tobacco smoking
Diet	Processed meat intake	-0.129601	0.0831267	-0.11995	-0.138006	-0.105131	-0.0819121	0.0930652	Processed meat intake
Diet	Poultry intake	-0.101593	0.041009	-0.100309	-0.105822	-0.099284	-0.0731998	0.0638932	Poultry intake
Diet	Beef intake	-0.0959976	0.0384884	-0.102213	-0.120042	-0.0791736	-0.0717876	0.0633555	Beef intake
Diet	spread type - butter spreadable butter	-0.0949834	-0.051914	-0.0801513	-0.0636309	-0.0446796	-0.0670718	0.0205739	spread type - butter spreadable butter
Diet	Water intake	-0.0232427	-0.105548	-0.0938651	-0.0590152	-0.0435378	-0.0650417	0.0343417	Water intake
Residential air pollution	Traffic intensity on the nearest major road	-0.0263381	-0.00243591	-0.106534	-0.124529	-0.0581224	-0.0635918	0.051757	Traffic intensity on the nearest major road
Operations	Number of operations, self-reported	-0.0927334	0.000665064	-0.080046	-0.0879805	-0.0537437	-0.0627677	0.038527	Number of operations, self-reported
Sleep	Nap during day	-0.075445	0.0107151	-0.0586932	-0.102975	-0.0844274	-0.062165	0.0437634	Nap during day
Diet	Variation in diet	-0.0744898	0.0572457	-0.0937579	-0.0755854	-0.0994116	-0.0571998	0.0649097	Variation in diet
Diet	Pork intake	-0.0866703	-5.75568e-05	-0.0592433	-0.0802942	-0.0563846	-0.05653	0.0341676	Pork intake
Diet	Lamb/mutton intake	-0.0790946	-0.0198788	-0.0516973	-0.0726166	-0.0483949	-0.0543364	0.0233277	Lamb/mutton intake
Diet	Non-oily fish intake	-0.0159276	-0.0499653	-0.0655006	-0.0604692	-0.0778374	-0.05394	0.0234952	Non-oily fish intake
Hand grip strength	Hand grip strength (left)	-0.13429	0.1352	-0.080097	-0.078114	-0.104308	-0.0523218	0.107264	Hand grip strength (left)
Hand grip strength	Hand grip strength (right)	-0.120466	0.134394	-0.0703687	-0.0693225	-0.0949956	-0.0441517	0.101991	Hand grip strength (right)
Diet	Salt added to food	-0.0356548	0.0641994	-0.0401751	-0.0757572	-0.0543167	-0.0283409	0.0540377	Salt added to food
Diet	Salad / raw vegetable intake	-0.0171235	-0.0396893	-0.0533064	0.00116901	-0.0197581	-0.0257417	0.021146	Salad / raw vegetable intake
Smoking	Ever smoked	-0.121506	0.158515	-0.0511326	0.00710957	-0.0831593	-0.0180347	0.109368	Ever smoked
Sleep	Sleeplessness / insomnia	-0.00600608	-0.0149826	-0.00942716	-0.0286111	-0.030273	-0.01786	0.0110632	Sleeplessness / insomnia
Diet	spread type - never rarely use spread	0.00866137	-0.0442423	0.00350131	-0.0158236	-0.0151162	-0.0126039	0.0207922	spread type - never rarely use spread
Diet	Cooked vegetable intake	0.00633679	-0.0438819	-0.0134267	0.0227668	0.0067596	-0.00428908	0.0255836	Cooked vegetable intake
Diet	Oily fish intake	-0.02056	0.0811971	-0.0334792	-0.0211879	-0.0272155	-0.0042491	0.0480517	Oily fish intake
Confoundings	Site-11027.0	0	0	0	0	0	0	0	Site-11027.0
Confoundings	Site-11026.0	0	0	0	0	0	0	0	Site-11026.0
Confoundings	Site-11025.0	0	0	0	0	0	0	0	Site-11025.0
Confoundings	Age when attended assessment centre	0	0	0	0	0	0	0	Age when attended assessment centre
Alcohol	Alcohol intake frequency.	-0.0118576	0.0197199	0.0371788	-0.00211131	-0.0040721	0.00777152	0.0201915	Alcohol intake frequency.
Sleep	Sleep duration	-0.026261	0.0602725	0.0177702	-0.00168956	0.00516912	0.0110523	0.0318473	Sleep duration
Alcohol	Alcohol intake versus 10 years previously	0.0420055	-0.095677	0.0774129	0.0193348	0.0361331	0.0158418	0.0658329	Alcohol intake versus 10 years previously
Diet	Tea intake	0.0101426	0.0556654	0.00704426	0.0526173	0.00508293	0.0261105	0.0256747	Tea intake
Diet	Fresh fruit intake	0.0515236	0.00919355	0.0370837	0.0732397	0.0555555	0.0453192	0.0239568	Fresh fruit intake
Physical activity	Number of days/week walked 10+ minutes	0.0716107	0.0449965	0.0176176	0.0945785	0.0630445	0.0583695	0.0289302	Number of days/week walked 10+ minutes
Diet	Cheese intake	0.0576696	0.0896588	0.066002	0.0416514	0.0513521	0.0612668	0.0181971	Cheese intake
Sleep	Getting up in morning	0.0837891	0.0141914	0.0451933	0.0841402	0.0790477	0.0612723	0.0309074	Getting up in morning
Alcohol	Alcohol usually taken with meals	0.0666008	0.0253985	0.0849008	0.0530965	0.0775497	0.0615093	0.0234795	Alcohol usually taken with meals
Diet	spread type - other type	0.0914691	0.0790434	0.0794398	0.0741048	0.0544074	0.0756929	0.0135069	spread type - other type
Diet	Dried fruit intake	0.110826	0.00242712	0.0574557	0.107898	0.108655	0.0774523	0.0475473	Dried fruit intake
Diet	Bread intake	0.0704472	0.184146	0.0616344	0.0772202	0.0755563	0.0938008	0.0508678	Bread intake
Physical activity	Frequency of stair climbing in last 4 weeks	0.151053	0.10283	0.107262	0.149637	0.116722	0.125501	0.0232334	Frequency of stair climbing in last 4 weeks
Physical activity	Number of days/week of moderate physical activity 10+ minutes	0.142985	0.0915248	0.115457	0.150345	0.18502	0.137066	0.0355382	Number of days/week of moderate physical activity 10+ minutes
Physical activity	Number of days/week of vigorous physical activity 10+ minutes	0.19538	0.135102	0.164437	0.19117	0.220073	0.181233	0.0324714	Number of days/week of vigorous physical activity 10+ minutes
Diet	Cereal intake	0.197498	0.1209	0.202575	0.197488	0.19273	0.182238	0.0344657	Cereal intake
Physical activity	Usual walking pace	0.255544	0.139699	0.218049	0.277463	0.230896	0.22433	0.0525415	Usual walking pace
General health	Overall health rating	0.374869	0.32487	0.356096	0.390638	0.410542	0.371403	0.0328384	Overall health rating
Body composition by impedance	Impedance of whole body	0.568353	0.168409	0.525574	0.531543	0.513125	0.461401	0.165073	Impedance of whole body

## Sheet: brain_loadings
label	split1	split2	split3	split4	split5	avg	stdv
Volume of G+S-frontomargin (left hemisphere)	0.715454	0.008484	0.390092	0.46613	0.662404	0.448513	0.280337
Volume of G+S-occipital-inf (left hemisphere)	0.163487	-0.343997	-0.0897921	-0.0111112	0.00331256	-0.0556202	0.185601
Volume of G+S-paracentral (left hemisphere)	0.463787	-5.24641e-05	0.137253	0.472348	0.251375	0.264942	0.205711
Volume of G+S-subcentral (left hemisphere)	0.302364	0.227584	0.0259043	0.351651	0.0356474	0.18863	0.150758
Volume of G+S-transv-frontopol (left hemisphere)	0.163775	-0.111117	-0.130159	0.175446	-0.0831574	0.0029574	0.153104
Volume of G+S-cingul-Ant (left hemisphere)	0.31989	0.371347	0.249049	0.228684	0.288377	0.291469	0.0568752
Volume of G+S-cingul-Mid-Ant (left hemisphere)	0.116535	0.147508	0.175036	0.21603	0.290256	0.189073	0.0673627
Volume of G+S-cingul-Mid-Post (left hemisphere)	0.0526269	0.105975	0.111309	0.154747	0.190307	0.122993	0.0522422
Volume of G-cingul-Post-dorsal (left hemisphere)	0.191651	0.424797	-0.117396	0.0992164	0.105786	0.140811	0.195487
Volume of G-cingul-Post-ventral (left hemisphere)	-0.226535	-0.404837	-0.464302	-0.454224	-0.323632	-0.374706	0.099777
Volume of G-cuneus (left hemisphere)	0.175404	-0.362293	0.217068	-0.0108747	0.242945	0.05245	0.252253
Volume of G-front-inf-Opercular (left hemisphere)	0.275563	0.384687	0.217077	0.0956851	0.317787	0.25816	0.109491
Volume of G-front-inf-Orbital (left hemisphere)	0.153909	-0.0204589	0.00407743	0.041291	0.118431	0.0594498	0.074469
Volume of G-front-inf-Triangul (left hemisphere)	-0.00857738	0.1078	-0.178699	-0.0836432	-0.0335685	-0.0393375	0.104897
Volume of G-front-middle (left hemisphere)	0.327827	-0.099905	0.00747535	0.296931	0.0738257	0.121231	0.1855
Volume of G-front-sup (left hemisphere)	0.386112	-0.0257998	0.146895	0.372303	0.224564	0.220815	0.170711
Volume of G-Ins-lg+S-cent-ins (left hemisphere)	0.179156	0.014224	0.23587	0.215914	0.141535	0.15734	0.0877577
Volume of G-insular-short (left hemisphere)	0.119809	0.155898	0.18887	0.229345	0.280256	0.194836	0.0625865
Volume of G-occipital-middle (left hemisphere)	0.441531	0.0179656	0.367014	0.447225	0.296097	0.313967	0.176621
Volume of G-occipital-sup (left hemisphere)	0.59923	-0.197336	0.463111	0.485998	0.491065	0.368414	0.320619
Volume of G-oc-temp-lat-fusifor (left hemisphere)	0.428276	0.154393	0.319515	0.299705	0.290972	0.298572	0.0976067
Volume of G-oc-temp-med-Lingual (left hemisphere)	-0.199062	-0.0660247	-0.500724	-0.354259	-0.270378	-0.27809	0.163282
Volume of G-oc-temp-med-Parahip (left hemisphere)	0.381225	0.103784	0.467109	0.368691	0.450878	0.354337	0.14641
Volume of G-orbital (left hemisphere)	0.617371	0.090099	0.303662	0.402644	0.426806	0.368116	0.192492
Volume of G-pariet-inf-Angular (left hemisphere)	0.686966	0.354772	0.617091	0.84645	0.553684	0.611793	0.180402
Volume of G-pariet-inf-Supramar (left hemisphere)	0.489776	0.412328	0.276406	0.448113	0.374367	0.400198	0.0813309
Volume of G-parietal-sup (left hemisphere)	0.70233	0.248835	0.457338	0.64614	0.657821	0.542493	0.189128
Volume of G-postcentral (left hemisphere)	0.303658	-0.168105	0.0269954	0.405069	0.118698	0.137263	0.226473
Volume of G-precentral (left hemisphere)	0.893275	-0.0445398	0.508833	0.768167	0.633723	0.551892	0.36318
Volume of G-precuneus (left hemisphere)	0.677077	0.443118	0.345964	0.633099	0.576691	0.53519	0.13759
Volume of G-rectus (left hemisphere)	0.612101	0.126154	0.531875	0.465773	0.419152	0.431011	0.185239
Volume of G-subcallosal (left hemisphere)	0.29894	1	0.221913	0.391017	0.368732	0.45612	0.311143
Volume of G-temp-sup-G-T-transv (left hemisphere)	0.227893	-0.202709	-0.0819366	-0.0436203	-0.0597257	-0.0320196	0.15818
Volume of G-temp-sup-Lateral (left hemisphere)	0.897529	0.0328003	0.631767	0.666142	0.721284	0.589905	0.327805
Volume of G-temp-sup-Plan-polar (left hemisphere)	0.680083	0.4362	0.64131	0.533215	0.628732	0.583908	0.0986678
Volume of G-temp-sup-Plan-tempo (left hemisphere)	0.56125	0.187056	0.473397	0.385227	0.570441	0.435474	0.157885
Volume of G-temporal-inf (left hemisphere)	0.788635	0.326469	0.695462	0.817755	0.717635	0.669192	0.198011
Volume of G-temporal-middle (left hemisphere)	0.509987	0.331422	0.408977	0.621631	0.58327	0.491057	0.120553
Volume of Lat-Fis-ant-Horizont (left hemisphere)	0.104021	0.0924522	0.00725525	0.121983	-0.0571059	0.0537211	0.0760453
Volume of Lat-Fis-ant-Vertical (left hemisphere)	-0.00259038	0.197788	-0.110486	-0.072909	-0.0107545	0.000209539	0.119127
Volume of Lat-Fis-post (left hemisphere)	0.429921	-0.18511	0.226676	0.148485	0.326582	0.189311	0.234516
Volume of Pole-occipital (left hemisphere)	-0.0661563	-0.497505	-0.359069	-0.238249	-0.353681	-0.302932	0.161115
Volume of Pole-temporal (left hemisphere)	0.702929	-0.0606239	0.610601	0.583279	0.558059	0.478849	0.306505
Volume of S-calcarine (left hemisphere)	-0.158492	-0.208118	-0.239662	-0.372127	-0.0481468	-0.205309	0.118224
Volume of S-central (left hemisphere)	1	-0.00276615	1	1	1	0.799447	0.448451
Volume of S-cingul-Marginalis (left hemisphere)	0.175841	0.0910948	-0.122994	0.288872	0.0705702	0.100677	0.151735
Volume of S-circular-insula-ant (left hemisphere)	-0.214878	-0.0968975	-0.39484	-0.266798	-0.356581	-0.265999	0.118337
Volume of S-circular-insula-inf (left hemisphere)	0.540189	-0.453255	0.453452	0.341293	0.346662	0.245668	0.399297
Volume of S-circular-insula-sup (left hemisphere)	0.101892	0.217271	0.205982	0.109092	0.233298	0.173507	0.0628946
Volume of S-collat-transv-ant (left hemisphere)	0.57643	0.287313	0.49214	0.513514	0.44113	0.462105	0.109096
Volume of S-collat-transv-post (left hemisphere)	0.285711	-0.0946239	0.283154	0.0687705	0.226943	0.153991	0.164641
Volume of S-front-inf (left hemisphere)	0.309117	0.297945	0.386184	0.116088	0.322397	0.286346	0.101129
Volume of S-front-middle (left hemisphere)	0.624805	0.0669175	0.678305	0.484776	0.621249	0.495211	0.249874
Volume of S-front-sup (left hemisphere)	0.386855	0.0905934	0.28397	0.28691	0.3986	0.289386	0.123473
Volume of S-interm-prim-Jensen (left hemisphere)	0.513019	0.270067	0.666808	0.4785	0.528712	0.491421	0.142988
Volume of S-intrapariet+P-trans (left hemisphere)	0.701643	0.32894	0.493737	0.716975	0.588492	0.565957	0.16056
Volume of S-oc-middle+Lunatus (left hemisphere)	0.163439	-0.0999712	0.115435	-0.0457989	-0.0143434	0.0237522	0.111259
Volume of S-oc-sup+transversal (left hemisphere)	0.517777	0.29147	0.466676	0.685815	0.434835	0.479314	0.142781
Volume of S-occipital-ant (left hemisphere)	0.223175	0.352865	0.302009	0.391643	0.202376	0.294414	0.0813537
Volume of S-oc-temp-lat (left hemisphere)	0.432883	0.285472	0.59542	0.418545	0.344684	0.415401	0.116838
Volume of S-oc-temp-med+Lingual (left hemisphere)	0.369992	-0.201977	0.170881	0.244346	0.279564	0.172561	0.221282
Volume of S-orbital-lateral (left hemisphere)	0.236882	0.0027911	0.0310268	0.0392434	-0.208813	0.020226	0.158257
Volume of S-orbital-med-olfact (left hemisphere)	0.177249	0.185306	0.0664827	0.193798	-0.117247	0.101118	0.132623
Volume of S-orbital-H-Shaped (left hemisphere)	0.888649	0.038892	0.608127	0.666106	0.695842	0.579523	0.320033
Volume of S-parieto-occipital (left hemisphere)	0.450796	-0.193605	0.424323	0.340058	0.475853	0.299485	0.280343
Volume of S-pericallosal (left hemisphere)	-0.282516	-0.17495	-0.450879	-0.241321	-0.399547	-0.309843	0.113552
Volume of S-postcentral (left hemisphere)	0.48235	0.116216	0.504804	0.549807	0.575431	0.445722	0.187793
Volume of S-precentral-inf-part (left hemisphere)	0.392785	-0.170962	0.101984	0.323284	0.211328	0.171684	0.221192
Volume of S-precentral-sup-part (left hemisphere)	0.601178	-0.0586803	0.540948	0.492914	0.619549	0.439182	0.282792
Volume of S-suborbital (left hemisphere)	0.255471	-0.180352	-0.0116467	0.205579	0.259735	0.105757	0.194763
Volume of S-subparietal (left hemisphere)	0.208412	0.355015	-0.178671	0.133588	-0.175689	0.0685309	0.238025
Volume of S-temporal-inf (left hemisphere)	0.540609	0.339427	0.410416	0.579791	0.442262	0.462501	0.0976311
Volume of S-temporal-sup (left hemisphere)	0.757953	0.369214	0.697992	0.910596	0.737731	0.694697	0.199007
Volume of S-temporal-transverse (left hemisphere)	0.373316	-0.135404	0.180523	0.159487	0.363385	0.188261	0.206495
Volume of G+S-frontomargin (right hemisphere)	0.323623	-0.268008	-0.0913921	0.213036	0.0328754	0.0420269	0.235874
Volume of G+S-occipital-inf (right hemisphere)	0.114617	-0.413435	-0.0205412	-0.175924	0.046917	-0.0896733	0.210613
Volume of G+S-paracentral (right hemisphere)	0.421274	-0.0808911	0.0257472	0.354346	0.183195	0.180734	0.212412
Volume of G+S-subcentral (right hemisphere)	0.230678	0.0896101	0.283722	0.318886	0.197733	0.224126	0.0885511
Volume of G+S-transv-frontopol (right hemisphere)	0.221723	-0.226797	-0.183087	0.0899087	-0.147139	-0.0490783	0.194813
Volume of G+S-cingul-Ant (right hemisphere)	0.578467	0.197274	0.608517	0.474095	0.460551	0.463781	0.162207
Volume of G+S-cingul-Mid-Ant (right hemisphere)	0.271575	0.141206	0.185505	0.124679	0.165809	0.177755	0.0573537
Volume of G+S-cingul-Mid-Post (right hemisphere)	0.24727	0.351846	0.20143	0.140733	0.0644161	0.201139	0.108608
Volume of G-cingul-Post-dorsal (right hemisphere)	0.350982	0.389187	0.133462	0.276311	0.223698	0.274728	0.101831
Volume of G-cingul-Post-ventral (right hemisphere)	-0.166792	-0.265137	-0.451748	-0.502124	-0.431293	-0.363419	0.141394
Volume of G-cuneus (right hemisphere)	0.160107	-0.398605	0.175942	-0.124204	0.172418	-0.00286844	0.25524
Volume of G-front-inf-Opercular (right hemisphere)	0.313744	0.127011	0.375323	0.380181	0.344969	0.308246	0.10476
Volume of G-front-inf-Orbital (right hemisphere)	0.105265	-0.0447009	0.133295	0.0833623	0.00372819	0.05619	0.0742009
Volume of G-front-inf-Triangul (right hemisphere)	0.0125072	0.0735821	-0.172748	0.0223637	-0.0910954	-0.0310781	0.0992245
Volume of G-front-middle (right hemisphere)	0.22339	0.0773229	0.10106	0.120684	0.0674099	0.117973	0.0624804
Volume of G-front-sup (right hemisphere)	0.171032	-0.158489	-0.0781602	0.169614	0.0495002	0.0306992	0.147467
Volume of G-Ins-lg+S-cent-ins (right hemisphere)	0.209698	0.0909731	0.372997	0.264545	0.18076	0.223795	0.10442
Volume of G-insular-short (right hemisphere)	0.0423711	0.414421	0.180285	0.209762	0.108582	0.191084	0.140772
Volume of G-occipital-middle (right hemisphere)	0.250349	-0.195871	0.0641202	0.21214	0.161225	0.0983925	0.178706
Volume of G-occipital-sup (right hemisphere)	0.463042	-0.299743	0.391837	0.25289	0.308445	0.223294	0.303142
Volume of G-oc-temp-lat-fusifor (right hemisphere)	0.27941	-0.0269002	-0.102196	0.0180878	-0.00575916	0.0325284	0.145179
Volume of G-oc-temp-med-Lingual (right hemisphere)	-0.207829	-0.173447	-0.449672	-0.408189	-0.420161	-0.33186	0.130366
Volume of G-oc-temp-med-Parahip (right hemisphere)	0.266524	-0.027764	0.353886	0.260397	0.235364	0.217681	0.144324
Volume of G-orbital (right hemisphere)	0.530899	-0.280441	0.068331	0.229132	0.117692	0.133123	0.292795
Volume of G-pariet-inf-Angular (right hemisphere)	0.534991	0.0987422	0.319023	0.568885	0.315759	0.36748	0.190963
Volume of G-pariet-inf-Supramar (right hemisphere)	0.317756	0.60191	0.101161	0.392157	0.240324	0.330661	0.185981
Volume of G-parietal-sup (right hemisphere)	0.512703	0.0135687	0.0953884	0.384451	0.3723	0.275682	0.211278
Volume of G-postcentral (right hemisphere)	0.319365	0.149076	0.158974	0.412799	0.270429	0.262129	0.111207
Volume of G-precentral (right hemisphere)	0.672645	-0.129916	0.216724	0.390519	0.40166	0.310326	0.295221
Volume of G-precuneus (right hemisphere)	0.426241	0.164339	0.221588	0.450824	0.497904	0.352179	0.148988
Volume of G-rectus (right hemisphere)	0.573828	0.0181342	0.313611	0.400643	0.391949	0.339633	0.203313
Volume of G-subcallosal (right hemisphere)	0.107449	0.880253	0.105661	0.284525	0.177138	0.311005	0.326445
Volume of G-temp-sup-G-T-transv (right hemisphere)	0.243877	-0.0959652	0.194466	0.0982204	0.158436	0.119807	0.131798
Volume of G-temp-sup-Lateral (right hemisphere)	0.63556	0.20495	0.527972	0.47003	0.506789	0.46906	0.159977
Volume of G-temp-sup-Plan-polar (right hemisphere)	0.54957	0.0648127	0.387012	0.322234	0.372705	0.339267	0.175528
Volume of G-temp-sup-Plan-tempo (right hemisphere)	0.177127	0.359813	0.0922391	0.222353	0.0941738	0.189141	0.110437
Volume of G-temporal-inf (right hemisphere)	0.698654	0.129216	0.749634	0.712999	0.661891	0.590479	0.259763
Volume of G-temporal-middle (right hemisphere)	0.611254	0.150442	0.469647	0.667397	0.399803	0.459709	0.203368
Volume of Lat-Fis-ant-Horizont (right hemisphere)	0.304527	-0.100572	0.100521	0.229594	0.338518	0.174518	0.178873
Volume of Lat-Fis-ant-Vertical (right hemisphere)	-0.070819	0.143	-0.0683373	-0.0379543	0.169747	0.0271273	0.119069
Volume of Lat-Fis-post (right hemisphere)	0.365134	-0.331651	0.311337	0.261086	0.228337	0.166849	0.283442
Volume of Pole-occipital (right hemisphere)	-0.0507538	-0.452017	-0.313479	-0.333569	-0.233799	-0.276724	0.148505
Volume of Pole-temporal (right hemisphere)	0.528886	-0.283013	0.320163	0.419525	0.312611	0.259634	0.315831
Volume of S-calcarine (right hemisphere)	-0.118126	-0.185091	-0.164393	-0.348615	-0.107272	-0.184699	0.0970926
Volume of S-central (right hemisphere)	0.944003	0.0562896	0.845872	0.852208	0.999751	0.739625	0.38741
Volume of S-cingul-Marginalis (right hemisphere)	0.279818	0.431216	0.120025	0.303696	0.242381	0.275427	0.112172
Volume of S-circular-insula-ant (right hemisphere)	-0.0451899	-0.0126361	-0.382961	-0.143655	-0.20188	-0.157264	0.147133
Volume of S-circular-insula-inf (right hemisphere)	0.368557	-0.410938	0.232352	0.231769	0.252559	0.13486	0.310346
Volume of S-circular-insula-sup (right hemisphere)	-0.0319208	0.200107	0.0053782	0.00272878	-0.0585132	0.023556	0.102161
Volume of S-collat-transv-ant (right hemisphere)	0.40433	0.199863	0.24681	0.349777	0.0709113	0.254338	0.130648
Volume of S-collat-transv-post (right hemisphere)	0.054278	-0.170706	-0.24079	-0.119849	0.0295359	-0.0895061	0.127716
Volume of S-front-inf (right hemisphere)	0.451785	0.0957054	0.379903	0.523028	0.345192	0.359123	0.162377
Volume of S-front-middle (right hemisphere)	0.676644	0.277288	0.641508	0.495586	0.583004	0.534806	0.159437
Volume of S-front-sup (right hemisphere)	0.377946	0.110999	0.614491	0.375677	0.40258	0.376339	0.178755
Volume of S-interm-prim-Jensen (right hemisphere)	0.262659	0.328883	0.225026	0.369639	0.118424	0.260926	0.0975133
Volume of S-intrapariet+P-trans (right hemisphere)	0.606293	0.283368	0.191206	0.550779	0.479466	0.422223	0.177718
Volume of S-oc-middle+Lunatus (right hemisphere)	0.20914	-0.17	-0.0698666	-0.00515948	0.0380618	0.000435006	0.14053
Volume of S-oc-sup+transversal (right hemisphere)	0.366791	0.152823	0.394285	0.387858	0.256926	0.311736	0.104758
Volume of S-occipital-ant (right hemisphere)	0.0628172	0.0207397	-0.105533	0.0840184	-0.231508	-0.0338931	0.132688
Volume of S-oc-temp-lat (right hemisphere)	0.652641	0.464213	0.378488	0.330452	0.427841	0.450727	0.123652
Volume of S-oc-temp-med+Lingual (right hemisphere)	0.803824	0.246644	0.749143	0.64459	0.893043	0.667449	0.251875
Volume of S-orbital-lateral (right hemisphere)	0.310164	-0.206709	0.162696	0.262327	0.216932	0.149082	0.206245
Volume of S-orbital-med-olfact (right hemisphere)	0.38825	0.267929	0.15968	0.418914	0.242771	0.295509	0.107029
Volume of S-orbital-H-Shaped (right hemisphere)	0.905369	0.145961	0.463084	0.595492	0.640003	0.549982	0.277155
Volume of S-parieto-occipital (right hemisphere)	0.498631	-0.279477	0.363587	0.38303	0.450467	0.283247	0.319148
Volume of S-pericallosal (right hemisphere)	-0.0257146	-0.0340909	-0.459301	-0.326119	-0.405192	-0.250084	0.206523
Volume of S-postcentral (right hemisphere)	0.521023	0.553828	0.495174	0.683883	0.6662	0.584022	0.085878
Volume of S-precentral-inf-part (right hemisphere)	0.264732	-0.197603	0.243601	0.309248	0.267208	0.177437	0.211001
Volume of S-precentral-sup-part (right hemisphere)	0.539214	-0.0724416	0.374069	0.172038	0.358495	0.274275	0.233404
Volume of S-suborbital (right hemisphere)	0.289063	-0.201303	0.0909367	0.106251	0.115598	0.0801092	0.176716
Volume of S-subparietal (right hemisphere)	0.288753	0.406882	0.0361757	0.294575	0.206477	0.246572	0.137529
Volume of S-temporal-inf (right hemisphere)	0.76208	0.451375	0.838015	0.854392	0.850152	0.751203	0.171749
Volume of S-temporal-sup (right hemisphere)	0.932614	0.408761	0.900155	0.968377	0.828076	0.807597	0.228876
Volume of S-temporal-transverse (right hemisphere)	0.302267	0.120568	0.420328	0.166756	0.340182	0.27002	0.124051
