# Supplementary material for: Cardiometabolic health and physical robustness map onto distinct patterns of brain structure and neurotransmitter systems
Source: PLoS Biol. 2025 Nov 21;23(11):e3003498. doi: 10.1371/journal.pbio.3003498 (PMC12671889; doi:10.1371/journal.pbio.3003498)
Supplement: S2 File — (ZIP) [file pbio.3003498.s002.zip › supplementary_data/S15_Data.xlsx]

## Sheet: correl
0.147831	0.147876	0.147991	0.148288	0.149036	0.150815	0.15452	0.160454	0.166604	0.169365
0.147856	0.1479	0.148015	0.148312	0.149061	0.150841	0.154545	0.16048	0.166628	0.169387
0.147929	0.147973	0.148088	0.148386	0.149135	0.150916	0.154623	0.160558	0.166703	0.169455
0.148145	0.14819	0.148305	0.148603	0.149354	0.15114	0.154853	0.16079	0.166923	0.169655
0.148754	0.148799	0.148915	0.149216	0.149973	0.15177	0.155503	0.161447	0.167549	0.170224
0.15023	0.150276	0.150395	0.150703	0.151478	0.153316	0.157111	0.163088	0.169113	0.171635
0.152509	0.152558	0.152687	0.153018	0.153851	0.155816	0.159824	0.165957	0.171866	0.174079
0.15184	0.151898	0.152051	0.152443	0.153426	0.155734	0.160369	0.167163	0.173254	0.175214
0.141172	0.141234	0.141393	0.141803	0.142836	0.145281	0.150343	0.158312	0.166144	0.169218
0.118787	0.118833	0.118953	0.119263	0.120048	0.12194	0.126073	0.133771	0.144417	0.151775

## Sheet: simwx
0.867018	0.867136	0.867442	0.868227	0.87018	0.87468	0.883379	0.895406	0.905603	0.910283
0.867057	0.867174	0.86748	0.868265	0.870218	0.874718	0.883418	0.895444	0.905641	0.910321
0.867172	0.867289	0.867595	0.86838	0.870334	0.874834	0.883535	0.895561	0.905756	0.910434
0.867508	0.867626	0.867932	0.868717	0.870671	0.875173	0.883878	0.895906	0.906096	0.910768
0.868425	0.868543	0.868849	0.869636	0.871593	0.876104	0.884825	0.896865	0.907046	0.911707
0.870439	0.870558	0.870867	0.87166	0.873634	0.878188	0.886993	0.89912	0.909329	0.913994
0.87253	0.872653	0.872974	0.873799	0.875856	0.880611	0.889823	0.902456	0.913021	0.917906
0.86942	0.869552	0.869897	0.870785	0.873015	0.878244	0.888583	0.902932	0.915043	0.921032
0.867216	0.867309	0.867551	0.868182	0.869803	0.873824	0.882767	0.897634	0.912621	0.921181
0.883199	0.883235	0.883331	0.88358	0.88421	0.88575	0.88933	0.89724	0.910733	0.921964

## Sheet: simwy
0.785378	0.785549	0.785994	0.787155	0.790162	0.797753	0.81536	0.848061	0.890918	0.933229
0.785386	0.785557	0.786002	0.787162	0.790168	0.797757	0.81536	0.848062	0.890925	0.933238
0.785411	0.785581	0.786025	0.787184	0.790185	0.797766	0.815362	0.848068	0.890943	0.933264
0.785485	0.785654	0.786096	0.787249	0.790237	0.797794	0.815366	0.84808	0.890996	0.933341
0.785709	0.785875	0.78631	0.787445	0.790393	0.797874	0.815367	0.848099	0.891127	0.933546
0.786422	0.78658	0.786993	0.788072	0.790891	0.798123	0.815323	0.848016	0.891309	0.933963
0.78934	0.789469	0.789809	0.790704	0.793088	0.799442	0.815419	0.847358	0.89087	0.934168
0.80421	0.804256	0.804382	0.804732	0.805786	0.809243	0.82033	0.847156	0.888287	0.932315
0.847932	0.847853	0.84765	0.847145	0.845997	0.844011	0.843542	0.854078	0.884173	0.926497
0.881473	0.881371	0.881107	0.880428	0.878734	0.874849	0.867867	0.863032	0.876995	0.914801

## Sheet: dist3
0.888785	0.888683	0.88842	0.887739	0.886016	0.881886	0.873229	0.859572	0.845789	0.838131
0.888754	0.888652	0.888389	0.887708	0.885986	0.881856	0.873199	0.859541	0.84576	0.838104
0.88866	0.888559	0.888296	0.887616	0.885893	0.881765	0.873108	0.85945	0.845671	0.838022
0.888385	0.888284	0.888021	0.887341	0.885621	0.881495	0.872839	0.859179	0.845409	0.837782
0.887611	0.88751	0.887248	0.886571	0.884856	0.880737	0.872084	0.858418	0.84467	0.837103
0.885726	0.885626	0.885367	0.884697	0.882997	0.878901	0.870251	0.856562	0.842857	0.835432
0.882535	0.882439	0.882188	0.881538	0.879882	0.875856	0.86724	0.853489	0.839809	0.832598
0.880205	0.880119	0.879893	0.879306	0.877799	0.874069	0.865838	0.852292	0.838574	0.831318
0.882236	0.882177	0.88202	0.881613	0.880567	0.87795	0.87186	0.860355	0.846384	0.837743
0.896787	0.896751	0.896655	0.896408	0.895783	0.894262	0.890761	0.88299	0.868977	0.856057

## Sheet: X
0	0.670603	0.891498	0.96426	0.988227	0.996122	0.998723	0.999579	0.999861	0.999954

## Sheet: Y
0	0.618019	0.854091	0.944265	0.97871	0.991868	0.996894	0.998813	0.999547	0.999827

## Sheet: X_selected_param
0.999579

## Sheet: Y_selected_param
0.999827
