# Supplementary material for: Cardiometabolic health and physical robustness map onto distinct patterns of brain structure and neurotransmitter systems
Source: PLoS Biol. 2025 Nov 21;23(11):e3003498. doi: 10.1371/journal.pbio.3003498 (PMC12671889; doi:10.1371/journal.pbio.3003498)
Supplement: S2 File — (ZIP) [file pbio.3003498.s002.zip › supplementary_data/S57_Data.xlsx]

## Sheet: brain_within_GMV_r
Row	Raw_GMV_Women_LD1	Raw_GMV_Men_LD1	Raw_GMV_Combined_LD1	Proportional_GMV_Women_LD2	Proportional_GMV_Men_LD2	Proportional_GMV_Combined_LD2	Corrected_GMV_Women_LD2	Corrected_GMV_Men_LD2	Corrected_GMV_Combined_LD2
Raw_GMV_Women_LD1		0.926968	0.941245	-0.0980173	0.467976	0.311896	0.756132	0.76957	0.706419
Raw_GMV_Men_LD1	0.926968		0.985534	-0.0176005	0.66003	0.515556	0.660542	0.868452	0.763544
Raw_GMV_Combined_LD1	0.941245	0.985534		0.00363066	0.64286	0.504489	0.661783	0.868612	0.803723
Proportional_GMV_Women_LD2	-0.0980173	-0.0176005	0.00363066		0.547536	0.512013	-0.599777	-0.0307281	-0.17045
Proportional_GMV_Men_LD2	0.467976	0.66003	0.64286	0.547536		0.928304	0.0768723	0.632854	0.485683
Proportional_GMV_Combined_LD2	0.311896	0.515556	0.504489	0.512013	0.928304		-0.00939031	0.492848	0.416975
Corrected_GMV_Women_LD2	0.756132	0.660542	0.661783	-0.599777	0.0768723	-0.00939031		0.575408	0.649889
Corrected_GMV_Men_LD2	0.76957	0.868452	0.868612	-0.0307281	0.632854	0.492848	0.575408		0.877383
Corrected_GMV_Combined_LD2	0.706419	0.763544	0.803723	-0.17045	0.485683	0.416975	0.649889	0.877383

## Sheet: brain_within_GMV_p_Bonf
Row	Raw_GMV_Women_LD1	Raw_GMV_Men_LD1	Raw_GMV_Combined_LD1	Proportional_GMV_Women_LD2	Proportional_GMV_Men_LD2	Proportional_GMV_Combined_LD2	Corrected_GMV_Women_LD2	Corrected_GMV_Men_LD2	Corrected_GMV_Combined_LD2
Raw_GMV_Women_LD1		0	0	91.9519	0	1.08559	0	0	0
Raw_GMV_Men_LD1	0		0	208.965	0	0	0	0	0
Raw_GMV_Combined_LD1	0	0		226.542	0	0	0	0	0
Proportional_GMV_Women_LD2	91.9519	208.965	226.542		0	0	0	181.825	97.403
Proportional_GMV_Men_LD2	0	0	0	0		0	127.592	0	0
Proportional_GMV_Combined_LD2	1.08559	0	0	0	0		217.211	0	0.207879
Corrected_GMV_Women_LD2	0	0	0	0	127.592	217.211		0	0
Corrected_GMV_Men_LD2	0	0	0	181.825	0	0	0		0
Corrected_GMV_Combined_LD2	0	0	0	97.403	0	0.207879	0	0
