# Supplementary material for: Cardiometabolic health and physical robustness map onto distinct patterns of brain structure and neurotransmitter systems
Source: PLoS Biol. 2025 Nov 21;23(11):e3003498. doi: 10.1371/journal.pbio.3003498 (PMC12671889; doi:10.1371/journal.pbio.3003498)
Supplement: S2 File — (ZIP) [file pbio.3003498.s002.zip › supplementary_data/S39_Data.xlsx]

## Sheet: rf_loadings
Category	Label	split1	split2	split3	split4	split5	avg	stdv	Label_short
Body size measures	Body mass index (BMI)	-0.890388	-0.88196	-0.88709	-0.868521	-0.867954	-0.879183	0.0104348	Body mass index (BMI)
Body composition by impedance	Whole body fat mass	-0.880617	-0.876295	-0.883397	-0.855863	-0.853715	-0.869977	0.0141148	Whole body fat mass
Body size measures	Waist circumference	-0.866687	-0.849539	-0.866337	-0.84482	-0.845606	-0.854598	0.0110228	Waist circumference
Body size measures	Hip circumference	-0.817847	-0.819737	-0.819164	-0.796067	-0.796007	-0.809764	0.01255	Hip circumference
Body composition by impedance	Body fat percentage	-0.812713	-0.796213	-0.814499	-0.788403	-0.782124	-0.79879	0.01443	Body fat percentage
Body composition by impedance	Basal metabolic rate	-0.734823	-0.759242	-0.741568	-0.716343	-0.726472	-0.735689	0.0161964	Basal metabolic rate
Body composition by impedance	Whole body water mass	-0.636046	-0.666992	-0.643502	-0.620527	-0.633669	-0.640147	0.0171439	Whole body water mass
Body composition by impedance	Whole body fat-free mass	-0.635996	-0.666947	-0.643471	-0.620495	-0.633642	-0.64011	0.0171394	Whole body fat-free mass
Body size measures	waist_to_hip	-0.501976	-0.470897	-0.499949	-0.49067	-0.491819	-0.491062	0.0123031	waist_to_hip
Blood pressure	Diastolic blood pressure, automated reading	-0.362919	-0.365614	-0.341026	-0.349705	-0.372872	-0.358427	0.012839	Diastolic blood pressure, automated reading
Medical conditions	Number of self-reported non-cancer illnesses	-0.269281	-0.263165	-0.27772	-0.291025	-0.27597	-0.275432	0.0104522	Number of self-reported non-cancer illnesses
Medications	Number of treatments/medications taken	-0.263535	-0.250484	-0.264879	-0.295	-0.262125	-0.267205	0.0165591	Number of treatments/medications taken
Blood pressure	Systolic blood pressure, automated reading	-0.248396	-0.254374	-0.220551	-0.234086	-0.261585	-0.243799	0.0164629	Systolic blood pressure, automated reading
Physical activity	Time spent watching television (TV)	-0.241291	-0.232085	-0.247937	-0.233565	-0.243434	-0.239663	0.00670721	Time spent watching television (TV)
Diet	Major dietary changes in the last 5 years	-0.233043	-0.236448	-0.245439	-0.247834	-0.223811	-0.237315	0.00972123	Major dietary changes in the last 5 years
Medication	Taking other prescription medications	-0.255588	-0.21076	-0.221443	-0.238049	-0.250506	-0.235269	0.0190042	Taking other prescription medications
Blood pressure	Pulse rate, automated reading	-0.213279	-0.216295	-0.226244	-0.223942	-0.211497	-0.218251	0.00652764	Pulse rate, automated reading
Operations	Number of operations, self-reported	-0.200183	-0.195927	-0.193834	-0.210103	-0.16791	-0.193592	0.0156615	Number of operations, self-reported
Diet	Poultry intake	-0.172995	-0.208382	-0.163566	-0.199621	-0.203295	-0.189572	0.0199639	Poultry intake
Diet	Processed meat intake	-0.143158	-0.164489	-0.122255	-0.180354	-0.219137	-0.165879	0.03697	Processed meat intake
General health	Weight change compared with 1 year ago	-0.173048	-0.142081	-0.159615	-0.165436	-0.180363	-0.164109	0.0145884	Weight change compared with 1 year ago
Diet	Variation in diet	-0.174137	-0.132224	-0.16577	-0.183081	-0.157007	-0.162444	0.0194711	Variation in diet
Sleep	Nap during day	-0.128068	-0.139009	-0.132703	-0.143654	-0.135567	-0.1358	0.00594584	Nap during day
Diet	Pork intake	-0.110479	-0.145281	-0.0959331	-0.138421	-0.171469	-0.132317	0.0297444	Pork intake
Diet	Beef intake	-0.0831152	-0.14802	-0.102134	-0.114308	-0.164002	-0.122316	0.0331912	Beef intake
Diet	Water intake	-0.134575	-0.133761	-0.122106	-0.112558	-0.101914	-0.120983	0.013999	Water intake
Physical activity	Time spent driving	-0.114951	-0.0913835	-0.11682	-0.0779515	-0.14982	-0.110185	0.0275236	Time spent driving
Diet	spread type - never rarely use spread	-0.0990262	-0.108731	-0.105053	-0.109795	-0.117484	-0.108018	0.00676249	spread type - never rarely use spread
Residential air pollution	Particulate matter air pollution (pm10); 2010	-0.0939601	-0.100657	-0.108169	-0.128374	-0.0920662	-0.104645	0.0146949	Particulate matter air pollution (pm10); 2010
Physical activity	Time spent using computer	-0.117167	-0.089736	-0.119742	-0.0909541	-0.102156	-0.103951	0.0141264	Time spent using computer
Residential air pollution	Particulate matter air pollution (pm2.5); 2010	-0.105577	-0.0999571	-0.0908605	-0.0832941	-0.0454915	-0.0850361	0.0236923	Particulate matter air pollution (pm2.5); 2010
Residential air pollution	Nitrogen oxides air pollution; 2010	-0.104378	-0.0980259	-0.087724	-0.078281	-0.0453412	-0.08275	0.0231585	Nitrogen oxides air pollution; 2010
Diet	Cooked vegetable intake	-0.0847238	-0.0964245	-0.0948389	-0.0655939	-0.0645717	-0.0812306	0.0154132	Cooked vegetable intake
Residential air pollution	Particulate matter air pollution 2.5-10um; 2010	-0.0529354	-0.0680039	-0.0813911	-0.108086	-0.0858516	-0.0792535	0.020607	Particulate matter air pollution 2.5-10um; 2010
Diet	Lamb/mutton intake	-0.0385763	-0.0867398	-0.0425233	-0.0906986	-0.117374	-0.0751824	0.0337679	Lamb/mutton intake
Residential air pollution	Particulate matter air pollution (pm2.5) absorbance; 2010	-0.0811355	-0.0812318	-0.0750155	-0.0711589	-0.0441215	-0.0705326	0.0153699	Particulate matter air pollution (pm2.5) absorbance; 2010
Residential air pollution	Nitrogen dioxide air pollution; 2010	-0.0930187	-0.0854375	-0.0734854	-0.0655889	-0.0290945	-0.069325	0.0248534	Nitrogen dioxide air pollution; 2010
Residential air pollution	Traffic intensity on the nearest major road	-0.0287119	-0.0432927	-0.0614535	-0.0919322	-0.0693897	-0.058956	0.0243032	Traffic intensity on the nearest major road
Residential air pollution	Particulate matter air pollution (pm10); 2007	-0.0733665	-0.0566539	-0.0496838	-0.0488367	-0.0138175	-0.0484717	0.0217326	Particulate matter air pollution (pm10); 2007
Residential air pollution	Nitrogen dioxide air pollution; 2007	-0.0681008	-0.0557458	-0.0456569	-0.0422903	-0.00612566	-0.0435839	0.0232276	Nitrogen dioxide air pollution; 2007
Diet	Coffee intake	-0.0398284	-0.00546324	-0.0198991	-0.0305476	-0.0425797	-0.0276636	0.0152638	Coffee intake
Diet	Salad / raw vegetable intake	-0.0377039	-0.0359669	-0.0374886	-0.00898671	0.00324782	-0.0233797	0.019228	Salad / raw vegetable intake
Sleep	Sleep duration	-0.0247759	-0.0278917	-0.0263739	-0.00905694	-0.00568601	-0.0187569	0.0105194	Sleep duration
Sleep	Sleeplessness / insomnia	-0.00276248	-0.0285251	0.0115611	-0.0205728	-0.0180233	-0.0116645	0.0159902	Sleeplessness / insomnia
Confoundings	TIV	0	0	0	0	0	0	0	TIV
Confoundings	Site-11027.0	0	0	0	0	0	0	0	Site-11027.0
Confoundings	Site-11026.0	0	0	0	0	0	0	0	Site-11026.0
Confoundings	Site-11025.0	0	0	0	0	0	0	0	Site-11025.0
Confoundings	Age when attended assessment centre	0	0	0	0	0	0	0	Age when attended assessment centre
Diet	spread type - other type	0.00305422	0.0149289	0.0235718	-0.0222087	-0.00377402	0.00311445	0.017655	spread type - other type
Diet	Fresh fruit intake	0.00742353	0.0157786	-0.024521	0.0207102	0.0355251	0.0109833	0.0223223	Fresh fruit intake
Smoking	Past tobacco smoking	0.00495357	0.000133976	0.036023	0.0238051	0.0124614	0.0154754	0.0145494	Past tobacco smoking
Smoking	Smoking status	0.00756546	0.00455065	0.0388273	0.0300626	0.0144042	0.019082	0.0147997	Smoking status
Smoking	Ever smoked	0.0317322	0.0242488	0.0569594	0.0437516	0.0394419	0.0392268	0.0124044	Ever smoked
Diet	Salt added to food	0.0321509	0.0211695	0.046801	0.0505457	0.0485918	0.0398518	0.0127218	Salt added to food
Diet	Non-oily fish intake	0.0561144	0.0370186	0.0559876	0.0346817	0.0305137	0.0428632	0.0122623	Non-oily fish intake
Hand grip strength	Hand grip strength (left)	0.083654	0.0469563	0.036281	0.107933	0.0531367	0.0655921	0.0294981	Hand grip strength (left)
Diet	Tea intake	0.0657365	0.046288	0.0685498	0.0864791	0.0631697	0.0660446	0.0143399	Tea intake
Diet	spread type - butter spreadable butter	0.0640278	0.0599071	0.049662	0.0939811	0.0826183	0.0700393	0.0179268	spread type - butter spreadable butter
Diet	Oily fish intake	0.0740887	0.0686145	0.0754453	0.0535672	0.0848408	0.0713113	0.0115106	Oily fish intake
Hand grip strength	Hand grip strength (right)	0.0905244	0.0523928	0.0462844	0.111234	0.0646478	0.0730166	0.0272812	Hand grip strength (right)
Diet	Bread intake	0.0769607	0.0829567	0.094788	0.0728555	0.0450328	0.0745188	0.0184404	Bread intake
Alcohol	Alcohol intake versus 10 years previously	0.0951563	0.100865	0.128662	0.0677128	0.0963332	0.0977458	0.0216577	Alcohol intake versus 10 years previously
Diet	Cheese intake	0.118704	0.132023	0.135	0.115036	0.102056	0.120564	0.0133817	Cheese intake
Alcohol	Alcohol usually taken with meals	0.107418	0.155229	0.142988	0.138224	0.119235	0.132619	0.0191335	Alcohol usually taken with meals
Diet	Dried fruit intake	0.128167	0.131685	0.116929	0.146261	0.155873	0.135783	0.0153596	Dried fruit intake
Diet	Cereal intake	0.142491	0.161938	0.121551	0.153267	0.150029	0.145855	0.0152726	Cereal intake
Sleep	Getting up in morning	0.174501	0.173464	0.141141	0.18877	0.222933	0.180162	0.0295931	Getting up in morning
Physical activity	Frequency of stair climbing in last 4 weeks	0.192634	0.17172	0.212766	0.174861	0.203776	0.191151	0.0178305	Frequency of stair climbing in last 4 weeks
Alcohol	Alcohol intake frequency.	0.209272	0.204551	0.247122	0.209173	0.19366	0.212755	0.020236	Alcohol intake frequency.
Physical activity	Number of days/week of vigorous physical activity 10+ minutes	0.214529	0.218741	0.194053	0.22288	0.228254	0.215691	0.0131186	Number of days/week of vigorous physical activity 10+ minutes
Physical activity	Number of days/week of moderate physical activity 10+ minutes	0.220312	0.237282	0.21419	0.241097	0.23695	0.229966	0.0119193	Number of days/week of moderate physical activity 10+ minutes
Physical activity	Number of days/week walked 10+ minutes	0.214237	0.247978	0.213293	0.241867	0.265843	0.236644	0.0226696	Number of days/week walked 10+ minutes
General health	Overall health rating	0.37129	0.367934	0.341834	0.382193	0.394864	0.371623	0.0197037	Overall health rating
Physical activity	Usual walking pace	0.387155	0.390125	0.383376	0.424436	0.403387	0.397696	0.0167398	Usual walking pace
Body composition by impedance	Impedance of whole body	0.455616	0.473611	0.450834	0.448347	0.46288	0.458258	0.010215	Impedance of whole body

## Sheet: brain_loadings
label	split1	split2	split3	split4	split5	avg	stdv
Volume of G+S-frontomargin (left hemisphere)	-0.184159	-0.220503	-0.304519	-0.0224192	-0.00139358	-0.146599	0.130687
Volume of G+S-occipital-inf (left hemisphere)	0.400399	0.545962	0.511432	0.359827	0.269065	0.417337	0.112891
Volume of G+S-paracentral (left hemisphere)	0.550213	0.44691	0.268599	0.415703	0.687815	0.473848	0.156403
Volume of G+S-subcentral (left hemisphere)	0.347895	0.364784	0.27832	0.42902	0.475818	0.379168	0.0761276
Volume of G+S-transv-frontopol (left hemisphere)	-0.232129	-0.169409	-0.460838	-0.136164	-0.168859	-0.23348	0.131762
Volume of G+S-cingul-Ant (left hemisphere)	0.117266	0.258396	-0.132912	0.16753	0.18865	0.119786	0.150081
Volume of G+S-cingul-Mid-Ant (left hemisphere)	0.244712	0.127887	0.0446004	0.0736381	0.151015	0.12837	0.0775586
Volume of G+S-cingul-Mid-Post (left hemisphere)	0.301331	0.240849	-0.120434	0.189014	0.230067	0.168165	0.166262
Volume of G-cingul-Post-dorsal (left hemisphere)	0.585774	0.690567	0.458961	0.650989	0.608718	0.599002	0.0879883
Volume of G-cingul-Post-ventral (left hemisphere)	-0.285347	-0.180028	-0.276941	-0.351646	-0.316929	-0.282178	0.0642371
Volume of G-cuneus (left hemisphere)	-0.456163	-0.514503	-0.447471	-0.556988	-0.408858	-0.476796	0.0586387
Volume of G-front-inf-Opercular (left hemisphere)	0.51443	0.441179	0.221594	0.480651	0.464027	0.424376	0.11646
Volume of G-front-inf-Orbital (left hemisphere)	0.208396	0.241534	0.0782052	0.251627	0.168531	0.189659	0.0702681
Volume of G-front-inf-Triangul (left hemisphere)	-0.0884388	-0.272255	-0.334827	-0.106727	-0.306178	-0.221685	0.115615
Volume of G-front-middle (left hemisphere)	-0.358359	-0.204299	-0.416477	-0.173517	-0.150024	-0.260535	0.1192
Volume of G-front-sup (left hemisphere)	0.0782484	0.211463	-0.187327	0.210267	0.329938	0.128518	0.197748
Volume of G-Ins-lg+S-cent-ins (left hemisphere)	0.35568	0.198502	0.306011	0.258858	0.27487	0.278784	0.0581203
Volume of G-insular-short (left hemisphere)	0.446053	0.356367	0.415122	0.359035	0.372176	0.389751	0.0393078
Volume of G-occipital-middle (left hemisphere)	0.0452125	0.00166588	0.213481	0.146444	0.145166	0.110394	0.0854488
Volume of G-occipital-sup (left hemisphere)	-0.374124	-0.375856	-0.374849	-0.317322	-0.227996	-0.334029	0.0643145
Volume of G-oc-temp-lat-fusifor (left hemisphere)	0.712678	0.759394	0.824072	0.749044	0.682729	0.745584	0.0533773
Volume of G-oc-temp-med-Lingual (left hemisphere)	-0.20534	-0.0984149	-0.18829	-0.147919	-0.129382	-0.153869	0.0434287
Volume of G-oc-temp-med-Parahip (left hemisphere)	0.363538	0.283381	0.110222	0.173214	0.342502	0.254571	0.10942
Volume of G-orbital (left hemisphere)	0.487073	0.264123	0.20149	0.500831	0.445924	0.379888	0.137572
Volume of G-pariet-inf-Angular (left hemisphere)	0.669239	0.744655	0.556321	0.949523	0.90299	0.764546	0.162957
Volume of G-pariet-inf-Supramar (left hemisphere)	0.676388	0.692432	0.632783	0.700566	0.794265	0.699287	0.0591958
Volume of G-parietal-sup (left hemisphere)	0.22394	0.057151	-0.121003	0.282277	0.373152	0.163103	0.196193
Volume of G-postcentral (left hemisphere)	-0.0250062	-0.0552033	-0.0794169	0.123959	0.275186	0.0479037	0.149665
Volume of G-precentral (left hemisphere)	0.429652	0.459007	0.361621	0.300933	0.600001	0.430243	0.113
Volume of G-precuneus (left hemisphere)	0.331393	0.29893	0.242465	0.492736	0.502416	0.373588	0.117623
Volume of G-rectus (left hemisphere)	0.541595	0.607364	0.326242	0.553256	0.539315	0.513554	0.108296
Volume of G-subcallosal (left hemisphere)	0.956464	0.915831	0.894138	0.889715	0.972786	0.925787	0.0372558
Volume of G-temp-sup-G-T-transv (left hemisphere)	-0.0998389	-0.256852	-0.179654	-0.080146	-0.0515158	-0.133601	0.0837363
Volume of G-temp-sup-Lateral (left hemisphere)	0.267075	-0.0165062	0.170739	0.211859	0.32714	0.192061	0.130595
Volume of G-temp-sup-Plan-polar (left hemisphere)	0.593914	0.608318	0.570578	0.527338	0.515648	0.563159	0.0405606
Volume of G-temp-sup-Plan-tempo (left hemisphere)	0.464602	0.449449	0.347505	0.469455	0.496341	0.445471	0.0573196
Volume of G-temporal-inf (left hemisphere)	0.684649	0.557148	0.521811	0.577825	0.659004	0.600087	0.0690803
Volume of G-temporal-middle (left hemisphere)	0.617161	0.741801	0.694733	0.886111	0.774574	0.742876	0.0995543
Volume of Lat-Fis-ant-Horizont (left hemisphere)	0.301166	0.289406	0.00768226	0.262259	0.273317	0.226766	0.123373
Volume of Lat-Fis-ant-Vertical (left hemisphere)	-0.232781	-0.207286	-0.342916	-0.178248	-0.299586	-0.252163	0.0677093
Volume of Lat-Fis-post (left hemisphere)	0.573011	0.618265	0.567467	0.575666	0.564712	0.579824	0.021923
Volume of Pole-occipital (left hemisphere)	-0.683955	-0.825144	-0.705404	-0.649677	-0.528017	-0.678439	0.106928
Volume of Pole-temporal (left hemisphere)	0.799505	0.654471	0.626458	0.558507	0.657997	0.659388	0.0879207
Volume of S-calcarine (left hemisphere)	-0.386787	-0.359931	-0.470816	-0.440802	-0.354967	-0.402661	0.0511183
Volume of S-central (left hemisphere)	0.959653	0.908454	0.870707	0.719678	0.967174	0.885133	0.100513
Volume of S-cingul-Marginalis (left hemisphere)	0.786099	0.767065	0.577972	0.785315	0.70963	0.725216	0.0880254
Volume of S-circular-insula-ant (left hemisphere)	-0.17162	-0.179767	-0.377063	0.0695407	-0.0945146	-0.150685	0.161389
Volume of S-circular-insula-inf (left hemisphere)	0.250709	0.12063	0.338157	0.239719	0.209612	0.231765	0.0783949
Volume of S-circular-insula-sup (left hemisphere)	0.496789	0.504431	0.248837	0.365128	0.436591	0.410355	0.106235
Volume of S-collat-transv-ant (left hemisphere)	0.285844	-0.0791265	0.0104025	0.0498896	0.0667968	0.0667614	0.134853
Volume of S-collat-transv-post (left hemisphere)	0.373865	0.590536	0.503064	0.651779	0.531612	0.530171	0.104404
Volume of S-front-inf (left hemisphere)	0.0850208	-0.125352	-0.254839	0.0246704	-0.139009	-0.0819017	0.136269
Volume of S-front-middle (left hemisphere)	-0.166938	-0.0576677	-0.411496	-0.0936321	-0.201636	-0.186274	0.138254
Volume of S-front-sup (left hemisphere)	0.0484874	0.07132	-0.179527	0.0224003	0.157228	0.0239818	0.124513
Volume of S-interm-prim-Jensen (left hemisphere)	-0.070431	-0.0273771	-0.133416	0.166738	0.226412	0.0323853	0.155989
Volume of S-intrapariet+P-trans (left hemisphere)	0.881377	0.904496	0.556703	0.861914	0.917144	0.824327	0.151106
Volume of S-oc-middle+Lunatus (left hemisphere)	-0.301181	-0.299091	-0.212918	-0.24853	-0.204106	-0.253165	0.0459968
Volume of S-oc-sup+transversal (left hemisphere)	0.349238	0.267422	0.380396	0.510648	0.336143	0.368769	0.0894173
Volume of S-occipital-ant (left hemisphere)	0.21327	0.398981	0.400382	0.250953	0.356385	0.323994	0.08675
Volume of S-oc-temp-lat (left hemisphere)	0.841092	0.670877	0.630663	0.607249	0.588654	0.667707	0.101672
Volume of S-oc-temp-med+Lingual (left hemisphere)	0.758628	0.96342	0.619103	0.789395	0.840757	0.794261	0.12525
Volume of S-orbital-lateral (left hemisphere)	0.0186175	0.139516	-0.0525501	0.299288	0.148455	0.110665	0.135047
Volume of S-orbital-med-olfact (left hemisphere)	0.186517	-0.0579665	0.08623	0.208412	0.127672	0.110173	0.105629
Volume of S-orbital-H-Shaped (left hemisphere)	0.321607	0.183649	0.0851829	0.317916	0.417623	0.265195	0.130624
Volume of S-parieto-occipital (left hemisphere)	-0.288951	-0.376574	-0.403957	-0.147428	-0.142245	-0.271831	0.123481
Volume of S-pericallosal (left hemisphere)	-0.273093	-0.400537	-0.350706	-0.193946	-0.251417	-0.29394	0.0818947
Volume of S-postcentral (left hemisphere)	0.749981	0.699001	0.52996	0.587241	0.70657	0.654551	0.0919813
Volume of S-precentral-inf-part (left hemisphere)	0.140723	0.2465	0.0202815	0.164968	0.185487	0.151592	0.0832104
Volume of S-precentral-sup-part (left hemisphere)	0.280645	0.448496	0.334136	0.296137	0.497782	0.371439	0.0964439
Volume of S-suborbital (left hemisphere)	0.351064	0.0954882	0.271669	0.315318	0.237472	0.254202	0.098606
Volume of S-subparietal (left hemisphere)	0.504456	0.654658	0.595607	0.686849	0.558387	0.599992	0.0731604
Volume of S-temporal-inf (left hemisphere)	0.681766	0.774104	0.912131	0.908463	0.821551	0.819603	0.0968641
Volume of S-temporal-sup (left hemisphere)	0.830534	0.781907	0.766029	0.939137	0.887958	0.841113	0.0725571
Volume of S-temporal-transverse (left hemisphere)	0.412414	0.489119	0.342374	0.432568	0.313232	0.397941	0.0706846
Volume of G+S-frontomargin (right hemisphere)	-0.155626	0.0606612	-0.227058	0.132202	0.0974374	-0.0184768	0.161802
Volume of G+S-occipital-inf (right hemisphere)	0.119565	0.178021	0.175917	0.180113	0.112743	0.153272	0.0340021
Volume of G+S-paracentral (right hemisphere)	0.363202	0.237185	0.163282	0.234393	0.458949	0.291402	0.118143
Volume of G+S-subcentral (right hemisphere)	-0.0157463	0.0713326	-0.130075	0.184956	0.227038	0.0675009	0.14597
Volume of G+S-transv-frontopol (right hemisphere)	-0.348924	-0.129939	-0.52804	-0.240738	-0.115421	-0.272613	0.171134
Volume of G+S-cingul-Ant (right hemisphere)	0.242572	0.313	-0.0317775	0.330807	0.394223	0.249765	0.166398
Volume of G+S-cingul-Mid-Ant (right hemisphere)	0.0173251	-0.00943021	-0.325	-0.0712725	0.0357214	-0.0705313	0.147899
Volume of G+S-cingul-Mid-Post (right hemisphere)	0.327604	0.378778	0.106177	0.275515	0.388914	0.295398	0.115038
Volume of G-cingul-Post-dorsal (right hemisphere)	0.323671	0.263709	0.195695	0.30765	0.390751	0.296295	0.0724271
Volume of G-cingul-Post-ventral (right hemisphere)	-0.701701	-0.547028	-0.6351	-0.547448	-0.408148	-0.567885	0.110446
Volume of G-cuneus (right hemisphere)	-0.610814	-0.563512	-0.684275	-0.608583	-0.438153	-0.581067	0.0908658
Volume of G-front-inf-Opercular (right hemisphere)	0.335466	0.462366	0.138901	0.344805	0.366826	0.329673	0.117945
Volume of G-front-inf-Orbital (right hemisphere)	-0.116843	-0.0114282	-0.277433	-0.109995	0.0156168	-0.100017	0.115194
Volume of G-front-inf-Triangul (right hemisphere)	-0.259401	-0.329922	-0.354657	-0.269699	-0.426917	-0.328119	0.0681975
Volume of G-front-middle (right hemisphere)	-0.243368	-0.184776	-0.454444	-0.295237	-0.184515	-0.272468	0.111699
Volume of G-front-sup (right hemisphere)	0.0555847	0.171059	-0.286331	0.00787207	0.145118	0.0186606	0.182837
Volume of G-Ins-lg+S-cent-ins (right hemisphere)	0.468003	0.367408	0.441311	0.356204	0.466049	0.419795	0.054117
Volume of G-insular-short (right hemisphere)	-0.0742443	-0.16438	-0.161473	0.00579938	-0.0105116	-0.0809619	0.0805861
Volume of G-occipital-middle (right hemisphere)	0.167102	0.217845	0.280271	0.256016	0.226782	0.229603	0.0427713
Volume of G-occipital-sup (right hemisphere)	-0.518252	-0.361524	-0.381482	-0.378947	-0.214079	-0.370857	0.1079
Volume of G-oc-temp-lat-fusifor (right hemisphere)	0.301101	0.36811	0.445769	0.486829	0.491047	0.418571	0.0821542
Volume of G-oc-temp-med-Lingual (right hemisphere)	-0.447771	-0.385303	-0.428132	-0.406636	-0.304517	-0.394472	0.0554476
Volume of G-oc-temp-med-Parahip (right hemisphere)	0.469983	0.550059	0.289207	0.323282	0.502103	0.426927	0.114429
Volume of G-orbital (right hemisphere)	0.351375	0.191755	-0.0455234	0.312246	0.35818	0.233607	0.169733
Volume of G-pariet-inf-Angular (right hemisphere)	0.133164	-0.0211097	-0.00109452	0.299695	0.512242	0.184579	0.223629
Volume of G-pariet-inf-Supramar (right hemisphere)	0.398382	0.396213	0.182822	0.499308	0.538862	0.403117	0.138094
Volume of G-parietal-sup (right hemisphere)	-0.176607	-0.360049	-0.471003	-0.11956	0.0581179	-0.21382	0.207211
Volume of G-postcentral (right hemisphere)	-0.332993	-0.232685	-0.361978	-0.103398	-0.0104368	-0.208298	0.149928
Volume of G-precentral (right hemisphere)	-0.114839	-0.226646	-0.29964	-0.0385934	0.169742	-0.101995	0.18209
Volume of G-precuneus (right hemisphere)	0.0139905	-0.186216	-0.131636	0.215562	0.183142	0.0189686	0.180561
Volume of G-rectus (right hemisphere)	0.877829	0.909128	0.678707	0.903561	0.814098	0.836665	0.0960213
Volume of G-subcallosal (right hemisphere)	0.302955	0.415253	0.147266	0.393985	0.348672	0.321626	0.106634
Volume of G-temp-sup-G-T-transv (right hemisphere)	-0.246539	-0.299282	-0.29696	-0.172207	-0.182232	-0.239444	0.0606899
Volume of G-temp-sup-Lateral (right hemisphere)	0.0691901	-0.228727	-0.219603	0.0604037	0.142918	-0.0351637	0.175514
Volume of G-temp-sup-Plan-polar (right hemisphere)	0.372065	0.177305	0.156752	0.212436	0.357108	0.255133	0.102018
Volume of G-temp-sup-Plan-tempo (right hemisphere)	0.381568	0.282446	0.160795	0.38565	0.545366	0.351165	0.142118
Volume of G-temporal-inf (right hemisphere)	0.479575	0.394087	0.308024	0.331942	0.398819	0.38249	0.0669456
Volume of G-temporal-middle (right hemisphere)	0.760153	0.787164	0.629528	0.904191	0.826984	0.781604	0.100877
Volume of Lat-Fis-ant-Horizont (right hemisphere)	0.570159	0.503182	0.568586	0.449081	0.405899	0.499382	0.0725988
Volume of Lat-Fis-ant-Vertical (right hemisphere)	-0.312419	-0.41809	-0.195607	-0.0892881	-0.300612	-0.263203	0.125127
Volume of Lat-Fis-post (right hemisphere)	0.432383	0.385554	0.312639	0.45752	0.477684	0.413156	0.0658921
Volume of Pole-occipital (right hemisphere)	-0.942962	-0.940016	-0.954441	-0.801966	-0.690553	-0.865988	0.116303
Volume of Pole-temporal (right hemisphere)	0.5592	0.401651	0.286911	0.324933	0.423221	0.399183	0.105247
Volume of S-calcarine (right hemisphere)	-0.641659	-0.585086	-0.671977	-0.562238	-0.437198	-0.579632	0.0908222
Volume of S-central (right hemisphere)	0.587714	0.537562	0.456954	0.473662	0.654667	0.542112	0.0817102
Volume of S-cingul-Marginalis (right hemisphere)	0.522238	0.504738	0.387199	0.544083	0.48355	0.488361	0.0607817
Volume of S-circular-insula-ant (right hemisphere)	0.0837155	0.0504007	-0.0583418	0.0641944	0.0488187	0.0377575	0.0555165
Volume of S-circular-insula-inf (right hemisphere)	-0.186419	-0.485873	-0.269684	-0.211468	-0.278441	-0.286377	0.11805
Volume of S-circular-insula-sup (right hemisphere)	0.087507	0.0592244	0.107329	0.166111	0.0929424	0.102623	0.0395552
Volume of S-collat-transv-ant (right hemisphere)	0.162204	-0.0258881	-0.109693	0.0257504	0.0265156	0.0157777	0.0989119
Volume of S-collat-transv-post (right hemisphere)	0.0292507	0.115871	0.103446	0.190809	0.0938309	0.106641	0.0577342
Volume of S-front-inf (right hemisphere)	-0.0841515	0.00876204	-0.154246	-0.141758	-0.248428	-0.123964	0.0947709
Volume of S-front-middle (right hemisphere)	-0.0519666	0.0791398	-0.0231696	0.0327921	0.114921	0.0303433	0.0692442
Volume of S-front-sup (right hemisphere)	0.13417	0.281624	-0.0571684	0.106737	0.283512	0.149775	0.14159
Volume of S-interm-prim-Jensen (right hemisphere)	0.497128	0.418283	0.422816	0.530348	0.593757	0.492466	0.0742815
Volume of S-intrapariet+P-trans (right hemisphere)	0.552508	0.386014	0.222532	0.497869	0.639184	0.459621	0.161216
Volume of S-oc-middle+Lunatus (right hemisphere)	-0.269321	-0.217758	-0.191931	-0.216085	-0.256856	-0.23039	0.0318566
Volume of S-oc-sup+transversal (right hemisphere)	0.110479	0.181816	0.306639	0.321629	0.282845	0.240681	0.0909649
Volume of S-occipital-ant (right hemisphere)	0.525292	0.567542	0.443228	0.620822	0.591656	0.549708	0.0690455
Volume of S-oc-temp-lat (right hemisphere)	0.525806	0.445911	0.315587	0.253325	0.311082	0.370342	0.111896
Volume of S-oc-temp-med+Lingual (right hemisphere)	0.939482	1	1	0.830209	0.97001	0.94794	0.0704266
Volume of S-orbital-lateral (right hemisphere)	-0.0137198	-0.0738067	-0.154825	-0.126249	0.0602498	-0.06167	0.086832
Volume of S-orbital-med-olfact (right hemisphere)	0.538263	0.376808	0.399352	0.505358	0.553792	0.474715	0.0813878
Volume of S-orbital-H-Shaped (right hemisphere)	0.524413	0.520018	0.333541	0.495346	0.588943	0.492452	0.0953325
Volume of S-parieto-occipital (right hemisphere)	0.0737271	0.127278	-0.147366	0.153296	0.176568	0.0767006	0.130971
Volume of S-pericallosal (right hemisphere)	-0.584825	-0.548894	-0.709945	-0.385626	-0.399284	-0.525715	0.13563
Volume of S-postcentral (right hemisphere)	0.248531	0.385855	0.0824668	0.396637	0.386422	0.299982	0.136151
Volume of S-precentral-inf-part (right hemisphere)	-0.321046	-0.2801	-0.456858	-0.127952	-0.16268	-0.269727	0.131642
Volume of S-precentral-sup-part (right hemisphere)	0.0389291	0.0959174	0.00634413	0.206216	0.229741	0.11543	0.0993
Volume of S-suborbital (right hemisphere)	0.153434	0.21368	0.23727	0.342511	0.390597	0.267498	0.0969548
Volume of S-subparietal (right hemisphere)	0.15394	-0.0114462	0.0212004	0.390309	0.136489	0.138098	0.158029
Volume of S-temporal-inf (right hemisphere)	0.8067	0.776035	0.574063	0.795925	0.742528	0.73905	0.0954095
Volume of S-temporal-sup (right hemisphere)	1	0.799022	0.825324	1	1	0.924869	0.103296
Volume of S-temporal-transverse (right hemisphere)	0.0878983	0.200755	0.00793249	0.123641	0.177608	0.119567	0.0765539
