# Supplementary material for: Cardiometabolic health and physical robustness map onto distinct patterns of brain structure and neurotransmitter systems
Source: PLoS Biol. 2025 Nov 21;23(11):e3003498. doi: 10.1371/journal.pbio.3003498 (PMC12671889; doi:10.1371/journal.pbio.3003498)
Supplement: S2 File — (ZIP) [file pbio.3003498.s002.zip › supplementary_data/S43_Data.xlsx]

## Sheet: correl
0.0633565	0.0633883	0.063471	0.0636863	0.0642581	0.0661241	0.0731977	0.0556609	0.0703533	0.0939815
0.0637769	0.0638089	0.063892	0.0641081	0.0646826	0.0665609	0.073516	0.0560388	0.0705525	0.0940813
0.0650542	0.0650867	0.0651712	0.0653909	0.0659751	0.0678958	0.0744494	0.0571516	0.0711485	0.0943812
0.0689514	0.0689867	0.0690784	0.069317	0.0699538	0.0720547	0.0770644	0.0602614	0.0728821	0.0952647
0.0811721	0.0812307	0.0813837	0.0817829	0.0828417	0.0856938	0.0838208	0.0679773	0.0775352	0.0977524
0.108558	0.108591	0.108666	0.108793	0.108675	0.105896	0.0943449	0.0828624	0.0880103	0.104361
0.118649	0.118603	0.11848	0.118146	0.117209	0.114645	0.109384	0.104877	0.108223	0.12289
0.118605	0.118624	0.118672	0.118791	0.119058	0.119585	0.12068	0.123745	0.12969	0.133524
0.11517	0.115171	0.115174	0.115183	0.115216	0.115367	0.116113	0.118834	0.124107	0.127996
0.105972	0.105974	0.105978	0.105992	0.106031	0.106166	0.106686	0.108379	0.111604	0.114058

## Sheet: simwx
0.501381	0.501039	0.500169	0.498065	0.493692	0.489662	0.504121	0.416872	0.497465	0.607849
0.502835	0.502495	0.501632	0.499543	0.495209	0.491291	0.505393	0.418536	0.498162	0.607948
0.50729	0.506958	0.506114	0.504076	0.49987	0.496315	0.509109	0.423391	0.500244	0.608246
0.521198	0.520895	0.520127	0.518284	0.514577	0.512288	0.519238	0.436678	0.506278	0.609167
0.566426	0.566268	0.565876	0.564995	0.563623	0.564383	0.542346	0.468631	0.522284	0.612172
0.65915	0.65892	0.6583	0.656535	0.65094	0.630964	0.576162	0.52818	0.557171	0.624236
0.687128	0.686723	0.685668	0.682936	0.676002	0.659771	0.631762	0.611524	0.62592	0.684697
0.698291	0.698315	0.698379	0.698543	0.69897	0.700123	0.703571	0.712871	0.729218	0.747336
0.750618	0.750605	0.750573	0.750501	0.750378	0.750433	0.752152	0.759491	0.774659	0.793113
0.798808	0.798796	0.798766	0.798693	0.798538	0.79834	0.798781	0.802294	0.811372	0.823765

## Sheet: simwy
0.64902	0.648411	0.646835	0.642829	0.63317	0.614412	0.597637	0.479512	0.550233	0.688097
0.650434	0.649828	0.648263	0.644284	0.634691	0.616108	0.598984	0.481318	0.551068	0.688255
0.654744	0.654151	0.652619	0.648725	0.639349	0.621321	0.602938	0.486589	0.55356	0.688733
0.667999	0.667452	0.666038	0.662449	0.653852	0.637698	0.613801	0.501002	0.560762	0.690177
0.708707	0.708348	0.707422	0.705088	0.699564	0.687931	0.637081	0.535203	0.57969	0.694594
0.772304	0.771923	0.770907	0.768096	0.759714	0.732396	0.661712	0.595359	0.619705	0.709615
0.759077	0.758635	0.757482	0.754497	0.746889	0.728809	0.69631	0.672274	0.692889	0.772695
0.745295	0.74534	0.745455	0.745752	0.746517	0.748467	0.75368	0.767574	0.794356	0.82974
0.817755	0.817697	0.817549	0.81718	0.816329	0.814777	0.813916	0.81987	0.838445	0.866335
0.839889	0.839865	0.839805	0.839655	0.839311	0.83871	0.838638	0.842727	0.85565	0.876405

## Sheet: dist3
1.11764	1.11795	1.11877	1.1208	1.1254	1.13192	1.1255	1.22586	1.14851	1.03534
1.11619	1.11651	1.11731	1.11932	1.12387	1.13025	1.1242	1.22401	1.14772	1.03517
1.11179	1.1121	1.11288	1.11482	1.1192	1.12513	1.12039	1.21862	1.14535	1.03465
1.09833	1.0986	1.09928	1.10098	1.10474	1.10915	1.11	1.20393	1.13852	1.0331
1.05692	1.05703	1.05732	1.05798	1.05918	1.05977	1.08653	1.16921	1.12063	1.02846
0.981169	0.981308	0.981692	0.982852	0.986934	1.0036	1.0556	1.10792	1.0828	1.01375
0.96577	0.966054	0.966797	0.968746	0.973837	0.986485	1.01046	1.02935	1.01465	0.959377
0.965795	0.965759	0.965664	0.965426	0.964848	0.963497	0.960076	0.95094	0.934372	0.918482
0.937192	0.937205	0.93724	0.937323	0.937491	0.937639	0.936649	0.930992	0.918731	0.906123
0.930269	0.930274	0.930286	0.930315	0.93037	0.930387	0.929805	0.92672	0.919601	0.911717

## Sheet: X
0	0.670603	0.891498	0.96426	0.988227	0.996122	0.998723	0.999579	0.999861	0.999954

## Sheet: Y
0	0.616893	0.853229	0.943771	0.978458	0.991747	0.996838	0.998789	0.999536	0.999822

## Sheet: X_selected_param
0.999861

## Sheet: Y_selected_param
0.999822
