# Supplementary material for: Cardiometabolic health and physical robustness map onto distinct patterns of brain structure and neurotransmitter systems
Source: PLoS Biol. 2025 Nov 21;23(11):e3003498. doi: 10.1371/journal.pbio.3003498 (PMC12671889; doi:10.1371/journal.pbio.3003498)
Supplement: S2 File — (ZIP) [file pbio.3003498.s002.zip › supplementary_data/S7_Data.xlsx]

## Sheet: r
1	0.0261506	0.332116	-0.0592348	-0.0241027	-0.00660071	-0.100118	-0.11747	-0.072547	-0.0725683	-0.0906646	0.0660178	-0.091752	-0.116587	-0.141508	-0.0178561	-0.0351011	-0.0366792	-0.107478	-0.0603039	0.0583062	0.077645	0.0296463	-0.0138099	0.0608315	0.114486	0.0608076	0.107853	0.0199645	-0.0656061	0.060871	-0.0580011	0.0607633	-0.0320659	-0.0879301	-0.0132565	-0.0538465	0.0820378	-0.0508709	0.092772	0.00587501	0.0170958	0.0295566	-0.0511594	-0.0325008	-0.0529476	-0.0102834	0.0535025	0.02672	-0.0208673
0.0261506	1	-0.0122034	-0.0268171	0.0148135	0.0425573	-0.0846084	-0.086907	-0.0476552	-0.0474287	-0.0648709	0.00257494	-0.0753971	-0.0693744	-0.0843265	-0.0450954	0.00948829	0.0164332	0.0357653	0.0723343	0.0996561	0.035146	-0.0384076	-0.0295929	-0.00736573	0.0569557	0.0265792	0.058304	0.0318369	0.0570159	-0.0176468	0.00142514	0.0149805	-0.0264717	-0.00911208	-0.0189279	-0.032642	0.0451427	-0.0257396	0.0409587	-0.0579187	-0.036951	-0.0210965	-0.0203227	-0.0226166	-0.0231179	0.0205987	0.0608834	0.0620191	0.0448088
0.332116	-0.0122034	1	-0.0192066	-0.0273321	-0.0174088	-0.0253099	-0.0252557	-0.0131713	-0.013261	-0.0160224	0.0183347	-0.0271156	-0.0163626	-0.0325755	-0.026734	-0.0560316	-0.0343402	-0.0821351	-0.0406201	0.00629805	0.0311	0.0261797	0.00971284	0.0150263	0.0247175	0.0276185	0.0374919	0.0146908	-0.0367746	0.0276865	-0.019434	0.0391374	-0.0646394	-0.0775417	-0.0204439	-0.023816	-0.00761262	0.0262716	0.0241609	0.0740819	0.00856873	0.0043147	-0.0425232	-0.0461737	-0.0616128	-0.0293181	-0.0249978	-0.0403555	-0.04036
-0.0592348	-0.0268171	-0.0192066	1	0.27258	0.111817	0.16446	0.149114	0.0300804	0.0303285	0.0594726	-0.0178423	0.151653	0.11973	0.154096	0.114048	-0.0239621	-0.02552	-0.0261532	-0.0274744	-0.0258949	0.0166522	0.0601735	0.0697703	0.00528534	0.0143451	0.0489746	-0.00178844	0.0187982	-0.0148261	0.00689726	-0.0529696	-0.0176997	-0.00596523	0.0270681	0.0457063	-0.00695154	0.00302714	0.00183632	-0.0770598	0.00349533	-0.0262817	-0.0180389	0.0580893	0.0551048	0.0690282	-0.00175101	-0.0472492	-0.0580576	-0.100973
-0.0241027	0.0148135	-0.0273321	0.27258	1	0.69098	0.227203	0.238617	0.142121	0.142451	0.168614	-0.159989	0.239364	0.204925	0.263767	0.164569	0.0103685	-0.0114287	0.0159622	-0.0206308	0.0140253	0.039264	0.0547498	0.0671892	0.027027	0.0266882	0.0640052	-0.0309555	0.00293682	-0.0446039	-0.0471046	-0.00916398	-0.000347421	0.0286342	0.0481629	0.0633836	0.0261294	-0.0132346	-0.00484007	-0.094059	-0.0332657	0.0180099	0.0133849	0.09155	0.0677033	0.0607736	0.0377647	0.0171545	-0.00735017	-0.0448833
-0.00660071	0.0425573	-0.0174088	0.111817	0.69098	1	0.134154	0.114363	0.016724	0.0169732	0.0280559	-0.118246	0.146027	0.104999	0.144725	0.124975	0.0157195	-0.0137016	0.0493459	0.0331524	0.0349339	0.0598893	0.0258152	0.051015	0.048403	0.038209	0.0737945	-0.0136616	0.0214485	0.0296802	-0.0725521	0.0148309	0.00847631	-0.025235	0.0152929	0.053471	-0.0022402	-0.0183306	0.0220415	-0.0669485	-0.0683787	-0.0503269	-0.0652957	0.103204	0.0907292	0.0989375	0.0690037	0.033535	0.0629067	-0.0169691
-0.100118	-0.0846084	-0.0253099	0.16446	0.227203	0.134154	1	0.931613	0.400199	0.400205	0.543948	-0.118277	0.776731	0.81085	0.83567	0.372853	-0.00352752	-0.0283763	-0.0611389	-0.118583	-0.0429284	-0.00348828	0.148225	0.156284	0.114984	0.0394051	0.0921043	-0.0772238	-0.0828683	-0.110031	0.0329474	-0.0471662	0.0397226	0.0462471	0.107476	0.155963	-0.0243734	0.0624827	-0.0511896	-0.237736	0.22043	-0.0467481	-0.0332141	0.119242	0.123837	0.1261	0.0922946	-0.141365	-0.159791	-0.201499
-0.11747	-0.086907	-0.0252557	0.149114	0.238617	0.114363	0.931613	1	0.661555	0.661544	0.779627	-0.347723	0.839176	0.895373	0.926295	0.370623	0.00478711	-0.0177139	-0.0556873	-0.113335	-0.0490469	-0.0149395	0.15207	0.144689	0.107524	0.0319433	0.0880754	-0.05044	-0.0401587	-0.1183	0.0375593	-0.0581401	0.0566114	0.0771053	0.11039	0.153266	-0.0125265	0.0616647	-0.0591419	-0.248368	0.201005	0.0437296	0.0544052	0.121476	0.113121	0.113737	0.0844618	-0.146828	-0.157596	-0.17856
-0.072547	-0.0476552	-0.0131713	0.0300804	0.142121	0.016724	0.400199	0.661555	1	0.999958	0.984318	-0.736488	0.579179	0.651774	0.660531	0.213388	0.0424154	0.0120004	-0.00770848	-0.058643	-0.0301541	-0.0167897	0.097534	0.063838	0.0663975	0.0352094	0.0649156	0.0287034	0.0356723	-0.0702859	0.0255176	-0.041423	0.0963214	0.0943143	0.0858105	0.0921519	0.0151363	0.0484787	-0.0651829	-0.131209	0.0890354	0.277769	0.26954	0.0295747	0.0134415	0.0141024	0.025136	-0.0700564	-0.0720836	-0.0353215
-0.0725683	-0.0474287	-0.013261	0.0303285	0.142451	0.0169732	0.400205	0.661544	0.999958	1	0.98428	-0.736371	0.579102	0.651626	0.660471	0.213396	0.0422924	0.0122012	-0.00782139	-0.058515	-0.029895	-0.0166367	0.0973134	0.0638717	0.0662391	0.0350537	0.0646815	0.0288503	0.035572	-0.0702269	0.0254742	-0.0413634	0.0961844	0.0944882	0.0860631	0.0919762	0.0149209	0.0483829	-0.0649154	-0.131313	0.0888791	0.277804	0.269562	0.029728	0.0135865	0.0142513	0.0251945	-0.0701959	-0.072098	-0.0352652
-0.0906646	-0.0648709	-0.0160224	0.0594726	0.168614	0.0280559	0.543948	0.779627	0.984318	0.98428	1	-0.683601	0.669937	0.746228	0.761073	0.256299	0.033677	0.00671377	-0.0231103	-0.0780034	-0.0424432	-0.0210258	0.117639	0.0869701	0.0793791	0.0327721	0.0720348	0.0107714	0.0198978	-0.090116	0.0306156	-0.0481177	0.0907362	0.101155	0.0969558	0.109387	0.0103456	0.0519109	-0.0654129	-0.166867	0.122585	0.248747	0.243984	0.0481805	0.030968	0.033263	0.0325007	-0.0959382	-0.10262	-0.0709759
0.0660178	0.00257494	0.0183347	-0.0178423	-0.159989	-0.118246	-0.118277	-0.347723	-0.736488	-0.736371	-0.683601	1	-0.40826	-0.41576	-0.576119	-0.200078	-0.0582751	-0.0194341	-0.0365064	0.00459362	-0.019621	-0.012802	-0.0682325	-0.0454013	-0.0356438	-0.0549439	-0.0611312	-0.0143002	-0.0332067	0.0277008	-0.0179001	0.0271953	-0.0970064	-0.0352828	-0.0682623	-0.0875607	-0.018838	-0.0364477	0.0545849	0.0940298	-0.0193816	-0.136375	-0.109336	-0.0615969	-0.0327476	-0.0402312	-0.0748069	0.00976225	-0.0166409	-0.0126774
-0.091752	-0.0753971	-0.0271156	0.151653	0.239364	0.146027	0.776731	0.839176	0.579179	0.579102	0.669937	-0.40826	1	0.809686	0.833353	0.736331	0.0265612	-0.020182	-0.0396068	-0.0804033	-0.0375076	-0.00114382	0.145667	0.10952	0.0961426	0.0404037	0.0875149	-0.0363487	-0.0250455	-0.0857992	0.0278424	-0.0451687	0.0482087	0.0591071	0.117633	0.147276	-0.0179448	0.0666397	-0.0606166	-0.25664	0.166721	-0.0092561	-0.00580204	0.134092	0.149807	0.140644	0.0889245	-0.126969	-0.122483	-0.172709
-0.116587	-0.0693744	-0.0163626	0.11973	0.204925	0.104999	0.81085	0.895373	0.651774	0.651626	0.746228	-0.41576	0.809686	1	0.869083	0.202757	0.0149013	-0.0261399	-0.0374294	-0.0983348	-0.052296	-0.0197313	0.15792	0.122022	0.114673	0.0364729	0.0831587	-0.0463839	-0.0228815	-0.087229	0.0193524	-0.0220848	0.0626203	0.0483347	0.0929456	0.132927	-0.0183365	0.0633408	-0.0566584	-0.22796	0.17488	0.0310164	0.032648	0.119109	0.103143	0.109054	0.0787898	-0.145189	-0.154728	-0.168451
-0.141508	-0.0843265	-0.0325755	0.154096	0.263767	0.144725	0.83567	0.926295	0.660531	0.660471	0.761073	-0.576119	0.833353	0.869083	1	0.389378	0.0133604	-0.00784847	-0.0404794	-0.10256	-0.0403195	-0.00958982	0.155741	0.148138	0.0998651	0.0358199	0.0927915	-0.0606307	-0.0385961	-0.114352	0.0381228	-0.0545148	0.0624072	0.0708399	0.121743	0.159667	-0.0064059	0.053851	-0.0550388	-0.256801	0.181612	0.0148294	0.0106314	0.143472	0.117401	0.125898	0.0968965	-0.140806	-0.140812	-0.16395
-0.0178561	-0.0450954	-0.026734	0.114048	0.164569	0.124975	0.372853	0.370623	0.213388	0.213396	0.256299	-0.200078	0.736331	0.202757	0.389378	1	0.027151	-0.00655955	-0.0231969	-0.0217923	-0.00184892	0.0209373	0.0618082	0.0435825	0.0281172	0.0282075	0.0524763	-0.00973231	-0.0207918	-0.0439647	0.0233865	-0.0498777	0.010961	0.0404039	0.0908877	0.0944538	-0.00948227	0.0368243	-0.0338205	-0.165591	0.0826894	-0.0525419	-0.049034	0.0834883	0.128347	0.108951	0.0598968	-0.0454664	-0.0259931	-0.0968468
-0.0351011	0.00948829	-0.0560316	-0.0239621	0.0103685	0.0157195	-0.00352752	0.00478711	0.0424154	0.0422924	0.033677	-0.0582751	0.0265612	0.0149013	0.0133604	0.027151	1	0.23992	0.147666	0.0693224	0.116805	0.0548448	-0.101608	0.00607367	-0.0235558	0.00162905	0.00221799	-0.0887067	-0.098242	-0.051713	0.0188715	0.0204166	0.0369173	0.0919734	0.0846165	0.0163356	0.106825	-0.0134366	-0.064974	0.0118853	-0.0757581	0.0288352	0.00514444	0.043258	-0.00439779	0.00794904	0.0420037	0.105738	0.102359	0.106167
-0.0366792	0.0164332	-0.0343402	-0.02552	-0.0114287	-0.0137016	-0.0283763	-0.0177139	0.0120004	0.0122012	0.00671377	-0.0194341	-0.020182	-0.0261399	-0.00784847	-0.00655955	0.23992	1	0.191338	0.0488939	0.128148	0.0772519	-0.0802811	-0.0302728	-0.0663644	-0.0600388	-0.0636443	-0.00369764	-0.11695	-0.0208175	0.020992	-0.021868	0.0260638	0.148707	0.0820519	-0.00954534	0.137482	-0.0363399	-0.0624578	0.0425601	-0.0590765	0.0498864	0.0333682	-0.00397251	-0.00854408	8.65863e-05	0.0203588	0.0765144	0.0780632	0.0865438
-0.107478	0.0357653	-0.0821351	-0.0261532	0.0159622	0.0493459	-0.0611389	-0.0556873	-0.00770848	-0.00782139	-0.0231103	-0.0365064	-0.0396068	-0.0374294	-0.0404794	-0.0231969	0.147666	0.191338	1	0.121329	0.125475	0.0538163	-0.0927547	0.0244995	-0.0316646	-0.0406153	-0.0435871	-0.0622753	-0.0838904	0.0914352	-0.0488348	0.0253779	0.00986234	0.0709037	0.0643461	0.00278435	0.139425	-0.0662788	-0.0306487	0.057341	-0.0895473	0.00565423	0.00433939	0.0358005	0.0304972	0.0671669	0.0121061	0.111381	0.0915082	0.121827
-0.0603039	0.0723343	-0.0406201	-0.0274744	-0.0206308	0.0331524	-0.118583	-0.113335	-0.058643	-0.058515	-0.0780034	0.00459362	-0.0804033	-0.0983348	-0.10256	-0.0217923	0.0693224	0.0488939	0.121329	1	0.0811919	0.0351901	-0.0897219	-0.0635182	-0.0809483	-0.0147943	-0.0432269	0.0230054	-0.00852378	0.151963	-0.0267678	0.0373608	-0.0224896	0.0362955	-0.00386766	-0.0230652	0.0127933	-0.0084424	-0.000189296	0.0286089	-0.0485226	-0.0201669	-0.0400765	0.0189101	0.0235803	0.0131455	0.0209831	0.0497417	0.0819232	0.0608145
0.0583062	0.0996561	0.00629805	-0.0258949	0.0140253	0.0349339	-0.0429284	-0.0490469	-0.0301541	-0.029895	-0.0424432	-0.019621	-0.0375076	-0.052296	-0.0403195	-0.00184892	0.116805	0.128148	0.125475	0.0811919	1	0.410811	-0.0218588	0.10258	-0.00747855	0.085864	0.0243082	-0.0714151	-0.0716969	0.0100515	-0.0305341	0.00669987	-0.00349955	0.0948077	0.0509471	0.0272785	0.0642828	-0.0146204	-0.0318381	0.053111	-0.0470757	-0.0240988	0.00289605	-0.00674631	-0.00705684	0.00633235	0.0359749	0.0849675	0.103977	0.0857387
0.077645	0.035146	0.0311	0.0166522	0.039264	0.0598893	-0.00348828	-0.0149395	-0.0167897	-0.0166367	-0.0210258	-0.012802	-0.00114382	-0.0197313	-0.00958982	0.0209373	0.0548448	0.0772519	0.0538163	0.0351901	0.410811	1	0.0866913	0.176801	0.0668677	0.0746412	0.0655744	-0.0372383	-0.0012638	0.00866289	-0.0239689	0.0226651	0.00349148	0.0662142	0.00955171	0.0106268	0.017985	-0.00591846	-0.0068767	0.0294464	-0.0277958	-0.0255521	-0.0191337	0.00928047	0.00388105	-0.00802176	0.0228336	0.0778905	0.0761223	0.0554088
0.0296463	-0.0384076	0.0261797	0.0601735	0.0547498	0.0258152	0.148225	0.15207	0.097534	0.0973134	0.117639	-0.0682325	0.145667	0.15792	0.155741	0.0618082	-0.101608	-0.0802811	-0.0927547	-0.0897219	-0.0218588	0.0866913	1	0.403513	0.392365	0.307115	0.361702	0.0344018	0.128796	-0.0185541	0.0197291	0.0224462	0.0253713	-0.0762746	-0.0147053	0.0626554	-0.0911253	0.018811	0.0472596	-0.0935591	0.0485904	-0.0140816	-0.0245763	0.0119757	0.0118412	0.00283341	-0.018888	-0.0715998	-0.0504889	-0.0885824
-0.0138099	-0.0295929	0.00971284	0.0697703	0.0671892	0.051015	0.156284	0.144689	0.063838	0.0638717	0.0869701	-0.0454013	0.10952	0.122022	0.148138	0.0435825	0.00607367	-0.0302728	0.0244995	-0.0635182	0.10258	0.176801	0.403513	1	0.404218	0.28701	0.345502	-0.145416	-0.0850568	-0.0150061	-0.0392234	-0.0236904	0.0472477	0.0225132	0.0148688	0.0372174	-0.000812149	-0.0320068	0.036168	-0.0369484	0.0118861	-0.0194018	-0.0076704	0.0240465	0.015397	0.0286745	0.0563052	-0.0290786	-0.0346706	-0.0333201
0.0608315	-0.00736573	0.0150263	0.00528534	0.027027	0.048403	0.114984	0.107524	0.0663975	0.0662391	0.0793791	-0.0356438	0.0961426	0.114673	0.0998651	0.0281172	-0.0235558	-0.0663644	-0.0316646	-0.0809483	-0.00747855	0.0668677	0.392365	0.404218	1	0.46795	0.426434	-0.0392288	-0.0342158	0.00624874	0.00146224	0.0131325	0.0320436	-0.0396897	0.0215635	0.0255724	-0.0794471	0.0742842	-0.0231078	-0.0302896	0.00959507	0.0204039	0.0147601	-0.0108087	-0.00409423	-0.0091884	0.0234981	-0.0476222	-0.000475734	-0.0582316
0.114486	0.0569557	0.0247175	0.0143451	0.0266882	0.038209	0.0394051	0.0319433	0.0352094	0.0350537	0.0327721	-0.0549439	0.0404037	0.0364729	0.0358199	0.0282075	0.00162905	-0.0600388	-0.0406153	-0.0147943	0.085864	0.0746412	0.307115	0.28701	0.46795	1	0.476249	-0.00905897	-0.0227234	-0.0069471	0.0193765	-0.00826195	-0.00331388	-0.0184213	0.0161658	0.0452947	-0.0917949	0.110375	-0.0539704	-0.0120323	-0.0126966	-0.00128733	-0.00388201	0.0322842	0.00711354	0.00889841	0.0580832	-0.0328651	0.0233909	-0.0340997
0.0608076	0.0265792	0.0276185	0.0489746	0.0640052	0.0737945	0.0921043	0.0880754	0.0649156	0.0646815	0.0720348	-0.0611312	0.0875149	0.0831587	0.0927915	0.0524763	0.00221799	-0.0636443	-0.0435871	-0.0432269	0.0243082	0.0655744	0.361702	0.345502	0.426434	0.476249	1	-0.0376543	-0.0037508	-0.0226194	0.00853535	-0.0176983	0.0101978	-0.056152	-0.0113785	0.0333786	-0.060614	0.0478594	-0.00783565	-0.0490601	-0.00233516	0.00783742	-0.00978004	0.0146286	0.0115748	0.00795068	0.0116678	-0.048602	-0.0203755	-0.0651252
0.107853	0.058304	0.0374919	-0.00178844	-0.0309555	-0.0136616	-0.0772238	-0.05044	0.0287034	0.0288503	0.0107714	-0.0143002	-0.0363487	-0.0463839	-0.0606307	-0.00973231	-0.0887067	-0.00369764	-0.0622753	0.0230054	-0.0714151	-0.0372383	0.0344018	-0.145416	-0.0392288	-0.00905897	-0.0376543	1	0.213299	-0.00229624	0.0272821	-0.00183852	0.0496293	-0.0380099	-0.072353	-0.0086622	-0.115834	0.109032	-0.0344979	0.0263633	-0.00250485	0.0309149	0.0242054	0.00499494	-0.0221903	-0.0208805	-0.0347655	0.0336647	0.0321976	-0.0224999
0.0199645	0.0318369	0.0146908	0.0187982	0.00293682	0.0214485	-0.0828683	-0.0401587	0.0356723	0.035572	0.0198978	-0.0332067	-0.0250455	-0.0228815	-0.0385961	-0.0207918	-0.098242	-0.11695	-0.0838904	-0.00852378	-0.0716969	-0.0012638	0.128796	-0.0850568	-0.0342158	-0.0227234	-0.0037508	0.213299	1	0.000285579	0.0168381	0.0855679	-0.00775816	-0.0967961	-0.101422	-0.0251061	-0.133452	-0.0016925	0.101699	-0.0326988	0.00486717	-0.0038181	-0.0194807	0.0410196	-0.0113678	0.0008384	-0.0227322	0.00295044	0.0357613	-0.0322209
-0.0656061	0.0570159	-0.0367746	-0.0148261	-0.0446039	0.0296802	-0.110031	-0.1183	-0.0702859	-0.0702269	-0.090116	0.0277008	-0.0857992	-0.087229	-0.114352	-0.0439647	-0.051713	-0.0208175	0.0914352	0.151963	0.0100515	0.00866289	-0.0185541	-0.0150061	0.00624874	-0.0069471	-0.0226194	-0.00229624	0.000285579	1	-0.0887649	0.103016	-0.0560708	-0.0412472	-0.0555123	-0.0431499	-0.00476708	-0.06087	0.0711941	0.0625267	-0.0375203	-0.0715791	-0.0555694	0.0238368	0.0211343	0.0147677	0.0157911	0.057384	0.0367454	0.00391303
0.060871	-0.0176468	0.0276865	0.00689726	-0.0471046	-0.0725521	0.0329474	0.0375593	0.0255176	0.0254742	0.0306156	-0.0179001	0.0278424	0.0193524	0.0381228	0.0233865	0.0188715	0.020992	-0.0488348	-0.0267678	-0.0305341	-0.0239689	0.0197291	-0.0392234	0.00146224	0.0193765	0.00853535	0.0272821	0.0168381	-0.0887649	1	-0.024586	0.0149832	0.0051986	0.0396932	0.0337947	-0.0623568	0.111124	-0.0768215	-0.0324839	0.0389449	0.0255208	0.0248204	0.0253615	-0.00101721	0.0129794	-0.00917668	8.99155e-05	0.00538959	0.00499985
-0.0580011	0.00142514	-0.019434	-0.0529696	-0.00916398	0.0148309	-0.0471662	-0.0581401	-0.041423	-0.0413634	-0.0481177	0.0271953	-0.0451687	-0.0220848	-0.0545148	-0.0498777	0.0204166	-0.021868	0.0253779	0.0373608	0.00669987	0.0226651	0.0224462	-0.0236904	0.0131325	-0.00826195	-0.0176983	-0.00183852	0.0855679	0.103016	-0.024586	1	-0.354672	-0.170216	-0.0153613	0.00289252	-0.0264273	0.013244	0.00505249	0.0155204	-0.0348435	-0.0355602	-0.0263986	-0.00302245	-0.0176793	-0.00836175	-0.00982984	0.0010504	0.0339042	0.00970514
0.0607633	0.0149805	0.0391374	-0.0176997	-0.000347421	0.00847631	0.0397226	0.0566114	0.0963214	0.0961844	0.0907362	-0.0970064	0.0482087	0.0626203	0.0624072	0.010961	0.0369173	0.0260638	0.00986234	-0.0224896	-0.00349955	0.00349148	0.0253713	0.0472477	0.0320436	-0.00331388	0.0101978	0.0496293	-0.00775816	-0.0560708	0.0149832	-0.354672	1	-0.0881933	0.0229617	0.0426122	0.0154792	-0.00693059	-0.00387792	0.000384677	0.027839	0.0490616	0.0347802	-0.00855953	0.0131082	-0.0218262	0.015639	0.00496537	0.00397301	-0.000864775
-0.0320659	-0.0264717	-0.0646394	-0.00596523	0.0286342	-0.025235	0.0462471	0.0771053	0.0943143	0.0944882	0.101155	-0.0352828	0.0591071	0.0483347	0.0708399	0.0404039	0.0919734	0.148707	0.0709037	0.0362955	0.0948077	0.0662142	-0.0762746	0.0225132	-0.0396897	-0.0184213	-0.056152	-0.0380099	-0.0967961	-0.0412472	0.0051986	-0.170216	-0.0881933	1	0.0630318	0.00251557	0.0980861	-0.0212275	-0.0497814	-0.0103339	-0.00584267	0.0611595	0.0707748	0.030207	0.0593512	0.0647009	0.0161604	0.0872478	0.020077	0.0949831
-0.0879301	-0.00911208	-0.0775417	0.0270681	0.0481629	0.0152929	0.107476	0.11039	0.0858105	0.0860631	0.0969558	-0.0682623	0.117633	0.0929456	0.121743	0.0908877	0.0846165	0.0820519	0.0643461	-0.00386766	0.0509471	0.00955171	-0.0147053	0.0148688	0.0215635	0.0161658	-0.0113785	-0.072353	-0.101422	-0.0555123	0.0396932	-0.0153613	0.0229617	0.0630318	1	0.104356	0.0990362	-0.0451834	-0.0238762	-0.0754998	-0.137133	0.0220966	0.0155154	0.09858	0.0699604	0.069398	0.0516769	-0.0342468	-0.0256235	-0.00557532
-0.0132565	-0.0189279	-0.0204439	0.0457063	0.0633836	0.053471	0.155963	0.153266	0.0921519	0.0919762	0.109387	-0.0875607	0.147276	0.132927	0.159667	0.0944538	0.0163356	-0.00954534	0.00278435	-0.0230652	0.0272785	0.0106268	0.0626554	0.0372174	0.0255724	0.0452947	0.0333786	-0.0086622	-0.0251061	-0.0431499	0.0337947	0.00289252	0.0426122	0.00251557	0.104356	1	-0.0201821	0.0450563	-0.0349633	-0.0711302	0.0462941	-0.0261896	-0.0130197	0.0525714	0.0438297	0.0295154	0.0469214	-0.0181248	0.011717	-0.0177654
-0.0538465	-0.032642	-0.023816	-0.00695154	0.0261294	-0.0022402	-0.0243734	-0.0125265	0.0151363	0.0149209	0.0103456	-0.018838	-0.0179448	-0.0183365	-0.0064059	-0.00948227	0.106825	0.137482	0.139425	0.0127933	0.0642828	0.017985	-0.0911253	-0.000812149	-0.0794471	-0.0917949	-0.060614	-0.115834	-0.133452	-0.00476708	-0.0623568	-0.0264273	0.0154792	0.0980861	0.0990362	-0.0201821	1	-0.477638	-0.217302	0.0113266	-0.0735076	0.0177889	0.0225709	-0.0318935	0.0128361	0.0144747	-0.0272921	0.0186185	0.00253806	0.0328624
0.0820378	0.0451427	-0.00761262	0.00302714	-0.0132346	-0.0183306	0.0624827	0.0616647	0.0484787	0.0483829	0.0519109	-0.0364477	0.0666397	0.0633408	0.053851	0.0368243	-0.0134366	-0.0363399	-0.0662788	-0.0084424	-0.0146204	-0.00591846	0.018811	-0.0320068	0.0742842	0.110375	0.0478594	0.109032	-0.0016925	-0.06087	0.111124	0.013244	-0.00693059	-0.0212275	-0.0451834	0.0450563	-0.477638	1	-0.753771	0.0208876	0.0339363	0.0199236	0.0161801	0.0476616	-0.0203766	0.00289753	0.0442369	0.0334979	0.0311561	-0.00495938
-0.0508709	-0.0257396	0.0262716	0.00183632	-0.00484007	0.0220415	-0.0511896	-0.0591419	-0.0651829	-0.0649154	-0.0654129	0.0545849	-0.0606166	-0.0566584	-0.0550388	-0.0338205	-0.064974	-0.0624578	-0.0306487	-0.000189296	-0.0318381	-0.0068767	0.0472596	0.036168	-0.0231078	-0.0539704	-0.00783565	-0.0344979	0.101699	0.0711941	-0.0768215	0.00505249	-0.00387792	-0.0497814	-0.0238762	-0.0349633	-0.217302	-0.753771	1	-0.0316788	0.0172774	-0.0354414	-0.034859	-0.0290981	0.013038	-0.0140459	-0.0287348	-0.0511433	-0.0365138	-0.0190702
0.092772	0.0409587	0.0241609	-0.0770598	-0.094059	-0.0669485	-0.237736	-0.248368	-0.131209	-0.131313	-0.166867	0.0940298	-0.25664	-0.22796	-0.256801	-0.165591	0.0118853	0.0425601	0.057341	0.0286089	0.053111	0.0294464	-0.0935591	-0.0369484	-0.0302896	-0.0120323	-0.0490601	0.0263633	-0.0326988	0.0625267	-0.0324839	0.0155204	0.000384677	-0.0103339	-0.0754998	-0.0711302	0.0113266	0.0208876	-0.0316788	1	-0.108329	0.0250086	0.0441612	-0.221619	-0.220197	-0.178414	-0.0857543	0.115164	0.112899	0.156215
0.00587501	-0.0579187	0.0740819	0.00349533	-0.0332657	-0.0683787	0.22043	0.201005	0.0890354	0.0888791	0.122585	-0.0193816	0.166721	0.17488	0.181612	0.0826894	-0.0757581	-0.0590765	-0.0895473	-0.0485226	-0.0470757	-0.0277958	0.0485904	0.0118861	0.00959507	-0.0126966	-0.00233516	-0.00250485	0.00486717	-0.0375203	0.0389449	-0.0348435	0.027839	-0.00584267	-0.137133	0.0462941	-0.0735076	0.0339363	0.0172774	-0.108329	1	0.00626035	0.00980878	-0.0132448	0.0399513	-0.00554618	-0.0191895	-0.0887248	-0.102348	-0.10483
0.0170958	-0.036951	0.00856873	-0.0262817	0.0180099	-0.0503269	-0.0467481	0.0437296	0.277769	0.277804	0.248747	-0.136375	-0.0092561	0.0310164	0.0148294	-0.0525419	0.0288352	0.0498864	0.00565423	-0.0201669	-0.0240988	-0.0255521	-0.0140816	-0.0194018	0.0204039	-0.00128733	0.00783742	0.0309149	-0.0038181	-0.0715791	0.0255208	-0.0355602	0.0490616	0.0611595	0.0220966	-0.0261896	0.0177889	0.0199236	-0.0354414	0.0250086	0.00626035	1	0.792895	-0.0892049	-0.0969148	-0.103879	-0.0787685	0.0353826	0.0160693	0.0772975
0.0295566	-0.0210965	0.0043147	-0.0180389	0.0133849	-0.0652957	-0.0332141	0.0544052	0.26954	0.269562	0.243984	-0.109336	-0.00580204	0.032648	0.0106314	-0.049034	0.00514444	0.0333682	0.00433939	-0.0400765	0.00289605	-0.0191337	-0.0245763	-0.0076704	0.0147601	-0.00388201	-0.00978004	0.0242054	-0.0194807	-0.0555694	0.0248204	-0.0263986	0.0347802	0.0707748	0.0155154	-0.0130197	0.0225709	0.0161801	-0.034859	0.0441612	0.00980878	0.792895	1	-0.120392	-0.0901023	-0.101428	-0.0853862	0.0312512	0.0119054	0.069026
-0.0511594	-0.0203227	-0.0425232	0.0580893	0.09155	0.103204	0.119242	0.121476	0.0295747	0.029728	0.0481805	-0.0615969	0.134092	0.119109	0.143472	0.0834883	0.043258	-0.00397251	0.0358005	0.0189101	-0.00674631	0.00928047	0.0119757	0.0240465	-0.0108087	0.0322842	0.0146286	0.00499494	0.0410196	0.0238368	0.0253615	-0.00302245	-0.00855953	0.030207	0.09858	0.0525714	-0.0318935	0.0476616	-0.0290981	-0.221619	-0.0132448	-0.0892049	-0.120392	1	0.309586	0.433505	0.343669	-0.0402666	-0.0210137	-0.0292486
-0.0325008	-0.0226166	-0.0461737	0.0551048	0.0677033	0.0907292	0.123837	0.113121	0.0134415	0.0135865	0.030968	-0.0327476	0.149807	0.103143	0.117401	0.128347	-0.00439779	-0.00854408	0.0304972	0.0235803	-0.00705684	0.00388105	0.0118412	0.015397	-0.00409423	0.00711354	0.0115748	-0.0221903	-0.0113678	0.0211343	-0.00101721	-0.0176793	0.0131082	0.0593512	0.0699604	0.0438297	0.0128361	-0.0203766	0.013038	-0.220197	0.0399513	-0.0969148	-0.0901023	0.309586	1	0.31707	0.181352	-0.0175314	-0.0167497	-0.073846
-0.0529476	-0.0231179	-0.0616128	0.0690282	0.0607736	0.0989375	0.1261	0.113737	0.0141024	0.0142513	0.033263	-0.0402312	0.140644	0.109054	0.125898	0.108951	0.00794904	8.65863e-05	0.0671669	0.0131455	0.00633235	-0.00802176	0.00283341	0.0286745	-0.0091884	0.00889841	0.00795068	-0.0208805	0.0008384	0.0147677	0.0129794	-0.00836175	-0.0218262	0.0647009	0.069398	0.0295154	0.0144747	0.00289753	-0.0140459	-0.178414	-0.00554618	-0.103879	-0.101428	0.433505	0.31707	1	0.24634	-0.0262521	-0.00231973	-0.0200878
-0.0102834	0.0205987	-0.0293181	-0.00175101	0.0377647	0.0690037	0.0922946	0.0844618	0.025136	0.0251945	0.0325007	-0.0748069	0.0889245	0.0787898	0.0968965	0.0598968	0.0420037	0.0203588	0.0121061	0.0209831	0.0359749	0.0228336	-0.018888	0.0563052	0.0234981	0.0580832	0.0116678	-0.0347655	-0.0227322	0.0157911	-0.00917668	-0.00982984	0.015639	0.0161604	0.0516769	0.0469214	-0.0272921	0.0442369	-0.0287348	-0.0857543	-0.0191895	-0.0787685	-0.0853862	0.343669	0.181352	0.24634	1	-0.0168771	0.0100876	-0.0223514
0.0535025	0.0608834	-0.0249978	-0.0472492	0.0171545	0.033535	-0.141365	-0.146828	-0.0700564	-0.0701959	-0.0959382	0.00976225	-0.126969	-0.145189	-0.140806	-0.0454664	0.105738	0.0765144	0.111381	0.0497417	0.0849675	0.0778905	-0.0715998	-0.0290786	-0.0476222	-0.0328651	-0.048602	0.0336647	0.00295044	0.057384	8.99155e-05	0.0010504	0.00496537	0.0872478	-0.0342468	-0.0181248	0.0186185	0.0334979	-0.0511433	0.115164	-0.0887248	0.0353826	0.0312512	-0.0402666	-0.0175314	-0.0262521	-0.0168771	1	0.370473	0.207012
0.02672	0.0620191	-0.0403555	-0.0580576	-0.00735017	0.0629067	-0.159791	-0.157596	-0.0720836	-0.072098	-0.10262	-0.0166409	-0.122483	-0.154728	-0.140812	-0.0259931	0.102359	0.0780632	0.0915082	0.0819232	0.103977	0.0761223	-0.0504889	-0.0346706	-0.000475734	0.0233909	-0.0203755	0.0321976	0.0357613	0.0367454	0.00538959	0.0339042	0.00397301	0.020077	-0.0256235	0.011717	0.00253806	0.0311561	-0.0365138	0.112899	-0.102348	0.0160693	0.0119054	-0.0210137	-0.0167497	-0.00231973	0.0100876	0.370473	1	0.436107
-0.0208673	0.0448088	-0.04036	-0.100973	-0.0448833	-0.0169691	-0.201499	-0.17856	-0.0353215	-0.0352652	-0.0709759	-0.0126774	-0.172709	-0.168451	-0.16395	-0.0968468	0.106167	0.0865438	0.121827	0.0608145	0.0857387	0.0554088	-0.0885824	-0.0333201	-0.0582316	-0.0340997	-0.0651252	-0.0224999	-0.0322209	0.00391303	0.00499985	0.00970514	-0.000864775	0.0949831	-0.00557532	-0.0177654	0.0328624	-0.00495938	-0.0190702	0.156215	-0.10483	0.0772975	0.069026	-0.0292486	-0.073846	-0.0200878	-0.0223514	0.207012	0.436107	1
0.0971805	-0.00492022	0.0151594	-0.0871043	-0.0956623	-0.0937441	-0.319509	-0.322005	-0.14027	-0.140266	-0.187108	0.112151	-0.314596	-0.29849	-0.331298	-0.180725	0.0407501	0.0653092	0.0424547	0.039605	0.0722694	0.065283	-0.095275	-0.0550295	-0.0599103	-0.04788	-0.0623884	0.00565773	-0.0178866	0.0318985	-0.0190564	0.0271823	-0.00493873	0.0600039	-0.0355175	-0.031169	0.0416244	-0.0171847	-0.0120412	0.241295	-0.0552638	0.13001	0.123683	-0.111079	-0.116064	-0.113486	-0.0532865	0.139872	0.116399	0.168853
0.0597028	-0.000408448	0.00992657	-0.0164661	-0.0318774	-0.0395031	-0.168771	-0.163362	-0.0692422	-0.0691337	-0.0934188	0.0538824	-0.163172	-0.155827	-0.168687	-0.094868	0.0657572	0.0559897	0.0552724	0.0431963	0.0285773	0.0488827	-0.0352511	-0.0109533	-0.0222447	-0.000379684	-0.0221527	0.0695682	0.0552802	0.0171631	-0.00797759	0.0690466	-0.00408211	0.0578768	-0.0314397	-0.00784305	0.020928	-0.0347287	0.0229311	0.107321	-0.0290318	0.0105567	0.00944913	-0.0316924	-0.0596855	-0.050516	-0.0161174	0.102126	0.118166	0.0866684
-0.0364231	-0.0931652	0.00481411	0.0693027	0.0946815	0.138336	0.239722	0.190921	-0.0147624	-0.0145984	0.0232778	-0.0245708	0.186991	0.17566	0.193504	0.113143	-0.0265974	-0.0906704	-0.0361131	-0.0460663	-0.0292885	-0.00608505	0.129115	0.150423	0.0819567	0.0315137	0.0930843	-0.130067	-0.0126162	0.00604583	0.0172921	-0.0118874	0.0503786	-0.0946841	0.0143435	0.0179427	-0.0163811	-0.0195864	0.0340138	-0.129124	0.0259824	-0.135733	-0.130913	0.092194	0.0958824	0.118789	0.0685134	-0.062638	-0.0523218	-0.0827322
0.0122406	-0.0298627	-0.0242824	0.00438053	-0.0105574	-0.0368971	0.062862	0.0832337	0.0717982	0.0718077	0.0791631	-0.0544826	0.0605174	0.0640242	0.088601	0.0231146	0.0621204	0.0010201	-0.0264266	-0.0303364	-0.0214011	-0.00927082	-0.0221798	0.0120245	-0.00425453	0.0247543	0.04383	-0.0103238	-0.0199935	-0.0328979	0.0581335	-0.0246165	0.0316034	0.0362433	0.0585796	0.0417347	0.042802	0.00592131	-0.0385935	-0.0410003	0.023341	0.0359914	0.0204438	0.0287712	0.011419	0.035701	0.0328166	-0.0471183	-0.0433436	-0.0420588
-0.0559079	-0.0687407	0.00702849	-0.00296333	0.00302269	-0.0608513	0.0751729	0.0843896	0.0675325	0.067517	0.0830944	-0.01461	0.0578782	0.0697037	0.0871888	0.0178664	0.012295	0.0319443	0.0136581	-0.0317211	-0.00546086	0.0246659	0.0471319	0.0770167	0.00572719	-0.0131304	-0.012804	-0.0917573	-0.0605594	-0.0619727	0.00251777	0.00814138	0.0115042	0.0499027	0.0525126	0.0361609	0.0128768	-0.00546941	-0.00355479	-0.0399343	0.0657229	0.0400146	0.0259082	0.0122933	-0.00621303	0.010472	6.83634e-05	-0.0848562	-0.0430675	0.00284996
-0.0479227	-0.0237782	-0.064944	0.0160781	-0.0224983	-0.0540109	0.0171407	0.0323744	0.0352115	0.0348895	0.0380599	-0.0293232	0.0305883	0.0150234	0.040072	0.0343381	0.0257802	0.0516097	-0.00382925	-0.0165649	-0.00775011	-0.0250007	-0.056607	-0.0629705	-0.0961849	-0.0342135	-0.0762814	-0.0328296	-0.00344336	-0.055942	0.0326566	-0.0280854	-0.051189	0.088545	0.0103593	-0.00431147	0.0336883	-0.0112051	-0.0127487	-0.0593065	-0.0134499	0.017037	0.02764	0.0113795	0.0356937	0.0103978	-0.0505455	0.0146254	-0.0133767	-0.0306623
-0.0601007	-0.0319836	-0.0633906	0.0230538	-0.0148909	-0.0385505	0.0423163	0.051901	0.0388017	0.038319	0.0454337	-0.0257195	0.055619	0.0398366	0.0558387	0.0488632	0.0300439	0.0392128	-0.0044755	-0.0201625	-0.00801203	-0.0185843	-0.0292535	-0.0490998	-0.0698722	-0.0336415	-0.0530696	-0.0554481	-0.00665309	-0.0447504	0.0212616	-0.0164667	-0.0327897	0.0650004	0.00787258	0.00512491	0.0240331	-0.00109162	-0.0167633	-0.0598587	0.000419118	0.00648288	0.0156812	0.0079762	0.0479674	0.0175375	-0.0468722	0.0120833	-0.0186297	-0.0293322
-0.0538359	0.00159823	-0.034438	0.023396	0.0136895	0.000562815	0.0442245	0.047088	0.0322553	0.032062	0.0378141	-0.0314565	0.045153	0.0312177	0.0551086	0.040192	0.0151041	0.0440941	0.0151173	-0.00853924	0.0124313	-0.0230329	-0.0239683	0.0129603	-0.027316	0.0193895	-0.00790009	-0.0352408	-0.0142447	-0.017352	0.0138969	-0.014131	-0.0222808	0.0616484	0.00670177	0.00459825	0.00524606	-0.014001	0.0116316	-0.0423531	0.012385	-0.000273215	0.00803606	0.0333403	0.0530355	0.0259475	-0.000791038	0.00802709	-0.0131743	-0.0200443
-0.074466	-0.0498413	-0.0576349	0.0365248	-0.00976593	-0.038877	0.0531192	0.0626165	0.039397	0.0389298	0.0485313	-0.0192092	0.0710909	0.0570019	0.0633889	0.05292	0.0148832	0.0507978	0.00462055	-0.00476429	-0.00457275	-0.01664	-0.0402175	-0.0359625	-0.0737118	-0.050815	-0.062874	-0.0556062	0.000315592	-0.0309958	0.0234426	-0.0184084	-0.0360619	0.0756858	0.00922942	-0.00203141	0.0410424	-0.00823821	-0.0215457	-0.0645924	-0.000377596	0.0103645	0.0135036	0.0126287	0.0511925	0.0170189	-0.0402856	0.0190714	-0.0271189	-0.03054
-0.0170671	0.00688517	-0.0505946	-0.00589145	-0.00911487	-0.0304193	0.00632441	0.0192511	0.0387061	0.0385928	0.0378534	-0.0309806	0.00676126	-0.0158116	0.0249621	0.0307686	0.0327052	0.0588835	0.00670885	0.00166222	0.000531611	-0.0310041	-0.0570449	-0.0381547	-0.0620058	0.00522346	-0.0549	-0.0274934	-0.0267545	-0.0499325	0.0285851	-0.0337813	-0.0512096	0.108186	0.0187514	-0.00428266	0.028565	-0.0132672	-0.00662556	-0.0422735	-0.0136797	0.0213336	0.0366286	0.00586182	0.0208856	-0.00429725	-0.0343318	0.00673803	0.000479719	-0.0312384
-0.0307099	0.0238269	-0.0182456	0.00113929	0.0247601	0.0281621	0.030591	0.0355569	0.0384203	0.0382397	0.0394998	-0.0428249	0.0405998	0.0281589	0.0424013	0.0350366	0.0209182	0.046255	0.0263765	-0.000196619	0.0111911	-0.0276524	0.00320105	0.0347898	0.0162874	0.0458651	0.022834	-0.0296451	-0.012699	-0.00908476	-0.0133621	-0.00563352	0.00955801	0.0438593	0.00176333	-0.00098035	-0.0108814	0.00741096	-9.48457e-05	-0.0240969	0.026142	0.00879825	0.0165118	0.0266527	0.0256741	0.0252287	0.0121762	0.0110143	0.00425755	0.00111093
-0.0351888	0.0145386	-0.00307518	-0.000655725	0.008399	0.00227949	0.0233881	0.0235463	0.0220779	0.0220042	0.0235167	-0.030061	0.0287782	0.0296887	0.0323111	0.0136793	0.00207163	0.0403225	0.0211319	-0.0145851	0.00477949	-0.0256615	0.00120643	0.0538065	0.0253384	0.047056	0.0292386	-0.028989	-0.0156593	0.0130645	-0.0110583	-0.00817921	0.00535863	0.0213386	0.00146881	0.00285886	-0.0120159	-0.00970185	0.0197666	-0.00172669	0.0321625	0.00269536	0.00457071	0.0134293	0.0117534	0.0129367	0.0220026	-0.00476761	-0.0166702	-0.00864212
0.0138487	0.0280409	-0.0524379	0.00165043	-0.0401601	-0.0638321	-0.0243949	-0.00680336	0.0231633	0.0231787	0.018356	-0.0272594	-0.0391764	-0.056051	0.00102151	-0.00168677	0.0247428	0.0499181	-0.0120901	-0.00272885	0.00917652	-0.0203053	-0.095094	-0.0844955	-0.106186	0.00211517	-0.0819956	8.26548e-05	-0.00964439	-0.065337	0.0548026	-0.0650421	-0.0588715	0.126794	0.0148701	-0.011474	0.031632	-0.0067843	-0.0161223	-0.0299117	-0.0243032	0.0334534	0.0427269	0.0225065	0.0205779	-0.0145042	-0.0360315	0.0387306	0.0184853	-0.00819632
0.016223	0.0381783	-0.0406617	0.00117596	-0.0539223	-0.0716441	-0.0373505	-0.0137864	0.0261128	0.0261403	0.0184032	-0.03875	-0.0530058	-0.0772742	-0.00468129	-0.00156687	0.0236797	0.0407973	-0.0130022	-0.00486867	-0.00214131	-0.0246191	-0.0906205	-0.0905358	-0.101121	0.00023986	-0.0621915	0.0218263	-0.0151607	-0.0724091	0.0589204	-0.0853031	-0.038655	0.136164	0.0268027	-0.0115325	0.0266693	-0.00615345	-0.0131113	-0.031731	-0.00759472	0.0498481	0.0662625	0.0288098	0.0383954	-0.022965	-0.0149839	0.0436449	0.0201561	-0.0150616
0.00115686	0.0120576	-0.025461	0.0050318	-0.00511517	0.00511297	0.00858611	0.00069245	-0.00977343	-0.00952844	-0.00983877	0.0183222	0.00200802	0.00449205	-0.0114423	-0.00076232	0.00749001	-0.0254463	-0.0330059	-0.0140806	0.00754624	0.00532505	0.0177974	-0.0137629	0.0148623	0.0172032	-0.00912365	0.00992787	0.0264934	0.0172283	-0.0448592	0.0175922	0.0241777	-0.0357254	-0.00289869	-0.0417871	0.00685315	0.0165558	-0.02352	0.082117	-0.0437136	0.0033333	0.00831387	-0.025151	0.0249956	-0.0152063	0.00670295	-0.00710176	0.00824416	-0.00283938
-0.00168236	0.0416583	-0.018685	-0.0129532	0.0486219	0.104143	-0.0499621	-0.0543	-0.0279279	-0.027881	-0.0424141	-0.00977499	-0.0579834	-0.0456365	-0.0567245	-0.0433639	0.0455274	0.0376153	0.0746111	0.0473064	0.0867672	0.0505988	-0.066024	0.0129329	-0.00476541	0.00862327	-0.0203189	-0.0395002	-0.0220197	0.0591948	-0.0447499	-0.00191153	-0.0238822	-0.0163414	-0.0270061	-0.0436666	0.0267047	0.0253134	-0.0480984	0.207901	-0.0880275	0.0334021	0.0207101	-0.079195	-0.0789691	-0.0371798	-0.00607456	0.131773	0.127607	0.0797363
-0.0364982	-0.0165915	-0.0496166	0.0573213	0.012734	0.0358024	0.0891	0.0955149	0.0568232	0.0567474	0.0645291	-0.0632648	0.10977	0.0890409	0.102035	0.0815044	-0.00672724	-0.0323434	-0.0222746	0.00876772	-0.00948433	-0.0180896	0.0745874	0.00128746	0.00383658	0.045	0.0479772	0.0404383	0.0427058	0.00759356	0.0487951	-0.00793812	0.00439412	-0.0115669	0.0330234	0.0476263	-0.0459949	0.0493459	-0.020422	-0.0925013	-0.0188646	-0.0450444	-0.0550686	0.0815201	0.0811132	0.0600283	0.0389767	-0.0214144	0.0210348	-0.0291212
0.0205132	-0.027185	0.0142597	0.0138397	0.0250523	0.0254496	0.0237038	0.0104239	-0.0314627	-0.0316006	-0.0245114	0.0315451	0.00998607	-0.0133097	0.00663272	0.0323618	0.00515254	0.0267994	-0.0184139	-0.00434429	-0.0159447	0.000881427	0.0502423	0.0781983	0.0360252	0.0356623	0.0575423	0.00934457	-0.0340135	-0.00383441	0.0292114	0.00299829	-0.019822	-0.00650058	0.0135052	0.0226068	-0.0142995	-0.00598164	0.0173414	-0.146234	0.0536403	-0.0549597	-0.0328733	0.0753256	0.0714582	0.0737446	0.0488895	0.000326868	-0.0150559	-0.0311942
0.162502	-0.0650578	-0.0350614	-0.0486211	-0.0283448	-0.0333177	0.0250448	0.0285063	0.0417986	0.0419856	0.0385192	-0.0439594	0.0456144	0.0197175	0.028715	0.0523522	0.0708554	0.0398515	-0.0349187	-0.00201932	-0.0148967	-0.0243888	-0.0538671	-0.0651077	-0.0520791	-0.0129464	-0.023523	0.00281318	-0.0330614	-0.0502727	0.0946654	-0.0349078	0.0697512	0.00777025	0.045389	0.0464667	0.034022	0.0344483	-0.0637206	-0.0817998	0.0108533	0.0247201	0.0286366	0.0418989	0.0639327	0.0592723	0.0388425	0.0164129	0.0245794	-0.0106011
0.151159	-0.0606979	-0.0374318	-0.0357851	-0.0127977	-0.0223664	0.0182127	0.0168445	0.0262894	0.0264127	0.0226991	-0.0404714	0.040902	0.00800299	0.0209399	0.0576258	0.0720913	0.0348256	-0.0381121	-0.00244443	-0.0101846	-0.0195743	-0.0644951	-0.0594404	-0.0572939	-0.01896	-0.0268402	-0.013394	-0.0327413	-0.0620889	0.0881618	-0.0299028	0.062586	0.00312155	0.0342993	0.0363736	0.0332942	0.0337351	-0.0623839	-0.0687179	0.0151575	0.0186062	0.0248749	0.0253471	0.0395336	0.0492441	0.0303906	0.0249646	0.0403679	0.00402588
0.155922	-0.0510339	-0.0267988	-0.0516036	-0.0387793	-0.0484269	0.0104169	0.0153119	0.0362839	0.0364323	0.0321347	-0.0218847	0.0183438	0.00696435	0.00771458	0.0220413	0.0549361	0.0331203	-0.0453664	0.010181	-0.00522155	-0.00573314	-0.0436609	-0.0726956	-0.0486565	-0.0062128	-0.0258891	0.0302544	-0.0283556	-0.031747	0.0820355	-0.0269672	0.0401978	0.0170257	0.0423885	0.0466159	0.0230472	0.0336929	-0.0546726	-0.0691629	-0.000313922	0.0281613	0.0240047	0.0365821	0.0424773	0.034239	0.0290157	0.0165654	0.0152731	-0.012295
[truncated: 21 more columns]

## Sheet: p_Bonferroni
0	279.491	3.33341e-92	0.797673	356.617	1711.53	2.79147e-06	2.10519e-09	0.0258989	0.0257444	8.75578e-05	0.15052	5.99016e-05	3.11941e-09	1.51593e-14	692.11	82.2846	64.55	1.51736e-07	0.619957	0.989641	0.00589233	178.795	998.938	0.546642	7.85786e-09	0.549777	1.30111e-07	560.741	0.167329	0.541495	1.06161	0.55564	128.25	0.000223116	1046.47	2.67281	0.0015258	4.99018	4.1791e-05	1792.81	744.251	180.944	4.70338	120.572	3.23808	1323.5	2.8774	260.567	510.31
279.491	0	1140.49	257.444	916.122	24.2899	0.000669876	0.000314379	9.46617	9.88955	0.201849	2176.44	0.0114507	0.0620791	0.000734033	15.3634	1403.41	791.779	74.3679	0.0274937	3.32862e-06	81.7278	49.0119	180.07	1627.39	1.34691	265.149	0.990149	132.455	1.32869	706.209	2313.74	902.766	268.69	1442.01	622.924	118.163	15.2296	293.81	32.0524	1.08185	61.8553	498.043	540.32	422.12	399.086	524.954	0.539883	0.410296	16.1967
3.33341e-92	1140.49	0	605.749	241.374	722.476	309.391	311.403	1053.91	1046.08	822.218	660.598	248.029	796.952	119.292	260.115	1.65701	92.23	0.00147966	33.9534	1745.26	146.775	278.499	1380.61	899.124	331.917	232.789	56.7806	926.009	63.5928	230.786	591.987	43.5021	0.214044	0.00607748	533.537	368.608	1600.6	275.382	354.22	0.0167486	1498.63	1971.72	24.4362	12.5627	0.452862	186.763	321.105	35.5081	35.4812
0.797673	257.444	605.749	0	2.14923e-60	2.47998e-08	2.31758e-20	2.25172e-16	168.682	163.119	0.754448	693.038	5.25399e-17	7.59414e-10	1.2642e-17	9.50546e-09	362.461	301.696	279.4	237.077	288.332	775.855	0.639455	0.0557731	1859.8	954.228	7.31073	2270.24	631.031	915.11	1678.72	3.223	702.628	1782.63	249.509	13.7145	1672.74	2122.81	2264.51	0.00701732	2067.57	275.04	679.957	1.04032	2.03369	0.0681432	2274.71	10.2372	1.04791	2.01123e-06
356.617	916.122	241.374	2.14923e-60	0	0	5.8562e-41	1.77894e-45	1.08881e-14	9.10576e-15	1.64547e-21	3.69972e-19	8.83339e-46	7.74804e-33	2.62913e-56	2.16456e-20	1315.09	1212.58	826.744	523.189	980.802	42.6033	2.19791	0.111004	250.795	261.595	0.25111	149.727	2133.5	16.8174	10.5253	1436.66	2443.2	204.3	8.5764	0.293265	280.214	1048.38	1910.9	2.63894e-05	108.003	681.877	1035.33	6.42991e-05	0.0969666	0.554276	54.3614	740.135	1629.09	15.9763
1711.53	24.2899	722.476	2.47998e-08	0	0	7.17648e-13	8.28743e-09	770.683	752.896	220.152	1.48684e-09	1.27708e-15	4.1384e-07	2.62618e-15	6.61344e-11	845.139	1008.14	6.79067	109.792	84.3876	0.683943	291.133	4.84498	8.18272	50.613	0.0181846	1011.55	479.631	177.986	0.025862	914.72	1508.36	312.173	878.108	2.89686	2216.29	660.859	449.753	0.11822	0.0810711	5.57497	0.181162	8.43609e-07	8.56146e-05	4.37036e-06	0.0685932	103.85	0.330027	753.19
2.79147e-06	0.000669876	309.391	2.31758e-20	5.8562e-41	7.17648e-13	0	0	2.08915e-138	2.06784e-138	1.65848e-279	1.46641e-09	0	0	0	1.70661e-118	2063.79	211.252	0.50776	1.27753e-09	22.7476	2068.4	3.72403e-16	3.46252e-18	6.32033e-09	41.6209	5.29204e-05	0.00668288	0.0011726	5.27098e-08	113.092	10.4016	39.4837	12.3901	1.51871e-07	4.19116e-18	345.575	0.366325	4.67422	4.05081e-45	2.15429e-38	11.2672	108.815	9.47918e-10	1.13327e-10	3.86509e-11	4.94855e-05	1.63682e-14	4.17474e-19	1.14331e-31
2.10519e-09	0.000314379	311.403	2.25172e-16	1.77894e-45	8.28743e-09	0	0	0	0	0	8.10195e-102	0	0	0	5.93766e-117	1917.01	701.67	1.78866	1.2939e-08	7.20669	906.035	4.12497e-17	2.67882e-15	1.48932e-07	130.487	0.00021244	5.44842	36.7047	1.45111e-09	56.1749	1.02823	1.45551	0.00692298	4.53451e-08	2.05656e-17	1111.16	0.447212	0.815176	1.57067e-49	1.67828e-31	19.7117	2.36904	3.40956e-10	1.41918e-08	1.08776e-08	0.000702529	8.17022e-16	1.57821e-18	2.21062e-24
0.0258989	9.46617	1053.91	168.682	1.08881e-14	770.683	2.08915e-138	0	0	0	0	0	0	0	0	8.15009e-36	24.904	1159.15	1590.25	0.915501	167.015	765.964	7.39775e-06	0.261852	0.136445	80.946	0.199571	202.468	75.4348	0.0484693	301.783	29.5981	1.15885e-05	2.40723e-05	0.000452095	5.20391e-05	890.413	8.06207	0.18645	3.1722e-12	0.000153377	7.13315e-63	5.75025e-59	180.508	1030.43	974.356	315.877	0.0515998	0.0294933	79.5803
0.0257444	9.88955	1046.08	163.119	9.10576e-15	752.896	2.06784e-138	0	0	0	0	0	0	0	0	8.09341e-36	25.4475	1140.7	1578.09	0.943044	172.942	776.974	8.03045e-06	0.25965	0.142158	82.8753	0.211775	198.62	76.6011	0.0492569	303.359	29.9037	1.21873e-05	2.2608e-05	0.000415959	5.53625e-05	907.518	8.21491	0.19958	3.01205e-12	0.000161769	6.85477e-63	5.61823e-59	176.854	1017.97	961.98	313.683	0.049675	0.0293748	80.2646
8.75578e-05	0.201849	822.218	0.754448	1.64547e-21	220.152	1.65848e-279	0	0	0	0	0	0	0	0	5.80261e-53	101.715	1698.99	399.426	0.00529116	24.7825	501.804	1.95255e-09	0.000307838	0.00348562	115.98	0.0298978	1275.62	564.603	0.000105864	156.869	8.65244	8.54064e-05	1.87444e-06	9.16963e-06	6.89818e-08	1317.34	4.0259	0.175815	5.04543e-21	2.03735e-10	1.08317e-49	1.09898e-47	8.54693	149.47	108.046	120.573	1.33399e-05	1.06086e-06	0.0401104
0.15052	2176.44	660.598	693.038	3.69972e-19	1.48684e-09	1.46641e-09	8.10195e-102	0	0	0	0	1.20538e-144	1.31905e-150	0	3.44167e-31	0.996762	591.979	66.3154	1939.37	580.837	1086.48	0.0842873	14.5167	75.7648	2.10666	0.508696	957.935	108.931	230.367	689.174	245.56	8.99913e-06	80.0497	0.083623	0.000252633	628.532	66.9241	2.27832	2.66685e-05	595.142	2.28736e-13	7.0463e-08	0.45462	116.389	36.2596	0.0135919	1375.62	776.672	1097.6
5.99016e-05	0.0114507	248.029	5.25399e-17	8.83339e-46	1.27708e-15	0	0	0	0	0	1.20538e-144	0	0	0	0	265.737	548.28	40.2516	0.0025433	56.6391	2347.49	1.55916e-15	6.52746e-08	1.2376e-05	35.2202	0.000256541	67.9622	319.294	0.000453774	226.25	15.1565	8.49994	0.82183	1.95776e-09	6.35357e-16	686.197	0.128129	0.575467	4.10552e-53	5.54112e-21	1427.18	1801.05	7.40575e-13	1.51729e-16	2.40992e-14	0.000159286	2.54407e-11	2.13725e-10	1.13426e-22
3.11941e-09	0.0620791	796.952	7.59414e-10	7.74804e-33	4.1384e-07	0	0	0	0	0	1.31905e-150	0	0	0	4.27745e-32	909.087	279.856	57.3478	5.48351e-06	3.71468	574.331	1.29877e-18	2.64804e-10	7.23971e-09	66.6623	0.0010688	12.0739	409.824	0.000282332	596.899	447.626	0.354152	8.29289	3.92926e-05	1.33847e-12	660.476	0.296398	1.44024	2.98945e-41	2.67324e-23	148.477	118.061	1.00682e-09	8.6418e-07	7.92428e-08	0.00417152	2.03176e-15	8.71394e-18	1.82811e-21
1.51593e-14	0.000734033	119.292	1.2642e-17	2.62913e-56	2.62618e-15	0	0	0	0	0	0	0	0	0	2.67296e-130	1037.45	1575.18	34.7727	1.08633e-06	35.7242	1393.08	4.78344e-18	3.91325e-16	3.07411e-06	73.7465	4.15036e-05	0.573531	47.5337	8.32711e-09	51.3224	2.31328	0.373174	0.0416413	3.01309e-10	4.50514e-19	1733.21	2.67021	2.06335	3.48679e-53	2.68348e-25	914.845	1289.26	5.22192e-15	2.17093e-09	4.25798e-11	9.37284e-06	2.21065e-14	2.2024e-14	3.19146e-20
692.11	15.3634	260.115	9.50546e-09	2.16456e-20	6.61344e-11	1.70661e-118	5.93766e-117	8.15009e-36	8.09341e-36	5.80261e-53	3.44167e-31	0	4.27745e-32	2.67296e-130	0	246.929	1716.1	395.545	462.139	2263	506.537	0.431901	20.2403	218.426	215.906	3.57669	1378.64	514.393	18.8925	387.141	6.10445	1257.26	35.219	8.1026e-05	2.28903e-05	1404.02	63.0985	99.5956	1.13535e-20	0.00124129	3.5277	7.22509	0.000961755	1.30276e-11	8.26848e-08	0.682728	14.3419	284.913	9.54707e-06
82.2846	1403.41	1.65701	362.461	1315.09	845.139	2063.79	1917.01	24.904	25.4475	101.715	0.996762	265.737	909.087	1037.45	246.929	0	5.23506e-46	5.10543e-16	0.0629563	2.83137e-09	2.1528	1.57312e-06	1770.42	379.754	2289.31	2218.93	0.000171541	5.67788e-06	4.19502	626.436	535.059	62.1835	5.54171e-05	0.000668119	798.94	1.98063e-07	1030.86	0.196631	1169.8	0.0103046	199.014	1875.93	21.4514	1962.07	1564.39	26.7645	3.07608e-07	1.17498e-06	2.58656e-07
64.55	791.779	92.23	301.696	1212.58	1008.14	211.252	701.67	1159.15	1140.7	1698.99	591.979	548.28	279.856	1575.18	1716.1	5.23506e-46	0	2.51625e-28	7.42849	1.43584e-11	0.00662709	0.00264126	164.355	0.137622	0.66019	0.274833	2043.8	2.6555e-09	513.001	503.611	458.35	282.468	2.83531e-16	0.00151903	1397.6	1.28521e-13	68.0552	0.368566	24.2781	0.827721	6.09382	106.406	2011.61	1501.22	2474.58	538.294	0.00824911	0.00519688	0.000354751
1.51736e-07	74.3679	0.00147966	279.4	826.744	6.79067	0.50776	1.78866	1590.25	1578.09	399.426	66.3154	40.2516	57.3478	34.7727	395.545	5.10543e-16	2.51625e-28	0	3.64933e-10	5.21259e-11	2.69024	4.20479e-05	340.522	135.693	33.9811	20.2237	0.385416	0.000845096	6.69358e-05	7.51571	306.885	1365.53	0.040916	0.230491	2151.57	4.61508e-14	0.140706	156.162	1.23433	0.00012874	1817.79	1968.85	73.9664	159.422	0.111654	1149.42	2.98416e-08	6.5247e-05	2.89875e-10
0.619957	0.0274937	33.9534	237.077	523.189	109.792	1.27753e-09	1.2939e-08	0.915501	0.943044	0.00529116	1939.37	0.0025433	5.48351e-06	1.08633e-06	462.139	0.0629563	7.42849	3.64933e-10	0	0.00199004	81.1834	0.00012125	0.283609	0.00214723	917.664	21.5709	404.171	1503.36	4.39119e-17	259.024	57.9759	428.111	68.5264	2023.88	401.459	1087.25	1511.93	2462.22	204.976	7.99271	549.137	37.2147	624.03	378.69	1056.16	504.083	6.27369	0.00158197	0.548877
0.989641	3.32862e-06	1745.26	288.332	980.802	84.3876	22.7476	7.20669	167.015	172.942	24.7825	580.837	56.6391	3.71468	35.7242	2263	2.83137e-09	1.43584e-11	5.21259e-11	0.00199004	0	1.17603e-146	458.806	1.07769e-06	1615.13	0.000444192	348.211	0.0355256	0.032851	1346.57	158.623	1700.53	2067.08	2.01406e-05	4.91286	243.006	0.234199	931.718	132.433	3.12776	10.5837	356.781	2138.33	1695.39	1661.16	1741.43	72.009	0.000595969	6.21703e-07	0.000462907
0.00589233	81.7278	146.775	775.855	42.6033	0.683943	2068.4	906.035	765.964	776.974	501.804	1086.48	2347.49	574.331	1393.08	506.537	2.1528	0.00662709	2.69024	81.1834	1.17603e-146	0	0.000337787	7.32531e-24	0.12074	0.0142585	0.168693	59.1133	2333.09	1488.75	362.177	419.847	2068.03	0.143078	1396.95	1289.71	683.525	1787.9	1680.99	183.613	227.6	300.53	610.207	1424.67	2022.31	1556.61	412.028	0.00547396	0.0092601	1.90219
178.795	49.0119	278.499	0.639455	2.19791	291.133	3.72403e-16	4.12497e-17	7.39775e-06	8.03045e-06	1.95255e-09	0.0842873	1.55916e-15	1.29877e-18	4.78344e-18	0.431901	1.57312e-06	0.00264126	4.20479e-05	0.00012125	458.806	0.000337787	0	5.97431e-141	1.65821e-132	6.23805e-78	6.57526e-111	91.3879	1.04604e-11	646.485	574.46	430.172	307.128	0.00885398	924.84	0.351112	7.45905e-05	630.223	10.2168	3.15716e-05	7.88694	976.089	337.47	1161.43	1173.89	2145.76	625.41	0.0337498	5.39462	0.000178935
998.938	180.07	1380.61	0.0557731	0.111004	4.84498	3.46252e-18	2.67882e-15	0.261852	0.25965	0.000307838	14.5167	6.52746e-08	2.64804e-10	3.91325e-16	20.2403	1770.42	164.355	340.522	0.283609	1.07769e-06	7.32531e-24	5.97431e-141	0	1.70095e-141	2.0094e-67	2.04424e-100	1.79193e-15	0.000578853	900.731	42.8897	373.956	10.2402	426.993	911.688	59.3089	2387.32	129.325	69.8936	61.8801	1169.73	593.925	1594.36	358.943	869.989	203.232	1.55891	192.76	87.7917	107.153
0.546642	1627.39	899.124	1859.8	250.795	8.18272	6.32033e-09	1.48932e-07	0.136445	0.142158	0.00348562	75.7648	1.2376e-05	7.23971e-09	3.07411e-06	218.426	379.754	0.137622	135.693	0.00214723	1615.13	0.12074	1.65821e-132	1.70095e-141	0	1.52688e-196	2.34024e-159	42.8516	93.9492	1750.78	2309.29	1057.3	128.654	39.7005	473.726	299.797	0.00341387	0.0158034	399.54	163.981	1392.55	535.77	920.416	1271.99	1997.4	1434.14	382.257	9.52685	2427.77	1.0068
7.85786e-09	1.34691	331.917	954.228	261.595	50.613	41.6209	130.487	80.946	82.8753	115.98	2.10666	35.2202	66.6623	73.7465	215.906	2289.31	0.66019	33.9811	917.664	0.000444192	0.0142585	6.23805e-78	2.0094e-67	1.52688e-196	0	1.29214e-204	1447.5	417.128	1673.23	595.446	1531.03	2088.94	654.997	811.505	14.8069	5.90051e-05	4.56215e-08	2.60249	1156.21	1095.88	2330.27	2022.2	124.347	1654.94	1464.16	1.04177	114.44	386.946	95.5779
0.549777	265.149	232.789	7.31073	0.25111	0.0181846	5.29204e-05	0.00021244	0.199571	0.211775	0.0298978	0.508696	0.000256541	0.0010688	4.15036e-05	3.57669	2218.93	0.274833	20.2237	21.5709	348.211	0.168693	6.57526e-111	2.04424e-100	2.34024e-159	1.29214e-204	0	55.3296	2037.57	421.988	1502.14	702.723	1331.99	1.61316	1217.34	106.245	0.575826	9.09874	1576.55	7.18786	2204.97	1576.37	1373.82	931.049	1198.8	1564.21	1190.07	7.86889	537.357	0.18921
1.30111e-07	0.990149	56.7806	2270.24	149.727	1011.55	0.00668288	5.44842	202.468	198.62	1275.62	957.935	67.9622	12.0739	0.573531	1378.64	0.000171541	2043.8	0.385416	404.171	0.0355256	59.1133	91.3879	1.79193e-15	42.8516	1447.5	55.3296	0	8.77e-36	2209.61	242.898	2264.25	6.41669	52.2643	0.02735	1488.82	4.35219e-09	7.99439e-08	90.0886	272.299	2184.77	150.566	352.395	1893.08	442.478	509.598	86.5511	101.898	125.883	427.621
560.741	132.455	926.009	631.031	2133.5	479.631	0.0011726	36.7047	75.4348	76.6011	564.603	108.931	319.294	409.824	47.5337	514.393	5.67788e-06	2.6555e-09	0.000845096	1503.36	0.032851	2333.09	1.04604e-11	0.000578853	93.9492	417.128	2037.57	8.77e-36	0	2450.64	762.508	0.000489636	1584.89	9.72769e-06	1.69059e-06	317.003	1.02589e-12	2281.72	1.51907e-06	117.206	1907.78	2029.68	589.186	31.7205	1218.35	2384.17	416.722	2131.89	74.4126	125.469
0.167329	1.32869	63.5928	915.11	16.8174	177.986	5.27098e-08	1.45111e-09	0.0484693	0.0492569	0.000105864	230.367	0.000453774	0.000282332	8.32711e-09	18.8925	4.19502	513.001	6.69358e-05	4.39119e-17	1346.57	1488.75	646.485	900.731	1750.78	1673.23	421.988	2209.61	2450.64	0	0.000168178	9.08488e-07	1.64263	30.5072	1.85924	21.8689	1919.32	0.541622	0.0377657	0.362392	56.525	0.0339449	1.83591	367.728	496.045	919.801	839.683	1.22233	63.8839	2018.57
0.541495	706.209	230.786	1678.72	10.5253	0.025862	113.092	56.1749	301.783	303.359	156.869	689.174	226.25	596.899	51.3224	387.141	626.436	503.611	7.51571	259.024	158.623	362.177	574.46	42.8897	2309.29	595.446	1502.14	242.898	762.508	0.000168178	0	337.085	902.547	1869.72	39.6772	99.9734	0.377809	3.32681e-08	0.00753216	120.862	44.9002	301.665	327.918	307.485	2362.69	1070.77	1435.35	2474.18	1847.9	1892.52
1.06161	2313.74	591.987	3.223	1436.66	914.72	10.4016	1.02823	29.5981	29.9037	8.65244	245.56	15.1565	447.626	2.31328	6.10445	535.059	458.35	306.885	57.9759	1700.53	419.847	430.172	373.956	1057.3	1531.03	702.723	2264.25	0.000489636	9.08488e-07	337.085	0	2.79902e-106	5.82706e-22	872.77	2138.75	270.162	1047.56	1886.47	860.431	85.5429	76.7394	271.12	2123.37	704.008	1520.45	1368.8	2358.7	98.3762	1381.39
0.55564	902.766	43.5021	702.628	2443.2	1508.36	39.4837	1.45551	1.15885e-05	1.21873e-05	8.54064e-05	8.99913e-06	8.49994	0.354152	0.373174	1257.26	62.1835	282.468	1365.53	428.111	2067.08	2068.03	307.128	10.2402	128.654	2088.94	1331.99	6.41669	1584.89	1.64263	902.547	2.79902e-106	0	0.000204145	406.157	24.056	863.614	1675.05	2022.68	2438.72	226.347	7.1857	86.3606	1499.6	1059.43	460.44	851.297	1896.48	2011.56	2381
128.25	268.69	0.214044	1782.63	204.3	312.173	12.3901	0.00692298	2.40723e-05	2.2608e-05	1.87444e-06	80.0497	0.82183	8.29289	0.0416413	35.219	5.54171e-05	2.83531e-16	0.040916	68.5264	2.01406e-05	0.143078	0.00885398	426.993	39.7005	654.997	1.61316	52.2643	9.72769e-06	30.5072	1869.72	5.82706e-22	0.000204145	0	0.319989	2183.5	6.0196e-06	491.136	6.22389	1318.5	1796.46	0.505252	0.0423932	165.825	0.776221	0.210736	811.908	0.000280566	554.273	1.88993e-05
0.000223116	1442.01	0.00607748	249.509	8.5764	878.108	1.51871e-07	4.53451e-08	0.000452095	0.000415959	9.16963e-06	0.083623	1.95776e-09	3.92926e-05	3.01309e-10	8.1026e-05	0.000668119	0.00151903	0.230491	2023.88	4.91286	1396.95	924.84	911.688	473.726	811.505	1217.34	0.02735	1.69059e-06	1.85924	39.6772	872.77	406.157	0.319989	0	5.34953e-07	4.21051e-06	15.1153	366.064	0.0111128	1.54184e-13	447.051	860.811	5.00085e-06	0.0529657	0.0616853	4.22655	93.5186	297.959	1826.75
1046.47	622.924	533.537	13.7145	0.293265	2.89686	4.19116e-18	2.05656e-17	5.20391e-05	5.53625e-05	6.89818e-08	0.000252633	6.35357e-16	1.33847e-12	4.50514e-19	2.28903e-05	798.94	1397.6	2151.57	401.459	243.006	1289.71	0.351112	59.3089	299.797	14.8069	106.245	1488.82	317.003	21.8689	99.9734	2138.75	24.056	2183.5	5.34953e-07	0	548.271	15.4747	84.0141	0.0384382	12.2805	278.16	1067.21	3.50586	19.3589	181.937	10.9009	674.296	1185.47	698.199
2.67281	118.163	368.608	1672.74	280.214	2216.29	345.575	1111.16	890.413	907.518	1317.34	628.532	686.197	660.476	1733.21	1404.02	1.98063e-07	1.28521e-13	4.61508e-14	1087.25	0.234199	683.525	7.45905e-05	2387.32	0.00341387	5.90051e-05	0.575826	4.35219e-09	1.02589e-12	1919.32	0.377809	270.162	863.614	6.0196e-06	4.21051e-06	548.271	0	5.48289e-206	3.08562e-37	1222.26	0.019735	696.62	424.268	131.405	1083.45	943.589	242.591	642.383	2180.82	114.484
0.0015258	15.2296	1600.6	2122.81	1048.38	660.859	0.366325	0.447212	8.06207	8.21491	4.0259	66.9241	0.128129	0.296398	2.67021	63.0985	1030.86	68.0552	0.140706	1511.93	931.718	1787.9	630.223	129.325	0.0158034	4.56215e-08	9.09874	7.99439e-08	2281.72	0.541622	3.32681e-08	1047.56	1675.05	491.136	15.1153	15.4747	5.48289e-206	0	0	509.213	97.912	563.107	810.444	9.45447	537.294	2138.16	17.9822	104.414	145.641	1897.17
4.99018	293.81	275.382	2264.51	1910.9	449.753	4.67422	0.815176	0.18645	0.19958	0.175815	2.27832	0.575467	1.44024	2.06335	99.5956	0.196631	0.368566	156.162	2462.22	132.433	1680.99	10.2168	69.8936	399.54	2.60249	1576.55	90.0886	1.51907e-06	0.0377657	0.00753216	1886.47	2022.68	6.22389	366.064	84.0141	3.08562e-37	0	0	135.424	731.567	78.1428	85.3441	192.267	1065.6	979.07	201.641	4.71894	66.239	614.113
4.1791e-05	32.0524	354.22	0.00701732	2.63894e-05	0.11822	4.05081e-45	1.57067e-49	3.1722e-12	3.01205e-12	5.04543e-21	2.66685e-05	4.10552e-53	2.98945e-41	3.48679e-53	1.13535e-20	1169.8	24.2781	1.23433	204.976	3.12776	183.613	3.15716e-05	61.8801	163.981	1156.21	7.18786	272.299	117.206	0.362392	120.862	860.431	2438.72	1318.5	0.0111128	0.0384382	1222.26	509.213	135.424	0	1.06962e-07	320.694	18.2312	7.74543e-39	2.63064e-38	2.44159e-24	0.000460539	5.84233e-09	1.56107e-08	3.60884e-18
1792.81	1.08185	0.0167486	2067.57	108.003	0.0810711	2.15429e-38	1.67828e-31	0.000153377	0.000161769	2.03735e-10	595.142	5.54112e-21	2.67324e-23	2.68348e-25	0.00124129	0.0103046	0.827721	0.00012874	7.99271	10.5837	227.6	7.88694	1169.73	1392.55	1095.88	2204.97	2184.77	1907.78	56.525	44.9002	85.5429	226.347	1796.46	1.54184e-13	12.2805	0.019735	97.912	731.567	1.06962e-07	0	1749.48	1370.92	1047.5	38.0037	1830.07	606.793	0.000170489	1.18e-06	4.42762e-07
744.251	61.8553	1498.63	275.04	681.877	5.57497	11.2672	19.7117	7.13315e-63	6.85477e-63	1.08317e-49	2.28736e-13	1427.18	148.477	914.845	3.5277	199.014	6.09382	1817.79	549.137	356.781	300.53	976.089	593.925	535.77	2330.27	1576.37	150.566	2029.68	0.0339449	301.665	76.7394	7.1857	0.505252	447.051	278.16	696.62	563.107	78.1428	320.694	1749.48	0	0	0.000144753	9.30979e-06	6.46453e-07	0.0041986	78.8445	818.702	0.00653751
180.944	498.043	1971.72	679.957	1035.33	0.181162	108.815	2.36904	5.75025e-59	5.61823e-59	1.09898e-47	7.0463e-08	1801.05	118.061	1289.26	7.22509	1875.93	106.406	1968.85	37.2147	2138.33	610.207	337.47	1594.36	920.416	2022.2	1373.82	352.395	589.186	1.83591	327.918	271.12	86.3606	0.0423932	860.811	1067.21	424.268	810.444	85.3441	18.2312	1370.92	0	0	5.61266e-10	0.000106366	1.68709e-06	0.000519718	143.735	1167.93	0.068183
4.70338	540.32	24.4362	1.04032	6.42991e-05	8.43609e-07	9.47918e-10	3.40956e-10	180.508	176.854	8.54693	0.45462	7.40575e-13	1.00682e-09	5.22192e-15	0.000961755	21.4514	2011.61	73.9664	624.03	1695.39	1424.67	1161.43	358.943	1271.99	124.347	931.049	1893.08	31.7205	367.728	307.485	2123.37	1499.6	165.825	5.00085e-06	3.50586	131.405	9.45447	192.267	7.74543e-39	1047.5	0.000144753	5.61266e-10	0	2.78489e-79	2.48919e-165	2.87769e-99	36.0444	502.45	188.487
120.572	422.12	12.5627	2.03369	0.0969666	8.56146e-05	1.13327e-10	1.41918e-08	1030.43	1017.97	149.47	116.389	1.51729e-16	8.6418e-07	2.17093e-09	1.30276e-11	1962.07	1501.22	159.422	378.69	1661.16	2022.31	1173.89	869.989	1997.4	1654.94	1198.8	442.478	1218.35	496.045	2362.69	704.008	1059.43	0.776221	0.0529657	19.3589	1083.45	537.294	1065.6	2.63064e-38	38.0037	9.30979e-06	0.000106366	2.78489e-79	0	1.88494e-83	3.21646e-25	714.064	768.837	0.017919
3.23808	399.086	0.452862	0.0681432	0.554276	4.37036e-06	3.86509e-11	1.08776e-08	974.356	961.98	108.046	36.2596	2.40992e-14	7.92428e-08	4.25798e-11	8.26848e-08	1564.39	2474.58	0.111654	1056.16	1741.43	1556.61	2145.76	203.232	1434.14	1464.16	1564.21	509.598	2384.17	919.801	1070.77	1520.45	460.44	0.210736	0.0616853	181.937	943.589	2138.16	979.07	2.44159e-24	1830.07	6.46453e-07	1.68709e-06	2.48919e-165	1.88494e-83	0	1.13254e-48	276.041	2206.81	553.654
1323.5	524.954	186.763	2274.71	54.3614	0.0685932	4.94855e-05	0.000702529	315.877	313.683	120.573	0.0135919	0.000159286	0.00417152	9.37284e-06	0.682728	26.7645	538.294	1149.42	504.083	72.009	412.028	625.41	1.55891	382.257	1.04177	1190.07	86.5511	416.722	839.683	1435.35	1368.8	851.297	811.908	4.22655	10.9009	242.591	17.9822	201.641	0.000460539	606.793	0.0041986	0.000519718	2.87769e-99	3.21646e-25	1.13254e-48	0	759.725	1342.97	434.702
2.8774	0.539883	321.105	10.2372	740.135	103.85	1.63682e-14	8.17022e-16	0.0515998	0.049675	1.33399e-05	1375.62	2.54407e-11	2.03176e-15	2.21065e-14	14.3419	3.07608e-07	0.00824911	2.98416e-08	6.27369	0.000595969	0.00547396	0.0337498	192.76	9.52685	114.44	7.86889	101.898	2131.89	1.22233	2474.18	2358.7	1896.48	0.000280566	93.5186	674.296	642.383	104.414	4.71894	5.84233e-09	0.000170489	78.8445	143.735	36.0444	714.064	276.041	759.725	0	7.52561e-117	1.46854e-33
260.567	0.410296	35.5081	1.04791	1629.09	0.330027	4.17474e-19	1.57821e-18	0.0294933	0.0293748	1.06086e-06	776.672	2.13725e-10	8.71394e-18	2.2024e-14	284.913	1.17498e-06	0.00519688	6.5247e-05	0.00158197	6.21703e-07	0.0092601	5.39462	87.7917	2427.77	386.946	537.357	125.883	74.4126	63.8839	1847.9	98.3762	2011.56	554.273	297.959	1185.47	2180.82	145.641	66.239	1.56107e-08	1.18e-06	818.702	1167.93	502.45	768.837	2206.81	1342.97	7.52561e-117	0	1.45185e-167
510.31	16.1967	35.4812	2.01123e-06	15.9763	753.19	1.14331e-31	2.21062e-24	79.5803	80.2646	0.0401104	1097.6	1.13426e-22	1.82811e-21	3.19146e-20	9.54707e-06	2.58656e-07	0.000354751	2.89875e-10	0.548877	0.000462907	1.90219	0.000178935	107.153	1.0068	95.5779	0.18921	427.621	125.469	2018.57	1892.52	1381.39	2381	1.88993e-05	1826.75	698.199	114.484	1897.17	614.113	3.60884e-18	4.42762e-07	0.00653751	0.068183	188.487	0.017919	553.654	434.702	1.46854e-33	1.45185e-167	0
8.43661e-06	1901.68	888.596	0.000294354	1.47573e-05	2.95481e-05	7.7707e-85	2.87967e-86	2.94427e-14	2.95078e-14	5.4702e-27	2.15055e-08	4.64738e-82	2.55048e-73	1.02687e-91	4.96946e-25	33.212	0.180537	24.7326	40.2635	0.0279986	0.18175	1.69963e-05	2.06754	0.680562	9.06236	0.374896	1817.4	690.071	131.313	614.964	245.961	1899.55	0.66566	77.2406	145.381	28.5866	738.026	1155.38	1.42812e-46	1.9639	5.7562e-12	1.21861e-10	3.39107e-08	3.93217e-09	1.21248e-08	3.01315	3.64041e-14	3.39033e-09	1.4104e-21
0.714701	2435.86	1359.07	789.37	131.704	40.9507	1.48691e-21	4.60927e-20	0.0643315	0.0662375	3.3195e-05	2.65229	5.18849e-20	4.54643e-18	1.56988e-21	1.9705e-05	0.160963	1.67256	1.96018	21.6888	205.82	7.44488	80.4364	1258.01	439.838	2439.32	444.306	0.0589109	1.95682	739.531	1561.33	0.0678079	1998.82	1.09231	140.021	1575.76	507.04	87.031	407.554	1.61801e-07	193.95	1296.58	1407.41	135.167	0.717616	5.36488	815.113	1.28646e-06	1.54116e-09	0.000340369
67.1805	3.63391e-05	1913.9	0.0632907	2.10817e-05	8.20734e-14	6.3074e-46	3.41901e-28	920.233	933.506	391.941	337.687	5.95345e-27	1.58359e-23	5.05216e-29	1.40528e-08	264.554	8.73811e-05	70.4894	12.8193	187.497	1769.14	8.94496e-12	1.06628e-16	0.00156535	138.586	3.74009e-05	5.59526e-12	1103.09	1773.55	730.543	1169.61	5.51676	2.10621e-05	954.359	686.338	795.595	582.886	96.7998	8.90807e-12	285.281	3.18956e-13	3.67634e-12	5.12738e-05	1.36152e-05	1.16391e-09	0.0782131	0.352618	3.69464	0.00122452
1137.1	173.693	349.258	1964.07	1296.5	62.3815	0.333688	0.00104349	0.0319378	0.0318535	0.00372343	2.32955	0.589249	0.249921	0.000177809	399.234	0.400289	2362.34	270.185	162.945	482.081	1425.66	442.987	1156.92	1978.72	330.483	19.3578	1319.5	559.068	113.901	1.0298	335.882	136.86	69.0828	0.92906	28.0457	23.2628	1787.58	47.5536	31.8254	389.145	71.8256	533.541	200.684	1213.5	75.1043	115.241	10.4978	21.1258	26.5086
1.70323	0.0736037	1664.28	2130.36	2123.34	0.544055	0.012223	0.000719165	0.101432	0.101847	0.001091	932.558	1.09194	0.0567897	0.00028615	691.424	1132.14	130.469	1011.85	134.624	1839.77	333.938	10.4704	0.00710796	1809.52	1057.49	1086.31	5.979e-05	0.583372	0.414955	2183.24	1543.85	1205.44	6.07384	3.54952	69.9702	1079.84	1838.8	2060.58	38.1123	0.162389	37.6032	287.869	1132.29	1754.78	1304.89	2476.77	0.000617991	22.1922	2143.79
8.98734	370.208	0.198135	818.046	427.698	2.57986	741.102	122.763	80.92	84.9539	51.8457	186.638	157.454	899.354	37.2432	92.2583	292.372	4.2859	2028.38	782.175	1585.76	320.997	1.45696	0.324871	1.21853e-05	93.9813	0.00883617	115.027	2073.69	1.69037	117.916	219.321	4.67482	0.000181224	1316	1972.1	101.546	1233.83	1091.23	0.784399	1029.71	748.392	232.153	1217.24	75.1875	1312.19	5.33281	931.307	1036.04	155.872
0.650587	129.748	0.292753	401.976	909.919	47.8877	25.3408	4.03419	45.9656	49.721	14.4296	294.527	1.81591	38.7394	1.72963	7.47378	169.514	42.9646	1953.05	549.387	1557.65	644.557	188.365	7.13145	0.0542518	102.246	3.15537	1.88574	1705.72	16.3714	489.348	789.329	115.688	0.195316	1572.59	1878.16	359.498	2353.75	767.856	0.688908	2434.58	1724.63	848.07	1561.48	8.90955	713.652	11.0038	1151.51	641.666	186.415
2.67891	2293	90.8972	386.724	1009.17	2417.3	18.0228	10.559	124.857	128.321	53.9332	139.694	15.2008	144.405	2.03201	36.5	892.963	18.4548	891.919	1501.73	1119.75	402.922	362.202	1072.45	241.862	594.662	1569.64	80.5617	962.527	726.399	991.591	971.968	438.094	0.448979	1700.32	1938.83	1864.29	982.835	1193.46	25.1778	1123.95	2452.13	1555.08	106.839	3.17828	286.497	2389.86	1556.04	1053.65	556.144
0.0149976	6.14938	1.15442	66.125	1375.24	45.4023	3.12232	0.354487	41.6769	45.0111	7.97907	605.595	0.0388578	1.33292	0.292873	3.25707	910.533	5.06536	1936.25	1919.64	1941.78	776.734	36.3435	72.1462	0.0186192	5.04752	0.332703	1.82105	2447.03	148.898	384.678	655.83	71.0495	0.010525	1429.92	2241.2	31.5968	1533.55	474.637	0.216601	2439.57	1315.47	1025.08	1101.97	4.67149	749.668	35.9292	614.041	247.926	158.495
746.268	1680.05	5.2798	1790.95	1441.73	161.119	1742.31	603.04	46.6888	47.5591	53.5944	149.21	1693.74	838.127	322.467	153.619	117.099	0.865786	1699.54	2285.34	2421.05	148.728	1.32002	51.0594	0.411623	1866.88	2.12698	236.506	259.454	6.03757	205.611	100.171	4.65508	1.13449e-07	633.974	1975.45	206.149	1045.54	1708.77	25.532	1010.01	485.587	65.0622	1794.3	509.321	1973.75	92.3452	1696.31	2427.29	143.99
154.861	368.145	666.389	2348.03	330.256	217.169	157.398	76.7777	48.9113	50.3628	40.9732	23.1686	34.0706	217.26	24.9659	83.0907	507.564	12.3715	271.857	2461.34	1235.17	231.79	2102.26	86.2358	802.493	13.313	412.011	178.822	1095.67	1444.84	1037.3	1820.14	1396.31	19.2558	2273.24	2367.11	1264.95	1622.47	2473.59	356.856	279.784	1474.59	786.036	262.749	296.145	312.407	1142.99	1252.12	1978.37	2351.43
81.1998	938.37	2117.13	2406.12	1516.52	2211.6	387.068	380.164	447.966	451.594	381.449	169.124	200.5	177.785	123.871	1010.04	2236.4	35.7063	496.17	934.586	1917.89	296.594	2339.97	2.69587	308.338	10.6239	188.737	195.044	849.74	1063.27	1247.89	1539.82	1851.43	485.327	2308.51	2142.74	1157.72	1381.72	572.255	2277.62	126.51	2162.13	1942.02	1031.49	1182.07	1074.53	451.672	1919.26	774.557	1490.92
995.662	220.576	3.60572	2286.75	36.6963	0.262237	344.708	1689.08	397.045	396.355	659.214	243.593	43.2234	1.64989	2362.17	2282.4	330.932	6.05508	1150.88	2158.16	1435.37	541.303	1.81532e-05	0.000694887	2.56769e-07	2231.2	0.00154628	2475.06	1387.54	0.17926	2.17273	0.193256	0.868199	2.76786e-11	911.578	1208.3	136.314	1691.19	814.741	172.555	348.412	105.093	23.574	427.308	526.104	941.181	71.3828	46.502	650.885	1538
807.257	50.8653	33.7146	2343.63	2.62958	0.0333374	58.0711	1000.93	280.784	279.843	656.17	46.355	3.19836	0.00658323	1929.23	2296.76	374.415	32.9467	1068.75	1907.61	2228.08	335.779	8.89068e-05	9.15582e-05	1.89915e-06	2456.14	0.393392	460.432	888.494	0.0269226	0.858372	0.000534064	47.0795	2.55187e-13	257.906	1202.78	262.208	1761.46	1059.16	134.438	1602.54	6.14095	0.1413	199.676	49.1093	406.006	902.493	20.0144	549.754	896.321
2345.92	1153.87	303.841	1888.85	1879.28	1879.53	1496.8	2401.71	1374.49	1399.32	1367.9	661.406	2243.99	1951.13	1211.29	2393.31	1613.88	304.377	112.143	976.174	1607.79	1855.26	696.047	1002.93	912.203	736.734	1440.82	1358.94	267.972	734.982	16.0472	709.92	353.533	74.824	2138.02	27.7918	1683.58	782.836	381.305	0.00148812	19.7686	2086.66	1525.52	315.313	321.189	884.906	1700.19	1656.24	1532.92	2145.05
2282.93	28.4194	638.161	1073.07	7.83815	5.82049e-07	6.00164	2.42364	223.792	225.138	24.9096	1374.33	1.06593	13.8944	1.41897	21.0492	14.1801	55.6751	0.014383	10.1252	0.000329369	5.27529	0.150278	1074.87	1919.52	1492.9	540.535	40.9707	450.828	0.805157	16.3729	2255.52	365.81	798.511	251.451	19.9364	261.062	309.261	8.68506	7.19237e-34	0.000215906	105.882	518.847	0.00368737	0.00395022	59.6621	1770.32	2.3925e-12	1.86816e-11	0.00312412
66.3999	780.246	6.43307	1.23986	1092.54	73.9454	0.000150031	1.55735e-05	1.38779	1.41167	0.220095	0.302042	5.87859e-08	0.000153089	1.33319e-06	0.00180456	1697.5	123.305	438.397	1477.78	1403.81	676.608	0.0144817	2330.25	2027.52	15.6365	8.89269	35.015	23.6619	1602.66	7.57501	1565.56	1962.5	1199.54	111.859	9.51924	12.9927	6.79063	534.759	4.59989e-05	626.867	15.5087	2.04988	0.0017957	0.00203955	0.661838	44.6664	481.395	501.324	191.68
529.681	245.879	961.285	996.422	319.035	304.258	373.38	1309.62	139.574	136.915	340.045	137.979	1353.11	1041.85	1707.98	122.983	1875	258.012	655.479	1968.29	828.059	2379	5.67138	0.00498941	71.4521	75.5507	1.17906	1418.1	96.8039	2027.77	189.415	2126.23	569.016	1722.66	1024.95	422.577	957.99	1780.78	727.128	1.13788e-15	2.79379	2.09941	114.306	0.0116917	0.0351031	0.0184457	7.43495	2445.67	896.775	144.875
7.87215e-20	0.192485	82.7792	7.8394	212.113	107.19	319.321	207.726	27.7367	26.8489	48.1324	18.9106	13.9518	575.138	202.162	3.67119	0.0414632	38.6435	84.581	2242.64	909.455	344.953	2.661	0.190057	3.8871	1073.68	381.174	2148.15	111.247	5.63659	2.12053e-05	84.7196	0.0560632	1583.59	14.5499	11.8859	96.6831	90.7573	0.269645	0.00164468	1267.67	331.816	204.236	27.2575	0.255716	0.790696	45.6593	793.261	337.348	1292.22
6.98598e-17	0.564401	57.3262	74.1412	1086.86	433.983	668.533	762.049	274.779	270.649	418.259	34.8198	32.3641	1558.62	506.397	1.15681	0.0294298	85.7741	51.4109	2191.96	1333.3	583.606	0.221995	0.760168	1.24759	620.928	256.704	1034.54	116.494	0.403368	0.000206334	172.761	0.357149	2111.65	92.7923	67.7001	107.557	100.853	0.375304	0.074054	888.742	643.161	325.811	308.019	40.7442	6.9298	161.749	322.373	35.4342	2005.38
4.2951e-18	4.8262	258.03	4.29132	46.1342	8.14435	1310.31	876.626	68.65	67.0846	127.009	457.517	660.008	1671.33	1589.59	449.765	2.11028	110.303	14.611	1333.65	1867.1	1808.85	19.9571	0.0248384	7.7849	1754.81	288.537	164.764	211.819	134.137	0.00152693	252.674	36.4643	749.19	25.0221	11.5543	402.272	101.478	2.23522	0.0657204	2447.23	217.192	360.682	65.5362	24.6343	93.626	194.36	782.143	879.663	1132.13
[truncated: 21 more columns]

## Sheet: labels
Alcohol intake frequency.
Alcohol usually taken with meals
Alcohol intake versus 10 years previously
Pulse rate, automated reading
Diastolic blood pressure, automated reading
Systolic blood pressure, automated reading
Body fat percentage
Whole body fat mass
Whole body fat-free mass
Whole body water mass
Basal metabolic rate
Impedance of whole body
Waist circumference
Hip circumference
Body mass index (BMI)
waist_to_hip
Cooked vegetable intake
Salad / raw vegetable intake
Fresh fruit intake
Dried fruit intake
Oily fish intake
Non-oily fish intake
Processed meat intake
Poultry intake
Beef intake
Lamb/mutton intake
Pork intake
Cheese intake
Bread intake
Cereal intake
Salt added to food
Tea intake
Coffee intake
Water intake
Major dietary changes in the last 5 years
Variation in diet
spread type - never rarely use spread
spread type - butter spreadable butter
spread type - other type
Overall health rating
Weight change compared with 1 year ago
Hand grip strength (left)
Hand grip strength (right)
Number of self-reported non-cancer illnesses
Taking other prescription medications
Number of treatments/medications taken
Number of operations, self-reported
Number of days/week walked 10+ minutes
Number of days/week of moderate physical activity 10+ minutes
Number of days/week of vigorous physical activity 10+ minutes
Usual walking pace
Frequency of stair climbing in last 4 weeks
Time spent watching television (TV)
Time spent using computer
Time spent driving
Nitrogen dioxide air pollution; 2010
Nitrogen oxides air pollution; 2010
Particulate matter air pollution (pm10); 2010
Particulate matter air pollution (pm2.5); 2010
Particulate matter air pollution (pm2.5) absorbance; 2010
Particulate matter air pollution 2.5-10um; 2010
Traffic intensity on the nearest major road
Nitrogen dioxide air pollution; 2007
Particulate matter air pollution (pm10); 2007
Sleep duration
Getting up in morning
Nap during day
Sleeplessness / insomnia
Past tobacco smoking
Smoking status
Ever smoked
