# Supplementary material for: Cardiometabolic health and physical robustness map onto distinct patterns of brain structure and neurotransmitter systems
Source: PLoS Biol. 2025 Nov 21;23(11):e3003498. doi: 10.1371/journal.pbio.3003498 (PMC12671889; doi:10.1371/journal.pbio.3003498)
Supplement: S2 File — (ZIP) [file pbio.3003498.s002.zip › supplementary_data/S18_Data.xlsx]

## Sheet: correl
0.139091	0.139141	0.139273	0.139612	0.140465	0.142493	0.146763	0.153912	0.161912	0.166231
0.139093	0.139144	0.139275	0.139614	0.140467	0.142495	0.146765	0.153912	0.161911	0.16623
0.139101	0.139152	0.139283	0.139622	0.140475	0.142502	0.14677	0.153914	0.161909	0.166227
0.139122	0.139173	0.139304	0.139642	0.140494	0.142518	0.146781	0.153916	0.161901	0.166215
0.139156	0.139206	0.139337	0.139674	0.140522	0.142539	0.146788	0.153899	0.161858	0.166164
0.139036	0.139086	0.139215	0.139549	0.140389	0.142389	0.146606	0.153672	0.161584	0.16589
0.137386	0.137435	0.137562	0.13789	0.138718	0.140702	0.144923	0.152048	0.160041	0.164481
0.126576	0.126631	0.126775	0.127148	0.128094	0.130382	0.135357	0.143921	0.153456	0.158959
0.0992572	0.0993125	0.0994567	0.0998312	0.100792	0.10318	0.108701	0.119514	0.13405	0.144165
0.0800884	0.0801102	0.0801677	0.0803191	0.0807216	0.0818094	0.0847655	0.0921659	0.105937	0.120461

## Sheet: simwx
0.874364	0.87446	0.874707	0.875343	0.876925	0.880599	0.887967	0.899431	0.911444	0.918555
0.874382	0.874478	0.874725	0.875361	0.876943	0.880616	0.887985	0.899449	0.911462	0.918574
0.874436	0.874531	0.874778	0.875414	0.876996	0.880669	0.888037	0.899502	0.911517	0.918634
0.874588	0.874684	0.874931	0.875566	0.877148	0.88082	0.888188	0.899656	0.911679	0.918808
0.874977	0.875072	0.875319	0.875954	0.877536	0.881208	0.888581	0.900068	0.912122	0.919292
0.875583	0.875678	0.875927	0.876564	0.878153	0.881847	0.889283	0.9009	0.913106	0.920423
0.873988	0.874089	0.87435	0.875022	0.876701	0.88063	0.888622	0.90116	0.9142	0.922064
0.853938	0.854091	0.854489	0.85551	0.858059	0.864004	0.876041	0.894461	0.912122	0.922047
0.825986	0.826114	0.826449	0.827319	0.829548	0.835077	0.847803	0.872159	0.901404	0.917992
0.839649	0.839709	0.839866	0.840277	0.841354	0.84416	0.851279	0.867243	0.892628	0.913641

## Sheet: simwy
0.767531	0.767712	0.768181	0.76939	0.77243	0.779695	0.795647	0.826652	0.875043	0.927871
0.767451	0.767632	0.768102	0.769312	0.772354	0.779625	0.795588	0.826612	0.875024	0.927865
0.767209	0.76739	0.767861	0.769074	0.772124	0.779412	0.795409	0.82649	0.874965	0.927845
0.766474	0.766656	0.767131	0.768353	0.771424	0.778763	0.794866	0.826122	0.874787	0.927784
0.764239	0.764426	0.764911	0.76616	0.769299	0.776795	0.793219	0.825006	0.874243	0.927592
0.757467	0.757666	0.758184	0.759516	0.762861	0.770835	0.788249	0.821658	0.872588	0.926961
0.737363	0.737598	0.73821	0.739786	0.743745	0.753182	0.773681	0.812012	0.867754	0.924897
0.693329	0.693633	0.694422	0.696457	0.701577	0.713804	0.740289	0.788842	0.855553	0.919072
0.745418	0.745347	0.745167	0.744736	0.74387	0.743103	0.747619	0.773969	0.835842	0.906615
0.798338	0.798248	0.798016	0.797428	0.796026	0.793193	0.790102	0.79658	0.831326	0.891412

## Sheet: dist3
0.90055	0.900442	0.900161	0.899438	0.897628	0.89337	0.884491	0.869499	0.851967	0.840837
0.900566	0.900458	0.900176	0.899453	0.897643	0.893382	0.884501	0.869505	0.851969	0.840836
0.900613	0.900505	0.900223	0.899499	0.897687	0.893422	0.884531	0.869521	0.851973	0.840835
0.900762	0.900654	0.900371	0.899644	0.897825	0.893546	0.884627	0.869575	0.851991	0.840835
0.901258	0.901148	0.900863	0.900128	0.898289	0.893964	0.884954	0.869768	0.852068	0.840856
0.903084	0.90297	0.902674	0.901912	0.900007	0.89553	0.886215	0.870573	0.852482	0.841074
0.910472	0.910344	0.910012	0.909156	0.907014	0.901977	0.891505	0.874146	0.854624	0.8425
0.937151	0.936976	0.936522	0.935353	0.932429	0.925547	0.911275	0.88803	0.863263	0.848514
0.952067	0.95201	0.95186	0.951463	0.950385	0.947355	0.938762	0.917981	0.88687	0.864812
0.95531	0.955298	0.955265	0.955175	0.954907	0.954007	0.950699	0.93977	0.916149	0.890415

## Sheet: X
0	0.670603	0.891498	0.96426	0.988227	0.996122	0.998723	0.999579	0.999861	0.999954

## Sheet: Y
0	0.618019	0.854091	0.944265	0.97871	0.991868	0.996894	0.998813	0.999547	0.999827

## Sheet: X_selected_param
0

## Sheet: Y_selected_param
0.999827
