# Supplementary material for: Cardiometabolic health and physical robustness map onto distinct patterns of brain structure and neurotransmitter systems
Source: PLoS Biol. 2025 Nov 21;23(11):e3003498. doi: 10.1371/journal.pbio.3003498 (PMC12671889; doi:10.1371/journal.pbio.3003498)
Supplement: S2 File — (ZIP) [file pbio.3003498.s002.zip › supplementary_data/S62_Data.xlsx]

## Sheet: rf_loadings
Category	Label	split1	split2	split3	split4	split5	avg	stdv	Label_short
Body composition by impedance	Body fat percentage	-0.470075	-0.447701	-0.508226	-0.420144	-0.485298	-0.466289	0.0339459	Body fat percentage
Body composition by impedance	Impedance of whole body	-0.259176	-0.394031	-0.387469	-0.376915	-0.288155	-0.341149	0.0627478	Impedance of whole body
Body size measures	Waist circumference	-0.341017	-0.266022	-0.325119	-0.244211	-0.344913	-0.304256	0.0461165	Waist circumference
Body size measures	waist_to_hip	-0.331065	-0.255367	-0.293646	-0.241691	-0.326893	-0.289732	0.0406005	waist_to_hip
Body composition by impedance	Whole body fat mass	-0.298997	-0.25909	-0.322216	-0.229623	-0.30975	-0.283935	0.0384897	Whole body fat mass
Physical activity	Time spent watching television (TV)	-0.24322	-0.227145	-0.258412	-0.212911	-0.321897	-0.252717	0.0422701	Time spent watching television (TV)
Body size measures	Body mass index (BMI)	-0.288899	-0.212302	-0.254164	-0.19897	-0.290012	-0.248869	0.0422798	Body mass index (BMI)
General health	Weight change compared with 1 year ago	-0.20959	-0.206341	-0.182101	-0.197227	-0.210806	-0.201213	0.0119337	Weight change compared with 1 year ago
Body size measures	Hip circumference	-0.208788	-0.166939	-0.219059	-0.146809	-0.217849	-0.191889	0.0329863	Hip circumference
Medication	Taking other prescription medications	-0.214757	-0.194209	-0.134661	-0.196893	-0.193233	-0.18675	0.0304063	Taking other prescription medications
Blood pressure	Pulse rate, automated reading	-0.13825	-0.218187	-0.220734	-0.163405	-0.17906	-0.183927	0.035566	Pulse rate, automated reading
Physical activity	Time spent driving	-0.221355	-0.155431	-0.156264	-0.135587	-0.250156	-0.183759	0.0492469	Time spent driving
Residential air pollution	Particulate matter air pollution (pm2.5); 2010	-0.0784221	-0.274888	-0.216044	-0.217862	-0.070904	-0.171624	0.0916592	Particulate matter air pollution (pm2.5); 2010
Residential air pollution	Nitrogen oxides air pollution; 2010	-0.0676746	-0.262908	-0.208021	-0.210501	-0.0658682	-0.162995	0.090535	Nitrogen oxides air pollution; 2010
Residential air pollution	Nitrogen dioxide air pollution; 2010	-0.0383463	-0.268233	-0.196734	-0.20854	-0.0398741	-0.150346	0.1051	Nitrogen dioxide air pollution; 2010
Physical activity	Time spent using computer	-0.18373	-0.108094	-0.100337	-0.14871	-0.177158	-0.143606	0.0383895	Time spent using computer
Diet	Major dietary changes in the last 5 years	-0.1936	-0.115786	-0.141901	-0.175891	-0.0897332	-0.143382	0.0424871	Major dietary changes in the last 5 years
Medical conditions	Number of self-reported non-cancer illnesses	-0.16851	-0.128245	-0.0738666	-0.151274	-0.159014	-0.136182	0.0378827	Number of self-reported non-cancer illnesses
Residential air pollution	Nitrogen dioxide air pollution; 2007	-0.00730525	-0.250682	-0.161836	-0.204691	-0.0179877	-0.1285	0.110392	Nitrogen dioxide air pollution; 2007
Diet	Water intake	-0.1279	-0.14904	-0.0813621	-0.173328	-0.11072	-0.12847	0.0352487	Water intake
Residential air pollution	Particulate matter air pollution (pm10); 2007	-0.00757167	-0.248661	-0.154094	-0.20765	-0.0202688	-0.127649	0.109193	Particulate matter air pollution (pm10); 2007
Residential air pollution	Particulate matter air pollution (pm10); 2010	-0.0145484	-0.220593	-0.0660681	-0.221691	-0.0728851	-0.119157	0.0957927	Particulate matter air pollution (pm10); 2010
Residential air pollution	Particulate matter air pollution (pm2.5) absorbance; 2010	0.0376548	-0.213071	-0.0858938	-0.174662	0.00394026	-0.0864064	0.108843	Particulate matter air pollution (pm2.5) absorbance; 2010
Medications	Number of treatments/medications taken	-0.057619	-0.0997504	-0.0107847	-0.170076	-0.0903224	-0.0857104	0.0586065	Number of treatments/medications taken
Diet	Variation in diet	-0.110125	-0.0464377	-0.100411	-0.101957	0.0032047	-0.0711453	0.0486408	Variation in diet
Sleep	Sleeplessness / insomnia	0.00084255	-0.0687819	-0.0135967	-0.0627646	-0.0635495	-0.0415701	0.0326118	Sleeplessness / insomnia
Operations	Number of operations, self-reported	-0.0837129	-0.00400432	0.0106011	-0.038311	-0.0876377	-0.040613	0.0448255	Number of operations, self-reported
Diet	spread type - butter spreadable butter	-0.0718636	0.0844968	-0.0104461	-0.0613343	-0.133089	-0.0384472	0.0813892	spread type - butter spreadable butter
Diet	Poultry intake	-0.0656245	-0.0294114	-0.024115	-0.0106534	-0.0547001	-0.0369009	0.0226404	Poultry intake
Diet	Cooked vegetable intake	-0.0548098	0.0418409	0.0119613	-0.0674999	-0.0790501	-0.0295115	0.0532643	Cooked vegetable intake
Residential air pollution	Particulate matter air pollution 2.5-10um; 2010	0.055266	-0.0979109	0.0720275	-0.131913	-0.0234763	-0.0252014	0.090285	Particulate matter air pollution 2.5-10um; 2010
Residential air pollution	Traffic intensity on the nearest major road	0.0399885	-0.0756609	0.0763265	-0.112483	-0.0309094	-0.0205477	0.0784956	Traffic intensity on the nearest major road
Diet	Non-oily fish intake	-0.0771391	0.0281378	-0.00644071	-0.0145695	-0.0227426	-0.0185508	0.0380542	Non-oily fish intake
Blood pressure	Diastolic blood pressure, automated reading	-0.0522318	0.041723	0.0315332	0.0168804	-0.12262	-0.0169431	0.0695496	Diastolic blood pressure, automated reading
Confoundings	Site-11027.0	0	0	0	0	0	0	0	Site-11027.0
Confoundings	Site-11026.0	0	0	0	0	0	0	0	Site-11026.0
Confoundings	Site-11025.0	0	0	0	0	0	0	0	Site-11025.0
Confoundings	Age when attended assessment centre	0	0	0	0	0	0	0	Age when attended assessment centre
Diet	Salad / raw vegetable intake	0.00678464	0.00997717	0.0714818	-0.0273986	-0.0429713	0.00357473	0.0441264	Salad / raw vegetable intake
Diet	Beef intake	-0.0233963	0.0818082	0.00526556	0.0373344	-0.0245347	0.0152954	0.0449826	Beef intake
Diet	spread type - never rarely use spread	0.0109654	-0.0453384	0.0141757	-0.0238118	0.120678	0.0153337	0.0638969	spread type - never rarely use spread
Sleep	Sleep duration	-0.0508998	0.0544449	0.0402246	0.0230728	0.039142	0.0211969	0.041806	Sleep duration
Diet	spread type - other type	0.071697	-0.0599783	0.000989878	0.0860638	0.057534	0.0312613	0.0603524	spread type - other type
Diet	Cereal intake	0.0100481	0.0685806	-0.00212982	0.0717581	0.0223343	0.0341183	0.0340462	Cereal intake
Diet	Oily fish intake	0.0312523	0.0864885	0.0498098	0.0143668	0.0624577	0.048875	0.0278456	Oily fish intake
Sleep	Getting up in morning	0.0223216	0.0653888	-0.0112759	0.0987575	0.0700525	0.0490489	0.043395	Getting up in morning
Diet	Salt added to food	0.0770992	0.0344181	0.0623371	0.0305143	0.0586728	0.0526083	0.0196867	Salt added to food
Diet	Tea intake	0.0688643	0.0767584	0.000297514	0.0589165	0.0622493	0.0534172	0.0304687	Tea intake
Blood pressure	Systolic blood pressure, automated reading	0.0355129	0.109015	0.115351	0.0746775	-0.056687	0.0555737	0.0703546	Systolic blood pressure, automated reading
Diet	Processed meat intake	0.0574895	0.0947051	0.0543337	0.137495	-0.00469233	0.0678661	0.0527351	Processed meat intake
Smoking	Smoking status	0.0945786	0.0332891	0.083755	0.0672294	0.0685273	0.0694759	0.0231812	Smoking status
Smoking	Ever smoked	0.0678274	0.0318735	0.0733401	0.0799134	0.0982528	0.0702414	0.0243193	Ever smoked
Physical activity	Number of days/week walked 10+ minutes	-0.0303045	0.113856	0.0985987	0.0794892	0.105869	0.0735016	0.0594086	Number of days/week walked 10+ minutes
Sleep	Nap during day	0.113746	0.027995	0.0461154	0.0480805	0.137763	0.0747399	0.0479806	Nap during day
Diet	Fresh fruit intake	0.104709	0.0626679	0.108798	-0.0272053	0.125183	0.0748305	0.0615247	Fresh fruit intake
Smoking	Past tobacco smoking	0.0894549	0.0357766	0.0894813	0.0772481	0.0872648	0.0758451	0.0229621	Past tobacco smoking
Diet	Coffee intake	0.0237629	0.080299	0.143579	0.103253	0.0524788	0.0806744	0.0460998	Coffee intake
Diet	Bread intake	0.0504022	0.132524	0.0289481	0.168097	0.0523059	0.0864555	0.060334	Bread intake
Diet	Lamb/mutton intake	0.066605	0.152425	0.0923567	0.108976	0.0327316	0.0906189	0.0449657	Lamb/mutton intake
Diet	Dried fruit intake	0.110856	0.100896	0.0732087	0.0757438	0.139407	0.100022	0.027284	Dried fruit intake
Physical activity	Number of days/week of vigorous physical activity 10+ minutes	0.0684044	0.187927	0.139216	0.108336	0.0887806	0.118533	0.0467583	Number of days/week of vigorous physical activity 10+ minutes
Physical activity	Usual walking pace	0.0338338	0.198507	0.140043	0.17873	0.129763	0.136175	0.0636907	Usual walking pace
Physical activity	Number of days/week of moderate physical activity 10+ minutes	0.0985762	0.20179	0.127459	0.143101	0.116037	0.137393	0.0394999	Number of days/week of moderate physical activity 10+ minutes
Diet	Pork intake	0.160856	0.166123	0.152793	0.159576	0.134749	0.154819	0.0121837	Pork intake
Physical activity	Frequency of stair climbing in last 4 weeks	0.112784	0.159586	0.169475	0.168203	0.200449	0.162099	0.0316254	Frequency of stair climbing in last 4 weeks
Alcohol	Alcohol usually taken with meals	0.165764	0.178647	0.195598	0.123178	0.148562	0.16235	0.027871	Alcohol usually taken with meals
Body composition by impedance	Basal metabolic rate	0.152959	0.226995	0.169459	0.247952	0.159273	0.191328	0.0431752	Basal metabolic rate
General health	Overall health rating	0.136043	0.285863	0.195116	0.173393	0.230337	0.20415	0.0570723	Overall health rating
Alcohol	Alcohol intake versus 10 years previously	0.212785	0.235884	0.226574	0.224969	0.204087	0.22086	0.0124678	Alcohol intake versus 10 years previously
Diet	Cheese intake	0.188975	0.246895	0.199697	0.279246	0.221465	0.227255	0.0365622	Cheese intake
Alcohol	Alcohol intake frequency.	0.250234	0.294061	0.31377	0.291913	0.216278	0.273251	0.0393662	Alcohol intake frequency.
Body composition by impedance	Whole body water mass	0.270622	0.350444	0.298264	0.367	0.281865	0.313639	0.0427152	Whole body water mass
Body composition by impedance	Whole body fat-free mass	0.270649	0.350424	0.298229	0.366963	0.281947	0.313642	0.0426808	Whole body fat-free mass
Hand grip strength	Hand grip strength (left)	0.246208	0.377016	0.242923	0.446698	0.278955	0.31836	0.0899453	Hand grip strength (left)
Hand grip strength	Hand grip strength (right)	0.304579	0.370815	0.247426	0.431899	0.303281	0.3316	0.0710901	Hand grip strength (right)

## Sheet: brain_loadings
label	split1	split2	split3	split4	split5	avg	stdv
Volume of G+S-frontomargin (left hemisphere)	-0.845164	-0.806366	-0.738383	-0.845721	-0.927594	-0.832645	0.0687731
Volume of G+S-occipital-inf (left hemisphere)	-0.502307	-0.419179	-0.359118	-0.37381	-0.657931	-0.462469	0.122687
Volume of G+S-paracentral (left hemisphere)	-0.618352	-0.72877	-0.647796	-0.724399	-0.625069	-0.668877	0.0538196
Volume of G+S-subcentral (left hemisphere)	-0.612616	-0.633974	-0.668079	-0.460066	-0.443468	-0.56364	0.10419
Volume of G+S-transv-frontopol (left hemisphere)	-0.766471	-0.665001	-0.700899	-0.833898	-0.825405	-0.758335	0.0746401
Volume of G+S-cingul-Ant (left hemisphere)	-0.762669	-0.732973	-0.743383	-0.829964	-0.608757	-0.735549	0.0803025
Volume of G+S-cingul-Mid-Ant (left hemisphere)	-0.504412	-0.548766	-0.547473	-0.622356	-0.343696	-0.513341	0.103879
Volume of G+S-cingul-Mid-Post (left hemisphere)	-0.656827	-0.693027	-0.703505	-0.751975	-0.593823	-0.679831	0.0588767
Volume of G-cingul-Post-dorsal (left hemisphere)	-0.315332	-0.403069	-0.442114	-0.176634	-0.254772	-0.318384	0.107969
Volume of G-cingul-Post-ventral (left hemisphere)	-0.592223	-0.658512	-0.52569	-0.621411	-0.706522	-0.620872	0.0682519
Volume of G-cuneus (left hemisphere)	-0.718339	-0.798218	-0.651469	-0.570527	-0.804459	-0.708603	0.0995532
Volume of G-front-inf-Opercular (left hemisphere)	-0.657135	-0.64746	-0.722754	-0.454371	-0.665878	-0.62952	0.102196
Volume of G-front-inf-Orbital (left hemisphere)	-0.548306	-0.486656	-0.568355	-0.436108	-0.66324	-0.540533	0.0861668
Volume of G-front-inf-Triangul (left hemisphere)	-0.634148	-0.570141	-0.648723	-0.433331	-0.714249	-0.600118	0.106375
Volume of G-front-middle (left hemisphere)	-0.802645	-0.714633	-0.775967	-0.767426	-0.648032	-0.741741	0.0613526
Volume of G-front-sup (left hemisphere)	-0.986318	-0.985599	-0.955126	-0.919273	-0.820766	-0.933416	0.0687075
Volume of G-Ins-lg+S-cent-ins (left hemisphere)	-0.502288	-0.568874	-0.556811	-0.35162	-0.495317	-0.494982	0.0864422
Volume of G-insular-short (left hemisphere)	-0.68453	-0.592977	-0.720566	-0.328118	-0.618812	-0.589001	0.154434
Volume of G-occipital-middle (left hemisphere)	-0.318335	-0.337698	-0.374739	-0.0615948	-0.259249	-0.270323	0.123933
Volume of G-occipital-sup (left hemisphere)	-0.639731	-0.757161	-0.5931	-0.570133	-0.731573	-0.65834	0.0829334
Volume of G-oc-temp-lat-fusifor (left hemisphere)	-0.437491	-0.336977	-0.377165	-0.291706	-0.512596	-0.391187	0.086481
Volume of G-oc-temp-med-Lingual (left hemisphere)	-0.50352	-0.633401	-0.492529	-0.382882	-0.620015	-0.526469	0.103055
Volume of G-oc-temp-med-Parahip (left hemisphere)	-0.258116	-0.388271	-0.324926	-0.333038	-0.271162	-0.315103	0.0523213
Volume of G-orbital (left hemisphere)	-0.932058	-0.920035	-0.937727	-0.687485	-0.95081	-0.885623	0.111314
Volume of G-pariet-inf-Angular (left hemisphere)	-0.0583281	-0.238649	-0.287546	0.0845467	0.0942827	-0.0811387	0.177594
Volume of G-pariet-inf-Supramar (left hemisphere)	-0.384808	-0.400054	-0.485407	-0.154744	-0.173092	-0.319621	0.147359
Volume of G-parietal-sup (left hemisphere)	-0.458142	-0.640447	-0.515973	-0.501025	-0.515357	-0.526189	0.0680815
Volume of G-postcentral (left hemisphere)	-0.574868	-0.55815	-0.612035	-0.502443	-0.500328	-0.549565	0.0481175
Volume of G-precentral (left hemisphere)	-0.728369	-0.775611	-0.731419	-0.681001	-0.587025	-0.700685	0.0718177
Volume of G-precuneus (left hemisphere)	-0.420901	-0.573495	-0.513263	-0.351474	-0.429853	-0.457797	0.0864715
Volume of G-rectus (left hemisphere)	-0.682896	-0.584178	-0.642524	-0.572811	-0.636139	-0.62371	0.0451802
Volume of G-subcallosal (left hemisphere)	0.152031	0.148818	-0.0221699	0.398695	0.612819	0.258039	0.248665
Volume of G-temp-sup-G-T-transv (left hemisphere)	-0.560176	-0.530577	-0.554868	-0.349358	-0.419745	-0.482945	0.0938699
Volume of G-temp-sup-Lateral (left hemisphere)	-0.65833	-0.603812	-0.662385	-0.542343	-0.427546	-0.578883	0.0976524
Volume of G-temp-sup-Plan-polar (left hemisphere)	-0.393572	-0.280421	-0.405271	-0.226414	-0.380745	-0.337285	0.0793804
Volume of G-temp-sup-Plan-tempo (left hemisphere)	-0.440389	-0.454486	-0.442589	-0.353447	-0.250706	-0.388324	0.0868733
Volume of G-temporal-inf (left hemisphere)	-0.212805	-0.181292	-0.30504	-0.114359	-0.212215	-0.205142	0.0687366
Volume of G-temporal-middle (left hemisphere)	-0.229786	-0.128762	-0.328937	0.0154793	-0.126848	-0.159771	0.128722
Volume of Lat-Fis-ant-Horizont (left hemisphere)	-0.42511	-0.435818	-0.52232	-0.278208	-0.440511	-0.420393	0.0884172
Volume of Lat-Fis-ant-Vertical (left hemisphere)	-0.389778	-0.332993	-0.439392	-0.26014	-0.43508	-0.371477	0.0756135
Volume of Lat-Fis-post (left hemisphere)	-0.692293	-0.665986	-0.642165	-0.520308	-0.578216	-0.619793	0.0698507
Volume of Pole-occipital (left hemisphere)	-0.690389	-0.717076	-0.603372	-0.556022	-0.720682	-0.657508	0.0739094
Volume of Pole-temporal (left hemisphere)	-0.572259	-0.597153	-0.549716	-0.592157	-0.686356	-0.599528	0.052019
Volume of S-calcarine (left hemisphere)	-0.637008	-0.715438	-0.606751	-0.483878	-0.680456	-0.624706	0.0889473
Volume of S-central (left hemisphere)	-0.586252	-0.597743	-0.579962	-0.534965	-0.471652	-0.554115	0.0518919
Volume of S-cingul-Marginalis (left hemisphere)	-0.434055	-0.556627	-0.497085	-0.503411	-0.404821	-0.4792	0.0601482
Volume of S-circular-insula-ant (left hemisphere)	-0.634951	-0.559095	-0.636417	-0.391829	-0.777124	-0.599883	0.140472
Volume of S-circular-insula-inf (left hemisphere)	-0.668984	-0.668994	-0.6268	-0.600542	-0.667043	-0.646473	0.0313597
Volume of S-circular-insula-sup (left hemisphere)	-0.76342	-0.781454	-0.820864	-0.622906	-0.762551	-0.750239	0.0750021
Volume of S-collat-transv-ant (left hemisphere)	-0.200742	-0.247776	-0.266174	-0.260031	-0.268002	-0.248545	0.0278701
Volume of S-collat-transv-post (left hemisphere)	-0.377272	-0.33836	-0.260492	-0.193964	-0.493266	-0.332671	0.114304
Volume of S-front-inf (left hemisphere)	-0.615224	-0.62117	-0.64906	-0.620441	-0.713991	-0.643977	0.0413178
Volume of S-front-middle (left hemisphere)	-0.520467	-0.442496	-0.479101	-0.52561	-0.491171	-0.491769	0.0337546
Volume of S-front-sup (left hemisphere)	-0.693992	-0.700299	-0.604162	-0.717721	-0.608649	-0.664964	0.0541819
Volume of S-interm-prim-Jensen (left hemisphere)	-0.0568129	-0.222183	-0.133262	-0.0704876	-0.0180087	-0.100151	0.0798336
Volume of S-intrapariet+P-trans (left hemisphere)	-0.208318	-0.396782	-0.341098	-0.200759	-0.16743	-0.262878	0.0999934
Volume of S-oc-middle+Lunatus (left hemisphere)	-0.401669	-0.381393	-0.327377	-0.24371	-0.392144	-0.349259	0.0656467
Volume of S-oc-sup+transversal (left hemisphere)	-0.199575	-0.289112	-0.281151	-0.0291213	-0.231887	-0.206169	0.105537
Volume of S-occipital-ant (left hemisphere)	-0.00936086	0.0569109	-0.0927525	0.0474987	0.0286153	0.0061823	0.0608551
Volume of S-oc-temp-lat (left hemisphere)	-0.0425255	0.0694404	-0.0993842	0.0921411	0.0686977	0.0176739	0.0838975
Volume of S-oc-temp-med+Lingual (left hemisphere)	-0.479606	-0.413014	-0.413836	-0.391672	-0.499286	-0.439483	0.0469853
Volume of S-orbital-lateral (left hemisphere)	-0.357391	-0.334964	-0.372118	-0.308965	-0.454043	-0.365496	0.0549499
Volume of S-orbital-med-olfact (left hemisphere)	-0.401808	-0.367849	-0.469947	-0.206001	-0.321242	-0.35337	0.0986103
Volume of S-orbital-H-Shaped (left hemisphere)	-0.66232	-0.686243	-0.713311	-0.520538	-0.588963	-0.634275	0.0786182
Volume of S-parieto-occipital (left hemisphere)	-0.672586	-0.697899	-0.644495	-0.464997	-0.677448	-0.631485	0.0950001
Volume of S-pericallosal (left hemisphere)	-0.38955	-0.439687	-0.451225	-0.504463	-0.308302	-0.418645	0.0739783
Volume of S-postcentral (left hemisphere)	-0.341546	-0.411647	-0.414226	-0.401182	-0.449297	-0.403579	0.0391232
Volume of S-precentral-inf-part (left hemisphere)	-0.595922	-0.591436	-0.568424	-0.612432	-0.604574	-0.594557	0.0166914
Volume of S-precentral-sup-part (left hemisphere)	-0.508367	-0.582737	-0.429876	-0.516343	-0.482729	-0.50401	0.0554927
Volume of S-suborbital (left hemisphere)	-0.265926	-0.322644	-0.288492	-0.193787	-0.34363	-0.282896	0.0581555
Volume of S-subparietal (left hemisphere)	0.0119967	-0.0918484	-0.0943679	0.0745213	0.0253672	-0.0148662	0.0751286
Volume of S-temporal-inf (left hemisphere)	-0.0167663	0.040302	-0.118495	0.181924	0.0708451	0.0315619	0.110771
Volume of S-temporal-sup (left hemisphere)	-0.172655	-0.146131	-0.318194	0.0202413	-0.0465936	-0.132666	0.129412
Volume of S-temporal-transverse (left hemisphere)	-0.394905	-0.333845	-0.393778	-0.259539	-0.246752	-0.325764	0.0708879
Volume of G+S-frontomargin (right hemisphere)	-0.814198	-0.727716	-0.695336	-0.810587	-0.872318	-0.784031	0.0714981
Volume of G+S-occipital-inf (right hemisphere)	-0.457143	-0.407849	-0.361499	-0.398555	-0.569595	-0.438928	0.0806176
Volume of G+S-paracentral (right hemisphere)	-0.573243	-0.770773	-0.666097	-0.704535	-0.50064	-0.643058	0.106979
Volume of G+S-subcentral (right hemisphere)	-0.727721	-0.752894	-0.772341	-0.576121	-0.57145	-0.680105	0.0983507
Volume of G+S-transv-frontopol (right hemisphere)	-0.785446	-0.751297	-0.731912	-0.757648	-0.67085	-0.73943	0.0428656
Volume of G+S-cingul-Ant (right hemisphere)	-0.807165	-0.766082	-0.784631	-0.736725	-0.560066	-0.730934	0.0989436
Volume of G+S-cingul-Mid-Ant (right hemisphere)	-0.759028	-0.84513	-0.731178	-0.862102	-0.558589	-0.751205	0.121123
Volume of G+S-cingul-Mid-Post (right hemisphere)	-0.679943	-0.7413	-0.708698	-0.704322	-0.369351	-0.640723	0.153266
Volume of G-cingul-Post-dorsal (right hemisphere)	-0.466361	-0.542785	-0.580448	-0.382269	-0.390574	-0.472487	0.0887186
Volume of G-cingul-Post-ventral (right hemisphere)	-0.649502	-0.764209	-0.60185	-0.725895	-0.691935	-0.686678	0.0635504
Volume of G-cuneus (right hemisphere)	-0.718582	-0.841069	-0.672176	-0.562179	-0.733264	-0.705454	0.101208
Volume of G-front-inf-Opercular (right hemisphere)	-0.700265	-0.634624	-0.724852	-0.40956	-0.498327	-0.593526	0.13531
Volume of G-front-inf-Orbital (right hemisphere)	-0.5113	-0.483143	-0.528303	-0.366775	-0.457135	-0.469331	0.063436
Volume of G-front-inf-Triangul (right hemisphere)	-0.53955	-0.467481	-0.528652	-0.327973	-0.580271	-0.488785	0.0985527
Volume of G-front-middle (right hemisphere)	-0.793024	-0.706377	-0.769205	-0.778972	-0.649241	-0.739364	0.0603095
Volume of G-front-sup (right hemisphere)	-0.978126	-1	-0.991237	-1	-0.801985	-0.95427	0.0855992
Volume of G-Ins-lg+S-cent-ins (right hemisphere)	-0.407937	-0.448999	-0.471709	-0.145129	-0.283734	-0.351502	0.136311
Volume of G-insular-short (right hemisphere)	-0.604335	-0.55804	-0.694653	-0.353201	-0.489839	-0.540014	0.12825
Volume of G-occipital-middle (right hemisphere)	-0.244887	-0.315717	-0.337313	-0.000444274	-0.193326	-0.218337	0.134579
Volume of G-occipital-sup (right hemisphere)	-0.726179	-0.821997	-0.630453	-0.631763	-0.725561	-0.707191	0.0797754
Volume of G-oc-temp-lat-fusifor (right hemisphere)	-0.390561	-0.308105	-0.373768	-0.13261	-0.322361	-0.305481	0.102565
Volume of G-oc-temp-med-Lingual (right hemisphere)	-0.542298	-0.713676	-0.537982	-0.468398	-0.605461	-0.573563	0.0921304
Volume of G-oc-temp-med-Parahip (right hemisphere)	-0.263201	-0.458773	-0.376881	-0.325681	-0.194682	-0.323844	0.101714
Volume of G-orbital (right hemisphere)	-1	-0.991533	-1	-0.809049	-1	-0.960117	0.0845288
Volume of G-pariet-inf-Angular (right hemisphere)	-0.260623	-0.389652	-0.430468	-0.17378	-0.125952	-0.276095	0.132266
Volume of G-pariet-inf-Supramar (right hemisphere)	-0.380371	-0.498881	-0.544856	-0.271736	-0.202269	-0.379623	0.145447
Volume of G-parietal-sup (right hemisphere)	-0.440344	-0.686018	-0.549348	-0.507997	-0.477192	-0.53218	0.0948726
Volume of G-postcentral (right hemisphere)	-0.633978	-0.729802	-0.692543	-0.700842	-0.645707	-0.680574	0.0398883
Volume of G-precentral (right hemisphere)	-0.771095	-0.944729	-0.841181	-0.841443	-0.72638	-0.824966	0.0829142
Volume of G-precuneus (right hemisphere)	-0.403764	-0.626018	-0.564288	-0.346885	-0.479867	-0.484164	0.113875
Volume of G-rectus (right hemisphere)	-0.701933	-0.665614	-0.701296	-0.505792	-0.606835	-0.636294	0.0826013
Volume of G-subcallosal (right hemisphere)	-0.0855557	-0.173389	-0.227829	0.0417687	0.14354	-0.060293	0.152858
Volume of G-temp-sup-G-T-transv (right hemisphere)	-0.585188	-0.574488	-0.597436	-0.415087	-0.400896	-0.514619	0.0978041
Volume of G-temp-sup-Lateral (right hemisphere)	-0.749393	-0.7162	-0.789812	-0.650161	-0.540103	-0.689134	0.0977611
Volume of G-temp-sup-Plan-polar (right hemisphere)	-0.441738	-0.450322	-0.502504	-0.318132	-0.311784	-0.404896	0.0853612
Volume of G-temp-sup-Plan-tempo (right hemisphere)	-0.440343	-0.430834	-0.516295	-0.272513	-0.174155	-0.366828	0.139517
Volume of G-temporal-inf (right hemisphere)	-0.2693	-0.322325	-0.399708	-0.20705	-0.16689	-0.273055	0.0923446
Volume of G-temporal-middle (right hemisphere)	-0.366082	-0.307381	-0.467546	-0.141252	-0.246098	-0.305672	0.122921
Volume of Lat-Fis-ant-Horizont (right hemisphere)	-0.273639	-0.309517	-0.310892	-0.163774	-0.284315	-0.268428	0.0606702
Volume of Lat-Fis-ant-Vertical (right hemisphere)	-0.379899	-0.324035	-0.375055	-0.202507	-0.488215	-0.353942	0.103653
Volume of Lat-Fis-post (right hemisphere)	-0.774377	-0.792449	-0.756916	-0.613915	-0.656534	-0.718838	0.0788093
Volume of Pole-occipital (right hemisphere)	-0.750726	-0.882257	-0.689276	-0.70227	-0.861644	-0.777235	0.0897412
Volume of Pole-temporal (right hemisphere)	-0.67208	-0.695452	-0.6573	-0.632641	-0.71407	-0.674308	0.0318528
Volume of S-calcarine (right hemisphere)	-0.661846	-0.751159	-0.634249	-0.490812	-0.647242	-0.637062	0.093719
Volume of S-central (right hemisphere)	-0.629225	-0.75006	-0.660385	-0.690861	-0.601612	-0.666429	0.057474
Volume of S-cingul-Marginalis (right hemisphere)	-0.406569	-0.545546	-0.458005	-0.543535	-0.278585	-0.446448	0.110847
Volume of S-circular-insula-ant (right hemisphere)	-0.567442	-0.517743	-0.572871	-0.29678	-0.562027	-0.503373	0.11754
Volume of S-circular-insula-inf (right hemisphere)	-0.740569	-0.730987	-0.72298	-0.619484	-0.698357	-0.702475	0.0489615
Volume of S-circular-insula-sup (right hemisphere)	-0.693615	-0.706488	-0.726719	-0.469791	-0.62039	-0.6434	0.105016
Volume of S-collat-transv-ant (right hemisphere)	-0.200731	-0.27656	-0.314967	-0.19143	-0.189987	-0.234735	0.0574901
Volume of S-collat-transv-post (right hemisphere)	-0.319648	-0.316386	-0.261777	-0.25329	-0.488703	-0.327961	0.0948644
Volume of S-front-inf (right hemisphere)	-0.569148	-0.527942	-0.549403	-0.423106	-0.510407	-0.516001	0.0564439
Volume of S-front-middle (right hemisphere)	-0.552839	-0.464208	-0.444653	-0.544266	-0.422288	-0.485651	0.0593831
Volume of S-front-sup (right hemisphere)	-0.576434	-0.542711	-0.541777	-0.59247	-0.395163	-0.529711	0.0783253
Volume of S-interm-prim-Jensen (right hemisphere)	0.0109953	-0.0571224	-0.113767	0.0296198	0.123847	-0.00128554	0.090186
Volume of S-intrapariet+P-trans (right hemisphere)	-0.243117	-0.378819	-0.358011	-0.16573	-0.221229	-0.273381	0.0915203
Volume of S-oc-middle+Lunatus (right hemisphere)	-0.239511	-0.277127	-0.263967	-0.0793192	-0.232057	-0.218396	0.0798449
Volume of S-oc-sup+transversal (right hemisphere)	-0.329929	-0.345805	-0.269626	-0.203602	-0.368774	-0.303547	0.0668502
Volume of S-occipital-ant (right hemisphere)	0.0138367	0.104023	-0.0490832	0.226678	0.00849015	0.060789	0.107703
Volume of S-oc-temp-lat (right hemisphere)	-0.106	0.00778124	-0.164724	0.0764874	-0.0319177	-0.0436747	0.0945546
Volume of S-oc-temp-med+Lingual (right hemisphere)	-0.453322	-0.38543	-0.390114	-0.367756	-0.482683	-0.415861	0.0494256
Volume of S-orbital-lateral (right hemisphere)	-0.385194	-0.378621	-0.373911	-0.374035	-0.329535	-0.368259	0.0221304
Volume of S-orbital-med-olfact (right hemisphere)	-0.301327	-0.341472	-0.396188	-0.237932	-0.183989	-0.292182	0.0836348
Volume of S-orbital-H-Shaped (right hemisphere)	-0.606985	-0.639466	-0.649326	-0.553649	-0.597592	-0.609403	0.0379194
Volume of S-parieto-occipital (right hemisphere)	-0.583522	-0.591828	-0.582391	-0.342664	-0.482666	-0.516614	0.107088
Volume of S-pericallosal (right hemisphere)	-0.547713	-0.7133	-0.520218	-0.719982	-0.589352	-0.618113	0.0932799
Volume of S-postcentral (right hemisphere)	-0.288712	-0.461799	-0.428169	-0.397206	-0.325756	-0.380329	0.0717336
Volume of S-precentral-inf-part (right hemisphere)	-0.62297	-0.585474	-0.56076	-0.508332	-0.548228	-0.565153	0.0426915
Volume of S-precentral-sup-part (right hemisphere)	-0.454968	-0.581666	-0.456546	-0.608885	-0.560231	-0.532459	0.0721132
Volume of S-suborbital (right hemisphere)	-0.183049	-0.157619	-0.220088	-0.0788536	-0.126217	-0.153165	0.0539443
Volume of S-subparietal (right hemisphere)	-0.113511	-0.291165	-0.242686	-0.169275	-0.236941	-0.210716	0.0695484
Volume of S-temporal-inf (right hemisphere)	-0.040731	-0.0714575	-0.152809	-0.00108225	0.00961333	-0.0512933	0.0652962
Volume of S-temporal-sup (right hemisphere)	-0.302669	-0.343843	-0.416049	-0.234004	-0.214442	-0.302201	0.0822317
Volume of S-temporal-transverse (right hemisphere)	-0.463162	-0.444826	-0.466838	-0.321864	-0.313359	-0.40201	0.0775529
