# Supplementary material for: Cardiometabolic health and physical robustness map onto distinct patterns of brain structure and neurotransmitter systems
Source: PLoS Biol. 2025 Nov 21;23(11):e3003498. doi: 10.1371/journal.pbio.3003498 (PMC12671889; doi:10.1371/journal.pbio.3003498)
Supplement: S2 File — (ZIP) [file pbio.3003498.s002.zip › supplementary_data/S69_Data.xlsx]

## Sheet: rf_loadings
Category	Label	split1	split2	split3	split4	split5	avg	stdv	Label_short
Body composition by impedance	Body fat percentage	-0.476711	-0.493293	-0.491091	-0.542825	-0.525722	-0.505929	0.0273247	Body fat percentage
Body size measures	Body mass index (BMI)	-0.38599	-0.423302	-0.462225	-0.424166	-0.442958	-0.427728	0.0282682	Body mass index (BMI)
Body size measures	waist_to_hip	-0.407264	-0.38724	-0.426226	-0.434545	-0.405902	-0.412235	0.0185947	waist_to_hip
Body size measures	Waist circumference	-0.347882	-0.359823	-0.402727	-0.399794	-0.390933	-0.380232	0.0248306	Waist circumference
Body composition by impedance	Whole body fat mass	-0.327811	-0.352481	-0.375653	-0.395575	-0.383974	-0.367099	0.0270465	Whole body fat mass
Blood pressure	Diastolic blood pressure, automated reading	-0.335288	-0.362852	-0.364063	-0.368313	-0.291885	-0.34448	0.0321703	Diastolic blood pressure, automated reading
Physical activity	Time spent watching television (TV)	-0.334219	-0.329885	-0.342462	-0.338493	-0.31977	-0.332966	0.00874528	Time spent watching television (TV)
Blood pressure	Systolic blood pressure, automated reading	-0.270175	-0.289761	-0.29233	-0.289521	-0.23196	-0.274749	0.0255172	Systolic blood pressure, automated reading
Medications	Number of treatments/medications taken	-0.213764	-0.272584	-0.288668	-0.205476	-0.214972	-0.239093	0.0385125	Number of treatments/medications taken
Medication	Taking other prescription medications	-0.217221	-0.210241	-0.270628	-0.248409	-0.24391	-0.238082	0.0245465	Taking other prescription medications
Body size measures	Hip circumference	-0.167275	-0.202996	-0.23001	-0.218048	-0.23172	-0.21001	0.0265115	Hip circumference
Physical activity	Time spent driving	-0.223419	-0.197178	-0.177818	-0.19381	-0.187554	-0.195956	0.0170288	Time spent driving
Medical conditions	Number of self-reported non-cancer illnesses	-0.143846	-0.123991	-0.1983	-0.189773	-0.160445	-0.163271	0.0310548	Number of self-reported non-cancer illnesses
General health	Weight change compared with 1 year ago	-0.162904	-0.114184	-0.140028	-0.140009	-0.130362	-0.137497	0.0176961	Weight change compared with 1 year ago
Blood pressure	Pulse rate, automated reading	-0.124932	-0.149587	-0.0923021	-0.185105	-0.126488	-0.135683	0.0343435	Pulse rate, automated reading
Smoking	Smoking status	-0.105488	-0.126958	-0.147673	-0.171993	-0.121976	-0.134818	0.0256624	Smoking status
Diet	Pork intake	-0.13968	-0.137364	-0.120272	-0.0739326	-0.165366	-0.127323	0.0339155	Pork intake
Diet	Poultry intake	-0.131646	-0.122185	-0.102902	-0.114267	-0.148515	-0.123903	0.0173391	Poultry intake
Smoking	Past tobacco smoking	-0.0942585	-0.112232	-0.131618	-0.157354	-0.116627	-0.122418	0.0236403	Past tobacco smoking
Diet	Variation in diet	-0.100098	-0.112813	-0.091289	-0.138478	-0.108681	-0.110272	0.0178076	Variation in diet
Diet	Lamb/mutton intake	-0.108065	-0.0908033	-0.108306	-0.0414014	-0.13729	-0.0971731	0.0353659	Lamb/mutton intake
Diet	Processed meat intake	-0.0844925	-0.113269	-0.0795563	-0.0492695	-0.132399	-0.0917973	0.0320988	Processed meat intake
Residential air pollution	Particulate matter air pollution (pm10); 2010	-0.0954542	-0.0738612	-0.0861124	-0.0892935	-0.101336	-0.0892115	0.0103829	Particulate matter air pollution (pm10); 2010
Physical activity	Time spent using computer	-0.0938166	-0.066783	-0.104131	-0.0890701	-0.0838852	-0.0875372	0.0137951	Time spent using computer
Diet	Salt added to food	-0.0757489	-0.12706	-0.0915032	-0.056911	-0.0680692	-0.0838584	0.0272305	Salt added to food
Residential air pollution	Particulate matter air pollution 2.5-10um; 2010	-0.0845005	-0.0727754	-0.0666155	-0.0767772	-0.0969763	-0.079529	0.0117161	Particulate matter air pollution 2.5-10um; 2010
Smoking	Ever smoked	-0.0461127	-0.0568723	-0.0693556	-0.0976053	-0.0727309	-0.0685354	0.0193787	Ever smoked
Residential air pollution	Particulate matter air pollution (pm2.5) absorbance; 2010	-0.0742075	-0.0493371	-0.0787754	-0.075837	-0.0553958	-0.0667106	0.0133689	Particulate matter air pollution (pm2.5) absorbance; 2010
Residential air pollution	Traffic intensity on the nearest major road	-0.0696129	-0.0636331	-0.050416	-0.0482028	-0.0886131	-0.0640956	0.0163667	Traffic intensity on the nearest major road
Diet	Water intake	-0.0630252	-0.0707035	-0.0474721	-0.0664373	-0.0656867	-0.062665	0.00892935	Water intake
Residential air pollution	Particulate matter air pollution (pm2.5); 2010	-0.0688251	-0.0408939	-0.0798784	-0.068914	-0.0527029	-0.0622429	0.0153755	Particulate matter air pollution (pm2.5); 2010
Sleep	Nap during day	-0.0890691	-0.0526114	-0.0108888	-0.0976721	-0.0469171	-0.0594317	0.0350009	Nap during day
Sleep	Sleeplessness / insomnia	-0.0264096	-0.0435616	-0.0597948	-0.100673	-0.0647427	-0.0590364	0.0277072	Sleeplessness / insomnia
Diet	Beef intake	-0.076754	-0.0316021	-0.0512857	-0.0159137	-0.119457	-0.0590025	0.0407334	Beef intake
Residential air pollution	Nitrogen oxides air pollution; 2010	-0.0636365	-0.0352786	-0.0735905	-0.0684828	-0.0425286	-0.0567034	0.0168222	Nitrogen oxides air pollution; 2010
Residential air pollution	Nitrogen dioxide air pollution; 2010	-0.0613073	-0.0288527	-0.0724874	-0.0607851	-0.041441	-0.0529747	0.0175077	Nitrogen dioxide air pollution; 2010
Residential air pollution	Particulate matter air pollution (pm10); 2007	-0.0600505	-0.00851318	-0.0585069	-0.0491628	-0.0602328	-0.0472932	0.0221547	Particulate matter air pollution (pm10); 2007
Residential air pollution	Nitrogen dioxide air pollution; 2007	-0.0540563	-0.0141275	-0.0607517	-0.0454087	-0.0488837	-0.0446456	0.018013	Nitrogen dioxide air pollution; 2007
Diet	Major dietary changes in the last 5 years	-0.0596717	0.00645002	-0.0437945	-0.0773778	-0.0373495	-0.0423487	0.0313669	Major dietary changes in the last 5 years
Diet	Cooked vegetable intake	-0.0228364	-0.0448924	-0.0200696	-0.0330737	-0.0184175	-0.0278579	0.0110948	Cooked vegetable intake
Diet	Coffee intake	-0.0387599	-0.0131809	-0.0139987	-0.00819721	-0.0477192	-0.0243712	0.0176534	Coffee intake
Diet	spread type - other type	-0.0181854	-0.0139173	0.0085832	-0.0243466	-0.0282164	-0.0152165	0.0143987	spread type - other type
Reception	female	0	0	0	0	0	0	0	female
Confoundings	Site-11027.0	0	0	0	0	0	0	0	Site-11027.0
Confoundings	Site-11026.0	0	0	0	0	0	0	0	Site-11026.0
Confoundings	Site-11025.0	0	0	0	0	0	0	0	Site-11025.0
Confoundings	Age when attended assessment centre	0	0	0	0	0	0	0	Age when attended assessment centre
Diet	spread type - butter spreadable butter	0.0100673	-0.0189319	0.0145084	0.0190093	0.00418333	0.0057673	0.0148561	spread type - butter spreadable butter
Diet	spread type - never rarely use spread	0.0112423	0.0509178	-0.035898	0.00626819	0.0356129	0.0136286	0.0331155	spread type - never rarely use spread
Alcohol	Alcohol intake versus 10 years previously	0.0157728	0.02881	0.0460588	0.0449787	0.00413306	0.0279507	0.0182632	Alcohol intake versus 10 years previously
Sleep	Sleep duration	0.00706974	0.00777123	0.0476618	0.0369926	0.0515446	0.030208	0.021475	Sleep duration
Operations	Number of operations, self-reported	0.0507677	0.0338246	0.055931	0.0111126	0.027327	0.0357926	0.0181277	Number of operations, self-reported
Diet	Salad / raw vegetable intake	0.0380535	0.0440504	0.0448039	0.0286064	0.03626	0.0383549	0.00658675	Salad / raw vegetable intake
Sleep	Getting up in morning	0.023155	0.0470978	0.0357201	0.0778299	0.0187775	0.0405161	0.0236253	Getting up in morning
Body composition by impedance	Impedance of whole body	0.00817157	0.0539184	0.123694	-0.0219051	0.039313	0.0406384	0.0548683	Impedance of whole body
Diet	Non-oily fish intake	0.0620423	0.0363457	0.0562642	0.0657548	0.0528746	0.0546563	0.0113882	Non-oily fish intake
Diet	Oily fish intake	0.0459936	0.0636933	0.07071	0.0708409	0.0323867	0.0567249	0.0169625	Oily fish intake
Diet	Tea intake	0.065404	0.0360225	0.0519674	0.075654	0.0758926	0.0609881	0.0170396	Tea intake
Diet	Dried fruit intake	0.0640109	0.0495623	0.0553732	0.086661	0.0760424	0.0663299	0.0151184	Dried fruit intake
Physical activity	Number of days/week of moderate physical activity 10+ minutes	0.0857086	0.049563	0.0645077	0.0653564	0.0819536	0.0694179	0.0146403	Number of days/week of moderate physical activity 10+ minutes
Alcohol	Alcohol intake frequency.	0.0650021	0.0332563	0.095355	0.0968113	0.0677086	0.0716267	0.026119	Alcohol intake frequency.
Alcohol	Alcohol usually taken with meals	0.0750971	0.072239	0.0820287	0.0731598	0.0717784	0.0748606	0.00420426	Alcohol usually taken with meals
Diet	Fresh fruit intake	0.118275	0.095815	0.0818854	0.133075	0.0840436	0.102619	0.0223264	Fresh fruit intake
Physical activity	Number of days/week walked 10+ minutes	0.133659	0.126059	0.0991419	0.0784052	0.100684	0.10759	0.0223131	Number of days/week walked 10+ minutes
Physical activity	Number of days/week of vigorous physical activity 10+ minutes	0.119814	0.133582	0.111161	0.125137	0.10503	0.118945	0.0112646	Number of days/week of vigorous physical activity 10+ minutes
Physical activity	Frequency of stair climbing in last 4 weeks	0.160129	0.137055	0.154867	0.173225	0.162458	0.157547	0.0132637	Frequency of stair climbing in last 4 weeks
Diet	Bread intake	0.188304	0.124047	0.169805	0.135865	0.181325	0.159869	0.0284035	Bread intake
Body composition by impedance	Basal metabolic rate	0.219064	0.197478	0.126423	0.171683	0.179303	0.17879	0.0345119	Basal metabolic rate
Diet	Cereal intake	0.225943	0.236346	0.231225	0.232257	0.219464	0.229047	0.00651512	Cereal intake
Diet	Cheese intake	0.269258	0.194473	0.239629	0.281244	0.266848	0.25029	0.0347179	Cheese intake
Body composition by impedance	Whole body water mass	0.29167	0.270573	0.195864	0.252438	0.25655	0.253419	0.0356397	Whole body water mass
Body composition by impedance	Whole body fat-free mass	0.291772	0.270664	0.195933	0.252548	0.256629	0.253509	0.0356511	Whole body fat-free mass
Hand grip strength	Hand grip strength (left)	0.290748	0.236732	0.237687	0.308437	0.300706	0.274862	0.0349409	Hand grip strength (left)
General health	Overall health rating	0.243427	0.264575	0.281595	0.332245	0.285459	0.28146	0.032889	Overall health rating
Hand grip strength	Hand grip strength (right)	0.314183	0.270608	0.269103	0.312069	0.33841	0.300875	0.0301531	Hand grip strength (right)
Physical activity	Usual walking pace	0.342718	0.315525	0.32516	0.325434	0.357212	0.33321	0.0166171	Usual walking pace

## Sheet: brain_loadings
label	split1	split2	split3	split4	Category	split5	avg	stdv
Volume of grey matter in Crus I Cerebellum (vermis)	-0.126216	-0.147474	-0.153308	-0.110854	Cerebellum	-0.113162	-0.130203	0.0194473
Volume of grey matter in Pallidum (right)	0.0401804	-0.0171872	0.0414323	0.0267884	Subcortex	0.0537042	0.0289836	0.0275137
Volume of grey matter in Caudate (left)	0.135868	0.039844	0.0595357	0.0570538	Subcortex	0.125581	0.0835763	0.0438538
Volume of grey matter in Caudate (right)	0.136756	0.0459376	0.0653127	0.0540626	Subcortex	0.132481	0.0869101	0.0441178
Volume of grey matter in Pallidum (left)	0.125918	0.0724011	0.154125	0.125032	Subcortex	0.124502	0.120396	0.0296228
Volume of grey matter in Putamen (left)	0.313922	0.30583	0.302424	0.300127	Subcortex	0.314551	0.307371	0.00659129
Volume of grey matter in Putamen (right)	0.357897	0.355066	0.367981	0.37479	Subcortex	0.375075	0.366162	0.00933578
Volume of grey matter in Crus II Cerebellum (vermis)	0.399291	0.393626	0.303438	0.429366	Cerebellum	0.39188	0.38352	0.0472641
Volume of grey matter in I-IV Cerebellum (left)	0.503264	0.463022	0.353644	0.491226	Cerebellum	0.448554	0.451942	0.0591057
Volume of grey matter in VIIb Cerebellum (vermis)	0.50279	0.477743	0.378728	0.485028	Cerebellum	0.437994	0.456457	0.0494945
Volume of grey matter in Thalamus (right)	0.506226	0.424844	0.387433	0.477074	Subcortex	0.518012	0.462718	0.0553596
Volume of grey matter in I-IV Cerebellum (right)	0.546973	0.513036	0.448515	0.513356	Cerebellum	0.497081	0.503792	0.0358543
Volume of grey matter in Thalamus (left)	0.549376	0.465722	0.447819	0.576462	Subcortex	0.57057	0.52199	0.0607141
Volume of grey matter in Crus I Cerebellum (left)	0.565545	0.575456	0.592474	0.56744	Cerebellum	0.549143	0.570012	0.015782
Volume of grey matter in VI Cerebellum (vermis)	0.629523	0.607244	0.577006	0.685852	Cerebellum	0.620531	0.624031	0.0398668
Volume of grey matter in Crus I Cerebellum (right)	0.627343	0.628359	0.658448	0.662901	Cerebellum	0.606694	0.636749	0.0235423
Volume of grey matter in Crus II Cerebellum (right)	0.746587	0.726504	0.671982	0.738948	Cerebellum	0.746374	0.726079	0.0313239
Volume of grey matter in Hippocampus (right)	0.797201	0.734608	0.702303	0.7322	Subcortex	0.763287	0.74592	0.0358817
Volume of grey matter in V Cerebellum (left)	0.793034	0.740813	0.675421	0.828913	Cerebellum	0.73921	0.755478	0.0585067
Volume of grey matter in Crus II Cerebellum (left)	0.787755	0.767613	0.68988	0.766828	Cerebellum	0.789618	0.760339	0.0408302
Volume of grey matter in V Cerebellum (right)	0.793707	0.762679	0.731945	0.811921	Cerebellum	0.758017	0.771654	0.0314291
Volume of grey matter in Hippocampus (left)	0.828676	0.772714	0.73916	0.813349	Subcortex	0.792596	0.789299	0.0351028
Volume of grey matter in Ventral Striatum (left)	0.783982	0.82611	0.780623	0.793155	Subcortex	0.785133	0.793801	0.0186382
Volume of grey matter in Ventral Striatum (right)	0.804921	0.845332	0.820665	0.834073	Subcortex	0.819625	0.824923	0.0153828
Volume of grey matter in VI Cerebellum (right)	0.886239	0.836639	0.783882	0.837186	Cerebellum	0.836869	0.836163	0.0362032
Volume of grey matter in VIIb Cerebellum (left)	0.905451	0.866668	0.804853	0.904487	Cerebellum	0.895468	0.875385	0.0424408
Volume of grey matter in VI Cerebellum (left)	0.9398	0.877362	0.848013	0.879389	Cerebellum	0.872715	0.883456	0.0339114
Volume of grey matter in Amygdala (right)	0.979503	0.948981	0.989566	0.98949	Subcortex	0.972582	0.976024	0.016733
Volume of grey matter in Amygdala (left)	1	1	1	1	Subcortex	1	1	0
