# Supplementary material for: Cardiometabolic health and physical robustness map onto distinct patterns of brain structure and neurotransmitter systems
Source: PLoS Biol. 2025 Nov 21;23(11):e3003498. doi: 10.1371/journal.pbio.3003498 (PMC12671889; doi:10.1371/journal.pbio.3003498)
Supplement: S2 File — (ZIP) [file pbio.3003498.s002.zip › supplementary_data/S13_Data.xlsx]

## Sheet: correl
0.288079	0.288098	0.288149	0.28828	0.288611	0.289404	0.291109	0.294092	0.297794	0.300101
0.288132	0.288151	0.288202	0.288332	0.288663	0.289455	0.291157	0.294137	0.297837	0.300142
0.28829	0.28831	0.28836	0.28849	0.288819	0.289608	0.291304	0.294274	0.297964	0.300263
0.28876	0.288779	0.288828	0.288957	0.289281	0.29006	0.291736	0.294678	0.29834	0.300623
0.290077	0.290095	0.290143	0.290267	0.290579	0.29133	0.292951	0.295812	0.299397	0.301636
0.293258	0.293275	0.293318	0.293429	0.293711	0.294394	0.295881	0.298552	0.301966	0.30412
0.298327	0.29834	0.298375	0.298467	0.2987	0.299269	0.300543	0.302931	0.306144	0.308278
0.299717	0.299729	0.29976	0.29984	0.300046	0.300559	0.301748	0.304113	0.307556	0.310189
0.288976	0.28899	0.289027	0.289123	0.289369	0.289986	0.291436	0.294391	0.298936	0.303043
0.266609	0.26663	0.266684	0.266823	0.267183	0.268078	0.270165	0.274376	0.280899	0.28731

## Sheet: simwx
0.913425	0.913444	0.913493	0.913621	0.913945	0.91473	0.916445	0.919532	0.923711	0.927694
0.913462	0.913481	0.91353	0.913658	0.913982	0.914766	0.91648	0.919566	0.923743	0.927728
0.913574	0.913593	0.913643	0.91377	0.914093	0.914876	0.916585	0.919667	0.923842	0.927828
0.91391	0.913929	0.913978	0.914104	0.914425	0.915202	0.916901	0.919969	0.924137	0.928127
0.914885	0.914903	0.914951	0.915075	0.915389	0.91615	0.91782	0.920851	0.924999	0.928999
0.917526	0.917544	0.917589	0.917706	0.918004	0.918728	0.920326	0.923263	0.927351	0.931363
0.923872	0.923887	0.923927	0.924032	0.924298	0.924947	0.926399	0.929122	0.933026	0.936963
0.936572	0.936584	0.936616	0.9367	0.936912	0.937434	0.938618	0.940892	0.944242	0.947696
0.953774	0.953783	0.953805	0.953864	0.954013	0.954382	0.955225	0.956867	0.959323	0.961859
0.966725	0.966731	0.966749	0.966795	0.966913	0.967204	0.967868	0.96916	0.971089	0.973056

## Sheet: simwy
0.855276	0.855372	0.855621	0.856271	0.857955	0.862231	0.872508	0.893835	0.926666	0.959779
0.855303	0.855399	0.855648	0.856299	0.857984	0.862263	0.872545	0.893874	0.926695	0.959794
0.855384	0.85548	0.85573	0.856383	0.858073	0.862362	0.872659	0.893991	0.926785	0.95984
0.855626	0.855723	0.855975	0.856634	0.858338	0.862657	0.872998	0.894342	0.927051	0.959977
0.856338	0.856437	0.856697	0.857372	0.859117	0.863522	0.873986	0.895358	0.92782	0.96037
0.858338	0.858444	0.858721	0.85944	0.861289	0.86591	0.876677	0.898076	0.929838	0.961383
0.863478	0.863596	0.863903	0.864699	0.86673	0.871714	0.882912	0.904045	0.934063	0.963413
0.87342	0.873545	0.873868	0.874703	0.876818	0.881915	0.892958	0.912733	0.939659	0.965823
0.882656	0.882772	0.883074	0.883854	0.885824	0.890545	0.900661	0.918493	0.942609	0.966453
0.883818	0.883922	0.884192	0.884892	0.886664	0.890942	0.900244	0.917008	0.940277	0.964044

## Sheet: dist3
0.731623	0.731583	0.731478	0.731208	0.730518	0.728833	0.725095	0.718368	0.710134	0.704772
0.731562	0.731522	0.731417	0.731147	0.730458	0.728773	0.725037	0.718314	0.710086	0.704728
0.731378	0.731338	0.731234	0.730964	0.730275	0.728593	0.724862	0.718151	0.70994	0.704595
0.730834	0.730794	0.73069	0.730421	0.729734	0.728058	0.724343	0.717669	0.709509	0.704199
0.729297	0.729257	0.729154	0.728887	0.728207	0.726547	0.722877	0.716307	0.708293	0.703081
0.725503	0.725464	0.725363	0.725101	0.724436	0.722817	0.719263	0.712956	0.705303	0.700322
0.718874	0.718837	0.71874	0.718489	0.717854	0.71632	0.712998	0.707203	0.700192	0.695551
0.714452	0.714417	0.714327	0.714094	0.713505	0.712093	0.709071	0.703824	0.6973	0.692635
0.722123	0.722089	0.722003	0.721779	0.721212	0.719848	0.716894	0.71161	0.704584	0.698805
0.743282	0.743245	0.743149	0.7429	0.742268	0.740728	0.737321	0.731006	0.722156	0.714105

## Sheet: X
0	0.670603	0.891498	0.96426	0.988227	0.996122	0.998723	0.999579	0.999861	0.999954

## Sheet: Y
0	0.618019	0.854091	0.944265	0.97871	0.991868	0.996894	0.998813	0.999547	0.999827

## Sheet: X_selected_param
0.999579

## Sheet: Y_selected_param
0.999827
