# Supplementary material for: Cardiometabolic health and physical robustness map onto distinct patterns of brain structure and neurotransmitter systems
Source: PLoS Biol. 2025 Nov 21;23(11):e3003498. doi: 10.1371/journal.pbio.3003498 (PMC12671889; doi:10.1371/journal.pbio.3003498)
Supplement: S2 File — (ZIP) [file pbio.3003498.s002.zip › supplementary_data/S26_Data.xlsx]

## Sheet: rf_loadings
Category	Label	split1	split2	split3	split4	split5	avg	stdv	Label_short
Body size measures	Waist circumference	-0.898196	-0.887409	-0.858664	-0.884846	-0.893186	-0.88446	0.015322	Waist circumference
Body size measures	Body mass index (BMI)	-0.899378	-0.882477	-0.860811	-0.889796	-0.88907	-0.884307	0.0144512	Body mass index (BMI)
Body composition by impedance	Whole body fat mass	-0.882573	-0.872402	-0.863751	-0.863045	-0.873861	-0.871126	0.00805984	Whole body fat mass
Body size measures	Hip circumference	-0.779827	-0.753681	-0.725413	-0.758898	-0.758604	-0.755285	0.0195017	Hip circumference
Body composition by impedance	Body fat percentage	-0.740473	-0.746563	-0.754007	-0.721883	-0.73916	-0.740417	0.0119118	Body fat percentage
Body composition by impedance	Basal metabolic rate	-0.764683	-0.725113	-0.683335	-0.750803	-0.745069	-0.733801	0.0315913	Basal metabolic rate
Body composition by impedance	Whole body water mass	-0.706845	-0.665535	-0.621288	-0.694546	-0.68693	-0.675029	0.0335896	Whole body water mass
Body composition by impedance	Whole body fat-free mass	-0.706819	-0.665507	-0.621275	-0.694523	-0.686902	-0.675005	0.0335848	Whole body fat-free mass
Body size measures	waist_to_hip	-0.631464	-0.642512	-0.625781	-0.632509	-0.64689	-0.635831	0.00863204	waist_to_hip
Blood pressure	Diastolic blood pressure, automated reading	-0.353108	-0.34753	-0.374286	-0.355931	-0.35388	-0.356947	0.0101796	Diastolic blood pressure, automated reading
Blood pressure	Pulse rate, automated reading	-0.254058	-0.269809	-0.258392	-0.269954	-0.270731	-0.264589	0.00779522	Pulse rate, automated reading
Medication	Taking other prescription medications	-0.245806	-0.266418	-0.260796	-0.256629	-0.232748	-0.252479	0.0133654	Taking other prescription medications
Blood pressure	Systolic blood pressure, automated reading	-0.251068	-0.24088	-0.254581	-0.252411	-0.247762	-0.24934	0.00533751	Systolic blood pressure, automated reading
Diet	Beef intake	-0.210605	-0.219287	-0.24859	-0.23099	-0.204303	-0.222755	0.017574	Beef intake
Physical activity	Time spent watching television (TV)	-0.237083	-0.21667	-0.186227	-0.228456	-0.238924	-0.221472	0.0215773	Time spent watching television (TV)
Medications	Number of treatments/medications taken	-0.207749	-0.248272	-0.212736	-0.21629	-0.204166	-0.217842	0.0176305	Number of treatments/medications taken
Medical conditions	Number of self-reported non-cancer illnesses	-0.202308	-0.230681	-0.229075	-0.21883	-0.203771	-0.216933	0.0134828	Number of self-reported non-cancer illnesses
Diet	Processed meat intake	-0.213182	-0.209649	-0.243522	-0.204294	-0.201048	-0.214339	0.0169746	Processed meat intake
Physical activity	Time spent driving	-0.190067	-0.196142	-0.190081	-0.16356	-0.179747	-0.183919	0.0128165	Time spent driving
Diet	Poultry intake	-0.171923	-0.174539	-0.172481	-0.173664	-0.166264	-0.171774	0.00324419	Poultry intake
Diet	Variation in diet	-0.169846	-0.183629	-0.171876	-0.154893	-0.17709	-0.171467	0.010689	Variation in diet
Diet	Lamb/mutton intake	-0.13114	-0.153681	-0.168679	-0.147142	-0.128442	-0.145817	0.01661	Lamb/mutton intake
General health	Weight change compared with 1 year ago	-0.141874	-0.151874	-0.128482	-0.134726	-0.14689	-0.140769	0.00934719	Weight change compared with 1 year ago
Diet	Pork intake	-0.145685	-0.14184	-0.139522	-0.13947	-0.127234	-0.13875	0.00691688	Pork intake
Diet	spread type - butter spreadable butter	-0.131324	-0.108073	-0.170484	-0.132587	-0.137381	-0.13597	0.0223857	spread type - butter spreadable butter
Operations	Number of operations, self-reported	-0.117703	-0.127332	-0.164299	-0.13627	-0.102858	-0.129692	0.0229688	Number of operations, self-reported
Smoking	Past tobacco smoking	-0.102543	-0.165386	-0.0933662	-0.120644	-0.12796	-0.12198	0.0279202	Past tobacco smoking
Smoking	Smoking status	-0.0997447	-0.161027	-0.0960968	-0.116468	-0.124271	-0.119521	0.025954	Smoking status
Diet	Major dietary changes in the last 5 years	-0.101723	-0.120741	-0.119631	-0.118358	-0.106278	-0.113346	0.0087229	Major dietary changes in the last 5 years
Hand grip strength	Hand grip strength (left)	-0.107262	-0.0851692	-0.0188155	-0.064749	-0.0887229	-0.0729438	0.0338128	Hand grip strength (left)
Smoking	Ever smoked	-0.0557914	-0.108969	-0.0439422	-0.0717502	-0.0766406	-0.0714187	0.0246808	Ever smoked
Physical activity	Time spent using computer	-0.0678179	-0.0832548	-0.0470424	-0.0746403	-0.065221	-0.0675953	0.0134439	Time spent using computer
Hand grip strength	Hand grip strength (right)	-0.0977519	-0.0769932	-0.0109626	-0.0568862	-0.0813842	-0.0647956	0.0334314	Hand grip strength (right)
Diet	Salt added to food	-0.0573832	-0.0704602	-0.0381174	-0.0414562	-0.0575033	-0.0529841	0.0132202	Salt added to food
Sleep	Nap during day	-0.057102	-0.0487229	-0.00174454	-0.0798625	-0.0682054	-0.0511275	0.0299896	Nap during day
Diet	Water intake	-0.0397363	-0.0512996	-0.0659724	-0.0618922	-0.0367145	-0.051123	0.0129786	Water intake
Residential air pollution	Particulate matter air pollution (pm10); 2007	-0.00585004	-0.0602491	-0.0420959	-0.0657861	-0.0773351	-0.0502633	0.0278962	Particulate matter air pollution (pm10); 2007
Diet	Coffee intake	-0.0605883	-0.0638251	-0.0276298	-0.0578514	-0.040101	-0.0499991	0.0155186	Coffee intake
Residential air pollution	Nitrogen oxides air pollution; 2010	-0.00439699	-0.0608613	-0.0408857	-0.0694527	-0.0690062	-0.0489206	0.0274522	Nitrogen oxides air pollution; 2010
Residential air pollution	Particulate matter air pollution 2.5-10um; 2010	-0.0293164	-0.0406406	-0.039208	-0.0569913	-0.0454887	-0.042329	0.0100857	Particulate matter air pollution 2.5-10um; 2010
Diet	Non-oily fish intake	-0.0220364	-0.0558445	-0.050847	-0.042466	-0.0350487	-0.0412485	0.0133622	Non-oily fish intake
Residential air pollution	Nitrogen dioxide air pollution; 2007	0.00694594	-0.0537024	-0.0325685	-0.0591495	-0.0661581	-0.0409265	0.0295532	Nitrogen dioxide air pollution; 2007
Residential air pollution	Particulate matter air pollution (pm2.5); 2010	0.00659655	-0.0523923	-0.0369209	-0.0608425	-0.0608631	-0.0408845	0.0282845	Particulate matter air pollution (pm2.5); 2010
Sleep	Sleeplessness / insomnia	-0.034235	-0.0489184	-0.0499435	-0.0303913	-0.0350678	-0.0397112	0.00905377	Sleeplessness / insomnia
Residential air pollution	Particulate matter air pollution (pm10); 2010	-0.00968227	-0.0436756	-0.0315556	-0.0587013	-0.049978	-0.0387186	0.0190071	Particulate matter air pollution (pm10); 2010
Residential air pollution	Nitrogen dioxide air pollution; 2010	0.013643	-0.048831	-0.025726	-0.0573902	-0.0605856	-0.035778	0.0308073	Nitrogen dioxide air pollution; 2010
Residential air pollution	Particulate matter air pollution (pm2.5) absorbance; 2010	0.00507455	-0.0347288	-0.0121378	-0.0531528	-0.0499366	-0.0289763	0.0249996	Particulate matter air pollution (pm2.5) absorbance; 2010
Residential air pollution	Traffic intensity on the nearest major road	-0.00841628	-0.0207037	-0.024391	-0.0298199	-0.0264176	-0.0219497	0.00825483	Traffic intensity on the nearest major road
Diet	Tea intake	-0.00282613	-0.00890022	-0.0114339	0.00959342	-0.0122624	-0.00516584	0.00904026	Tea intake
Sleep	Sleep duration	0.00491722	0.00262771	0.0100159	-0.0240372	-0.00756458	-0.00280819	0.0134813	Sleep duration
Confoundings	Site-11027.0	0	0	0	0	0	0	0	Site-11027.0
Confoundings	Site-11026.0	0	0	0	0	0	0	0	Site-11026.0
Confoundings	Site-11025.0	0	0	0	0	0	0	0	Site-11025.0
Confoundings	Age when attended assessment centre	0	0	0	0	0	0	0	Age when attended assessment centre
Diet	Salad / raw vegetable intake	0.0045727	0.00985941	0.00594693	0.0234873	0.0274496	0.0142632	0.0105051	Salad / raw vegetable intake
Diet	spread type - never rarely use spread	0.0270487	0.0108546	0.0353327	0.0118869	0.000723123	0.0171692	0.0138363	spread type - never rarely use spread
Alcohol	Alcohol intake frequency.	0.0253438	-0.0103757	0.0173076	0.0473712	0.0155999	0.0190493	0.0207516	Alcohol intake frequency.
Diet	Cooked vegetable intake	0.0108853	0.0164566	0.0471656	0.0356121	0.0363018	0.0292843	0.0151005	Cooked vegetable intake
Diet	Oily fish intake	0.0538081	0.0211075	0.0539592	0.0369638	0.0484525	0.0428582	0.0139845	Oily fish intake
Alcohol	Alcohol intake versus 10 years previously	0.0661831	0.0548747	0.0659078	0.0803056	0.06306	0.0660662	0.00917995	Alcohol intake versus 10 years previously
Diet	Fresh fruit intake	0.0722795	0.0748269	0.0766322	0.058098	0.0940508	0.0751775	0.0128311	Fresh fruit intake
Sleep	Getting up in morning	0.042853	0.0940368	0.0929394	0.0706786	0.0882614	0.0777538	0.0216464	Getting up in morning
Diet	Cheese intake	0.0724438	0.0812461	0.0463867	0.102014	0.0957649	0.079571	0.021913	Cheese intake
Alcohol	Alcohol usually taken with meals	0.0917544	0.10155	0.100074	0.100208	0.1149	0.101697	0.00833721	Alcohol usually taken with meals
Physical activity	Number of days/week walked 10+ minutes	0.0914645	0.102035	0.12192	0.0958506	0.113359	0.104926	0.0125682	Number of days/week walked 10+ minutes
Diet	Bread intake	0.097876	0.0994723	0.114531	0.0955541	0.117216	0.10493	0.0101312	Bread intake
Diet	Dried fruit intake	0.124474	0.112077	0.108015	0.101653	0.122728	0.113789	0.00971632	Dried fruit intake
Diet	spread type - other type	0.117524	0.103472	0.152433	0.127798	0.139295	0.128104	0.0189465	spread type - other type
Physical activity	Frequency of stair climbing in last 4 weeks	0.139281	0.159928	0.146685	0.146856	0.152585	0.149067	0.00769222	Frequency of stair climbing in last 4 weeks
Physical activity	Number of days/week of moderate physical activity 10+ minutes	0.169257	0.193321	0.194349	0.179632	0.198213	0.186954	0.0121325	Number of days/week of moderate physical activity 10+ minutes
Diet	Cereal intake	0.2116	0.219417	0.241369	0.199574	0.210879	0.216568	0.0155648	Cereal intake
Physical activity	Number of days/week of vigorous physical activity 10+ minutes	0.216688	0.231044	0.226987	0.21743	0.238533	0.226136	0.00926777	Number of days/week of vigorous physical activity 10+ minutes
Physical activity	Usual walking pace	0.24387	0.254508	0.263492	0.263004	0.233801	0.251735	0.0128101	Usual walking pace
General health	Overall health rating	0.383578	0.414083	0.396128	0.392831	0.384813	0.394286	0.0122661	Overall health rating
Body composition by impedance	Impedance of whole body	0.513452	0.479795	0.435027	0.520744	0.499538	0.489711	0.0343217	Impedance of whole body

## Sheet: brain_loadings
label	split1	split2	split3	split4	split5	avg	stdv
Mean thickness of G+S-frontomargin (left hemisphere)	0.0409446	0.161887	0.0654083	0.0570862	0.140222	0.0931096	0.0541667
Mean thickness of G+S-occipital-inf (left hemisphere)	0.131773	0.215818	0.278074	0.233628	0.25611	0.223081	0.0561613
Mean thickness of G+S-paracentral (left hemisphere)	0.434853	0.386035	0.403419	0.395894	0.359535	0.395947	0.0273569
Mean thickness of G+S-subcentral (left hemisphere)	0.459578	0.611451	0.65361	0.603478	0.57942	0.581508	0.0732278
Mean thickness of G+S-transv-frontopol (left hemisphere)	-0.379418	-0.101237	-0.178516	-0.195751	-0.342483	-0.239481	0.117188
Mean thickness of G+S-cingul-Ant (left hemisphere)	0.814617	1	1	1	1	0.962923	0.0829059
Mean thickness of G+S-cingul-Mid-Ant (left hemisphere)	0.56037	0.688361	0.780053	0.773311	0.723052	0.70503	0.0891908
Mean thickness of G+S-cingul-Mid-Post (left hemisphere)	0.193508	0.452018	0.453887	0.341931	0.280289	0.344327	0.11231
Mean thickness of G-cingul-Post-dorsal (left hemisphere)	0.237941	0.425128	0.35659	0.410723	0.326489	0.351374	0.0749588
Mean thickness of G-cingul-Post-ventral (left hemisphere)	-0.430147	-0.174136	-0.141566	-0.221647	-0.341575	-0.261814	0.120891
Mean thickness of G-cuneus (left hemisphere)	-0.81404	-0.662208	-0.666633	-0.805109	-0.701764	-0.729951	0.0743511
Mean thickness of G-front-inf-Opercular (left hemisphere)	0.387509	0.539772	0.457798	0.504502	0.50058	0.478032	0.0583624
Mean thickness of G-front-inf-Orbital (left hemisphere)	0.00445245	0.201467	0.0763031	0.161425	0.0256716	0.0938638	0.0852876
Mean thickness of G-front-inf-Triangul (left hemisphere)	-0.130954	0.127285	0.0651312	0.0658718	0.0482127	0.0351094	0.0975869
Mean thickness of G-front-middle (left hemisphere)	-0.118737	0.0577566	-0.0285811	-0.0337054	-0.0960995	-0.0438733	0.0689167
Mean thickness of G-front-sup (left hemisphere)	0.302246	0.42984	0.361549	0.370059	0.335981	0.359935	0.0471526
Mean thickness of G-Ins-lg+S-cent-ins (left hemisphere)	0.491072	0.697237	0.715588	0.694189	0.638532	0.647324	0.0919776
Mean thickness of G-insular-short (left hemisphere)	0.776678	0.793627	0.808582	0.875092	0.746167	0.800029	0.0479453
Mean thickness of G-occipital-middle (left hemisphere)	-0.35239	-0.0946198	-0.120559	-0.164838	-0.277269	-0.201935	0.109347
Mean thickness of G-occipital-sup (left hemisphere)	-0.364665	-0.26517	-0.331113	-0.34381	-0.367236	-0.334399	0.041492
Mean thickness of G-oc-temp-lat-fusifor (left hemisphere)	0.362007	0.514383	0.538503	0.433993	0.39923	0.449623	0.0750895
Mean thickness of G-oc-temp-med-Lingual (left hemisphere)	-1	-0.778483	-0.765654	-0.95945	-0.897427	-0.880203	0.105352
Mean thickness of G-oc-temp-med-Parahip (left hemisphere)	0.6859	0.738993	0.757641	0.746012	0.77879	0.741467	0.0345295
Mean thickness of G-orbital (left hemisphere)	0.239701	0.414258	0.323322	0.288103	0.331329	0.319343	0.0642011
Mean thickness of G-pariet-inf-Angular (left hemisphere)	0.0964143	0.288174	0.174573	0.222172	0.159934	0.188254	0.0716907
Mean thickness of G-pariet-inf-Supramar (left hemisphere)	0.550434	0.672809	0.625144	0.651477	0.662409	0.632455	0.0491639
Mean thickness of G-parietal-sup (left hemisphere)	-0.320974	-0.126159	-0.298783	-0.268813	-0.383387	-0.279623	0.0955404
Mean thickness of G-postcentral (left hemisphere)	-0.44824	-0.24855	-0.242818	-0.321255	-0.369035	-0.32598	0.0862191
Mean thickness of G-precentral (left hemisphere)	0.242764	0.288419	0.224425	0.242393	0.23332	0.246264	0.0247426
Mean thickness of G-precuneus (left hemisphere)	0.017076	0.164208	0.0368007	0.0768928	0.0178933	0.0625741	0.0617761
Mean thickness of G-rectus (left hemisphere)	0.492158	0.641832	0.555898	0.518602	0.56662	0.555022	0.0568979
Mean thickness of G-subcallosal (left hemisphere)	0.189994	0.316308	0.240377	0.261224	0.193576	0.240296	0.0522704
Mean thickness of G-temp-sup-G-T-transv (left hemisphere)	0.484227	0.531578	0.500209	0.457991	0.524694	0.49974	0.0300842
Mean thickness of G-temp-sup-Lateral (left hemisphere)	0.661948	0.794522	0.790471	0.795112	0.739463	0.756303	0.0577078
Mean thickness of G-temp-sup-Plan-polar (left hemisphere)	0.870664	0.922697	0.954735	0.836853	0.903604	0.89771	0.0456783
Mean thickness of G-temp-sup-Plan-tempo (left hemisphere)	0.444801	0.634273	0.627377	0.666451	0.759388	0.626458	0.11438
Mean thickness of G-temporal-inf (left hemisphere)	0.378836	0.593007	0.705063	0.560966	0.501164	0.547807	0.120075
Mean thickness of G-temporal-middle (left hemisphere)	0.24288	0.44291	0.472498	0.421522	0.345295	0.385021	0.0923553
Mean thickness of Lat-Fis-ant-Horizont (left hemisphere)	0.13501	0.2792	0.155236	0.183445	0.108104	0.172199	0.0658688
Mean thickness of Lat-Fis-ant-Vertical (left hemisphere)	-0.212891	0.0125113	-0.0288618	-0.000659594	-0.0442307	-0.0548263	0.0911581
Mean thickness of Lat-Fis-post (left hemisphere)	0.639532	0.711523	0.679801	0.703301	0.742807	0.695393	0.0385175
Mean thickness of Pole-occipital (left hemisphere)	-0.880914	-0.69108	-0.696401	-0.817808	-0.826761	-0.782593	0.0846488
Mean thickness of Pole-temporal (left hemisphere)	0.782117	0.896201	0.969362	0.873856	0.898277	0.883962	0.0673096
Mean thickness of S-calcarine (left hemisphere)	-0.722191	-0.418139	-0.458319	-0.588363	-0.595374	-0.556477	0.121206
Mean thickness of S-central (left hemisphere)	0.383975	0.432592	0.38325	0.397104	0.447005	0.408785	0.0292901
Mean thickness of S-cingul-Marginalis (left hemisphere)	-0.196118	-0.0123495	-0.146947	-0.117579	-0.223258	-0.13925	0.0820425
Mean thickness of S-circular-insula-ant (left hemisphere)	0.264486	0.342956	0.386199	0.414252	0.291771	0.339933	0.0626195
Mean thickness of S-circular-insula-inf (left hemisphere)	0.636272	0.803693	0.915057	0.752858	0.788137	0.779203	0.100324
Mean thickness of S-circular-insula-sup (left hemisphere)	0.527401	0.804992	0.761837	0.767828	0.756497	0.723711	0.111377
Mean thickness of S-collat-transv-ant (left hemisphere)	0.399073	0.476399	0.592345	0.484526	0.516502	0.493769	0.0699794
Mean thickness of S-collat-transv-post (left hemisphere)	-0.0454992	0.0728137	0.128375	0.00240496	0.0397202	0.039563	0.0663504
Mean thickness of S-front-inf (left hemisphere)	0.158776	0.355784	0.266617	0.286925	0.320297	0.27768	0.0746031
Mean thickness of S-front-middle (left hemisphere)	-0.105409	0.02694	-0.00120736	-0.0145828	-0.0410441	-0.0270606	0.050185
Mean thickness of S-front-sup (left hemisphere)	0.0366637	0.168447	0.0948809	0.0977896	0.10073	0.0997023	0.046711
Mean thickness of S-interm-prim-Jensen (left hemisphere)	-0.0348868	0.111738	0.103332	0.106963	-0.0166569	0.0540979	0.0732558
Mean thickness of S-intrapariet+P-trans (left hemisphere)	-0.227877	-0.00463702	-0.161503	-0.125474	-0.185215	-0.140941	0.0847923
Mean thickness of S-oc-middle+Lunatus (left hemisphere)	-0.41159	-0.181025	-0.231729	-0.202995	-0.351165	-0.275701	0.100429
Mean thickness of S-oc-sup+transversal (left hemisphere)	-0.240394	0.015096	-0.126129	-0.088386	-0.141372	-0.116237	0.0924238
Mean thickness of S-occipital-ant (left hemisphere)	0.12015	0.315552	0.30583	0.293226	0.211919	0.249335	0.0830535
Mean thickness of S-oc-temp-lat (left hemisphere)	0.314263	0.428356	0.4957	0.426365	0.348903	0.402718	0.0717331
Mean thickness of S-oc-temp-med+Lingual (left hemisphere)	0.311276	0.546927	0.500927	0.491708	0.442924	0.458752	0.0903315
Mean thickness of S-orbital-lateral (left hemisphere)	-0.296595	-0.118308	-0.144053	-0.211955	-0.308476	-0.215878	0.0862897
Mean thickness of S-orbital-med-olfact (left hemisphere)	0.147933	0.295778	0.301282	0.198318	0.186632	0.225989	0.068824
Mean thickness of S-orbital-H-Shaped (left hemisphere)	0.135906	0.280554	0.381306	0.273287	0.237243	0.261659	0.0883425
Mean thickness of S-parieto-occipital (left hemisphere)	-0.0408401	0.115587	0.0127125	0.029847	0.0420672	0.0318748	0.0565032
Mean thickness of S-pericallosal (left hemisphere)	0.148538	0.273546	0.330124	0.309436	0.15183	0.242695	0.0868504
Mean thickness of S-postcentral (left hemisphere)	0.0811344	0.185442	0.143353	0.145835	0.171477	0.145448	0.0400556
Mean thickness of S-precentral-inf-part (left hemisphere)	0.345054	0.461072	0.388137	0.401185	0.435074	0.406104	0.0445388
Mean thickness of S-precentral-sup-part (left hemisphere)	0.338093	0.339651	0.304495	0.319768	0.383538	0.337109	0.0296964
Mean thickness of S-suborbital (left hemisphere)	0.508091	0.581019	0.546092	0.540634	0.54417	0.544001	0.025863
Mean thickness of S-subparietal (left hemisphere)	-0.0320884	0.150071	0.00342301	0.13894	-0.0250041	0.0470682	0.0900209
Mean thickness of S-temporal-inf (left hemisphere)	0.242086	0.407797	0.504825	0.381948	0.307429	0.368817	0.100024
Mean thickness of S-temporal-sup (left hemisphere)	0.460391	0.643052	0.648652	0.624954	0.604596	0.596329	0.0779228
Mean thickness of S-temporal-transverse (left hemisphere)	0.519207	0.518727	0.489569	0.493674	0.656569	0.535549	0.0690355
Mean thickness of G+S-frontomargin (right hemisphere)	-0.417481	-0.171236	-0.13467	-0.204535	-0.215088	-0.228602	0.110172
Mean thickness of G+S-occipital-inf (right hemisphere)	-0.0465446	0.000515964	0.0620081	-0.083792	0.0148625	-0.01059	0.0563314
Mean thickness of G+S-paracentral (right hemisphere)	0.407316	0.308655	0.31738	0.371682	0.413329	0.363672	0.0490016
Mean thickness of G+S-subcentral (right hemisphere)	0.271382	0.507683	0.562362	0.493146	0.489141	0.464743	0.111986
Mean thickness of G+S-transv-frontopol (right hemisphere)	-0.396841	-0.203149	-0.264165	-0.261037	-0.329712	-0.290981	0.074224
Mean thickness of G+S-cingul-Ant (right hemisphere)	0.542873	0.737331	0.719398	0.667897	0.699852	0.67347	0.0774119
Mean thickness of G+S-cingul-Mid-Ant (right hemisphere)	0.415577	0.480399	0.433188	0.389764	0.442065	0.432199	0.0335357
Mean thickness of G+S-cingul-Mid-Post (right hemisphere)	0.318075	0.484691	0.430995	0.413143	0.42134	0.413649	0.0602944
Mean thickness of G-cingul-Post-dorsal (right hemisphere)	0.600586	0.637599	0.561991	0.63201	0.688938	0.624225	0.0470617
Mean thickness of G-cingul-Post-ventral (right hemisphere)	-0.270572	-0.0716086	-0.111115	-0.157705	-0.223049	-0.16681	0.0808971
Mean thickness of G-cuneus (right hemisphere)	-0.588478	-0.586522	-0.555515	-0.62439	-0.537145	-0.57841	0.0335719
Mean thickness of G-front-inf-Opercular (right hemisphere)	0.377493	0.487999	0.449117	0.443436	0.474975	0.446604	0.0427527
Mean thickness of G-front-inf-Orbital (right hemisphere)	0.205181	0.258583	0.202216	0.260833	0.144684	0.214299	0.0479631
Mean thickness of G-front-inf-Triangul (right hemisphere)	-0.135403	0.0829426	0.0226169	0.0625375	0.0341292	0.0133647	0.086469
Mean thickness of G-front-middle (right hemisphere)	-0.148998	0.0105795	-0.0683653	-0.0338393	-0.107709	-0.0696664	0.06218
Mean thickness of G-front-sup (right hemisphere)	0.242094	0.322918	0.241448	0.272235	0.272526	0.270244	0.0331862
Mean thickness of G-Ins-lg+S-cent-ins (right hemisphere)	0.677139	0.736528	0.698431	0.755308	0.801766	0.733834	0.0488643
Mean thickness of G-insular-short (right hemisphere)	0.884358	0.841849	0.829954	0.840929	0.941056	0.867629	0.0460115
Mean thickness of G-occipital-middle (right hemisphere)	-0.1326	-0.0163723	-0.068597	-0.0461211	-0.0825786	-0.0692539	0.0433657
Mean thickness of G-occipital-sup (right hemisphere)	-0.230028	-0.228246	-0.306637	-0.300988	-0.216263	-0.256432	0.0436205
Mean thickness of G-oc-temp-lat-fusifor (right hemisphere)	0.0856303	0.252219	0.186864	0.138773	0.250503	0.182798	0.0721103
Mean thickness of G-oc-temp-med-Lingual (right hemisphere)	-0.909847	-0.806416	-0.774578	-0.932676	-0.885525	-0.861808	0.0681357
Mean thickness of G-oc-temp-med-Parahip (right hemisphere)	0.37107	0.450101	0.470777	0.485945	0.453585	0.446295	0.0444351
Mean thickness of G-orbital (right hemisphere)	0.221671	0.327926	0.293287	0.265922	0.257204	0.273202	0.0398824
Mean thickness of G-pariet-inf-Angular (right hemisphere)	0.0765511	0.211614	0.118823	0.175021	0.0931858	0.135039	0.0567841
Mean thickness of G-pariet-inf-Supramar (right hemisphere)	0.370727	0.507718	0.444947	0.45872	0.423999	0.441222	0.0500198
Mean thickness of G-parietal-sup (right hemisphere)	-0.268537	-0.144743	-0.332933	-0.263382	-0.303136	-0.262546	0.0716169
Mean thickness of G-postcentral (right hemisphere)	-0.450998	-0.279822	-0.316235	-0.358421	-0.347433	-0.350582	0.0639168
Mean thickness of G-precentral (right hemisphere)	0.214754	0.243888	0.159569	0.207017	0.236342	0.212314	0.0331298
Mean thickness of G-precuneus (right hemisphere)	0.174789	0.245738	0.129761	0.155267	0.241415	0.189394	0.0519974
Mean thickness of G-rectus (right hemisphere)	0.324414	0.441634	0.345389	0.308986	0.440786	0.372242	0.0642719
Mean thickness of G-subcallosal (right hemisphere)	0.111774	0.237095	0.188632	0.126932	0.105845	0.154056	0.0568745
Mean thickness of G-temp-sup-G-T-transv (right hemisphere)	0.322233	0.393232	0.45085	0.434924	0.423748	0.404997	0.0508382
Mean thickness of G-temp-sup-Lateral (right hemisphere)	0.571383	0.666418	0.669038	0.652305	0.618819	0.635592	0.0410864
Mean thickness of G-temp-sup-Plan-polar (right hemisphere)	0.418822	0.565521	0.584094	0.462766	0.472986	0.500838	0.0708295
Mean thickness of G-temp-sup-Plan-tempo (right hemisphere)	0.343112	0.530941	0.515622	0.50611	0.456388	0.470435	0.076459
Mean thickness of G-temporal-inf (right hemisphere)	0.227558	0.335825	0.318168	0.258858	0.303731	0.288828	0.0445642
Mean thickness of G-temporal-middle (right hemisphere)	0.333736	0.412867	0.410223	0.377279	0.41687	0.390195	0.0352886
Mean thickness of Lat-Fis-ant-Horizont (right hemisphere)	0.0625038	0.236207	0.085239	0.181542	0.174497	0.147998	0.0722083
Mean thickness of Lat-Fis-ant-Vertical (right hemisphere)	0.157597	0.267042	0.23643	0.21142	0.258196	0.226137	0.0439353
Mean thickness of Lat-Fis-post (right hemisphere)	0.570888	0.71439	0.798633	0.730586	0.735728	0.710045	0.0841322
Mean thickness of Pole-occipital (right hemisphere)	-0.797553	-0.737209	-0.707272	-0.817335	-0.75214	-0.762301	0.0448119
Mean thickness of Pole-temporal (right hemisphere)	0.570756	0.694332	0.683382	0.632078	0.667187	0.649547	0.0499369
Mean thickness of S-calcarine (right hemisphere)	-0.531073	-0.319634	-0.325412	-0.437448	-0.458605	-0.414434	0.0908258
Mean thickness of S-central (right hemisphere)	0.248661	0.311734	0.229396	0.279971	0.357242	0.285401	0.0509177
Mean thickness of S-cingul-Marginalis (right hemisphere)	-0.120376	0.043192	-0.116036	-0.0803939	-0.0960649	-0.0739356	0.0674155
Mean thickness of S-circular-insula-ant (right hemisphere)	0.533144	0.463939	0.553698	0.581968	0.570841	0.540718	0.0467169
Mean thickness of S-circular-insula-inf (right hemisphere)	0.386771	0.54846	0.628751	0.522677	0.44946	0.507224	0.0929429
Mean thickness of S-circular-insula-sup (right hemisphere)	0.398581	0.623708	0.56624	0.58145	0.580127	0.550021	0.0873516
Mean thickness of S-collat-transv-ant (right hemisphere)	0.0694587	0.231517	0.205578	0.143948	0.15014	0.160128	0.0627385
Mean thickness of S-collat-transv-post (right hemisphere)	-0.0196441	0.0133128	0.0636853	-0.0239199	0.0344331	0.0135734	0.0369308
Mean thickness of S-front-inf (right hemisphere)	0.00239337	0.194921	0.142265	0.225537	0.161077	0.145239	0.0859951
Mean thickness of S-front-middle (right hemisphere)	-0.191794	-0.0440956	-0.0861023	-0.0418019	-0.113172	-0.095393	0.0616419
Mean thickness of S-front-sup (right hemisphere)	-0.0139997	0.103885	0.0179311	0.0814434	0.00025378	0.0379028	0.0518644
Mean thickness of S-interm-prim-Jensen (right hemisphere)	0.317864	0.401251	0.309252	0.425764	0.262059	0.343238	0.0681267
Mean thickness of S-intrapariet+P-trans (right hemisphere)	-0.130397	0.0111751	-0.144698	-0.0720921	-0.124304	-0.092063	0.0639068
Mean thickness of S-oc-middle+Lunatus (right hemisphere)	-0.188068	-0.0953189	-0.180686	-0.0656304	-0.194004	-0.144741	0.0597853
Mean thickness of S-oc-sup+transversal (right hemisphere)	-0.156843	0.0124627	-0.115948	-0.106975	-0.115386	-0.0965378	0.0639507
Mean thickness of S-occipital-ant (right hemisphere)	0.0657865	0.112191	0.183432	0.122907	0.0246431	0.101792	0.0601405
Mean thickness of S-oc-temp-lat (right hemisphere)	0.323899	0.364733	0.36174	0.410881	0.369543	0.366159	0.0308989
Mean thickness of S-oc-temp-med+Lingual (right hemisphere)	0.370695	0.481253	0.419937	0.431521	0.43296	0.427273	0.0394305
Mean thickness of S-orbital-lateral (right hemisphere)	-0.161212	0.015057	-0.0670928	-0.00597552	-0.061185	-0.0560817	0.0685037
Mean thickness of S-orbital-med-olfact (right hemisphere)	0.0955615	0.200852	0.185851	0.0754612	0.178473	0.14724	0.0573659
Mean thickness of S-orbital-H-Shaped (right hemisphere)	-0.0188655	0.159148	0.187536	0.18345	0.0518816	0.11263	0.0918857
Mean thickness of S-parieto-occipital (right hemisphere)	0.0608793	0.125932	0.0659898	0.091784	0.0872106	0.0863591	0.025789
Mean thickness of S-pericallosal (right hemisphere)	0.0975952	0.188401	0.153623	0.115339	0.157371	0.142466	0.0360761
Mean thickness of S-postcentral (right hemisphere)	-0.0226234	0.110717	0.00571012	0.043867	0.0646729	0.0404688	0.0517712
Mean thickness of S-precentral-inf-part (right hemisphere)	0.223596	0.39358	0.322658	0.353026	0.391018	0.336775	0.0697172
Mean thickness of S-precentral-sup-part (right hemisphere)	0.245405	0.26565	0.16333	0.205414	0.258669	0.227694	0.0428744
Mean thickness of S-suborbital (right hemisphere)	0.239476	0.254187	0.190907	0.133905	0.247796	0.213254	0.0508723
Mean thickness of S-subparietal (right hemisphere)	0.10031	0.203624	0.0797898	0.131632	0.107347	0.124541	0.0479318
Mean thickness of S-temporal-inf (right hemisphere)	0.246507	0.330065	0.317309	0.267784	0.31692	0.295717	0.0363918
Mean thickness of S-temporal-sup (right hemisphere)	0.351885	0.477948	0.480639	0.467151	0.40765	0.437055	0.0561162
Mean thickness of S-temporal-transverse (right hemisphere)	0.386585	0.425339	0.466048	0.49521	0.511448	0.456926	0.0511543
