# Supplementary material for: Cardiometabolic health and physical robustness map onto distinct patterns of brain structure and neurotransmitter systems
Source: PLoS Biol. 2025 Nov 21;23(11):e3003498. doi: 10.1371/journal.pbio.3003498 (PMC12671889; doi:10.1371/journal.pbio.3003498)
Supplement: S2 File — (ZIP) [file pbio.3003498.s002.zip › supplementary_data/S48_Data.xlsx]

## Sheet: correl
0.245505	0.245524	0.245575	0.245703	0.246021	0.246736	0.247998	0.248937	0.245912	0.208159
0.245569	0.245589	0.245639	0.245768	0.246085	0.2468	0.248061	0.248999	0.245974	0.208706
0.245763	0.245782	0.245833	0.245961	0.246278	0.246991	0.24825	0.249184	0.246162	0.209949
0.24634	0.24636	0.246409	0.246537	0.246853	0.247562	0.248813	0.249735	0.246719	0.212649
0.247992	0.248011	0.248061	0.248186	0.248497	0.249195	0.250423	0.251312	0.248312	0.222805
0.252238	0.252256	0.252303	0.252424	0.252721	0.253389	0.254555	0.255358	0.252393	0.239375
0.260603	0.260619	0.260661	0.26077	0.261037	0.261633	0.262663	0.263302	0.260439	0.250366
0.26965	0.269663	0.269698	0.269786	0.270002	0.270487	0.271318	0.271799	0.269308	0.260899
0.268591	0.268602	0.26863	0.268702	0.26888	0.269284	0.27001	0.270583	0.268997	0.262681
0.255364	0.255374	0.255402	0.255473	0.25565	0.256064	0.256866	0.257814	0.257393	0.253258

## Sheet: simwx
0.85314	0.853138	0.853131	0.853111	0.853049	0.852824	0.851936	0.848638	0.837954	0.714885
0.853223	0.853221	0.853214	0.853194	0.853131	0.852906	0.852017	0.84872	0.838059	0.712512
0.853474	0.853472	0.853464	0.853444	0.853381	0.853153	0.85226	0.848968	0.838377	0.705867
0.854225	0.854222	0.854215	0.854193	0.854126	0.853891	0.85299	0.849709	0.839321	0.698282
0.856409	0.856406	0.856397	0.856371	0.856295	0.856042	0.855115	0.851871	0.842026	0.741129
0.862277	0.862273	0.86226	0.862227	0.862131	0.861836	0.860858	0.857716	0.849057	0.82088
0.875309	0.875303	0.875285	0.87524	0.875115	0.874764	0.873736	0.870827	0.863897	0.849706
0.895404	0.895396	0.895376	0.895322	0.895179	0.894799	0.893786	0.891236	0.88584	0.876924
0.914913	0.914905	0.914885	0.914831	0.914691	0.914327	0.913406	0.911246	0.906946	0.900016
0.930172	0.930166	0.930148	0.930103	0.929986	0.929684	0.928932	0.927205	0.923788	0.918103

## Sheet: simwy
0.959537	0.959546	0.959569	0.959628	0.959772	0.960089	0.960645	0.961335	0.962032	0.810713
0.95956	0.959569	0.959592	0.959651	0.959795	0.960112	0.960668	0.961358	0.962061	0.811498
0.959631	0.95964	0.959663	0.959722	0.959865	0.960181	0.960737	0.961429	0.962147	0.814866
0.95984	0.959849	0.959872	0.95993	0.960073	0.960388	0.960942	0.961638	0.9624	0.833363
0.960428	0.960437	0.960459	0.960517	0.960657	0.960968	0.961519	0.962226	0.963104	0.912965
0.96187	0.961878	0.9619	0.961955	0.96209	0.962391	0.962933	0.963666	0.964778	0.961895
0.964371	0.964378	0.964399	0.96445	0.964577	0.964863	0.965394	0.966181	0.967598	0.969633
0.966033	0.966041	0.966061	0.966113	0.966241	0.966536	0.967115	0.968073	0.969867	0.973134
0.962909	0.96292	0.962948	0.96302	0.9632	0.963623	0.964495	0.966025	0.968639	0.97275
0.955195	0.955213	0.955258	0.955374	0.955665	0.956355	0.957801	0.960326	0.964209	0.969496

## Sheet: dist3
0.769719	0.7697	0.769651	0.769526	0.769219	0.768544	0.76745	0.767138	0.772236	0.862631
0.769639	0.76962	0.769571	0.769446	0.769139	0.768465	0.767371	0.76706	0.772152	0.862745
0.769398	0.769379	0.76933	0.769205	0.768898	0.768226	0.767136	0.766827	0.771898	0.863116
0.768678	0.768659	0.768611	0.768486	0.768182	0.767515	0.766433	0.766131	0.771144	0.85949
0.766616	0.766597	0.76655	0.766428	0.76613	0.765477	0.76442	0.764136	0.768994	0.823785
0.761295	0.761277	0.761232	0.761117	0.760835	0.760218	0.759225	0.758984	0.763505	0.78236
0.750683	0.750668	0.750628	0.750527	0.750279	0.749736	0.74887	0.748701	0.752678	0.765155
0.738583	0.738571	0.738539	0.738457	0.738257	0.737819	0.737116	0.736971	0.74017	0.74976
0.737275	0.737264	0.737238	0.737169	0.736999	0.73662	0.735965	0.735582	0.737569	0.744566
0.749244	0.749233	0.749205	0.749131	0.748948	0.748525	0.747716	0.746802	0.747365	0.751839

## Sheet: X
0	0.670603	0.891498	0.96426	0.988227	0.996122	0.998723	0.999579	0.999861	0.999954

## Sheet: Y
0	0.618019	0.854091	0.944265	0.97871	0.991868	0.996894	0.998813	0.999547	0.999827

## Sheet: X_selected_param
0.999579

## Sheet: Y_selected_param
0.998813
