# Supplementary material for: Cardiometabolic health and physical robustness map onto distinct patterns of brain structure and neurotransmitter systems
Source: PLoS Biol. 2025 Nov 21;23(11):e3003498. doi: 10.1371/journal.pbio.3003498 (PMC12671889; doi:10.1371/journal.pbio.3003498)
Supplement: S2 File — (ZIP) [file pbio.3003498.s002.zip › supplementary_data/S32_Data.xlsx]

## Sheet: rf_loadings
Category	Label	split1	split2	split3	split4	split5	avg	stdv	Label_short
Body size measures	Body mass index (BMI)	-0.462688	-0.873013	-0.881319	-0.883658	-0.318868	-0.683909	0.272408	Body mass index (BMI)
Body size measures	Waist circumference	-0.389078	-0.843619	-0.865759	-0.888602	-0.200807	-0.637573	0.320177	Waist circumference
Body composition by impedance	Whole body fat mass	-0.359399	-0.842409	-0.861361	-0.869379	-0.19164	-0.624838	0.324499	Whole body fat mass
Body composition by impedance	Body fat percentage	-0.484421	-0.692911	-0.764811	-0.791233	-0.32714	-0.612103	0.199652	Body fat percentage
Body size measures	Hip circumference	-0.217558	-0.814838	-0.78706	-0.772093	-0.0955272	-0.537415	0.35069	Hip circumference
Body size measures	waist_to_hip	-0.421235	-0.477711	-0.549618	-0.606276	-0.246974	-0.460363	0.138405	waist_to_hip
Body composition by impedance	Basal metabolic rate	0.181082	-0.801499	-0.684195	-0.643252	0.31294	-0.326985	0.52925	Basal metabolic rate
Blood pressure	Diastolic blood pressure, automated reading	-0.280787	-0.350646	-0.367541	-0.364446	-0.176519	-0.307988	0.0815134	Diastolic blood pressure, automated reading
Body composition by impedance	Whole body water mass	0.250831	-0.747393	-0.614156	-0.567651	0.367197	-0.262235	0.52724	Whole body water mass
Body composition by impedance	Whole body fat-free mass	0.250865	-0.747384	-0.614124	-0.567632	0.36719	-0.262217	0.527236	Whole body fat-free mass
Medications	Number of treatments/medications taken	-0.229749	-0.222327	-0.292864	-0.25132	-0.269109	-0.253074	0.0288656	Number of treatments/medications taken
Medical conditions	Number of self-reported non-cancer illnesses	-0.209729	-0.227204	-0.300443	-0.262129	-0.192245	-0.23835	0.0432724	Number of self-reported non-cancer illnesses
Medication	Taking other prescription medications	-0.188728	-0.224962	-0.294024	-0.259963	-0.221942	-0.237924	0.0402386	Taking other prescription medications
Blood pressure	Systolic blood pressure, automated reading	-0.162334	-0.23908	-0.248178	-0.24808	-0.0797098	-0.195476	0.0740712	Systolic blood pressure, automated reading
Physical activity	Time spent watching television (TV)	-0.210869	-0.132618	-0.215535	-0.15983	-0.189977	-0.181766	0.0351833	Time spent watching television (TV)
Blood pressure	Pulse rate, automated reading	-0.103053	-0.209874	-0.229356	-0.20739	-0.0273317	-0.155401	0.0870079	Pulse rate, automated reading
Diet	Major dietary changes in the last 5 years	-0.102249	-0.141715	-0.152183	-0.16107	-0.135042	-0.138452	0.0225447	Major dietary changes in the last 5 years
Operations	Number of operations, self-reported	-0.106906	-0.146497	-0.173677	-0.123958	-0.0401324	-0.118234	0.050333	Number of operations, self-reported
General health	Weight change compared with 1 year ago	-0.0951731	-0.131119	-0.135786	-0.180571	0.0194346	-0.104643	0.0756982	Weight change compared with 1 year ago
Physical activity	Time spent driving	-0.105225	-0.0721301	-0.110802	-0.11105	-0.0839804	-0.0966375	0.0176274	Time spent driving
Residential air pollution	Particulate matter air pollution (pm10); 2010	-0.0805028	-0.111656	-0.0867284	-0.116392	-0.0773052	-0.094517	0.0182043	Particulate matter air pollution (pm10); 2010
Residential air pollution	Nitrogen oxides air pollution; 2010	-0.0874498	-0.125653	-0.0702997	-0.098638	-0.0662559	-0.0896592	0.0239976	Nitrogen oxides air pollution; 2010
Residential air pollution	Particulate matter air pollution (pm2.5); 2010	-0.0939491	-0.118873	-0.0695466	-0.0941625	-0.068488	-0.0890039	0.0208731	Particulate matter air pollution (pm2.5); 2010
Diet	Water intake	-0.0695786	-0.104857	-0.0928954	-0.12263	-0.0197604	-0.0819443	0.0397492	Water intake
Residential air pollution	Nitrogen dioxide air pollution; 2010	-0.0824209	-0.10997	-0.061736	-0.0863963	-0.0544355	-0.0789918	0.021949	Nitrogen dioxide air pollution; 2010
Diet	Poultry intake	-0.00786691	-0.1189	-0.130433	-0.0876729	-0.0409561	-0.0771656	0.0519686	Poultry intake
Diet	Variation in diet	-0.0398677	-0.0742131	-0.112506	-0.134371	-0.00884805	-0.0739612	0.0513255	Variation in diet
Diet	Cooked vegetable intake	-0.0730839	-0.0615932	-0.0485202	-0.0664958	-0.104112	-0.0707609	0.0207036	Cooked vegetable intake
Sleep	Nap during day	-0.0368195	-0.134658	-0.107246	-0.0909893	0.0211477	-0.069713	0.0620824	Nap during day
Physical activity	Time spent using computer	-0.0453133	-0.115997	-0.0984757	-0.0878896	-0.000600961	-0.0696554	0.046561	Time spent using computer
Residential air pollution	Particulate matter air pollution (pm2.5) absorbance; 2010	-0.0590742	-0.0888544	-0.0666665	-0.0866749	-0.0329474	-0.0668435	0.0228424	Particulate matter air pollution (pm2.5) absorbance; 2010
Residential air pollution	Particulate matter air pollution 2.5-10um; 2010	-0.0488602	-0.0809447	-0.0755737	-0.0980819	-0.0295368	-0.0665995	0.0272295	Particulate matter air pollution 2.5-10um; 2010
Diet	Processed meat intake	0.019833	-0.127694	-0.128338	-0.113069	0.0191787	-0.0660179	0.0783109	Processed meat intake
Diet	Pork intake	0.000222559	-0.116259	-0.07812	-0.0766722	-0.0467074	-0.0635072	0.0433396	Pork intake
Residential air pollution	Nitrogen dioxide air pollution; 2007	-0.0576382	-0.0816768	-0.0550476	-0.0729267	-0.0291657	-0.059291	0.0200956	Nitrogen dioxide air pollution; 2007
Diet	spread type - never rarely use spread	-0.0144169	-0.0996698	-0.0676733	-0.102143	0.0208656	-0.0526076	0.0542044	spread type - never rarely use spread
Residential air pollution	Particulate matter air pollution (pm10); 2007	-0.0507051	-0.0714531	-0.0547432	-0.0752986	-0.00820511	-0.052081	0.0266852	Particulate matter air pollution (pm10); 2007
Diet	Lamb/mutton intake	0.0121081	-0.0748596	-0.0832706	-0.0417316	-0.0542189	-0.0483945	0.0376019	Lamb/mutton intake
Diet	Non-oily fish intake	-0.0571642	-0.0518139	-0.0389235	-0.0224838	-0.0621715	-0.0465113	0.0159823	Non-oily fish intake
Diet	Salad / raw vegetable intake	-0.132139	-0.00137827	-0.0201191	-0.0268454	-0.0511899	-0.0463344	0.0511717	Salad / raw vegetable intake
Diet	Beef intake	0.0526651	-0.117104	-0.10827	-0.0910351	0.0510798	-0.0425328	0.08669	Beef intake
Smoking	Smoking status	-0.0334018	-0.0657608	-0.0602513	-0.0301873	0.0143604	-0.0350482	0.0318041	Smoking status
Residential air pollution	Traffic intensity on the nearest major road	-0.0337455	-0.040693	-0.0491327	-0.0594445	0.0134965	-0.0339039	0.0281831	Traffic intensity on the nearest major road
Diet	Coffee intake	-0.0598171	-0.023362	-0.0451746	-0.0352642	0.0119116	-0.0303412	0.0271436	Coffee intake
Sleep	Sleep duration	0.0252735	-0.065666	-0.0836829	-0.0563047	0.0573653	-0.024603	0.0620243	Sleep duration
Smoking	Past tobacco smoking	-0.00948568	-0.0686334	-0.0629183	-0.0267445	0.0604342	-0.0214695	0.0520146	Past tobacco smoking
Sleep	Sleeplessness / insomnia	-0.0343177	0.0337046	0.00940144	0.0274572	-0.0671143	-0.00617376	0.0432138	Sleeplessness / insomnia
Reception	female	0	0	0	0	0	0	0	female
Confoundings	Site-11027.0	0	0	0	0	0	0	0	Site-11027.0
Confoundings	Site-11026.0	0	0	0	0	0	0	0	Site-11026.0
Confoundings	Site-11025.0	0	0	0	0	0	0	0	Site-11025.0
Confoundings	Age when attended assessment centre	0	0	0	0	0	0	0	Age when attended assessment centre
Diet	Salt added to food	0.0152735	0.0406596	0.0344296	-0.000522471	-0.0249174	0.0129846	0.0266929	Salt added to food
Diet	spread type - butter spreadable butter	0.0253274	0.00840765	-0.0186267	0.0371848	0.0280502	0.0160687	0.0220093	spread type - butter spreadable butter
Diet	Tea intake	0.077701	-0.0362574	0.00553188	0.0234727	0.0165499	0.0173996	0.0409078	Tea intake
Diet	spread type - other type	-0.0172438	0.0575215	0.0648629	0.0286621	-0.043651	0.0180303	0.0472089	spread type - other type
Smoking	Ever smoked	0.0336197	-0.0309069	-0.0223427	0.0131122	0.119002	0.0224968	0.0599741	Ever smoked
Alcohol	Alcohol intake versus 10 years previously	0.0151879	0.0420388	0.077428	0.0592008	-0.0461386	0.0295434	0.0481209	Alcohol intake versus 10 years previously
Diet	Oily fish intake	0.0905046	-0.0131987	0.0240216	0.0433505	0.0655528	0.0420462	0.0396212	Oily fish intake
Diet	Fresh fruit intake	0.0888905	0.0144574	0.0463504	0.0362307	0.108379	0.0588616	0.0387109	Fresh fruit intake
Alcohol	Alcohol intake frequency.	0.0264222	0.0579704	0.107177	0.100498	0.0481687	0.0680472	0.0346898	Alcohol intake frequency.
Hand grip strength	Hand grip strength (left)	0.25882	-0.0935684	0.00780017	0.0280835	0.249037	0.0900345	0.156589	Hand grip strength (left)
Diet	Dried fruit intake	0.0776399	0.0917124	0.116267	0.123072	0.0477282	0.0912839	0.030488	Dried fruit intake
Diet	Cheese intake	0.116504	0.0739056	0.104594	0.109003	0.0698583	0.0947731	0.021374	Cheese intake
Diet	Bread intake	0.14117	0.0617237	0.0928298	0.0884925	0.139017	0.104647	0.0344901	Bread intake
Alcohol	Alcohol usually taken with meals	0.136273	0.101928	0.10118	0.139554	0.0570656	0.1072	0.0334273	Alcohol usually taken with meals
Physical activity	Number of days/week walked 10+ minutes	0.0584823	0.117024	0.158182	0.131883	0.12128	0.11737	0.0366041	Number of days/week walked 10+ minutes
Hand grip strength	Hand grip strength (right)	0.302638	-0.0739007	0.0294617	0.0410878	0.322327	0.124323	0.177638	Hand grip strength (right)
Sleep	Getting up in morning	0.138726	0.114989	0.115532	0.153987	0.10434	0.125515	0.0202734	Getting up in morning
Physical activity	Frequency of stair climbing in last 4 weeks	0.0575446	0.146798	0.183379	0.16485	0.0803044	0.126575	0.0547878	Frequency of stair climbing in last 4 weeks
Physical activity	Number of days/week of moderate physical activity 10+ minutes	0.0854157	0.211932	0.254269	0.209388	0.0734578	0.166893	0.081911	Number of days/week of moderate physical activity 10+ minutes
Physical activity	Number of days/week of vigorous physical activity 10+ minutes	0.0867812	0.217723	0.26478	0.238293	0.0692899	0.175373	0.0906203	Number of days/week of vigorous physical activity 10+ minutes
Diet	Cereal intake	0.231884	0.178443	0.162896	0.194972	0.194858	0.192611	0.0256745	Cereal intake
Physical activity	Usual walking pace	0.231688	0.284867	0.326926	0.329931	0.153121	0.265307	0.0742827	Usual walking pace
General health	Overall health rating	0.327323	0.327226	0.368344	0.366996	0.302021	0.338382	0.028659	Overall health rating
Body composition by impedance	Impedance of whole body	0.138621	0.576187	0.484519	0.453056	0.102516	0.35098	0.215523	Impedance of whole body

## Sheet: brain_loadings
label	split1	split2	split3	split4	split5	avg	stdv
Volume of G+S-frontomargin (left hemisphere)	-0.322672	0.463633	0.309084	0.186573	-0.355651	0.0561934	0.374204
Volume of G+S-occipital-inf (left hemisphere)	-0.162791	0.32966	0.168022	0.154699	-0.243775	0.049163	0.242219
Volume of G+S-paracentral (left hemisphere)	-0.193833	0.554389	0.360957	0.366219	-0.0922898	0.199089	0.323906
Volume of G+S-subcentral (left hemisphere)	0.285626	0.253765	0.381471	0.222512	0.264172	0.281509	0.0603332
Volume of G+S-transv-frontopol (left hemisphere)	-0.319595	0.0358705	-0.0821283	-0.178328	-0.146244	-0.138085	0.130407
Volume of G+S-cingul-Ant (left hemisphere)	0.100545	0.251186	0.116007	0.153312	0.134693	0.151149	0.0593268
Volume of G+S-cingul-Mid-Ant (left hemisphere)	0.126624	0.238306	0.0798603	0.258371	0.0633158	0.153296	0.0900945
Volume of G+S-cingul-Mid-Post (left hemisphere)	0.0535029	0.33051	0.0739956	0.177278	0.0730815	0.141674	0.116175
Volume of G-cingul-Post-dorsal (left hemisphere)	0.459872	0.25658	0.222667	0.310188	0.490834	0.348028	0.120844
Volume of G-cingul-Post-ventral (left hemisphere)	-0.408263	-0.238993	-0.248918	-0.253132	-0.40355	-0.310571	0.0871958
Volume of G-cuneus (left hemisphere)	-0.517478	0.0595603	-0.128048	-0.118732	-0.611532	-0.263246	0.286925
Volume of G-front-inf-Opercular (left hemisphere)	0.164204	0.357292	0.177943	0.449136	0.20393	0.270501	0.126235
Volume of G-front-inf-Orbital (left hemisphere)	-0.100025	0.21656	0.0777042	0.135331	-0.148548	0.0362043	0.155538
Volume of G-front-inf-Triangul (left hemisphere)	0.0301807	0.0997838	-0.100555	0.0158388	0.124838	0.0340173	0.0880747
Volume of G-front-middle (left hemisphere)	-0.0985284	0.00353242	-0.059684	-0.12065	-0.0835572	-0.0717774	0.0475939
Volume of G-front-sup (left hemisphere)	-0.068639	0.326374	0.234383	0.114306	-0.0306752	0.11515	0.168728
Volume of G-Ins-lg+S-cent-ins (left hemisphere)	-0.0035098	0.295859	0.28166	0.161396	0.00636906	0.148355	0.14398
Volume of G-insular-short (left hemisphere)	0.00585989	0.360594	0.357054	0.369979	0.095665	0.23783	0.17376
Volume of G-occipital-middle (left hemisphere)	0.0400287	0.331243	0.284232	0.280683	0.178336	0.222905	0.116476
Volume of G-occipital-sup (left hemisphere)	-0.331866	0.299031	0.108106	0.00842174	-0.463117	-0.0758848	0.315039
Volume of G-oc-temp-lat-fusifor (left hemisphere)	0.0789663	0.597447	0.474252	0.523798	0.107986	0.35649	0.244281
Volume of G-oc-temp-med-Lingual (left hemisphere)	-0.173815	-0.108319	-0.224306	-0.215265	-0.107054	-0.165752	0.0563231
Volume of G-oc-temp-med-Parahip (left hemisphere)	-0.0210821	0.543378	0.516789	0.34073	-0.0647744	0.263008	0.290345
Volume of G-orbital (left hemisphere)	-0.0412233	0.583366	0.379568	0.301812	-0.0963618	0.225432	0.288255
Volume of G-pariet-inf-Angular (left hemisphere)	0.441782	0.666812	0.714063	0.532018	0.453493	0.561634	0.123726
Volume of G-pariet-inf-Supramar (left hemisphere)	0.389382	0.565687	0.591154	0.567593	0.384385	0.49964	0.103435
Volume of G-parietal-sup (left hemisphere)	-0.100133	0.591726	0.334845	0.286583	-0.0390596	0.214792	0.28516
Volume of G-postcentral (left hemisphere)	-0.0949764	0.0609685	0.00635743	-0.0325268	-0.0108259	-0.0142006	0.056888
Volume of G-precentral (left hemisphere)	-0.0868305	0.736369	0.589393	0.599358	-0.180993	0.331459	0.430065
Volume of G-precuneus (left hemisphere)	0.158832	0.534869	0.342471	0.265649	0.19984	0.300332	0.148414
Volume of G-rectus (left hemisphere)	0.0156061	0.646484	0.657671	0.613176	-0.0344152	0.379704	0.356022
Volume of G-subcallosal (left hemisphere)	1	0.389311	0.635884	0.983648	1	0.801769	0.278079
Volume of G-temp-sup-G-T-transv (left hemisphere)	-0.110775	-0.115284	-0.0692893	-0.120288	-0.137014	-0.11053	0.0251003
Volume of G-temp-sup-Lateral (left hemisphere)	-0.105856	0.437061	0.536591	0.468198	-0.0839066	0.250418	0.317357
Volume of G-temp-sup-Plan-polar (left hemisphere)	0.383616	0.688433	0.668167	0.754165	0.295385	0.557953	0.204332
Volume of G-temp-sup-Plan-tempo (left hemisphere)	0.130368	0.599209	0.484626	0.54982	0.132937	0.379392	0.229779
Volume of G-temporal-inf (left hemisphere)	0.294754	0.732085	0.657073	0.693622	0.227887	0.521084	0.239778
Volume of G-temporal-middle (left hemisphere)	0.27265	0.508928	0.622867	0.591123	0.349936	0.469101	0.152408
Volume of Lat-Fis-ant-Horizont (left hemisphere)	0.141977	0.273139	0.129507	0.195539	0.218934	0.191819	0.0585856
Volume of Lat-Fis-ant-Vertical (left hemisphere)	0.027983	0.144876	-0.13466	-0.000441723	0.0505871	0.0176689	0.101124
Volume of Lat-Fis-post (left hemisphere)	-0.101225	0.65911	0.453113	0.477035	-0.119808	0.273645	0.359685
Volume of Pole-occipital (left hemisphere)	-0.664101	-0.208106	-0.474922	-0.679574	-0.534674	-0.512275	0.190693
Volume of Pole-temporal (left hemisphere)	-0.249283	0.801356	0.696716	0.551214	-0.283772	0.303246	0.527802
Volume of S-calcarine (left hemisphere)	-0.278512	-0.153625	-0.178679	-0.194081	-0.312	-0.223379	0.0682191
Volume of S-central (left hemisphere)	-0.044624	1	0.904069	0.968821	-0.166666	0.53232	0.585
Volume of S-cingul-Marginalis (left hemisphere)	0.113226	0.540686	0.299746	0.237525	0.202165	0.27867	0.161256
Volume of S-circular-insula-ant (left hemisphere)	-0.137652	-0.0680741	-0.17125	-0.243534	-0.0255599	-0.129214	0.0857171
Volume of S-circular-insula-inf (left hemisphere)	-0.384057	0.422629	0.318023	0.277756	-0.34703	0.0574644	0.389975
Volume of S-circular-insula-sup (left hemisphere)	0.113628	0.371339	0.336415	0.240462	0.279181	0.268205	0.100092
Volume of S-collat-transv-ant (left hemisphere)	0.252202	0.539135	0.414663	0.308403	0.214554	0.345791	0.131819
Volume of S-collat-transv-post (left hemisphere)	-0.0162236	0.557791	0.355387	0.393429	-0.139696	0.230138	0.29461
Volume of S-front-inf (left hemisphere)	0.134892	0.259783	-0.000434441	0.329153	0.189037	0.182486	0.125752
Volume of S-front-middle (left hemisphere)	-0.0791523	0.226145	0.207548	0.053589	-0.140267	0.0535726	0.164833
Volume of S-front-sup (left hemisphere)	-0.0953803	0.276824	0.164198	0.129973	-0.112224	0.0726783	0.170122
Volume of S-interm-prim-Jensen (left hemisphere)	0.0758748	0.361495	0.32285	0.254392	0.0311985	0.209162	0.147997
Volume of S-intrapariet+P-trans (left hemisphere)	0.280022	0.785035	0.710289	0.702574	0.309337	0.557451	0.242251
Volume of S-oc-middle+Lunatus (left hemisphere)	-0.209788	0.0845662	-0.0358265	-0.0756918	-0.15922	-0.0791921	0.114203
Volume of S-oc-sup+transversal (left hemisphere)	0.310228	0.485589	0.477717	0.514605	0.278	0.413228	0.11019
Volume of S-occipital-ant (left hemisphere)	0.222897	0.280528	0.307306	0.268305	0.29319	0.274445	0.0322612
Volume of S-oc-temp-lat (left hemisphere)	0.262875	0.553942	0.455109	0.518512	0.245004	0.407088	0.144357
Volume of S-oc-temp-med+Lingual (left hemisphere)	-0.166523	0.620721	0.481766	0.429471	-0.109559	0.251175	0.362673
Volume of S-orbital-lateral (left hemisphere)	0.0452446	0.213026	0.142907	0.0332728	-0.00934043	0.085022	0.0906921
Volume of S-orbital-med-olfact (left hemisphere)	0.24963	0.112712	0.236594	0.0575132	0.257785	0.182847	0.0916404
Volume of S-orbital-H-Shaped (left hemisphere)	0.0547634	0.736474	0.524696	0.460128	-0.0457732	0.346058	0.33005
Volume of S-parieto-occipital (left hemisphere)	-0.322018	0.135975	0.0291075	-0.0246764	-0.340881	-0.104499	0.215198
Volume of S-pericallosal (left hemisphere)	-0.205642	-0.285518	-0.344831	-0.359999	-0.0310663	-0.245411	0.134302
Volume of S-postcentral (left hemisphere)	0.229105	0.574334	0.452277	0.531799	0.240038	0.405511	0.162125
Volume of S-precentral-inf-part (left hemisphere)	-0.0171281	0.464156	0.138544	0.243795	-0.136314	0.138611	0.232853
Volume of S-precentral-sup-part (left hemisphere)	-0.277994	0.640364	0.451291	0.484342	-0.355002	0.1886	0.467379
Volume of S-suborbital (left hemisphere)	0.066679	0.236424	0.350589	0.244093	-0.0125124	0.177055	0.146843
Volume of S-subparietal (left hemisphere)	0.552107	0.1912	0.195195	0.201729	0.532588	0.334564	0.189842
Volume of S-temporal-inf (left hemisphere)	0.324658	0.624856	0.651772	0.603184	0.371243	0.515143	0.154473
Volume of S-temporal-sup (left hemisphere)	0.430189	0.676445	0.819498	0.825783	0.545997	0.659582	0.172484
Volume of S-temporal-transverse (left hemisphere)	-0.00867445	0.32815	0.305586	0.423129	-0.127088	0.18422	0.238036
Volume of G+S-frontomargin (right hemisphere)	-0.301933	0.427928	0.175083	0.0261635	-0.299809	0.00548659	0.314388
Volume of G+S-occipital-inf (right hemisphere)	-0.141887	0.245537	0.025656	0.015656	-0.161849	-0.00337741	0.163907
Volume of G+S-paracentral (right hemisphere)	-0.18238	0.516153	0.368036	0.233619	-0.108971	0.165291	0.302065
Volume of G+S-subcentral (right hemisphere)	0.165607	0.161759	0.209821	0.14924	0.118474	0.16098	0.0329853
Volume of G+S-transv-frontopol (right hemisphere)	-0.269089	0.0730053	-0.138708	-0.297015	-0.239411	-0.174244	0.150591
Volume of G+S-cingul-Ant (right hemisphere)	0.162705	0.48632	0.389705	0.288021	0.0792964	0.281209	0.164849
Volume of G+S-cingul-Mid-Ant (right hemisphere)	0.0401567	0.192527	0.040857	0.133751	0.0307359	0.0876056	0.0721265
Volume of G+S-cingul-Mid-Post (right hemisphere)	0.310003	0.244351	0.239023	0.293787	0.294428	0.276318	0.0323288
Volume of G-cingul-Post-dorsal (right hemisphere)	0.33157	0.340763	0.26492	0.377089	0.228244	0.308517	0.0604522
Volume of G-cingul-Post-ventral (right hemisphere)	-0.416575	-0.177264	-0.324928	-0.433438	-0.428486	-0.356138	0.109353
Volume of G-cuneus (right hemisphere)	-0.548099	0.0370267	-0.197206	-0.27007	-0.584259	-0.312521	0.258177
Volume of G-front-inf-Opercular (right hemisphere)	0.137158	0.42311	0.408244	0.419902	0.15474	0.308631	0.148741
Volume of G-front-inf-Orbital (right hemisphere)	-0.0188259	0.150992	0.227629	0.0265865	0.0167035	0.0806171	0.104233
Volume of G-front-inf-Triangul (right hemisphere)	-0.104977	-0.0376411	-0.198389	-0.317117	0.0262067	-0.126383	0.13526
Volume of G-front-middle (right hemisphere)	0.0227974	-0.00725244	-0.134047	-0.110136	-0.0430682	-0.0543412	0.066635
Volume of G-front-sup (right hemisphere)	-0.084593	0.224342	0.155391	0.0642095	-0.023796	0.0671106	0.126295
Volume of G-Ins-lg+S-cent-ins (right hemisphere)	0.0863376	0.310181	0.4505	0.357357	0.180911	0.277057	0.144261
Volume of G-insular-short (right hemisphere)	0.219474	0.116488	0.173316	0.194178	0.236566	0.188004	0.0466823
Volume of G-occipital-middle (right hemisphere)	0.0866295	0.31395	0.218923	0.222184	0.0998215	0.188301	0.0949198
Volume of G-occipital-sup (right hemisphere)	-0.3581	0.265991	0.0806806	-0.0292951	-0.507298	-0.109604	0.317664
Volume of G-oc-temp-lat-fusifor (right hemisphere)	0.0134535	0.293106	0.2252	0.196857	0.0300757	0.151738	0.123836
Volume of G-oc-temp-med-Lingual (right hemisphere)	-0.245959	-0.208849	-0.283736	-0.430073	-0.196247	-0.272973	0.0942399
Volume of G-oc-temp-med-Parahip (right hemisphere)	-0.00727228	0.486486	0.505151	0.340042	-0.0700733	0.250867	0.27284
Volume of G-orbital (right hemisphere)	-0.208843	0.617469	0.362913	0.163513	-0.25213	0.136584	0.372028
Volume of G-pariet-inf-Angular (right hemisphere)	0.16468	0.318677	0.260049	0.209444	0.116174	0.213805	0.0792161
Volume of G-pariet-inf-Supramar (right hemisphere)	0.426675	0.418881	0.480396	0.31193	0.553326	0.438241	0.0887198
Volume of G-parietal-sup (right hemisphere)	-0.217986	0.246345	0.010615	-0.151062	-0.16413	-0.0552435	0.188955
Volume of G-postcentral (right hemisphere)	-0.126673	0.122702	0.0694895	-0.0361799	-0.0659512	-0.00732258	0.101638
Volume of G-precentral (right hemisphere)	-0.189245	0.452409	0.248217	0.218371	-0.292213	0.0875076	0.314994
Volume of G-precuneus (right hemisphere)	-0.0374821	0.442739	0.192391	0.144989	-0.00463512	0.1476	0.19141
Volume of G-rectus (right hemisphere)	0.183612	0.81499	0.86375	0.716011	-0.021391	0.511394	0.402956
Volume of G-subcallosal (right hemisphere)	0.840946	0.124364	0.414449	0.45389	0.815675	0.529865	0.300825
Volume of G-temp-sup-G-T-transv (right hemisphere)	-0.152057	0.086772	0.0538183	-0.0794699	-0.0586102	-0.0299093	0.0985202
Volume of G-temp-sup-Lateral (right hemisphere)	0.0171976	0.316303	0.408585	0.216069	0.118193	0.215269	0.155109
Volume of G-temp-sup-Plan-polar (right hemisphere)	0.0856361	0.585432	0.46762	0.399632	0.129332	0.33353	0.217343
Volume of G-temp-sup-Plan-tempo (right hemisphere)	0.278673	0.214662	0.354867	0.241821	0.309516	0.279907	0.0552374
Volume of G-temporal-inf (right hemisphere)	0.04205	0.658132	0.547096	0.443287	0.0373607	0.345585	0.289384
Volume of G-temporal-middle (right hemisphere)	0.334063	0.670904	0.859924	0.716667	0.342286	0.584769	0.235679
Volume of Lat-Fis-ant-Horizont (right hemisphere)	-0.0428426	0.415928	0.371016	0.405078	-0.10893	0.20805	0.260775
Volume of Lat-Fis-ant-Vertical (right hemisphere)	-0.00330483	0.0311449	-0.148104	-0.164821	-0.0469875	-0.0664146	0.0869414
Volume of Lat-Fis-post (right hemisphere)	-0.263111	0.591233	0.499535	0.33585	-0.221009	0.1885	0.403825
Volume of Pole-occipital (right hemisphere)	-0.688443	-0.0533655	-0.500838	-0.592908	-0.625814	-0.492274	0.254537
Volume of Pole-temporal (right hemisphere)	-0.391458	0.728448	0.50441	0.350873	-0.443989	0.149657	0.535387
Volume of S-calcarine (right hemisphere)	-0.292848	-0.197974	-0.228653	-0.321614	-0.296486	-0.267515	0.0518507
Volume of S-central (right hemisphere)	-0.0943425	0.883937	0.74898	0.796695	-0.253886	0.416277	0.544051
Volume of S-cingul-Marginalis (right hemisphere)	0.191914	0.333708	0.212881	0.217679	0.2658	0.244396	0.0567808
Volume of S-circular-insula-ant (right hemisphere)	-0.12521	0.097672	0.00694059	-0.105239	0.000153749	-0.0251364	0.0910789
Volume of S-circular-insula-inf (right hemisphere)	-0.357945	0.204246	0.123237	-0.141991	-0.299256	-0.0943417	0.250121
Volume of S-circular-insula-sup (right hemisphere)	0.0132333	0.12636	0.147651	-0.0909223	0.19002	0.0772684	0.114526
Volume of S-collat-transv-ant (right hemisphere)	0.194083	0.338779	0.286417	0.141141	0.237052	0.239494	0.0771375
Volume of S-collat-transv-post (right hemisphere)	-0.109263	0.148241	-0.0880245	-0.203764	-0.159491	-0.0824604	0.136584
Volume of S-front-inf (right hemisphere)	0.0726078	0.229426	0.0496359	0.0978643	0.0261797	0.0951427	0.079646
Volume of S-front-middle (right hemisphere)	0.110705	0.389464	0.218878	0.220731	0.059638	0.199883	0.126844
Volume of S-front-sup (right hemisphere)	-0.0970295	0.377292	0.330435	0.236496	-0.0335422	0.16273	0.215407
Volume of S-interm-prim-Jensen (right hemisphere)	0.426336	0.321723	0.310903	0.375734	0.382208	0.363381	0.0473278
Volume of S-intrapariet+P-trans (right hemisphere)	0.250464	0.514503	0.331486	0.320105	0.208307	0.324973	0.11742
Volume of S-oc-middle+Lunatus (right hemisphere)	-0.00925467	0.131468	-0.0540449	-0.0930023	-0.0657923	-0.0181252	0.0889182
Volume of S-oc-sup+transversal (right hemisphere)	0.178093	0.373955	0.296543	0.307302	0.000316099	0.231242	0.147112
Volume of S-occipital-ant (right hemisphere)	0.237265	0.142327	0.251281	0.229244	0.450166	0.262057	0.113499
Volume of S-oc-temp-lat (right hemisphere)	0.299475	0.372051	0.366825	0.280536	0.271529	0.318083	0.0479884
Volume of S-oc-temp-med+Lingual (right hemisphere)	0.19358	0.980368	0.85193	0.912851	0.0913484	0.606015	0.427126
Volume of S-orbital-lateral (right hemisphere)	-0.103768	0.371897	0.0994562	-0.0820962	-0.111685	0.0347608	0.207448
Volume of S-orbital-med-olfact (right hemisphere)	0.445497	0.346873	0.464959	0.429255	0.286036	0.394524	0.075508
Volume of S-orbital-H-Shaped (right hemisphere)	0.0744626	0.872674	0.64142	0.596335	0.0127127	0.439521	0.376964
Volume of S-parieto-occipital (right hemisphere)	-0.14631	0.261334	0.19079	0.098489	-0.146349	0.0515907	0.18968
Volume of S-pericallosal (right hemisphere)	-0.252344	-0.240953	-0.355793	-0.633471	-0.0727227	-0.311057	0.206832
Volume of S-postcentral (right hemisphere)	0.250169	0.381352	0.415185	0.340679	0.371535	0.351784	0.0627158
Volume of S-precentral-inf-part (right hemisphere)	-0.0376159	0.161347	-0.0465802	0.0402767	-0.126727	-0.00185975	0.108722
Volume of S-precentral-sup-part (right hemisphere)	-0.30353	0.497294	0.277404	0.311706	-0.331126	0.0903496	0.381567
Volume of S-suborbital (right hemisphere)	0.0076593	0.239336	0.25896	0.121869	-0.0153391	0.122497	0.126945
Volume of S-subparietal (right hemisphere)	0.248519	0.243394	0.148482	0.038895	0.26889	0.189636	0.0962481
Volume of S-temporal-inf (right hemisphere)	0.42316	0.786947	0.874872	0.890395	0.373771	0.669829	0.251448
Volume of S-temporal-sup (right hemisphere)	0.483389	0.874435	1	1	0.425269	0.756619	0.281423
Volume of S-temporal-transverse (right hemisphere)	-0.0383583	0.193219	0.206409	0.186302	-0.00748123	0.108018	0.120244
