# Supplementary material for: Cardiometabolic health and physical robustness map onto distinct patterns of brain structure and neurotransmitter systems
Source: PLoS Biol. 2025 Nov 21;23(11):e3003498. doi: 10.1371/journal.pbio.3003498 (PMC12671889; doi:10.1371/journal.pbio.3003498)
Supplement: S2 File — (ZIP) [file pbio.3003498.s002.zip › supplementary_data/S64_Data.xlsx]

## Sheet: rf_loadings
Category	Label	split1	split2	split3	split4	split5	avg	stdv	Label_short
Smoking	Smoking status	-0.307337	-0.267041	-0.201104	-0.278066	-0.244064	-0.259523	0.0398068	Smoking status
Blood pressure	Diastolic blood pressure, automated reading	-0.257807	-0.184662	-0.214377	-0.280658	-0.250861	-0.237673	0.0380128	Diastolic blood pressure, automated reading
Blood pressure	Systolic blood pressure, automated reading	-0.209346	-0.113646	-0.175289	-0.278336	-0.25746	-0.206816	0.0658805	Systolic blood pressure, automated reading
Smoking	Past tobacco smoking	-0.280309	-0.217963	-0.110823	-0.222081	-0.167508	-0.199737	0.0637721	Past tobacco smoking
Body size measures	waist_to_hip	-0.185248	-0.17943	-0.197985	-0.186093	-0.148595	-0.17947	0.0185292	waist_to_hip
Body composition by impedance	Body fat percentage	-0.124697	-0.194259	-0.231838	-0.160635	-0.165665	-0.175419	0.0400764	Body fat percentage
Diet	Major dietary changes in the last 5 years	-0.120139	-0.185435	-0.177946	-0.13958	-0.0467531	-0.133971	0.0557048	Major dietary changes in the last 5 years
Medications	Number of treatments/medications taken	-0.10072	-0.154325	-0.138994	-0.129733	-0.141646	-0.133084	0.0201127	Number of treatments/medications taken
Diet	Variation in diet	-0.141642	-0.112184	-0.13579	-0.0641414	-0.160624	-0.122876	0.0371077	Variation in diet
Physical activity	Time spent watching television (TV)	-0.0769442	-0.126068	-0.175197	-0.155825	-0.0635867	-0.119524	0.0484823	Time spent watching television (TV)
Body size measures	Body mass index (BMI)	-0.0629167	-0.0963054	-0.133143	-0.104914	-0.090453	-0.0975464	0.0253596	Body mass index (BMI)
Smoking	Ever smoked	-0.206221	-0.12268	0.0156033	-0.119507	-0.0495434	-0.0964696	0.0837039	Ever smoked
Diet	Pork intake	-0.0983449	-0.118789	-0.0316259	-0.109397	-0.119209	-0.0954733	0.0366935	Pork intake
Diet	spread type - butter spreadable butter	-0.102616	-0.0985766	-0.0683695	-0.0911369	-0.103687	-0.0928774	0.0145589	spread type - butter spreadable butter
Medical conditions	Number of self-reported non-cancer illnesses	-0.119467	-0.104739	-0.0405784	-0.0648723	-0.0860369	-0.0831387	0.0313838	Number of self-reported non-cancer illnesses
Diet	Cooked vegetable intake	-0.0340628	-0.0652923	-0.0742383	-0.0773858	-0.137586	-0.077713	0.037605	Cooked vegetable intake
Diet	Tea intake	-0.0592648	-0.100661	-0.0354094	-0.0767745	-0.0963993	-0.0737018	0.027047	Tea intake
Residential air pollution	Particulate matter air pollution (pm2.5); 2010	-0.0549463	-0.0179552	-0.0992999	-0.0440542	-0.0506875	-0.0533886	0.0294118	Particulate matter air pollution (pm2.5); 2010
General health	Weight change compared with 1 year ago	-0.033098	-0.0660391	-0.0136841	-0.0589361	-0.0848078	-0.051313	0.0280383	Weight change compared with 1 year ago
Residential air pollution	Nitrogen dioxide air pollution; 2010	-0.0452618	-0.0149092	-0.0800731	-0.0471265	-0.0644841	-0.0503709	0.0243699	Nitrogen dioxide air pollution; 2010
Residential air pollution	Nitrogen oxides air pollution; 2010	-0.0431504	-0.0240377	-0.0897485	-0.0384704	-0.0564383	-0.0503691	0.0248727	Nitrogen oxides air pollution; 2010
Alcohol	Alcohol intake frequency.	-0.0598323	-0.0793132	-0.00460863	-0.0157017	-0.0858001	-0.0490512	0.0369792	Alcohol intake frequency.
Physical activity	Time spent using computer	-0.0430121	-0.0597633	-0.0313305	-0.0932451	-0.0144227	-0.0483547	0.0300626	Time spent using computer
Blood pressure	Pulse rate, automated reading	-0.0283016	0.0244891	-0.0909658	-0.0649838	-0.0552444	-0.0430013	0.0438884	Pulse rate, automated reading
Body composition by impedance	Impedance of whole body	-0.0335867	-0.0666299	-0.0565975	-0.0097026	-0.0413563	-0.0415746	0.0219837	Impedance of whole body
Sleep	Sleep duration	-0.0298087	-0.0109377	-0.0241061	-0.0715978	-0.0440646	-0.036103	0.0231306	Sleep duration
Alcohol	Alcohol usually taken with meals	-0.0329591	-0.0508138	-0.000798176	-0.0174177	-0.0606919	-0.0325361	0.0243046	Alcohol usually taken with meals
Diet	Salt added to food	-0.054796	0.0202929	-0.00539904	-0.016342	-0.0982771	-0.0309042	0.0463509	Salt added to food
Residential air pollution	Particulate matter air pollution (pm10); 2010	-0.00640558	-0.00802297	-0.0895781	-0.0103061	-0.0390648	-0.0306755	0.0355562	Particulate matter air pollution (pm10); 2010
Residential air pollution	Particulate matter air pollution (pm2.5) absorbance; 2010	-0.0162158	0.00465273	-0.0347391	-0.0227235	-0.0832786	-0.0304608	0.0328016	Particulate matter air pollution (pm2.5) absorbance; 2010
Diet	Dried fruit intake	0.00818929	-0.0194303	-0.0655694	-0.013622	-0.0520039	-0.0284872	0.029901	Dried fruit intake
Residential air pollution	Nitrogen dioxide air pollution; 2007	-0.0229485	0.00537651	-0.0255501	-0.0347468	-0.0598798	-0.0275497	0.0234858	Nitrogen dioxide air pollution; 2007
Residential air pollution	Particulate matter air pollution (pm10); 2007	-0.0166813	-0.00353717	-0.0330757	-0.0312827	-0.049333	-0.026782	0.017398	Particulate matter air pollution (pm10); 2007
Diet	Coffee intake	-0.0322528	0.00706785	-0.0373209	-0.0648331	0.00941527	-0.0235847	0.0315984	Coffee intake
Physical activity	Frequency of stair climbing in last 4 weeks	-0.063094	-0.0363742	0.00983806	-0.0380767	0.0191569	-0.02171	0.0348602	Frequency of stair climbing in last 4 weeks
Diet	Poultry intake	-0.00382933	-0.0183893	0.00667935	-0.0790962	-0.00406813	-0.0197407	0.0343574	Poultry intake
Medication	Taking other prescription medications	0.000267603	-0.0125066	-0.0470606	-0.0129285	-0.0173084	-0.0179073	0.0175681	Taking other prescription medications
Diet	Non-oily fish intake	-0.0476712	0.0104065	0.0392043	-0.0335004	-0.0330468	-0.0129215	0.0363915	Non-oily fish intake
Diet	spread type - never rarely use spread	-0.0110459	0.0340132	-0.0548727	-0.00393479	-0.00191477	-0.00755099	0.0317175	spread type - never rarely use spread
Physical activity	Number of days/week walked 10+ minutes	-0.00916849	0.0122941	0.075871	-0.00957314	-0.0988252	-0.00588034	0.0626035	Number of days/week walked 10+ minutes
Diet	Fresh fruit intake	0.0138583	-0.0340028	-0.052113	0.0767253	-0.0336257	-0.00583158	0.0522289	Fresh fruit intake
Residential air pollution	Particulate matter air pollution 2.5-10um; 2010	0.0353209	0.0135728	-0.0615514	0.0196886	-0.0124476	-0.00108333	0.0379377	Particulate matter air pollution 2.5-10um; 2010
Counfoundings	mean_ct	0	0	0	0	0	0	0	mean_ct
Counfoundings	Site-11027.0	0	0	0	0	0	0	0	Site-11027.0
Counfoundings	Site-11026.0	0	0	0	0	0	0	0	Site-11026.0
Counfoundings	Site-11025.0	0	0	0	0	0	0	0	Site-11025.0
Counfoundings	Age when attended assessment centre	0	0	0	0	0	0	0	Age when attended assessment centre
Body size measures	Waist circumference	0.0300169	-0.00319147	-0.0310429	-0.00288757	0.0124517	0.00106933	0.0225418	Waist circumference
Diet	Lamb/mutton intake	0.00425408	0.0169369	0.0467973	-0.0158976	-0.0240463	0.00560888	0.0281452	Lamb/mutton intake
Body composition by impedance	Whole body fat mass	0.0558554	-0.00517286	-0.0360407	0.0179763	0.0108894	0.00870151	0.0335733	Whole body fat mass
Alcohol	Alcohol intake versus 10 years previously	0.0433862	0.00560007	-0.01993	0.00791681	0.017838	0.0109622	0.0228635	Alcohol intake versus 10 years previously
Diet	Cheese intake	-0.0297704	0.0401847	0.0146353	0.00539732	0.0397921	0.0140478	0.0289012	Cheese intake
Sleep	Sleeplessness / insomnia	0.0201002	0.0246192	0.0142073	0.00146763	0.045409	0.0211607	0.0161031	Sleeplessness / insomnia
Diet	Bread intake	0.0523643	0.0319146	0.0476845	0.00208867	-0.021685	0.0224734	0.0315583	Bread intake
Sleep	Nap during day	0.101577	-0.0227926	0.0197029	0.0218097	0.0273735	0.029534	0.04497	Nap during day
Residential air pollution	Traffic intensity on the nearest major road	0.0683374	0.0667692	-0.0450084	0.0196268	0.0438859	0.0307222	0.0467595	Traffic intensity on the nearest major road
Diet	Salad / raw vegetable intake	0.0564005	0.0742501	0.0268363	0.0649266	-0.0019802	0.0440867	0.031287	Salad / raw vegetable intake
Diet	Beef intake	0.0818744	0.00678456	0.0807446	-0.0110745	0.0627829	0.0442224	0.0434608	Beef intake
Diet	Oily fish intake	0.0539393	0.0376266	0.0452599	0.0871283	0.00993838	0.0467785	0.0279403	Oily fish intake
Physical activity	Number of days/week of vigorous physical activity 10+ minutes	0.0739193	0.0987542	0.0389226	0.0513937	0.0545222	0.0635024	0.0233593	Number of days/week of vigorous physical activity 10+ minutes
Sleep	Getting up in morning	0.0944535	0.0295997	0.103543	0.0912284	0.0292255	0.0696101	0.0369722	Getting up in morning
Diet	Water intake	0.13275	0.0820425	0.0587141	0.102532	0.029314	0.0810706	0.0397205	Water intake
Operations	Number of operations, self-reported	0.0462162	0.0688963	0.119556	0.0738641	0.12918	0.0875426	0.0353597	Number of operations, self-reported
Physical activity	Usual walking pace	0.112492	0.110147	0.10424	0.0931049	0.0298276	0.0899622	0.0344417	Usual walking pace
Physical activity	Time spent driving	0.0867222	0.0704691	0.0667612	0.119201	0.109982	0.0906271	0.0233573	Time spent driving
Physical activity	Number of days/week of moderate physical activity 10+ minutes	0.122101	0.142077	0.0690694	0.0869951	0.0385037	0.0917492	0.0413103	Number of days/week of moderate physical activity 10+ minutes
Diet	spread type - other type	0.110952	0.0800948	0.102099	0.0950425	0.106618	0.0989613	0.0120784	spread type - other type
Hand grip strength	Hand grip strength (left)	0.166845	0.105078	0.151494	0.074452	0.091341	0.117842	0.0396286	Hand grip strength (left)
Diet	Processed meat intake	0.130842	0.139198	0.138485	0.0931114	0.160571	0.132441	0.0246114	Processed meat intake
Hand grip strength	Hand grip strength (right)	0.191068	0.131928	0.163939	0.100848	0.1249	0.142537	0.0352664	Hand grip strength (right)
Body size measures	Hip circumference	0.214404	0.159009	0.134391	0.16567	0.154513	0.165597	0.029674	Hip circumference
General health	Overall health rating	0.163349	0.227554	0.268274	0.192855	0.192065	0.20882	0.0402772	Overall health rating
Diet	Cereal intake	0.314195	0.317167	0.266332	0.260152	0.349044	0.301378	0.0374613	Cereal intake
Body composition by impedance	Basal metabolic rate	0.436225	0.422895	0.431967	0.41283	0.405337	0.421851	0.0128852	Basal metabolic rate
Body composition by impedance	Whole body water mass	0.462359	0.456511	0.470723	0.442282	0.435472	0.453469	0.0144482	Whole body water mass
Body composition by impedance	Whole body fat-free mass	0.462451	0.456598	0.470799	0.442356	0.435625	0.453566	0.0144278	Whole body fat-free mass

## Sheet: brain_loadings
label	split1	split2	split3	split4	split5	avg	stdv
Mean thickness of G+S-frontomargin (left hemisphere)	0.143079	0.119959	0.17933	0.178219	0.240523	0.172222	0.0456407
Mean thickness of G+S-occipital-inf (left hemisphere)	-0.489749	-0.571903	-0.722439	-0.701936	-0.844436	-0.666093	0.138054
Mean thickness of G+S-paracentral (left hemisphere)	-0.318141	-0.168245	-0.341388	-0.281095	-0.276255	-0.277025	0.0664891
Mean thickness of G+S-subcentral (left hemisphere)	-0.120357	-0.243688	0.0265754	-0.170561	-0.189244	-0.139455	0.102764
Mean thickness of G+S-transv-frontopol (left hemisphere)	0.208744	0.448057	0.349159	0.301412	0.40458	0.34239	0.0930313
Mean thickness of G+S-cingul-Ant (left hemisphere)	-0.373922	-0.463186	-0.113332	-0.285218	-0.490925	-0.345317	0.152759
Mean thickness of G+S-cingul-Mid-Ant (left hemisphere)	-0.324046	-0.391162	-0.125397	-0.243886	-0.423828	-0.301664	0.120253
Mean thickness of G+S-cingul-Mid-Post (left hemisphere)	0.474166	0.646832	0.528476	0.461203	0.468339	0.515803	0.0779374
Mean thickness of G-cingul-Post-dorsal (left hemisphere)	0.116517	-0.117924	-0.0905339	-0.0292302	0.0242148	-0.0193913	0.0938606
Mean thickness of G-cingul-Post-ventral (left hemisphere)	0.000364376	-0.205415	-0.324942	-0.270568	-0.265361	-0.213184	0.126657
Mean thickness of G-cuneus (left hemisphere)	-0.427835	-0.371022	-0.427216	-0.476672	-0.601949	-0.460939	0.087249
Mean thickness of G-front-inf-Opercular (left hemisphere)	0.178547	0.335183	0.427937	0.182992	0.516585	0.328249	0.149136
Mean thickness of G-front-inf-Orbital (left hemisphere)	-0.0367904	-0.060673	-0.085005	-0.143096	0.0086861	-0.0633756	0.0564139
Mean thickness of G-front-inf-Triangul (left hemisphere)	-0.0733589	0.0436644	0.071126	-0.0969091	0.20698	0.0303004	0.122463
Mean thickness of G-front-middle (left hemisphere)	0.207416	0.56368	0.592131	0.314536	0.677944	0.471141	0.200029
Mean thickness of G-front-sup (left hemisphere)	-0.158773	0.141441	-0.0556537	-0.143362	0.0851255	-0.0262444	0.134784
Mean thickness of G-Ins-lg+S-cent-ins (left hemisphere)	0.283749	0.28648	0.541852	0.326456	0.358565	0.35942	0.106554
Mean thickness of G-insular-short (left hemisphere)	-0.0591074	0.0600126	0.212054	-0.03962	0.131156	0.0608991	0.114335
Mean thickness of G-occipital-middle (left hemisphere)	-0.688047	-0.68392	-0.552561	-0.712948	-0.79972	-0.687439	0.0886884
Mean thickness of G-occipital-sup (left hemisphere)	-0.839803	-0.667327	-0.702793	-0.796003	-1	-0.801185	0.131
Mean thickness of G-oc-temp-lat-fusifor (left hemisphere)	-0.0645679	-0.0134013	-0.155705	-0.316585	-0.255663	-0.161184	0.126768
Mean thickness of G-oc-temp-med-Lingual (left hemisphere)	0.127613	0.246866	0.205533	0.000545251	0.00333695	0.116779	0.113244
Mean thickness of G-oc-temp-med-Parahip (left hemisphere)	-0.397872	-0.404982	-0.367862	-0.409472	-0.391847	-0.394407	0.0162941
Mean thickness of G-orbital (left hemisphere)	-0.319435	-0.407494	-0.247737	-0.401772	-0.240534	-0.323394	0.0803452
Mean thickness of G-pariet-inf-Angular (left hemisphere)	-0.821006	-0.70783	-0.715428	-0.72206	-0.670436	-0.727352	0.0560398
Mean thickness of G-pariet-inf-Supramar (left hemisphere)	-0.448189	-0.405577	-0.434278	-0.35852	-0.255283	-0.380369	0.0778859
Mean thickness of G-parietal-sup (left hemisphere)	-1	-0.765298	-0.986147	-0.979788	-0.906461	-0.927539	0.097701
Mean thickness of G-postcentral (left hemisphere)	-0.688774	-0.640619	-0.563063	-0.62891	-0.607392	-0.625752	0.0460158
Mean thickness of G-precentral (left hemisphere)	-0.296403	-0.0492005	-0.265513	-0.269584	-0.145921	-0.205324	0.104822
Mean thickness of G-precuneus (left hemisphere)	-0.843533	-0.738865	-0.901113	-0.944983	-0.796519	-0.845003	0.0817963
Mean thickness of G-rectus (left hemisphere)	0.0614501	-0.047553	0.174843	-0.00442137	0.112262	0.0593161	0.0889349
Mean thickness of G-subcallosal (left hemisphere)	0.627185	0.814867	0.756407	0.445983	0.784305	0.685749	0.1519
Mean thickness of G-temp-sup-G-T-transv (left hemisphere)	-0.268124	-0.210919	-0.175928	-0.159974	-0.443795	-0.251748	0.115096
Mean thickness of G-temp-sup-Lateral (left hemisphere)	-0.281056	-0.353077	-0.270868	-0.273165	-0.303142	-0.296261	0.0342228
Mean thickness of G-temp-sup-Plan-polar (left hemisphere)	0.114224	0.123141	0.200201	0.0825934	0.172079	0.138448	0.047131
Mean thickness of G-temp-sup-Plan-tempo (left hemisphere)	0.014333	-0.0212652	-0.00761923	0.178262	0.0630667	0.0453555	0.0809089
Mean thickness of G-temporal-inf (left hemisphere)	-0.13612	-0.215494	-0.223904	-0.290396	-0.107776	-0.194738	0.0731957
Mean thickness of G-temporal-middle (left hemisphere)	-0.280382	-0.171659	-0.111103	-0.261947	-0.227833	-0.210585	0.0693163
Mean thickness of Lat-Fis-ant-Horizont (left hemisphere)	-0.101791	-0.131229	-0.0655545	-0.141497	-0.176197	-0.123254	0.0418008
Mean thickness of Lat-Fis-ant-Vertical (left hemisphere)	0.281224	0.298219	0.406074	0.0094297	0.416711	0.282332	0.164392
Mean thickness of Lat-Fis-post (left hemisphere)	0.0810889	0.181554	0.0545053	0.0910132	0.0427763	0.0901875	0.0546633
Mean thickness of Pole-occipital (left hemisphere)	-0.526417	-0.560924	-0.476382	-0.538855	-0.64868	-0.550252	0.0631601
Mean thickness of Pole-temporal (left hemisphere)	-0.349806	-0.25466	-0.104451	-0.290675	-0.13182	-0.226282	0.104852
Mean thickness of S-calcarine (left hemisphere)	0.132506	0.242324	0.158895	0.166623	0.0185172	0.143773	0.081054
Mean thickness of S-central (left hemisphere)	-0.647149	-0.309219	-0.437232	-0.359356	-0.603825	-0.471356	0.148701
Mean thickness of S-cingul-Marginalis (left hemisphere)	-0.473504	-0.175857	-0.409376	-0.438455	-0.39467	-0.378373	0.117153
Mean thickness of S-circular-insula-ant (left hemisphere)	0.0881271	0.00162399	0.24375	0.0343109	0.146727	0.102908	0.0960976
Mean thickness of S-circular-insula-inf (left hemisphere)	0.536476	0.595083	0.73626	0.444736	0.385794	0.53967	0.136399
Mean thickness of S-circular-insula-sup (left hemisphere)	0.520589	0.705492	0.792406	0.505208	0.616131	0.627965	0.12226
Mean thickness of S-collat-transv-ant (left hemisphere)	-0.280076	-0.333031	-0.328224	-0.362061	-0.272074	-0.315093	0.0380036
Mean thickness of S-collat-transv-post (left hemisphere)	-0.254978	-0.371175	-0.297586	-0.30114	-0.6976	-0.384496	0.179922
Mean thickness of S-front-inf (left hemisphere)	0.237801	0.454103	0.630483	0.345317	0.534116	0.440364	0.154264
Mean thickness of S-front-middle (left hemisphere)	0.544054	0.769103	0.693926	0.58688	0.699957	0.658784	0.0914243
Mean thickness of S-front-sup (left hemisphere)	0.220996	0.550675	0.560233	0.299907	0.529242	0.43221	0.159652
Mean thickness of S-interm-prim-Jensen (left hemisphere)	0.0412081	0.145373	0.287529	0.235768	0.137221	0.16942	0.0954005
Mean thickness of S-intrapariet+P-trans (left hemisphere)	-0.811017	-0.638353	-0.696397	-0.780977	-0.748355	-0.73502	0.0687418
Mean thickness of S-oc-middle+Lunatus (left hemisphere)	-0.438881	-0.498487	-0.379612	-0.32091	-0.607021	-0.448982	0.11039
Mean thickness of S-oc-sup+transversal (left hemisphere)	-0.7214	-0.48586	-0.404132	-0.62431	-0.802016	-0.607544	0.163743
Mean thickness of S-occipital-ant (left hemisphere)	-0.0623753	-0.174285	-0.190544	-0.105699	-0.342642	-0.175109	0.107043
Mean thickness of S-oc-temp-lat (left hemisphere)	-0.18061	-0.189114	-0.144647	-0.306241	-0.320889	-0.2283	0.0797736
Mean thickness of S-oc-temp-med+Lingual (left hemisphere)	0.242562	0.333466	0.43785	0.27605	0.168162	0.291618	0.101274
Mean thickness of S-orbital-lateral (left hemisphere)	0.208224	0.224038	0.0646754	0.271111	0.402573	0.234124	0.121685
Mean thickness of S-orbital-med-olfact (left hemisphere)	0.0411622	-0.039604	0.274817	0.0612949	0.017113	0.0709566	0.120065
Mean thickness of S-orbital-H-Shaped (left hemisphere)	-0.217816	-0.292794	-0.229291	-0.21419	0.0450151	-0.181815	0.130735
Mean thickness of S-parieto-occipital (left hemisphere)	-0.529969	-0.509085	-0.5984	-0.72229	-0.812216	-0.634392	0.129662
Mean thickness of S-pericallosal (left hemisphere)	-0.0448445	-0.241639	-0.0829021	-0.109114	-0.359929	-0.167686	0.130514
Mean thickness of S-postcentral (left hemisphere)	-0.530734	-0.381955	-0.369944	-0.4146	-0.41456	-0.422359	0.0637297
Mean thickness of S-precentral-inf-part (left hemisphere)	0.177109	0.466206	0.375445	0.162469	0.349508	0.306147	0.131905
Mean thickness of S-precentral-sup-part (left hemisphere)	-0.355717	-0.233765	-0.2399	-0.337593	-0.366133	-0.306622	0.0645581
Mean thickness of S-suborbital (left hemisphere)	-0.593398	-0.831073	-0.609418	-0.586371	-0.697406	-0.663533	0.103705
Mean thickness of S-subparietal (left hemisphere)	-0.542345	-0.33287	-0.461413	-0.416704	-0.366033	-0.423873	0.0823458
Mean thickness of S-temporal-inf (left hemisphere)	-0.124614	-0.224552	-0.205695	-0.241999	-0.16771	-0.192914	0.0471004
Mean thickness of S-temporal-sup (left hemisphere)	-0.400984	-0.410134	-0.263632	-0.366502	-0.383153	-0.364881	0.0590318
Mean thickness of S-temporal-transverse (left hemisphere)	-0.129804	-0.0813242	-0.0498198	-0.0394128	-0.0510893	-0.07029	0.0367585
Mean thickness of G+S-frontomargin (right hemisphere)	0.218087	0.0548632	0.00858116	0.273923	0.172164	0.145524	0.111169
Mean thickness of G+S-occipital-inf (right hemisphere)	-0.178865	-0.319598	-0.482962	-0.327054	-0.414249	-0.344546	0.114451
Mean thickness of G+S-paracentral (right hemisphere)	-0.00175875	0.0225128	-0.296887	0.0564916	-0.00998096	-0.0459244	0.142651
Mean thickness of G+S-subcentral (right hemisphere)	0.0143309	-0.223678	-0.205032	0.0881087	-0.0721215	-0.0796783	0.135551
Mean thickness of G+S-transv-frontopol (right hemisphere)	0.562321	0.561328	0.389623	0.584299	0.59986	0.539486	0.0853092
Mean thickness of G+S-cingul-Ant (right hemisphere)	-0.222504	-0.301709	-0.0378383	-0.120236	-0.042976	-0.145053	0.115185
Mean thickness of G+S-cingul-Mid-Ant (right hemisphere)	0.317749	0.367017	0.330007	0.443269	0.437871	0.379182	0.0589316
Mean thickness of G+S-cingul-Mid-Post (right hemisphere)	0.534038	0.599289	0.41276	0.598092	0.651309	0.559097	0.0917627
Mean thickness of G-cingul-Post-dorsal (right hemisphere)	0.450604	0.360979	0.186459	0.271124	0.52435	0.358703	0.135304
Mean thickness of G-cingul-Post-ventral (right hemisphere)	0.0990025	-0.0571135	-0.22707	-0.0815402	-0.155073	-0.0843587	0.122207
Mean thickness of G-cuneus (right hemisphere)	-0.161336	-0.320095	-0.352969	-0.199739	-0.517269	-0.310282	0.140683
Mean thickness of G-front-inf-Opercular (right hemisphere)	0.485172	0.713371	0.517872	0.543272	0.799476	0.611833	0.137015
Mean thickness of G-front-inf-Orbital (right hemisphere)	0.0339139	-0.0488707	-0.204406	-0.145606	-0.0451094	-0.0820157	0.0934392
Mean thickness of G-front-inf-Triangul (right hemisphere)	0.410683	0.329001	0.355267	0.444362	0.594429	0.426748	0.104102
Mean thickness of G-front-middle (right hemisphere)	0.624473	0.694488	0.664612	0.752962	0.992703	0.745848	0.145737
Mean thickness of G-front-sup (right hemisphere)	0.373147	0.437603	0.113345	0.395972	0.575981	0.379209	0.168174
Mean thickness of G-Ins-lg+S-cent-ins (right hemisphere)	0.595565	0.450809	0.423721	0.572741	0.323399	0.473247	0.112106
Mean thickness of G-insular-short (right hemisphere)	0.188176	0.110769	0.128777	0.161508	0.26526	0.170898	0.0605815
Mean thickness of G-occipital-middle (right hemisphere)	-0.214182	-0.432964	-0.478772	-0.193169	-0.38623	-0.341063	0.129828
Mean thickness of G-occipital-sup (right hemisphere)	-0.440348	-0.474613	-0.659853	-0.392591	-0.60047	-0.513575	0.112323
Mean thickness of G-oc-temp-lat-fusifor (right hemisphere)	0.113904	-0.144599	-0.150255	0.0858739	-0.013169	-0.0216492	0.124161
Mean thickness of G-oc-temp-med-Lingual (right hemisphere)	0.401973	0.323427	0.225567	0.30042	0.178198	0.285917	0.0870806
Mean thickness of G-oc-temp-med-Parahip (right hemisphere)	-0.15578	-0.258612	-0.266735	-0.173594	-0.242485	-0.219441	0.0511294
Mean thickness of G-orbital (right hemisphere)	-0.306201	-0.444365	-0.498639	-0.369548	-0.319554	-0.387662	0.0823617
Mean thickness of G-pariet-inf-Angular (right hemisphere)	-0.330284	-0.586164	-0.626643	-0.246239	-0.224895	-0.402845	0.190492
Mean thickness of G-pariet-inf-Supramar (right hemisphere)	0.231633	0.199849	0.195068	0.417809	0.353431	0.279558	0.100448
Mean thickness of G-parietal-sup (right hemisphere)	-0.58949	-0.568501	-0.886881	-0.606954	-0.537431	-0.637851	0.141601
Mean thickness of G-postcentral (right hemisphere)	-0.139093	-0.324379	-0.237225	-0.00575916	-0.128156	-0.166922	0.120402
Mean thickness of G-precentral (right hemisphere)	0.0999068	0.0788545	-0.24253	0.0841824	0.0988493	0.0238527	0.149192
Mean thickness of G-precuneus (right hemisphere)	-0.422312	-0.519956	-0.802772	-0.571819	-0.40172	-0.543716	0.160753
Mean thickness of G-rectus (right hemisphere)	0.170652	0.0899732	0.243061	0.235982	0.304935	0.208921	0.0817458
Mean thickness of G-subcallosal (right hemisphere)	0.737516	0.796633	0.726566	0.697434	0.740843	0.739798	0.0360775
Mean thickness of G-temp-sup-G-T-transv (right hemisphere)	-0.108611	-0.137778	-0.274505	-0.0505326	-0.315809	-0.177447	0.112898
Mean thickness of G-temp-sup-Lateral (right hemisphere)	0.0239108	0.014034	0.0738571	0.29101	0.180313	0.116625	0.117703
Mean thickness of G-temp-sup-Plan-polar (right hemisphere)	0.431556	0.34727	0.373637	0.441981	0.38595	0.396079	0.0398563
Mean thickness of G-temp-sup-Plan-tempo (right hemisphere)	0.47467	0.570563	0.600383	0.704344	0.539116	0.577815	0.0847171
Mean thickness of G-temporal-inf (right hemisphere)	-0.158305	-0.290813	-0.339598	-0.238648	-0.0994779	-0.225368	0.0972801
Mean thickness of G-temporal-middle (right hemisphere)	-0.0443611	-0.119516	-0.134856	0.0665904	0.148197	-0.0167892	0.121887
Mean thickness of Lat-Fis-ant-Horizont (right hemisphere)	0.139564	0.0625216	0.0145895	-0.0462596	0.0626033	0.0466037	0.0685555
Mean thickness of Lat-Fis-ant-Vertical (right hemisphere)	0.485503	0.56871	0.471736	0.481214	0.658556	0.533144	0.0802035
Mean thickness of Lat-Fis-post (right hemisphere)	0.598286	0.448809	0.416144	0.570241	0.301984	0.467093	0.12046
Mean thickness of Pole-occipital (right hemisphere)	-0.0613499	-0.311917	-0.341851	-0.0723336	-0.362963	-0.230083	0.150168
Mean thickness of Pole-temporal (right hemisphere)	-0.0972129	-0.0491227	-0.0295715	-0.00458826	0.0184834	-0.0324024	0.0443029
Mean thickness of S-calcarine (right hemisphere)	0.296276	0.273157	0.0951375	0.358419	0.148643	0.234326	0.108926
Mean thickness of S-central (right hemisphere)	-0.034267	0.00596498	-0.227889	0.257729	-0.161802	-0.0320529	0.18749
Mean thickness of S-cingul-Marginalis (right hemisphere)	-0.0531172	0.176876	-0.121242	0.0179157	0.198556	0.0437978	0.1405
Mean thickness of S-circular-insula-ant (right hemisphere)	-0.0796582	0.0947856	0.146653	-0.0621911	-0.0355134	0.0128152	0.101421
Mean thickness of S-circular-insula-inf (right hemisphere)	0.98654	1	1	1	0.88021	0.97335	0.052392
Mean thickness of S-circular-insula-sup (right hemisphere)	0.902056	0.972332	0.985887	0.940109	0.936452	0.947367	0.0329089
Mean thickness of S-collat-transv-ant (right hemisphere)	0.210544	0.227138	0.32794	0.265027	0.250515	0.256233	0.0452381
Mean thickness of S-collat-transv-post (right hemisphere)	0.033336	0.0936889	-0.00206652	-0.119867	-0.203884	-0.0397586	0.120339
Mean thickness of S-front-inf (right hemisphere)	0.318166	0.503311	0.607492	0.516915	0.567212	0.502619	0.111129
Mean thickness of S-front-middle (right hemisphere)	0.748265	0.781031	0.767558	0.785834	0.912219	0.798981	0.0649567
Mean thickness of S-front-sup (right hemisphere)	0.487875	0.738011	0.636771	0.541975	0.732181	0.627363	0.111877
Mean thickness of S-interm-prim-Jensen (right hemisphere)	0.0580721	-0.0650291	-0.157816	0.127445	0.0889099	0.0103165	0.11845
Mean thickness of S-intrapariet+P-trans (right hemisphere)	-0.622734	-0.574452	-0.758942	-0.61285	-0.661013	-0.645998	0.0702505
Mean thickness of S-oc-middle+Lunatus (right hemisphere)	-0.288394	-0.245532	-0.342755	-0.205993	-0.398016	-0.296138	0.0763208
Mean thickness of S-oc-sup+transversal (right hemisphere)	-0.477171	-0.439934	-0.487356	-0.485027	-0.662364	-0.510371	0.0870881
Mean thickness of S-occipital-ant (right hemisphere)	0.143225	0.0389521	0.14044	0.129613	-0.019677	0.0865105	0.0733489
Mean thickness of S-oc-temp-lat (right hemisphere)	0.129024	-0.0606051	0.102115	0.136239	-0.0436326	0.0526281	0.0966488
Mean thickness of S-oc-temp-med+Lingual (right hemisphere)	0.357407	0.390434	0.491706	0.356448	0.229068	0.365013	0.0939543
Mean thickness of S-orbital-lateral (right hemisphere)	0.174467	0.214083	0.337421	0.194963	0.352745	0.254736	0.0838318
Mean thickness of S-orbital-med-olfact (right hemisphere)	0.346553	0.279145	0.584851	0.488705	0.440605	0.427972	0.119622
Mean thickness of S-orbital-H-Shaped (right hemisphere)	0.107639	0.0581495	0.139435	0.080499	0.292543	0.135653	0.0928202
Mean thickness of S-parieto-occipital (right hemisphere)	-0.143548	-0.329831	-0.308252	-0.219482	-0.337074	-0.267638	0.0837499
Mean thickness of S-pericallosal (right hemisphere)	0.182042	0.010407	-0.0546131	0.0306479	0.140334	0.0617636	0.0971976
Mean thickness of S-postcentral (right hemisphere)	-0.107034	-0.125666	-0.06631	0.026729	-0.000680171	-0.0545922	0.0660655
Mean thickness of S-precentral-inf-part (right hemisphere)	0.446378	0.631311	0.550667	0.445824	0.668493	0.548534	0.102752
Mean thickness of S-precentral-sup-part (right hemisphere)	-0.0324619	-0.0432554	-0.182444	-0.159094	-0.123179	-0.108087	0.067603
Mean thickness of S-suborbital (right hemisphere)	-0.0592135	-0.139507	0.227881	-0.0720533	-0.0384511	-0.0162689	0.141638
Mean thickness of S-subparietal (right hemisphere)	-0.635856	-0.484622	-0.716692	-0.549078	-0.526978	-0.582645	0.0930514
Mean thickness of S-temporal-inf (right hemisphere)	-0.0452767	-0.204255	-0.199271	-0.15587	-0.0377813	-0.128491	0.081628
Mean thickness of S-temporal-sup (right hemisphere)	0.104177	0.0439393	0.130952	0.184078	0.162052	0.12504	0.0545503
Mean thickness of S-temporal-transverse (right hemisphere)	-0.248649	-0.236456	-0.224742	-0.154193	-0.26668	-0.226144	0.0431127
