# Supplementary material for: Cardiometabolic health and physical robustness map onto distinct patterns of brain structure and neurotransmitter systems
Source: PLoS Biol. 2025 Nov 21;23(11):e3003498. doi: 10.1371/journal.pbio.3003498 (PMC12671889; doi:10.1371/journal.pbio.3003498)
Supplement: S2 File — (ZIP) [file pbio.3003498.s002.zip › supplementary_data/S70_Data.xlsx]

## Sheet: rf_loadings
Category	Label	split1	split2	split3	split4	split5	avg	stdv	Label_short
Body composition by impedance	Basal metabolic rate	-0.885682	-0.919294	-0.905272	-0.90849	-0.892063	-0.90216	0.0133867	Basal metabolic rate
Body composition by impedance	Whole body fat-free mass	-0.865784	-0.90136	-0.883739	-0.8898	-0.870626	-0.882262	0.0144108	Whole body fat-free mass
Body composition by impedance	Whole body water mass	-0.865796	-0.901348	-0.883717	-0.889794	-0.870638	-0.882259	0.0143993	Whole body water mass
Body size measures	Waist circumference	-0.743139	-0.744336	-0.748998	-0.743314	-0.763346	-0.748626	0.00856645	Waist circumference
Body size measures	Body mass index (BMI)	-0.71857	-0.733686	-0.745358	-0.732864	-0.717444	-0.729584	0.0116734	Body mass index (BMI)
Body size measures	Hip circumference	-0.692192	-0.706455	-0.729773	-0.700887	-0.682108	-0.702283	0.0179158	Hip circumference
Body composition by impedance	Whole body fat mass	-0.686513	-0.693259	-0.710182	-0.692536	-0.693225	-0.695143	0.00886947	Whole body fat mass
Body composition by impedance	Body fat percentage	-0.475337	-0.469585	-0.492624	-0.473273	-0.48349	-0.478862	0.00922669	Body fat percentage
Body size measures	waist_to_hip	-0.440856	-0.425505	-0.407973	-0.430529	-0.484756	-0.437924	0.0287567	waist_to_hip
Hand grip strength	Hand grip strength (left)	-0.267174	-0.31204	-0.301615	-0.271764	-0.298063	-0.290131	0.0196159	Hand grip strength (left)
Hand grip strength	Hand grip strength (right)	-0.261028	-0.298409	-0.275084	-0.239637	-0.281779	-0.271187	0.0221755	Hand grip strength (right)
Smoking	Past tobacco smoking	-0.324998	-0.225845	-0.257134	-0.241649	-0.291689	-0.268263	0.0399972	Past tobacco smoking
Smoking	Smoking status	-0.307841	-0.217494	-0.237951	-0.235297	-0.27185	-0.254087	0.0359079	Smoking status
Smoking	Ever smoked	-0.2732	-0.180091	-0.213847	-0.191115	-0.246889	-0.221028	0.0387714	Ever smoked
Physical activity	Time spent using computer	-0.122668	-0.0902639	-0.151866	-0.0944758	-0.12883	-0.117621	0.025534	Time spent using computer
Diet	Major dietary changes in the last 5 years	-0.144976	-0.0750635	-0.117184	-0.0912781	-0.116497	-0.109	0.0268476	Major dietary changes in the last 5 years
Blood pressure	Pulse rate, automated reading	-0.125121	-0.101448	-0.0872263	-0.0940046	-0.133644	-0.108289	0.0201288	Pulse rate, automated reading
Diet	Cooked vegetable intake	-0.122498	-0.0941922	-0.102777	-0.0850398	-0.0860611	-0.0981135	0.0153941	Cooked vegetable intake
Medical conditions	Number of self-reported non-cancer illnesses	-0.137387	-0.0674274	-0.108879	-0.064299	-0.0995253	-0.0955035	0.0304601	Number of self-reported non-cancer illnesses
General health	Weight change compared with 1 year ago	-0.0649557	-0.0981729	-0.120424	-0.0986053	-0.0782719	-0.0920859	0.0212689	Weight change compared with 1 year ago
Physical activity	Time spent watching television (TV)	-0.0680123	-0.0874388	-0.0728591	-0.143298	-0.0871965	-0.0917609	0.0300701	Time spent watching television (TV)
Blood pressure	Diastolic blood pressure, automated reading	-0.0925265	-0.120619	-0.0722597	-0.0543225	-0.0978989	-0.0875253	0.0253145	Diastolic blood pressure, automated reading
Medications	Number of treatments/medications taken	-0.083027	-0.0750289	-0.094088	-0.064064	-0.0953734	-0.0823163	0.0131892	Number of treatments/medications taken
Diet	Variation in diet	-0.106411	-0.0655581	-0.0637901	-0.0722178	-0.0854551	-0.0786864	0.0176816	Variation in diet
Medication	Taking other prescription medications	-0.0850033	-0.0655368	-0.0932702	-0.0589681	-0.0843684	-0.0774294	0.0144802	Taking other prescription medications
Residential air pollution	Particulate matter air pollution 2.5-10um; 2010	-0.0950701	-0.0762997	-0.0777626	-0.0575217	-0.078268	-0.0769844	0.0133099	Particulate matter air pollution 2.5-10um; 2010
Diet	spread type - butter spreadable butter	-0.111174	-0.0465279	-0.0852008	-0.0675286	-0.0586426	-0.0738148	0.0251976	spread type - butter spreadable butter
Diet	Poultry intake	-0.0786287	-0.0540725	-0.0461307	-0.0701521	-0.114101	-0.072617	0.026498	Poultry intake
Diet	Lamb/mutton intake	-0.0844747	-0.0375955	-0.0586843	-0.0570785	-0.114998	-0.0705662	0.0299073	Lamb/mutton intake
Residential air pollution	Particulate matter air pollution (pm10); 2010	-0.0923827	-0.0441849	-0.0690439	-0.0686915	-0.0732127	-0.0695031	0.0171691	Particulate matter air pollution (pm10); 2010
Diet	Processed meat intake	-0.0751007	-0.0505647	-0.0664826	-0.0604079	-0.0874687	-0.0680049	0.0140835	Processed meat intake
Diet	spread type - never rarely use spread	-0.0645446	-0.063515	-0.0536756	-0.0539045	-0.0900267	-0.0651333	0.0148325	spread type - never rarely use spread
Physical activity	Time spent driving	-0.0449527	-0.0788941	-0.0409806	-0.075301	-0.0822348	-0.0644726	0.0198345	Time spent driving
Diet	Tea intake	-0.0787242	-0.0825215	-0.0728737	-0.0533557	-0.0223518	-0.0619654	0.0248283	Tea intake
Operations	Number of operations, self-reported	-0.079732	-0.0505475	-0.0693803	-0.0302743	-0.0740298	-0.0607928	0.0202731	Number of operations, self-reported
Diet	Beef intake	-0.0565012	-0.0237678	-0.0305917	-0.06344	-0.123566	-0.0595734	0.0395015	Beef intake
Diet	Pork intake	-0.066528	-0.0273278	-0.0534773	-0.0547021	-0.0867784	-0.0577627	0.0216377	Pork intake
Residential air pollution	Particulate matter air pollution (pm2.5) absorbance; 2010	-0.0676746	-0.0110909	-0.0603465	-0.0765763	-0.0612113	-0.0553799	0.0255961	Particulate matter air pollution (pm2.5) absorbance; 2010
Diet	Salt added to food	-0.0547514	-0.0466677	-0.0747408	-0.0825731	-0.0127013	-0.0542869	0.0274139	Salt added to food
Sleep	Nap during day	-0.0669214	-0.0336492	-0.0790994	-9.13317e-05	-0.0888533	-0.0537229	0.0365089	Nap during day
Diet	Salad / raw vegetable intake	-0.0537478	-0.0575718	-0.059186	-0.0336085	-0.0604079	-0.0529044	0.0110746	Salad / raw vegetable intake
Diet	Water intake	-0.0608585	-0.0423508	-0.0384328	-0.0262352	-0.0888838	-0.0513522	0.0243813	Water intake
Residential air pollution	Traffic intensity on the nearest major road	-0.051089	-0.0629175	-0.0520953	-0.0352713	-0.0529706	-0.0508687	0.00993005	Traffic intensity on the nearest major road
Diet	Coffee intake	-0.0697272	-0.021327	-0.0440926	-0.0313446	-0.0732	-0.0479383	0.022974	Coffee intake
Residential air pollution	Nitrogen oxides air pollution; 2010	-0.0701658	0.0103706	-0.0455647	-0.0721059	-0.0598221	-0.0474576	0.0339991	Nitrogen oxides air pollution; 2010
Residential air pollution	Nitrogen dioxide air pollution; 2010	-0.0591526	0.0199055	-0.0439557	-0.0727796	-0.0556277	-0.042322	0.0362729	Nitrogen dioxide air pollution; 2010
Residential air pollution	Particulate matter air pollution (pm2.5); 2010	-0.0591535	0.018033	-0.0380362	-0.0672707	-0.0531323	-0.0399119	0.0341125	Particulate matter air pollution (pm2.5); 2010
Residential air pollution	Nitrogen dioxide air pollution; 2007	-0.0469293	0.0204585	-0.0445572	-0.0715952	-0.0519279	-0.0389102	0.0348519	Nitrogen dioxide air pollution; 2007
Residential air pollution	Particulate matter air pollution (pm10); 2007	-0.044667	0.0161665	-0.0417499	-0.0670112	-0.0534808	-0.0381485	0.0319128	Particulate matter air pollution (pm10); 2007
Sleep	Sleeplessness / insomnia	0.0213073	-0.0683005	-0.039635	-0.0413119	-0.0331784	-0.0322237	0.0328083	Sleeplessness / insomnia
Alcohol	Alcohol intake frequency.	-0.0563372	-0.00826428	-0.0132386	-0.0279147	-0.0399272	-0.0291364	0.0196609	Alcohol intake frequency.
Blood pressure	Systolic blood pressure, automated reading	-0.0186123	-0.0703003	-0.00853978	0.0120941	-0.0365401	-0.0243797	0.031109	Systolic blood pressure, automated reading
Diet	Bread intake	-0.01624	0.00417432	-0.043011	-0.0165473	-0.0263857	-0.0196019	0.0171752	Bread intake
Diet	Fresh fruit intake	-0.0186604	-0.0106926	-0.0452997	-0.0127859	-0.00181293	-0.0178503	0.016494	Fresh fruit intake
Diet	Oily fish intake	-0.048558	-0.0210124	0.0141694	0.0182145	0.0020424	-0.00702883	0.0277898	Oily fish intake
Sleep	Getting up in morning	0.0255717	-0.0127369	0.0149317	-0.0252846	-0.0145028	-0.00240417	0.0215629	Getting up in morning
Reception	female	0	0	0	0	0	0	0	female
Confoundings	Site-11027.0	0	0	0	0	0	0	0	Site-11027.0
Confoundings	Site-11026.0	0	0	0	0	0	0	0	Site-11026.0
Confoundings	Site-11025.0	0	0	0	0	0	0	0	Site-11025.0
Confoundings	Age when attended assessment centre	0	0	0	0	0	0	0	Age when attended assessment centre
Physical activity	Frequency of stair climbing in last 4 weeks	0.0270294	0.0161917	0.00827197	-0.0270368	-0.0225445	0.000382344	0.0239776	Frequency of stair climbing in last 4 weeks
Sleep	Sleep duration	-0.0170057	0.0658961	0.0309077	0.03333	0.0169784	0.0260213	0.0300016	Sleep duration
Diet	Non-oily fish intake	0.02222	0.00765331	0.0667783	0.0213939	0.0277648	0.0291621	0.0222941	Non-oily fish intake
Diet	Cheese intake	0.0155892	0.047092	0.00907735	0.0623075	0.0428681	0.0353868	0.0223709	Cheese intake
Alcohol	Alcohol usually taken with meals	-0.0107169	0.029632	0.0525056	0.0763413	0.0315704	0.0358665	0.0321808	Alcohol usually taken with meals
Physical activity	Number of days/week of moderate physical activity 10+ minutes	0.0411827	0.00907006	0.0699515	0.00492289	0.0803846	0.0411023	0.0343162	Number of days/week of moderate physical activity 10+ minutes
Alcohol	Alcohol intake versus 10 years previously	0.052878	0.0526392	0.0709178	0.012583	0.0266472	0.043133	0.0232509	Alcohol intake versus 10 years previously
Diet	Dried fruit intake	0.0154911	0.0246561	0.0456079	0.0730885	0.0657828	0.0449253	0.0250294	Dried fruit intake
Physical activity	Number of days/week walked 10+ minutes	0.041172	0.0446295	0.0751864	0.0037147	0.060833	0.0451071	0.026838	Number of days/week walked 10+ minutes
Physical activity	Number of days/week of vigorous physical activity 10+ minutes	0.0546119	0.0503103	0.0867112	0.0220209	0.0826872	0.0592683	0.0264143	Number of days/week of vigorous physical activity 10+ minutes
Physical activity	Usual walking pace	0.0844131	0.0836969	0.125886	0.0681374	0.0909352	0.0906136	0.0214225	Usual walking pace
Diet	Cereal intake	0.130907	0.0681365	0.123193	0.0973164	0.11809	0.107529	0.0252959	Cereal intake
Diet	spread type - other type	0.161021	0.0917596	0.126209	0.107613	0.12231	0.121783	0.0257958	spread type - other type
General health	Overall health rating	0.189795	0.244687	0.228886	0.182908	0.20968	0.211191	0.0259574	Overall health rating
Body composition by impedance	Impedance of whole body	0.623346	0.656369	0.643151	0.651626	0.608741	0.636647	0.0200703	Impedance of whole body

## Sheet: brain_loadings
label	split1	split2	split3	split4	Category	split5	avg	stdv
Volume of grey matter in Hippocampus (right)	-1	-1	-1	-0.995464	Subcortex	-1	-0.999093	0.00202851
Volume of grey matter in Hippocampus (left)	-0.957705	-0.915368	-0.926465	-0.908235	Subcortex	-0.852036	-0.911962	0.0384687
Volume of grey matter in Thalamus (right)	-0.753866	-0.82621	-0.963588	-1	Subcortex	-0.729453	-0.854623	0.122101
Volume of grey matter in I-IV Cerebellum (right)	-0.666662	-0.718018	-0.713743	-0.980984	Cerebellum	-0.831826	-0.782247	0.126622
Volume of grey matter in I-IV Cerebellum (left)	-0.570441	-0.635782	-0.636153	-0.872621	Cerebellum	-0.678015	-0.678602	0.115085
Volume of grey matter in Thalamus (left)	-0.478621	-0.702704	-0.758039	-0.846879	Subcortex	-0.429307	-0.64311	0.181004
Volume of grey matter in V Cerebellum (right)	-0.516503	-0.463049	-0.536712	-0.648576	Cerebellum	-0.603683	-0.553705	0.0731259
Volume of grey matter in V Cerebellum (left)	-0.38984	-0.407651	-0.447932	-0.544519	Cerebellum	-0.453241	-0.448637	0.0598998
Volume of grey matter in VI Cerebellum (vermis)	-0.288369	-0.259846	-0.376758	-0.518383	Cerebellum	-0.297866	-0.348244	0.10452
Volume of grey matter in Caudate (right)	-0.293984	-0.344604	-0.375631	-0.243711	Subcortex	-0.361741	-0.323934	0.0544561
Volume of grey matter in VI Cerebellum (right)	-0.375964	-0.206966	-0.332515	-0.355725	Cerebellum	-0.269911	-0.308216	0.0692033
Volume of grey matter in Caudate (left)	-0.244441	-0.3276	-0.336558	-0.226133	Subcortex	-0.314329	-0.289812	0.0508127
Volume of grey matter in VI Cerebellum (left)	-0.308277	-0.183021	-0.28037	-0.344766	Cerebellum	-0.260208	-0.275328	0.0605844
Volume of grey matter in Amygdala (left)	-0.215514	-0.211206	-0.160108	-0.235181	Subcortex	-0.208086	-0.206019	0.0277467
Volume of grey matter in Crus II Cerebellum (vermis)	-0.187381	-0.284749	-0.176154	-0.282471	Cerebellum	-0.0939851	-0.204948	0.0803563
Volume of grey matter in VIIb Cerebellum (vermis)	-0.156357	-0.141694	-0.173805	-0.342121	Cerebellum	-0.118209	-0.186437	0.0893854
Volume of grey matter in Crus I Cerebellum (vermis)	-0.137344	-0.0823149	-0.092946	-0.189298	Cerebellum	0.0556196	-0.0892568	0.0913396
Volume of grey matter in Amygdala (right)	0.0482391	-0.0444374	-0.0738304	-0.101127	Subcortex	-0.0484827	-0.0439276	0.0563064
Volume of grey matter in Ventral Striatum (left)	-0.0738563	-0.0105301	0.0460739	-0.016452	Subcortex	-0.0961028	-0.0301735	0.0562198
Volume of grey matter in Ventral Striatum (right)	-0.0355403	-0.0109656	0.00470036	-0.014479	Subcortex	-0.0842095	-0.0280988	0.0344913
Volume of grey matter in Crus I Cerebellum (right)	0.0139849	-0.0260351	-0.00720675	-0.0236019	Cerebellum	-0.0162207	-0.0118159	0.016182
Volume of grey matter in Crus I Cerebellum (left)	0.163764	0.13393	0.0810505	0.0902515	Cerebellum	0.161494	0.126098	0.0388819
Volume of grey matter in Crus II Cerebellum (right)	0.120482	0.0927208	0.204395	0.193678	Cerebellum	0.181802	0.158616	0.0491402
Volume of grey matter in Crus II Cerebellum (left)	0.144435	0.148534	0.223544	0.203382	Cerebellum	0.16217	0.176413	0.0351831
Volume of grey matter in VIIb Cerebellum (left)	0.195952	0.169385	0.221914	0.143997	Cerebellum	0.162088	0.178667	0.0305455
Volume of grey matter in Pallidum (left)	0.237316	0.301206	0.295749	0.421886	Subcortex	0.188824	0.288996	0.0874065
Volume of grey matter in Pallidum (right)	0.412791	0.427821	0.411971	0.586677	Subcortex	0.392925	0.446437	0.0793681
Volume of grey matter in Putamen (left)	0.497227	0.567393	0.613828	0.597476	Subcortex	0.459357	0.547056	0.0663103
Volume of grey matter in Putamen (right)	0.625435	0.655925	0.686022	0.68929	Subcortex	0.585179	0.64837	0.0437843
