# Supplementary material for: Cardiometabolic health and physical robustness map onto distinct patterns of brain structure and neurotransmitter systems
Source: PLoS Biol. 2025 Nov 21;23(11):e3003498. doi: 10.1371/journal.pbio.3003498 (PMC12671889; doi:10.1371/journal.pbio.3003498)
Supplement: S2 File — (ZIP) [file pbio.3003498.s002.zip › supplementary_data/S51_Data.xlsx]

## Sheet: rf_loadings
Category	Label	split1	split2	split3	split4	split5	avg	stdv	Label_short
Blood pressure	Diastolic blood pressure, automated reading	-0.289985	-0.293286	-0.123092	-0.167229	-0.192275	-0.213173	0.0757961	Diastolic blood pressure, automated reading
Blood pressure	Systolic blood pressure, automated reading	-0.102106	-0.269543	-0.155273	-0.18841	-0.208035	-0.184674	0.0621376	Systolic blood pressure, automated reading
Body composition by impedance	Impedance of whole body	-0.000115586	-0.342802	0.172929	-0.23256	-0.369025	-0.154315	0.233782	Impedance of whole body
Medications	Number of treatments/medications taken	-0.14422	0.00237345	-0.179128	-0.43924	0.00334294	-0.151374	0.181152	Number of treatments/medications taken
Physical activity	Time spent watching television (TV)	-0.125584	-0.103648	-0.186089	-0.000727688	-0.234897	-0.130189	0.0888461	Time spent watching television (TV)
Medical conditions	Number of self-reported non-cancer illnesses	-0.106718	0.0351538	-0.0962781	-0.390598	0.0381344	-0.104061	0.174479	Number of self-reported non-cancer illnesses
Sleep	Sleeplessness / insomnia	-0.0576744	0.0761922	-0.305975	-0.0694689	-0.148843	-0.101154	0.140154	Sleeplessness / insomnia
Physical activity	Time spent driving	-0.124488	0.0181604	-0.188453	-0.0231485	-0.176127	-0.0988113	0.0923038	Time spent driving
Diet	Tea intake	-0.0518366	-0.096137	-0.149256	0.0947625	-0.21862	-0.0842176	0.117812	Tea intake
Diet	spread type - other type	-0.0648208	-0.170163	0.116349	-0.152874	-0.125566	-0.0794148	0.11651	spread type - other type
Blood pressure	Pulse rate, automated reading	0.0249244	-0.251973	0.123951	-0.110948	-0.148205	-0.0724502	0.147906	Pulse rate, automated reading
Diet	Processed meat intake	-0.122678	0.0578682	0.059258	-0.0560947	-0.176392	-0.0476077	0.105875	Processed meat intake
Physical activity	Number of days/week of moderate physical activity 10+ minutes	0.0101334	-0.0084823	-0.248728	-0.0151297	0.0545483	-0.0415316	0.118975	Number of days/week of moderate physical activity 10+ minutes
Medication	Taking other prescription medications	0.0598376	0.0939708	-0.151982	-0.277685	0.0794852	-0.0392749	0.166751	Taking other prescription medications
Diet	Bread intake	-0.0256887	-0.0142577	-0.172751	0.0893739	-0.0469354	-0.0340518	0.0936739	Bread intake
Smoking	Smoking status	-0.0963253	0.0604851	0.0236161	-0.362559	0.204995	-0.0339576	0.212839	Smoking status
Diet	Poultry intake	-0.00564508	0.0833695	2.15968e-05	-0.124976	-0.0860302	-0.0266521	0.0813187	Poultry intake
Diet	Variation in diet	-0.0519246	-0.0329867	-0.104328	0.0932471	-0.0100804	-0.0212146	0.0728269	Variation in diet
Diet	spread type - never rarely use spread	-0.0191308	-0.103625	-0.0175636	-0.151113	0.195716	-0.0191433	0.132967	spread type - never rarely use spread
Physical activity	Number of days/week of vigorous physical activity 10+ minutes	-0.0363628	-0.010394	-0.0875522	-0.0100275	0.0760536	-0.0136566	0.0592618	Number of days/week of vigorous physical activity 10+ minutes
Diet	Major dietary changes in the last 5 years	0.00161306	0.0556372	-0.00543743	-0.150462	0.0647288	-0.00678417	0.0862066	Major dietary changes in the last 5 years
Residential air pollution	Traffic intensity on the nearest major road	-0.00858225	-0.141058	-0.066773	-0.00829308	0.212435	-0.00245431	0.131906	Traffic intensity on the nearest major road
Confoundings	Site-11027.0	0	0	0	0	0	0	0	Site-11027.0
Confoundings	Site-11026.0	0	0	0	0	0	0	0	Site-11026.0
Confoundings	Site-11025.0	0	0	0	0	0	0	0	Site-11025.0
Confoundings	Age when attended assessment centre	0	0	0	0	0	0	0	Age when attended assessment centre
Physical activity	Frequency of stair climbing in last 4 weeks	0.0741332	0.025239	-0.0142131	-0.0973421	0.0184546	0.00125433	0.0635274	Frequency of stair climbing in last 4 weeks
Physical activity	Usual walking pace	-0.00982076	0.118895	-0.277472	0.169811	0.016587	0.00360005	0.173399	Usual walking pace
Sleep	Getting up in morning	-0.0367165	0.0280657	-0.145187	0.195728	0.0192509	0.0122283	0.12364	Getting up in morning
General health	Weight change compared with 1 year ago	0.0329185	0.104093	-0.0984532	0.108361	-0.0802971	0.0133246	0.0986333	Weight change compared with 1 year ago
Smoking	Past tobacco smoking	0.0280363	0.11115	0.0466479	-0.358829	0.244103	0.0142218	0.225083	Past tobacco smoking
Residential air pollution	Particulate matter air pollution 2.5-10um; 2010	0.00790071	-0.144571	-0.0520505	0.000180809	0.288371	0.0199661	0.161893	Particulate matter air pollution 2.5-10um; 2010
Operations	Number of operations, self-reported	0.0258651	0.268555	0.0552455	-0.275309	0.0567813	0.0262275	0.194565	Number of operations, self-reported
Physical activity	Time spent using computer	-0.00954519	0.0742974	0.11182	-0.0397393	-0.000993672	0.0271678	0.0632546	Time spent using computer
Diet	Lamb/mutton intake	0.0200393	0.220523	0.0645068	-0.116529	-0.0273702	0.0322338	0.124826	Lamb/mutton intake
Diet	Dried fruit intake	-0.00450205	0.0383993	-0.106782	0.0929748	0.146995	0.0334171	0.096909	Dried fruit intake
Diet	Beef intake	0.151928	0.231837	-0.0523185	-0.0646804	-0.0972175	0.0339098	0.147863	Beef intake
Diet	Salt added to food	0.0431533	0.235658	0.0114021	-0.0343695	-0.0524183	0.0406851	0.115303	Salt added to food
Physical activity	Number of days/week walked 10+ minutes	0.0225803	0.0644903	-0.0273492	0.0597331	0.0842493	0.0407408	0.0441129	Number of days/week walked 10+ minutes
Alcohol	Alcohol usually taken with meals	0.0631412	-0.00529885	0.0031527	0.0464212	0.104928	0.0424689	0.0451985	Alcohol usually taken with meals
Diet	Pork intake	0.106094	0.0926264	0.161576	-0.0813055	-0.0645084	0.0428965	0.108988	Pork intake
Diet	Cooked vegetable intake	0.0817414	0.137633	0.0509482	-0.11505	0.138302	0.0587148	0.1041	Cooked vegetable intake
Residential air pollution	Particulate matter air pollution (pm10); 2010	0.00701023	-0.141366	0.0137822	0.048624	0.382325	0.0620752	0.193322	Particulate matter air pollution (pm10); 2010
Smoking	Ever smoked	0.164941	0.130873	0.0663386	-0.279145	0.242855	0.0651725	0.20273	Ever smoked
Diet	Water intake	0.127544	0.145457	-0.0357554	-0.165599	0.255057	0.0653408	0.165706	Water intake
Diet	Non-oily fish intake	0.213178	0.0270097	0.0863658	-0.0416436	0.0698355	0.0709492	0.0936428	Non-oily fish intake
Alcohol	Alcohol intake versus 10 years previously	0.121697	0.15291	0.143411	-0.0635797	0.00224348	0.0713363	0.0966454	Alcohol intake versus 10 years previously
Alcohol	Alcohol intake frequency.	0.123558	0.133499	0.220479	-0.153735	0.0621199	0.0771841	0.140895	Alcohol intake frequency.
Residential air pollution	Particulate matter air pollution (pm2.5) absorbance; 2010	-0.0599319	-0.094225	0.0780921	0.0191961	0.452409	0.0791081	0.219272	Particulate matter air pollution (pm2.5) absorbance; 2010
Diet	spread type - butter spreadable butter	0.071185	0.222868	-0.0927696	0.239322	-0.0190573	0.0843096	0.146152	spread type - butter spreadable butter
Diet	Cereal intake	0.186698	0.0599912	-0.0061348	0.105723	0.0807502	0.0854055	0.0702143	Cereal intake
Body composition by impedance	Body fat percentage	0.0493742	0.213938	-0.00148154	0.130905	0.0347498	0.0854971	0.0866089	Body fat percentage
Diet	Coffee intake	0.0326815	0.180863	0.0803836	-0.0738279	0.211269	0.086274	0.115229	Coffee intake
Body size measures	waist_to_hip	0.144644	0.0912074	0.218569	-0.140183	0.142156	0.0912786	0.137125	waist_to_hip
Diet	Salad / raw vegetable intake	0.202458	0.184967	0.0792727	-0.236066	0.242349	0.0945962	0.194425	Salad / raw vegetable intake
Diet	Fresh fruit intake	0.20103	0.149209	-0.0288196	-0.0116508	0.192091	0.100372	0.111992	Fresh fruit intake
Residential air pollution	Nitrogen dioxide air pollution; 2007	-0.0249492	-0.04833	0.134328	0.0230108	0.448018	0.106415	0.203489	Nitrogen dioxide air pollution; 2007
Residential air pollution	Particulate matter air pollution (pm10); 2007	0.00734162	-0.0270361	0.134304	0.00972212	0.423593	0.109585	0.185946	Particulate matter air pollution (pm10); 2007
General health	Overall health rating	0.144334	0.0519216	0.0727918	0.185462	0.110125	0.112927	0.0538241	Overall health rating
Body size measures	Body mass index (BMI)	-0.012664	0.294268	-0.0809281	0.192471	0.186492	0.115928	0.15647	Body mass index (BMI)
Diet	Oily fish intake	0.167866	0.143551	0.0953288	-0.0219692	0.207868	0.118529	0.0884868	Oily fish intake
Sleep	Nap during day	0.219269	0.0647764	0.299641	-0.141914	0.155291	0.119413	0.169571	Nap during day
Residential air pollution	Nitrogen dioxide air pollution; 2010	-0.022008	-0.0508719	0.142881	0.0819601	0.455697	0.121532	0.202494	Nitrogen dioxide air pollution; 2010
Residential air pollution	Nitrogen oxides air pollution; 2010	0.00078346	-0.0426225	0.133461	0.108507	0.411529	0.122332	0.177436	Nitrogen oxides air pollution; 2010
Residential air pollution	Particulate matter air pollution (pm2.5); 2010	0.00700788	-0.0427812	0.130603	0.0985716	0.428921	0.124464	0.183827	Particulate matter air pollution (pm2.5); 2010
Sleep	Sleep duration	0.12542	-0.0187896	0.413757	-0.0135915	0.12334	0.126027	0.175543	Sleep duration
Hand grip strength	Hand grip strength (left)	0.0609567	0.322287	-0.0791053	0.197535	0.204215	0.141178	0.154038	Hand grip strength (left)
Diet	Cheese intake	0.194438	0.23479	0.0663184	0.120217	0.133592	0.149871	0.0658082	Cheese intake
Body size measures	Hip circumference	0.0827617	0.356545	-0.102988	0.258817	0.202724	0.159572	0.177022	Hip circumference
Body composition by impedance	Whole body fat mass	0.132431	0.345155	-0.0568862	0.208338	0.183564	0.16252	0.145724	Whole body fat mass
Body size measures	Waist circumference	0.144938	0.302776	0.0583051	0.0947767	0.227457	0.165651	0.099497	Waist circumference
Hand grip strength	Hand grip strength (right)	0.160053	0.338129	-0.0778031	0.20829	0.214818	0.168697	0.152675	Hand grip strength (right)
Body composition by impedance	Basal metabolic rate	0.298237	0.531291	-0.142401	0.310659	0.432733	0.286104	0.257868	Basal metabolic rate
Body composition by impedance	Whole body water mass	0.323236	0.54613	-0.156553	0.31753	0.471682	0.300405	0.273561	Whole body water mass
Body composition by impedance	Whole body fat-free mass	0.323182	0.546295	-0.156551	0.317928	0.471858	0.300542	0.273629	Whole body fat-free mass

## Sheet: brain_loadings
label	split1	split2	split3	split4	split5	avg	stdv
Mean thickness of G+S-frontomargin (left hemisphere)	-0.178447	0.394606	-0.387271	0.693089	-0.541772	-0.00395893	0.527102
Mean thickness of G+S-occipital-inf (left hemisphere)	-0.588345	-0.454437	-0.123354	0.71372	-0.851704	-0.260824	0.604676
Mean thickness of G+S-paracentral (left hemisphere)	-0.06646	-0.0122295	-0.225199	0.75198	-0.0411287	0.0813924	0.383837
Mean thickness of G+S-subcentral (left hemisphere)	0.394454	0.463712	-0.140911	0.803156	-0.0218456	0.299713	0.383039
Mean thickness of G+S-transv-frontopol (left hemisphere)	-0.086729	0.0851112	-0.0857703	0.752479	-0.402615	0.0524953	0.429147
Mean thickness of G+S-cingul-Ant (left hemisphere)	-0.604389	0.187619	-1	0.727381	-0.615744	-0.261027	0.701433
Mean thickness of G+S-cingul-Mid-Ant (left hemisphere)	-0.56246	-0.0416525	-0.492253	0.572608	-0.231562	-0.151064	0.45492
Mean thickness of G+S-cingul-Mid-Post (left hemisphere)	-0.15179	0.37073	-0.500328	0.747136	-0.471719	-0.00119419	0.545787
Mean thickness of G-cingul-Post-dorsal (left hemisphere)	-0.519008	0.0140716	-0.538086	0.737797	-0.678423	-0.19673	0.585276
Mean thickness of G-cingul-Post-ventral (left hemisphere)	-0.370027	-0.0101545	-0.384671	0.441656	-0.0199919	-0.0686377	0.337972
Mean thickness of G-cuneus (left hemisphere)	0.0945569	0.192921	0.211171	0.623608	-0.21755	0.180941	0.301359
Mean thickness of G-front-inf-Opercular (left hemisphere)	0.489905	0.658991	-0.171601	0.841306	0.135813	0.390883	0.408049
Mean thickness of G-front-inf-Orbital (left hemisphere)	0.19817	0.185163	-0.452263	0.634641	-0.32897	0.0473481	0.440987
Mean thickness of G-front-inf-Triangul (left hemisphere)	-0.218965	-0.00911955	-0.398201	0.812734	-0.335947	-0.0298997	0.493842
Mean thickness of G-front-middle (left hemisphere)	-0.00652664	0.365546	-0.367794	1	-0.41499	0.115247	0.586248
Mean thickness of G-front-sup (left hemisphere)	-0.34804	0.179782	-0.587159	0.997498	-0.49703	-0.0509896	0.657124
Mean thickness of G-Ins-lg+S-cent-ins (left hemisphere)	-0.463182	0.256332	-0.129111	0.466042	0.183091	0.0626346	0.363323
Mean thickness of G-insular-short (left hemisphere)	-0.117059	0.414386	0.0962982	0.481574	0.174048	0.209849	0.243266
Mean thickness of G-occipital-middle (left hemisphere)	0.151971	0.234263	-0.0369782	0.872023	-0.532418	0.137772	0.507033
Mean thickness of G-occipital-sup (left hemisphere)	-0.196559	-0.0121419	-0.335795	0.670758	-0.451533	-0.0650541	0.442769
Mean thickness of G-oc-temp-lat-fusifor (left hemisphere)	0.153788	0.206466	0.073996	0.850068	-0.371691	0.182525	0.437592
Mean thickness of G-oc-temp-med-Lingual (left hemisphere)	0.235359	0.375422	0.0567689	0.55507	-0.0394934	0.236625	0.239407
Mean thickness of G-oc-temp-med-Parahip (left hemisphere)	-0.223997	0.22503	0.191199	0.458116	-0.135466	0.102976	0.27954
Mean thickness of G-orbital (left hemisphere)	-0.125139	0.345875	0.227092	0.812683	-0.399381	0.172226	0.463279
Mean thickness of G-pariet-inf-Angular (left hemisphere)	-0.0833049	0.272446	-0.290249	0.945635	-0.598234	0.0492587	0.592745
Mean thickness of G-pariet-inf-Supramar (left hemisphere)	0.354598	0.350394	-0.32796	0.958218	-0.282827	0.210484	0.532148
Mean thickness of G-parietal-sup (left hemisphere)	-0.009649	0.231441	-0.101433	0.84377	-0.573638	0.0780981	0.51828
Mean thickness of G-postcentral (left hemisphere)	0.136362	0.320239	-0.0743276	0.74156	-0.285044	0.167758	0.392785
Mean thickness of G-precentral (left hemisphere)	0.259886	0.459048	-0.0477291	0.792276	0.161707	0.325037	0.318648
Mean thickness of G-precuneus (left hemisphere)	-0.0441531	0.134822	-0.195636	0.896514	-0.620842	0.0341412	0.55717
Mean thickness of G-rectus (left hemisphere)	0.045183	0.631005	0.0419526	0.712191	-0.263532	0.23336	0.420223
Mean thickness of G-subcallosal (left hemisphere)	-0.0175006	0.416381	-0.302908	0.237281	0.0527043	0.0771917	0.271441
Mean thickness of G-temp-sup-G-T-transv (left hemisphere)	0.0655019	0.113697	0.0840624	0.617508	0.17411	0.210976	0.230955
Mean thickness of G-temp-sup-Lateral (left hemisphere)	0.54528	0.558496	-0.256443	0.831651	0.0575235	0.347302	0.437856
Mean thickness of G-temp-sup-Plan-polar (left hemisphere)	0.449056	0.609062	-0.179155	0.497326	0.188983	0.313054	0.315332
Mean thickness of G-temp-sup-Plan-tempo (left hemisphere)	0.27935	0.368684	-0.476558	0.699787	-0.0616548	0.161922	0.448186
Mean thickness of G-temporal-inf (left hemisphere)	-0.411496	0.132276	-0.101352	0.816136	-0.252646	0.0365834	0.479665
Mean thickness of G-temporal-middle (left hemisphere)	0.326267	0.445328	-0.0844402	0.855185	-0.136902	0.281088	0.408329
Mean thickness of Lat-Fis-ant-Horizont (left hemisphere)	0.291313	-0.147178	-0.192743	0.375026	-0.190598	0.027164	0.281495
Mean thickness of Lat-Fis-ant-Vertical (left hemisphere)	0.0574199	0.0188195	-0.479944	0.508457	-0.312926	-0.0416347	0.381373
Mean thickness of Lat-Fis-post (left hemisphere)	0.0237213	0.236787	-0.408835	0.788209	-0.324418	0.0630929	0.482284
Mean thickness of Pole-occipital (left hemisphere)	0.15583	0.216211	0.343562	0.558873	-0.1888	0.217135	0.274459
Mean thickness of Pole-temporal (left hemisphere)	0.205324	0.203661	0.27531	0.648523	-0.151262	0.236311	0.284464
Mean thickness of S-calcarine (left hemisphere)	0.255239	0.262641	-0.366319	0.715038	-0.133164	0.146687	0.415254
Mean thickness of S-central (left hemisphere)	0.115846	0.24602	0.168766	0.816781	0.0684907	0.283181	0.305489
Mean thickness of S-cingul-Marginalis (left hemisphere)	-0.055919	0.182578	-0.331604	0.718377	-0.621227	-0.021559	0.511392
Mean thickness of S-circular-insula-ant (left hemisphere)	-0.487491	0.188475	-0.536336	0.554582	-0.715124	-0.199179	0.543468
Mean thickness of S-circular-insula-inf (left hemisphere)	0.338126	1	-0.187838	0.637828	0.221831	0.401989	0.446561
Mean thickness of S-circular-insula-sup (left hemisphere)	0.250896	0.454052	-0.288671	0.801875	-0.38881	0.165868	0.502259
Mean thickness of S-collat-transv-ant (left hemisphere)	-0.147275	0.325979	-0.00613882	0.482939	0.0401711	0.139135	0.257896
Mean thickness of S-collat-transv-post (left hemisphere)	-0.547118	-0.289838	-0.452357	0.523947	-0.903976	-0.333868	0.529699
Mean thickness of S-front-inf (left hemisphere)	-0.183999	0.335763	-0.5168	0.890967	-0.620277	-0.0188691	0.630567
Mean thickness of S-front-middle (left hemisphere)	0.00431782	-0.0490846	-0.401547	0.831702	-0.715036	-0.0659294	0.579857
Mean thickness of S-front-sup (left hemisphere)	-0.282849	0.082832	-0.396386	0.937786	-0.636999	-0.0591233	0.61476
Mean thickness of S-interm-prim-Jensen (left hemisphere)	0.037128	-0.224531	-0.319029	0.416014	-0.423142	-0.102712	0.336504
Mean thickness of S-intrapariet+P-trans (left hemisphere)	-0.428397	-0.154619	-0.352595	0.881666	-0.836923	-0.178173	0.642417
Mean thickness of S-oc-middle+Lunatus (left hemisphere)	-0.876915	-0.326332	-0.118295	0.646829	-1	-0.334943	0.660856
Mean thickness of S-oc-sup+transversal (left hemisphere)	-0.113333	-0.247155	-0.190694	0.765989	-0.788838	-0.114806	0.559776
Mean thickness of S-occipital-ant (left hemisphere)	-0.193152	-0.283053	-0.174742	0.605986	-0.537213	-0.116435	0.42895
Mean thickness of S-oc-temp-lat (left hemisphere)	-0.0539224	-0.317889	0.125878	0.612103	-0.574286	-0.0416233	0.451558
Mean thickness of S-oc-temp-med+Lingual (left hemisphere)	0.279714	0.381578	-0.150347	0.657859	-0.242596	0.185241	0.376332
Mean thickness of S-orbital-lateral (left hemisphere)	-0.0424453	0.0352328	0.170571	0.50468	-0.422711	0.0490655	0.336707
Mean thickness of S-orbital-med-olfact (left hemisphere)	0.0292712	0.763132	0.0538098	0.499095	-0.14371	0.24032	0.376531
Mean thickness of S-orbital-H-Shaped (left hemisphere)	0.206744	0.403352	-0.0389899	0.664157	-0.192066	0.208639	0.341796
Mean thickness of S-parieto-occipital (left hemisphere)	-0.210065	0.162465	-0.377899	0.82925	-0.729852	-0.0652204	0.594222
Mean thickness of S-pericallosal (left hemisphere)	-0.381264	-0.0867817	-0.268119	0.265317	-0.0944507	-0.11306	0.245042
Mean thickness of S-postcentral (left hemisphere)	-0.334839	-0.0940611	-0.41414	0.850769	-0.760833	-0.150621	0.608629
Mean thickness of S-precentral-inf-part (left hemisphere)	-0.0649156	0.415738	-0.199364	0.829032	-0.413549	0.113388	0.5027
Mean thickness of S-precentral-sup-part (left hemisphere)	-0.106975	-0.00491392	-0.17706	0.711712	-0.234764	0.0375997	0.386458
Mean thickness of S-suborbital (left hemisphere)	-0.126218	0.109144	-0.0448053	0.396183	-0.325486	0.00176359	0.270526
Mean thickness of S-subparietal (left hemisphere)	-0.179013	0.057794	-0.331153	0.684635	-0.744643	-0.102476	0.528148
Mean thickness of S-temporal-inf (left hemisphere)	-0.185605	0.0717672	-0.246381	0.602539	-0.0528476	0.0378945	0.338737
Mean thickness of S-temporal-sup (left hemisphere)	0.000894509	0.243969	-0.299543	0.919832	-0.328071	0.107416	0.511194
Mean thickness of S-temporal-transverse (left hemisphere)	0.142605	-0.246717	-0.204562	0.435536	-0.158078	-0.00624311	0.29049
Mean thickness of G+S-frontomargin (right hemisphere)	-0.0621961	0.00169825	-0.197367	0.619488	-0.112448	0.0498352	0.326656
Mean thickness of G+S-occipital-inf (right hemisphere)	-0.34983	-0.326009	0.0281358	0.563266	-0.413644	-0.099616	0.40872
Mean thickness of G+S-paracentral (right hemisphere)	-0.0249687	-0.0414821	-0.124497	0.700638	0.36522	0.174982	0.349653
Mean thickness of G+S-subcentral (right hemisphere)	0.248737	0.282548	-0.608437	0.780386	0.203281	0.181303	0.499467
Mean thickness of G+S-transv-frontopol (right hemisphere)	-0.133111	-0.0392907	-0.214908	0.771669	-0.0877117	0.0593293	0.403427
Mean thickness of G+S-cingul-Ant (right hemisphere)	-0.610951	-0.171268	-0.714455	0.762627	-0.647733	-0.276356	0.618937
Mean thickness of G+S-cingul-Mid-Ant (right hemisphere)	-0.208731	-0.0998874	-0.292941	0.640933	-0.421786	-0.0764825	0.417974
Mean thickness of G+S-cingul-Mid-Post (right hemisphere)	0.155264	0.267645	-0.45349	0.793599	-0.255623	0.101479	0.486067
Mean thickness of G-cingul-Post-dorsal (right hemisphere)	-0.0566008	-0.0296077	-0.199688	0.727968	-0.675213	-0.0466282	0.504711
Mean thickness of G-cingul-Post-ventral (right hemisphere)	-0.104819	0.144931	0.0407557	0.481615	0.29442	0.171381	0.226623
Mean thickness of G-cuneus (right hemisphere)	-0.178343	-0.379117	0.550836	0.523046	0.249312	0.153147	0.417558
Mean thickness of G-front-inf-Opercular (right hemisphere)	0.445	0.593878	-0.341432	0.844915	0.473002	0.403072	0.445131
Mean thickness of G-front-inf-Orbital (right hemisphere)	-0.038159	0.404174	-0.364815	0.557081	-0.132218	0.0852126	0.383867
Mean thickness of G-front-inf-Triangul (right hemisphere)	-0.211135	0.309902	-0.812338	0.824834	-0.0397358	0.0143053	0.608567
Mean thickness of G-front-middle (right hemisphere)	-0.18804	0.22014	-0.355008	0.991451	-0.0215836	0.129392	0.526683
Mean thickness of G-front-sup (right hemisphere)	-0.36657	-0.0270078	-0.483926	0.970467	-0.111977	-0.00380293	0.57523
Mean thickness of G-Ins-lg+S-cent-ins (right hemisphere)	-0.282822	0.138728	-0.223596	0.488006	0.453854	0.114834	0.363121
Mean thickness of G-insular-short (right hemisphere)	-0.332087	-0.104873	-0.0587161	0.401251	0.152758	0.0116665	0.277662
Mean thickness of G-occipital-middle (right hemisphere)	-0.249936	-0.144452	-0.0645322	0.836736	-0.187542	0.0380549	0.451541
Mean thickness of G-occipital-sup (right hemisphere)	0.382386	-0.0315682	0.183045	0.671846	0.287946	0.298731	0.259234
Mean thickness of G-oc-temp-lat-fusifor (right hemisphere)	-0.130033	0.0194581	-0.0399354	0.807871	-0.0564136	0.120189	0.388102
Mean thickness of G-oc-temp-med-Lingual (right hemisphere)	-0.0224115	-0.188284	0.403924	0.472034	0.504779	0.234008	0.317382
Mean thickness of G-oc-temp-med-Parahip (right hemisphere)	-0.395323	0.0680088	-0.152015	0.452589	0.241741	0.0430004	0.330925
Mean thickness of G-orbital (right hemisphere)	-0.359415	0.0251024	0.231085	0.771012	-0.100961	0.113365	0.425325
Mean thickness of G-pariet-inf-Angular (right hemisphere)	0.0967565	0.308699	-0.283326	0.917276	-0.0394546	0.19999	0.454946
Mean thickness of G-pariet-inf-Supramar (right hemisphere)	0.0597743	0.414189	-0.533048	0.959744	0.08143	0.196418	0.546375
Mean thickness of G-parietal-sup (right hemisphere)	-0.18075	0.0221487	-0.131652	0.796163	-0.165365	0.0681089	0.414886
Mean thickness of G-postcentral (right hemisphere)	-0.0942875	0.119431	-0.319617	0.66733	0.130748	0.100721	0.366405
Mean thickness of G-precentral (right hemisphere)	0.0610775	0.148405	-0.0675484	0.755752	0.543751	0.288288	0.346985
Mean thickness of G-precuneus (right hemisphere)	-0.0918954	-0.110266	0.0199538	0.855914	-0.256175	0.0835061	0.442818
Mean thickness of G-rectus (right hemisphere)	0.109859	0.330051	0.266155	0.65133	0.153211	0.302121	0.213986
Mean thickness of G-subcallosal (right hemisphere)	0.3432	0.159779	-0.453901	0.232721	0.0836198	0.0730836	0.309753
Mean thickness of G-temp-sup-G-T-transv (right hemisphere)	-0.10497	0.104081	0.0245421	0.623484	0.532539	0.235935	0.322667
Mean thickness of G-temp-sup-Lateral (right hemisphere)	0.659279	0.464888	-0.139434	0.882741	0.311837	0.435862	0.386266
Mean thickness of G-temp-sup-Plan-polar (right hemisphere)	0.453079	0.230245	-0.0518366	0.456952	0.315459	0.28078	0.209233
Mean thickness of G-temp-sup-Plan-tempo (right hemisphere)	0.400589	0.422465	-0.10751	0.805378	0.101849	0.324554	0.347432
Mean thickness of G-temporal-inf (right hemisphere)	-0.0439165	-0.0384903	-0.0430235	0.771922	0.0964582	0.14859	0.353565
Mean thickness of G-temporal-middle (right hemisphere)	0.171349	0.103583	0.11049	0.892291	0.136617	0.282866	0.341716
Mean thickness of Lat-Fis-ant-Horizont (right hemisphere)	0.508219	0.304184	0.165459	0.462152	-0.245612	0.23888	0.302812
Mean thickness of Lat-Fis-ant-Vertical (right hemisphere)	0.188206	0.243315	-0.497154	0.45264	-0.100712	0.0572591	0.367566
Mean thickness of Lat-Fis-post (right hemisphere)	-0.0507734	0.446902	-0.639653	0.828311	-0.0474767	0.107462	0.557241
Mean thickness of Pole-occipital (right hemisphere)	-0.187698	-0.268451	0.31589	0.541735	0.202692	0.120834	0.342287
Mean thickness of Pole-temporal (right hemisphere)	-0.0915266	0.341742	-0.117245	0.638667	0.0804925	0.170426	0.319398
Mean thickness of S-calcarine (right hemisphere)	0.206658	0.0135497	-0.040058	0.656845	0.25188	0.217775	0.274888
Mean thickness of S-central (right hemisphere)	-0.0381286	0.0244819	-0.0611387	0.833462	0.384838	0.228703	0.383088
Mean thickness of S-cingul-Marginalis (right hemisphere)	-0.237152	-0.220668	-0.308333	0.755531	-0.447983	-0.0917214	0.482042
Mean thickness of S-circular-insula-ant (right hemisphere)	0.0461277	0.291832	-0.263488	0.471808	-0.329894	0.0432772	0.345972
Mean thickness of S-circular-insula-inf (right hemisphere)	0.27372	0.308355	-0.199406	0.614151	0.347241	0.268812	0.294205
Mean thickness of S-circular-insula-sup (right hemisphere)	0.676572	0.65333	-0.0211457	0.758606	0.0306468	0.419602	0.38116
Mean thickness of S-collat-transv-ant (right hemisphere)	0.0498309	0.232006	-0.152104	0.529586	0.281667	0.188197	0.256004
Mean thickness of S-collat-transv-post (right hemisphere)	-1	-0.406269	-0.167089	0.536229	-0.680785	-0.343583	0.581751
Mean thickness of S-front-inf (right hemisphere)	-0.173251	0.0716099	-0.159604	0.883914	-0.480012	0.0285313	0.516784
Mean thickness of S-front-middle (right hemisphere)	0.0811217	0.213768	-0.429479	0.872858	-0.466048	0.0544443	0.547949
Mean thickness of S-front-sup (right hemisphere)	-0.429797	-0.0548244	-0.21739	0.932839	-0.438811	-0.0415969	0.567689
Mean thickness of S-interm-prim-Jensen (right hemisphere)	-0.143239	0.133306	-0.286677	0.538501	-0.441185	-0.0398587	0.386379
Mean thickness of S-intrapariet+P-trans (right hemisphere)	-0.235383	-0.00801399	-0.461581	0.883755	-0.75283	-0.11481	0.622574
Mean thickness of S-oc-middle+Lunatus (right hemisphere)	-0.544486	-0.46765	-0.520112	0.614141	-0.787392	-0.3411	0.547971
Mean thickness of S-oc-sup+transversal (right hemisphere)	-0.0364979	-0.332696	0.451747	0.755392	-0.61208	0.045173	0.559274
Mean thickness of S-occipital-ant (right hemisphere)	-0.348828	-0.113086	-0.18878	0.564289	-0.512877	-0.119856	0.412233
Mean thickness of S-oc-temp-lat (right hemisphere)	-0.0316128	-0.238017	-0.328798	0.556519	-0.354625	-0.0793065	0.37742
Mean thickness of S-oc-temp-med+Lingual (right hemisphere)	0.783083	0.269446	0.0736422	0.579813	-0.139233	0.31335	0.372784
Mean thickness of S-orbital-lateral (right hemisphere)	-0.121552	0.0786622	-0.0858513	0.567188	-0.337137	0.0202622	0.339722
Mean thickness of S-orbital-med-olfact (right hemisphere)	0.0135259	-0.192619	0.436581	0.421576	0.0549625	0.146805	0.274261
Mean thickness of S-orbital-H-Shaped (right hemisphere)	-0.413882	-0.21059	-0.287585	0.630087	-0.454049	-0.147204	0.445302
Mean thickness of S-parieto-occipital (right hemisphere)	-0.158953	0.2253	-0.180479	0.802324	-0.515446	0.034549	0.503001
Mean thickness of S-pericallosal (right hemisphere)	-0.496445	-0.383363	-0.293905	0.2158	-0.183065	-0.228196	0.273643
Mean thickness of S-postcentral (right hemisphere)	-0.427171	-0.22345	-0.800617	0.816823	-0.466486	-0.22018	0.61559
Mean thickness of S-precentral-inf-part (right hemisphere)	0.183172	0.255384	-0.182715	0.863166	-0.259475	0.171906	0.446313
Mean thickness of S-precentral-sup-part (right hemisphere)	-0.408425	-0.192413	0.00459654	0.693763	-0.0630878	0.00688655	0.415002
Mean thickness of S-suborbital (right hemisphere)	-0.578232	-0.315289	-0.12052	0.294514	0.00289337	-0.143327	0.328754
Mean thickness of S-subparietal (right hemisphere)	0.00489613	0.11982	-0.224143	0.703953	-0.663355	-0.0117656	0.49988
Mean thickness of S-temporal-inf (right hemisphere)	0.30738	-0.0682326	0.321382	0.552836	0.232481	0.269169	0.223517
Mean thickness of S-temporal-sup (right hemisphere)	0.273032	0.181599	-0.18696	0.950825	-0.114936	0.220712	0.451716
Mean thickness of S-temporal-transverse (right hemisphere)	0.00301627	0.158863	-0.384916	0.541801	-0.0278508	0.0581826	0.33571
