# Supplementary material for: Cardiometabolic health and physical robustness map onto distinct patterns of brain structure and neurotransmitter systems
Source: PLoS Biol. 2025 Nov 21;23(11):e3003498. doi: 10.1371/journal.pbio.3003498 (PMC12671889; doi:10.1371/journal.pbio.3003498)
Supplement: S2 File — (ZIP) [file pbio.3003498.s002.zip › supplementary_data/S45_Data.xlsx]

## Sheet: correl
0.091299	0.0915749	0.0922631	0.0938255	0.0965288	0.0992757	0.100809	0.101172	0.0989937	0.0896547
0.0917111	0.091987	0.0926725	0.0942166	0.0968591	0.099521	0.100998	0.101329	0.0991285	0.0897705
0.0929775	0.0932498	0.0939194	0.0953949	0.0978443	0.100253	0.101562	0.101802	0.099533	0.0901188
0.0968721	0.0971065	0.0976681	0.0988451	0.100671	0.102364	0.103204	0.103184	0.100719	0.0911459
0.107134	0.107183	0.107296	0.107516	0.107797	0.10789	0.107628	0.106949	0.103979	0.094014
0.121576	0.12153	0.121411	0.121115	0.120441	0.119163	0.117423	0.115523	0.111517	0.100944
0.131617	0.131612	0.131597	0.131553	0.131407	0.130923	0.129646	0.127273	0.122634	0.112663
0.123568	0.123577	0.123601	0.123657	0.123777	0.123981	0.124258	0.124694	0.124341	0.119498
0.0941131	0.0941337	0.0941875	0.0943261	0.0946782	0.095546	0.0975809	0.101695	0.107001	0.108918
0.0754098	0.0754332	0.0754941	0.0756522	0.0760592	0.0770842	0.0795133	0.0843779	0.0910262	0.0954563

## Sheet: simwx
0.60775	0.610955	0.618668	0.634941	0.660235	0.684059	0.699071	0.712592	0.73574	0.763136
0.611212	0.614353	0.621896	0.637742	0.662244	0.685285	0.699866	0.713164	0.736151	0.763403
0.621582	0.624512	0.631503	0.646021	0.668161	0.688922	0.702235	0.714873	0.73738	0.764201
0.651163	0.653351	0.658505	0.668955	0.684532	0.699218	0.709066	0.719827	0.740941	0.766515
0.715947	0.716352	0.717302	0.719235	0.722154	0.724896	0.726986	0.732998	0.750402	0.772668
0.783702	0.783482	0.782919	0.781514	0.778275	0.772119	0.764307	0.761359	0.770598	0.785831
0.822596	0.822551	0.822427	0.822072	0.820974	0.817567	0.809282	0.798988	0.797393	0.804086
0.826522	0.826492	0.82641	0.826182	0.825508	0.823461	0.818217	0.81101	0.810501	0.817089
0.81325	0.813235	0.813195	0.81309	0.81281	0.812088	0.810677	0.810111	0.814495	0.823031
0.819644	0.819678	0.819766	0.819989	0.820534	0.821751	0.824028	0.827343	0.831292	0.835586

## Sheet: simwy
0.645566	0.64996	0.660609	0.683409	0.719522	0.753188	0.770885	0.783549	0.817683	0.868441
0.649857	0.654179	0.664631	0.686898	0.721942	0.754502	0.7716	0.783988	0.817951	0.868569
0.66279	0.666866	0.676656	0.697229	0.729055	0.758386	0.773728	0.7853	0.818754	0.868948
0.700219	0.703354	0.710766	0.725897	0.748583	0.769277	0.779836	0.789094	0.821071	0.870038
0.782108	0.782741	0.784234	0.787286	0.79189	0.795628	0.795645	0.799126	0.827146	0.872838
0.854741	0.854478	0.8538	0.852093	0.848045	0.839735	0.827197	0.820253	0.83942	0.878027
0.876532	0.876464	0.87628	0.875757	0.874165	0.869265	0.857231	0.843303	0.850718	0.880497
0.853381	0.85331	0.853122	0.852619	0.851238	0.84747	0.8389	0.829758	0.839123	0.868721
0.829407	0.829256	0.828865	0.827878	0.825505	0.820502	0.813042	0.810222	0.823935	0.853234
0.837004	0.836865	0.836507	0.835603	0.833442	0.828947	0.822411	0.819732	0.829253	0.850678

## Sheet: dist3
1.05129	1.04839	1.04143	1.02696	1.00517	0.985921	0.975498	0.968167	0.956496	0.949811
1.04821	1.04537	1.03859	1.02455	1.00352	0.984976	0.974912	0.967753	0.956205	0.949616
1.03904	1.03642	1.03021	1.01749	0.998706	0.982187	0.973167	0.966516	0.955332	0.949031
1.01351	1.01162	1.00721	0.9984	0.985658	0.974399	0.968172	0.962943	0.952803	0.947323
0.961963	0.961655	0.960933	0.959481	0.957358	0.955673	0.955315	0.95351	0.946061	0.942688
0.916249	0.916388	0.916743	0.917633	0.919715	0.923845	0.929706	0.933573	0.931565	0.932227
0.894877	0.894901	0.894965	0.895151	0.895734	0.897591	0.90237	0.909182	0.912746	0.916531
0.905386	0.905395	0.905418	0.90549	0.905729	0.906554	0.908803	0.911515	0.910258	0.908831
0.940536	0.940547	0.940574	0.940641	0.940796	0.941046	0.940828	0.937564	0.928901	0.920264
0.956014	0.956009	0.955995	0.955955	0.955833	0.955408	0.953834	0.949037	0.940133	0.931412

## Sheet: X
0	0.670603	0.891498	0.96426	0.988227	0.996122	0.998723	0.999579	0.999861	0.999954

## Sheet: Y
0	0.616893	0.853229	0.943771	0.978458	0.991747	0.996838	0.998789	0.999536	0.999822

## Sheet: X_selected_param
0.998723

## Sheet: Y_selected_param
0
