# Supplementary material for: Cardiometabolic health and physical robustness map onto distinct patterns of brain structure and neurotransmitter systems
Source: PLoS Biol. 2025 Nov 21;23(11):e3003498. doi: 10.1371/journal.pbio.3003498 (PMC12671889; doi:10.1371/journal.pbio.3003498)
Supplement: S2 File — (ZIP) [file pbio.3003498.s002.zip › supplementary_data/S1_Data.xlsx]

## Sheet: rf_loadings
Category	Label	split1	split2	split3	split4	split5	avg	stdv	Label_short
Body composition by impedance	Whole body fat mass	-0.891607	-0.893775	-0.893805	-0.899074	-0.886738	-0.893	0.00445255	Whole body fat mass
Body size measures	Body mass index (BMI)	-0.892301	-0.892573	-0.894243	-0.89576	-0.886065	-0.892188	0.00369588	Body mass index (BMI)
Body size measures	Waist circumference	-0.886359	-0.88493	-0.887775	-0.895936	-0.884503	-0.887901	0.00467225	Waist circumference
Body size measures	Hip circumference	-0.800733	-0.802471	-0.807582	-0.805773	-0.795716	-0.802455	0.00462827	Hip circumference
Body composition by impedance	Body fat percentage	-0.800316	-0.804655	-0.793581	-0.805528	-0.793365	-0.799489	0.00583623	Body fat percentage
Body composition by impedance	Basal metabolic rate	-0.698756	-0.697432	-0.726995	-0.711521	-0.703199	-0.707581	0.0121711	Basal metabolic rate
Body composition by impedance	Whole body water mass	-0.623558	-0.621701	-0.654405	-0.636393	-0.629136	-0.633039	0.0132422	Whole body water mass
Body composition by impedance	Whole body fat-free mass	-0.623531	-0.621668	-0.65437	-0.636368	-0.629107	-0.633009	0.0132404	Whole body fat-free mass
Body size measures	waist_to_hip	-0.567413	-0.563358	-0.561496	-0.577543	-0.56966	-0.567894	0.0062843	waist_to_hip
Blood pressure	Diastolic blood pressure, automated reading	-0.404501	-0.406732	-0.403117	-0.410713	-0.413214	-0.407655	0.00423226	Diastolic blood pressure, automated reading
Blood pressure	Systolic blood pressure, automated reading	-0.287371	-0.288044	-0.282966	-0.287608	-0.290688	-0.287335	0.0027798	Systolic blood pressure, automated reading
Blood pressure	Pulse rate, automated reading	-0.280824	-0.285838	-0.284228	-0.28557	-0.285805	-0.284453	0.00213384	Pulse rate, automated reading
Physical activity	Time spent watching television (TV)	-0.272488	-0.265531	-0.246541	-0.234597	-0.244377	-0.252707	0.0157412	Time spent watching television (TV)
Medication	Taking other prescription medications	-0.222071	-0.221526	-0.214687	-0.221988	-0.256981	-0.22745	0.0167991	Taking other prescription medications
Medical conditions	Number of self-reported non-cancer illnesses	-0.185735	-0.198115	-0.184333	-0.179013	-0.224254	-0.19429	0.0181536	Number of self-reported non-cancer illnesses
Medications	Number of treatments/medications taken	-0.179356	-0.191567	-0.180708	-0.177395	-0.21355	-0.188515	0.0150378	Number of treatments/medications taken
Diet	Variation in diet	-0.15897	-0.169612	-0.19366	-0.188302	-0.160837	-0.174276	0.0158832	Variation in diet
Diet	Processed meat intake	-0.176519	-0.177256	-0.163649	-0.155061	-0.172701	-0.169037	0.00950421	Processed meat intake
Diet	Major dietary changes in the last 5 years	-0.163609	-0.168674	-0.181401	-0.128716	-0.137333	-0.155947	0.0221168	Major dietary changes in the last 5 years
Physical activity	Time spent driving	-0.147948	-0.143877	-0.146044	-0.123586	-0.141468	-0.140585	0.00980532	Time spent driving
Diet	Poultry intake	-0.133346	-0.146112	-0.141493	-0.115031	-0.132781	-0.133753	0.0118771	Poultry intake
General health	Weight change compared with 1 year ago	-0.117293	-0.14088	-0.125227	-0.145365	-0.135308	-0.132815	0.0114812	Weight change compared with 1 year ago
Diet	Beef intake	-0.125128	-0.134787	-0.135292	-0.11458	-0.122669	-0.126491	0.00872651	Beef intake
Operations	Number of operations, self-reported	-0.105645	-0.110237	-0.120008	-0.0998836	-0.118026	-0.11076	0.00841185	Number of operations, self-reported
Diet	Pork intake	-0.105025	-0.103918	-0.103798	-0.104853	-0.116232	-0.106765	0.00532049	Pork intake
Sleep	Nap during day	-0.116881	-0.101354	-0.107392	-0.0857235	-0.101081	-0.102486	0.0113525	Nap during day
Physical activity	Time spent using computer	-0.0851159	-0.0751344	-0.0717612	-0.0847665	-0.0634362	-0.0760428	0.00917205	Time spent using computer
Diet	Lamb/mutton intake	-0.0601761	-0.0662135	-0.0794277	-0.0578106	-0.069273	-0.0665802	0.00852002	Lamb/mutton intake
Smoking	Past tobacco smoking	-0.0348675	-0.0587432	-0.0691582	-0.0699452	-0.0920278	-0.0649484	0.0207325	Past tobacco smoking
Smoking	Smoking status	-0.0280155	-0.0545416	-0.0643874	-0.0629869	-0.0843312	-0.0588525	0.0204107	Smoking status
Diet	spread type - butter spreadable butter	-0.0359433	-0.0424528	-0.040016	-0.0590924	-0.057357	-0.0469723	0.0105498	spread type - butter spreadable butter
Hand grip strength	Hand grip strength (left)	-0.0379532	-0.0229652	-0.0525698	-0.0484548	-0.0344338	-0.0392754	0.0117496	Hand grip strength (left)
Hand grip strength	Hand grip strength (right)	-0.0297157	-0.020223	-0.0451732	-0.0416593	-0.0326288	-0.03388	0.00991812	Hand grip strength (right)
Smoking	Ever smoked	-0.00576642	-0.0232268	-0.0336744	-0.0372135	-0.0552365	-0.0310235	0.0182368	Ever smoked
Residential air pollution	Particulate matter air pollution (pm10); 2010	-0.0185013	-0.0336502	-0.0128036	-0.040462	-0.0349768	-0.0280788	0.0118007	Particulate matter air pollution (pm10); 2010
Residential air pollution	Nitrogen oxides air pollution; 2010	-0.0133948	-0.0234427	-0.00225529	-0.0415584	-0.0566279	-0.0274558	0.0217875	Nitrogen oxides air pollution; 2010
Diet	Coffee intake	-0.0400111	-0.0230269	-0.0291384	-0.0176906	-0.0257823	-0.0271298	0.00833235	Coffee intake
Residential air pollution	Particulate matter air pollution (pm2.5); 2010	-0.00994282	-0.0196778	0.00100818	-0.0379827	-0.0532925	-0.0239775	0.0217673	Particulate matter air pollution (pm2.5); 2010
Residential air pollution	Particulate matter air pollution (pm10); 2007	-0.00947974	-0.0161273	-0.00523811	-0.0382554	-0.0431332	-0.0224467	0.0171905	Particulate matter air pollution (pm10); 2007
Diet	Salt added to food	-0.0146668	-0.0195704	-0.0243331	-0.0355309	-0.0166352	-0.0221473	0.00831985	Salt added to food
Diet	Water intake	-0.0130234	-0.012761	-0.0378432	-0.0118034	-0.0320422	-0.0214946	0.0124548	Water intake
Sleep	Sleeplessness / insomnia	-0.0223138	-0.0236231	-0.0247654	-0.0151561	-0.0207745	-0.0213266	0.00375678	Sleeplessness / insomnia
Residential air pollution	Particulate matter air pollution 2.5-10um; 2010	-0.0152391	-0.0299016	-0.0162272	-0.0283243	-0.014427	-0.0208239	0.00761415	Particulate matter air pollution 2.5-10um; 2010
Residential air pollution	Nitrogen dioxide air pollution; 2010	0.00264203	-0.00724644	0.0133527	-0.027123	-0.0407647	-0.0118279	0.0219984	Nitrogen dioxide air pollution; 2010
Sleep	Sleep duration	-0.0118517	-0.00864022	-0.00463937	0.00623092	-0.0209758	-0.00797524	0.00996778	Sleep duration
Residential air pollution	Nitrogen dioxide air pollution; 2007	0.00710695	-0.00181789	0.0124286	-0.0231852	-0.0295728	-0.00700807	0.0185393	Nitrogen dioxide air pollution; 2007
Diet	spread type - never rarely use spread	0.00240138	0.00117365	-0.0150613	-0.0203788	0.0115985	-0.00405333	0.0132444	spread type - never rarely use spread
Residential air pollution	Particulate matter air pollution (pm2.5) absorbance; 2010	0.00835036	-0.00489637	0.0126832	-0.0170139	-0.0182065	-0.00381664	0.0141658	Particulate matter air pollution (pm2.5) absorbance; 2010
Residential air pollution	Traffic intensity on the nearest major road	-0.000427009	-0.0118533	-0.00165736	-0.00664438	0.00675463	-0.00276548	0.00698145	Traffic intensity on the nearest major road
Confoundings	female	0	0	0	0	0	0	0	female
Confoundings	Site-11027.0	0	0	0	0	0	0	0	Site-11027.0
Confoundings	Site-11026.0	0	0	0	0	0	0	0	Site-11026.0
Confoundings	Site-11025.0	0	0	0	0	0	0	0	Site-11025.0
Confoundings	Age when attended assessment centre	0	0	0	0	0	0	0	Age when attended assessment centre
Diet	Tea intake	0.018113	-0.000879116	0.0157412	0.00094927	0.00374401	0.00753368	0.00877179	Tea intake
Diet	Non-oily fish intake	0.0349612	0.0201778	0.0134086	0.0299339	0.0311038	0.025917	0.00886333	Non-oily fish intake
Diet	Cooked vegetable intake	0.0312168	0.0247254	0.0409746	0.0392491	0.0258336	0.0323999	0.00748083	Cooked vegetable intake
Diet	Salad / raw vegetable intake	0.0318219	0.0492456	0.0384428	0.0563972	0.0306661	0.0413147	0.0112042	Salad / raw vegetable intake
Diet	spread type - other type	0.0365093	0.0442295	0.0524708	0.0762411	0.0530841	0.052507	0.0149004	spread type - other type
Diet	Fresh fruit intake	0.0753085	0.08354	0.0700452	0.0823538	0.0641852	0.0750866	0.00819415	Fresh fruit intake
Diet	Bread intake	0.080637	0.0674577	0.0949493	0.0748688	0.0779301	0.0791686	0.0101039	Bread intake
Sleep	Getting up in morning	0.0922729	0.0991006	0.0564331	0.0698703	0.118787	0.0872928	0.0245559	Getting up in morning
Alcohol	Alcohol intake versus 10 years previously	0.104028	0.104822	0.0905449	0.0941253	0.0997557	0.0986552	0.00621299	Alcohol intake versus 10 years previously
Diet	Oily fish intake	0.112441	0.100102	0.0921949	0.117267	0.104712	0.105344	0.00991599	Oily fish intake
Alcohol	Alcohol usually taken with meals	0.115393	0.12268	0.112874	0.13171	0.129281	0.122388	0.0082757	Alcohol usually taken with meals
Diet	Cheese intake	0.111522	0.13882	0.130308	0.120444	0.113433	0.122905	0.0115479	Cheese intake
Alcohol	Alcohol intake frequency.	0.15488	0.148152	0.119068	0.114708	0.136317	0.134625	0.0175699	Alcohol intake frequency.
Diet	Dried fruit intake	0.138376	0.156747	0.135034	0.139452	0.12206	0.138334	0.0124102	Dried fruit intake
Physical activity	Number of days/week walked 10+ minutes	0.184285	0.171958	0.151232	0.16322	0.161721	0.166483	0.0123774	Number of days/week walked 10+ minutes
Diet	Cereal intake	0.160288	0.17339	0.155975	0.180783	0.164022	0.166892	0.0100774	Cereal intake
Physical activity	Frequency of stair climbing in last 4 weeks	0.190461	0.188666	0.209039	0.186284	0.195133	0.193917	0.00905453	Frequency of stair climbing in last 4 weeks
Physical activity	Number of days/week of moderate physical activity 10+ minutes	0.242412	0.235169	0.224024	0.213004	0.211846	0.225291	0.013454	Number of days/week of moderate physical activity 10+ minutes
Physical activity	Number of days/week of vigorous physical activity 10+ minutes	0.279877	0.264107	0.258299	0.246048	0.249915	0.259649	0.0133286	Number of days/week of vigorous physical activity 10+ minutes
Physical activity	Usual walking pace	0.35425	0.347351	0.327498	0.33254	0.356373	0.343602	0.012964	Usual walking pace
General health	Overall health rating	0.391739	0.375473	0.364031	0.352874	0.402049	0.377233	0.0199814	Overall health rating
Body composition by impedance	Impedance of whole body	0.453651	0.44905	0.469928	0.455194	0.451967	0.455958	0.00813478	Impedance of whole body

## Sheet: brain_loadings
label	split1	split2	split3	split4	split5	avg	stdv
Mean thickness of G+S-frontomargin (left hemisphere)	-0.299631	-0.248872	-0.240141	-0.253253	-0.282474	-0.264874	0.0251031
Mean thickness of G+S-occipital-inf (left hemisphere)	0.00641911	0.0652195	0.148333	0.041413	0.0259784	0.0574725	0.055163
Mean thickness of G+S-paracentral (left hemisphere)	0.159258	0.249251	0.279589	0.292941	0.158452	0.227898	0.0649861
Mean thickness of G+S-subcentral (left hemisphere)	0.258979	0.370249	0.302923	0.272714	0.284949	0.297963	0.0435215
Mean thickness of G+S-transv-frontopol (left hemisphere)	-0.603476	-0.49996	-0.546412	-0.56259	-0.522726	-0.547033	0.0394807
Mean thickness of G+S-cingul-Ant (left hemisphere)	0.726135	0.802519	0.846272	0.744946	0.808474	0.785669	0.049192
Mean thickness of G+S-cingul-Mid-Ant (left hemisphere)	0.735621	0.702167	0.586116	0.593864	0.746991	0.672952	0.0775534
Mean thickness of G+S-cingul-Mid-Post (left hemisphere)	0.226516	0.331178	0.180848	0.210964	0.338149	0.257531	0.0723427
Mean thickness of G-cingul-Post-dorsal (left hemisphere)	0.283282	0.397931	0.209057	0.251943	0.276172	0.283677	0.0701525
Mean thickness of G-cingul-Post-ventral (left hemisphere)	-0.222007	-0.177308	-0.242629	-0.286334	-0.20555	-0.226766	0.0409842
Mean thickness of G-cuneus (left hemisphere)	-0.820679	-0.846732	-0.839536	-0.809711	-0.926598	-0.848651	0.0459925
Mean thickness of G-front-inf-Opercular (left hemisphere)	0.236638	0.321624	0.292649	0.296053	0.278088	0.285011	0.0312597
Mean thickness of G-front-inf-Orbital (left hemisphere)	-0.0110336	0.0581492	0.0250479	-0.0668068	-0.0634048	-0.0116096	0.0546349
Mean thickness of G-front-inf-Triangul (left hemisphere)	-0.184202	-0.0880354	-0.178348	-0.213857	-0.157721	-0.164433	0.0471933
Mean thickness of G-front-middle (left hemisphere)	-0.348333	-0.259264	-0.285062	-0.326987	-0.313491	-0.306627	0.0350332
Mean thickness of G-front-sup (left hemisphere)	-0.0267195	0.0991898	0.105263	0.0528129	0.0259466	0.0512986	0.0546297
Mean thickness of G-Ins-lg+S-cent-ins (left hemisphere)	0.61278	0.669545	0.618032	0.611887	0.671852	0.636819	0.031027
Mean thickness of G-insular-short (left hemisphere)	0.93774	1	0.963915	0.922272	0.99514	0.963814	0.0342648
Mean thickness of G-occipital-middle (left hemisphere)	-0.33949	-0.302334	-0.324163	-0.353203	-0.337806	-0.331399	0.0192294
Mean thickness of G-occipital-sup (left hemisphere)	-0.55715	-0.549264	-0.489047	-0.516248	-0.619237	-0.546189	0.0490596
Mean thickness of G-oc-temp-lat-fusifor (left hemisphere)	0.374549	0.425643	0.38525	0.405907	0.359917	0.390253	0.0259298
Mean thickness of G-oc-temp-med-Lingual (left hemisphere)	-0.757066	-0.777116	-0.796474	-0.798715	-0.866584	-0.799191	0.041265
Mean thickness of G-oc-temp-med-Parahip (left hemisphere)	0.582911	0.591863	0.618235	0.544675	0.638476	0.595232	0.0357713
Mean thickness of G-orbital (left hemisphere)	0.173252	0.251207	0.191018	0.175421	0.159876	0.190155	0.0358741
Mean thickness of G-pariet-inf-Angular (left hemisphere)	-0.112399	-0.0531024	-0.0159336	-0.113993	-0.153834	-0.0898524	0.0547706
Mean thickness of G-pariet-inf-Supramar (left hemisphere)	0.229605	0.306701	0.291174	0.230721	0.239422	0.259525	0.0365934
Mean thickness of G-parietal-sup (left hemisphere)	-0.56687	-0.510209	-0.573463	-0.573133	-0.620732	-0.568881	0.0392873
Mean thickness of G-postcentral (left hemisphere)	-0.576892	-0.501763	-0.635668	-0.574126	-0.623366	-0.582363	0.0527182
Mean thickness of G-precentral (left hemisphere)	0.0266996	0.143494	0.0483711	0.0328165	0.010719	0.0524201	0.0526682
Mean thickness of G-precuneus (left hemisphere)	-0.181513	-0.0924458	-0.157385	-0.0881261	-0.213817	-0.146658	0.0552388
Mean thickness of G-rectus (left hemisphere)	0.431301	0.527747	0.47757	0.476528	0.51982	0.486593	0.0388511
Mean thickness of G-subcallosal (left hemisphere)	0.340058	0.417292	0.315047	0.341032	0.476916	0.378069	0.0672634
Mean thickness of G-temp-sup-G-T-transv (left hemisphere)	0.317027	0.326599	0.257557	0.219624	0.270756	0.278313	0.044053
Mean thickness of G-temp-sup-Lateral (left hemisphere)	0.474651	0.564393	0.507328	0.404845	0.497005	0.489644	0.0578143
Mean thickness of G-temp-sup-Plan-polar (left hemisphere)	0.876569	0.913226	0.866099	0.876715	0.926401	0.891802	0.0263459
Mean thickness of G-temp-sup-Plan-tempo (left hemisphere)	0.254838	0.331343	0.241703	0.358579	0.298602	0.297013	0.0495214
Mean thickness of G-temporal-inf (left hemisphere)	0.380949	0.437479	0.375545	0.288947	0.418404	0.380265	0.057205
Mean thickness of G-temporal-middle (left hemisphere)	0.372943	0.423354	0.348752	0.267521	0.327405	0.347995	0.0574499
Mean thickness of Lat-Fis-ant-Horizont (left hemisphere)	0.0826417	0.0884115	0.137846	0.048357	0.0718752	0.0858263	0.0328689
Mean thickness of Lat-Fis-ant-Vertical (left hemisphere)	-0.153568	-0.112326	-0.125376	-0.12008	-0.100953	-0.12246	0.0196668
Mean thickness of Lat-Fis-post (left hemisphere)	0.363483	0.500659	0.455963	0.437897	0.461688	0.443938	0.0504638
Mean thickness of Pole-occipital (left hemisphere)	-0.929596	-0.937614	-0.910137	-1	-0.972021	-0.949874	0.0358596
Mean thickness of Pole-temporal (left hemisphere)	0.903773	0.983216	0.95479	0.937736	0.905929	0.937089	0.033624
Mean thickness of S-calcarine (left hemisphere)	-0.673236	-0.63878	-0.662901	-0.670626	-0.737153	-0.676539	0.0365093
Mean thickness of S-central (left hemisphere)	0.276498	0.366623	0.309397	0.342495	0.255242	0.310051	0.0457801
Mean thickness of S-cingul-Marginalis (left hemisphere)	-0.3155	-0.219377	-0.311984	-0.204378	-0.318349	-0.273918	0.0569273
Mean thickness of S-circular-insula-ant (left hemisphere)	0.209492	0.268823	0.195433	0.20011	0.250845	0.224941	0.0328735
Mean thickness of S-circular-insula-inf (left hemisphere)	0.67123	0.717025	0.648891	0.724697	0.737454	0.69986	0.0378891
Mean thickness of S-circular-insula-sup (left hemisphere)	0.383525	0.538092	0.44793	0.463249	0.580351	0.482629	0.0775032
Mean thickness of S-collat-transv-ant (left hemisphere)	0.585762	0.604638	0.54222	0.549528	0.668968	0.590223	0.0509627
Mean thickness of S-collat-transv-post (left hemisphere)	-0.277624	-0.162141	-0.138013	-0.216677	-0.220187	-0.202929	0.0546443
Mean thickness of S-front-inf (left hemisphere)	-0.185921	-0.0925684	-0.197337	-0.172131	-0.138536	-0.157299	0.0423804
Mean thickness of S-front-middle (left hemisphere)	-0.42035	-0.394063	-0.344674	-0.342662	-0.364968	-0.373343	0.0334378
Mean thickness of S-front-sup (left hemisphere)	-0.25021	-0.165568	-0.126066	-0.146956	-0.176704	-0.173101	0.0472002
Mean thickness of S-interm-prim-Jensen (left hemisphere)	-0.00908282	-0.0807199	-0.00532543	-0.0727208	-0.0237259	-0.038315	0.0358386
Mean thickness of S-intrapariet+P-trans (left hemisphere)	-0.498366	-0.441108	-0.440148	-0.459839	-0.505362	-0.468965	0.0311406
Mean thickness of S-oc-middle+Lunatus (left hemisphere)	-0.645059	-0.592866	-0.558684	-0.583316	-0.606075	-0.5972	0.031876
Mean thickness of S-oc-sup+transversal (left hemisphere)	-0.372554	-0.341399	-0.321498	-0.372769	-0.422895	-0.366223	0.0384421
Mean thickness of S-occipital-ant (left hemisphere)	-0.0770209	-0.109275	-0.120211	-0.194596	-0.0355901	-0.107339	0.0588439
Mean thickness of S-oc-temp-lat (left hemisphere)	0.242543	0.287532	0.287448	0.242147	0.322004	0.276335	0.0340783
Mean thickness of S-oc-temp-med+Lingual (left hemisphere)	0.305514	0.308597	0.296457	0.279533	0.335605	0.305141	0.0204408
Mean thickness of S-orbital-lateral (left hemisphere)	-0.349732	-0.221371	-0.293664	-0.297511	-0.311282	-0.294712	0.0466091
Mean thickness of S-orbital-med-olfact (left hemisphere)	0.311154	0.392422	0.223925	0.226868	0.358879	0.302649	0.0762128
Mean thickness of S-orbital-H-Shaped (left hemisphere)	0.0486098	0.141289	0.0674636	0.0446334	0.0740871	0.0752166	0.0389558
Mean thickness of S-parieto-occipital (left hemisphere)	-0.326228	-0.258249	-0.255073	-0.291804	-0.333582	-0.292987	0.0367372
Mean thickness of S-pericallosal (left hemisphere)	0.304587	0.272576	0.190459	0.193198	0.329204	0.258005	0.063667
Mean thickness of S-postcentral (left hemisphere)	-0.223916	-0.141294	-0.204048	-0.090776	-0.212139	-0.174435	0.0566657
Mean thickness of S-precentral-inf-part (left hemisphere)	-0.000725963	0.069784	-0.043169	-0.00874104	-0.0108324	0.00126313	0.0415923
Mean thickness of S-precentral-sup-part (left hemisphere)	0.144638	0.222997	0.216771	0.184363	0.106815	0.175117	0.0492625
Mean thickness of S-suborbital (left hemisphere)	0.343644	0.320491	0.396032	0.413858	0.381757	0.371156	0.0383357
Mean thickness of S-subparietal (left hemisphere)	-0.264412	-0.232089	-0.221264	-0.187826	-0.311214	-0.243361	0.0467618
Mean thickness of S-temporal-inf (left hemisphere)	0.361491	0.313775	0.282387	0.198885	0.370724	0.305453	0.0695675
Mean thickness of S-temporal-sup (left hemisphere)	0.434715	0.451138	0.405168	0.369123	0.463836	0.424796	0.0380826
Mean thickness of S-temporal-transverse (left hemisphere)	0.419032	0.424185	0.428261	0.432747	0.40252	0.421349	0.0116796
Mean thickness of G+S-frontomargin (right hemisphere)	-0.389737	-0.350201	-0.362285	-0.387872	-0.324035	-0.362826	0.0274589
Mean thickness of G+S-occipital-inf (right hemisphere)	-0.206807	-0.144214	-0.194764	-0.256993	-0.247755	-0.210107	0.0452874
Mean thickness of G+S-paracentral (right hemisphere)	0.0729603	0.230272	0.267063	0.201793	0.122095	0.178837	0.0796648
Mean thickness of G+S-subcentral (right hemisphere)	0.145748	0.227351	0.130412	0.172217	0.111859	0.157517	0.0448627
Mean thickness of G+S-transv-frontopol (right hemisphere)	-0.621038	-0.509358	-0.552702	-0.604121	-0.5534	-0.568124	0.0447318
Mean thickness of G+S-cingul-Ant (right hemisphere)	0.479421	0.541366	0.585036	0.552852	0.570014	0.545738	0.0406241
Mean thickness of G+S-cingul-Mid-Ant (right hemisphere)	0.388574	0.427746	0.409889	0.42345	0.452736	0.420479	0.0236231
Mean thickness of G+S-cingul-Mid-Post (right hemisphere)	0.187507	0.339879	0.251608	0.253693	0.305016	0.267541	0.0580694
Mean thickness of G-cingul-Post-dorsal (right hemisphere)	0.333621	0.487644	0.407592	0.430016	0.446957	0.421166	0.0570333
Mean thickness of G-cingul-Post-ventral (right hemisphere)	-0.219627	-0.117345	-0.189684	-0.209611	-0.281059	-0.203465	0.0590051
Mean thickness of G-cuneus (right hemisphere)	-0.75784	-0.702696	-0.661595	-0.744976	-0.816366	-0.736695	0.0584359
Mean thickness of G-front-inf-Opercular (right hemisphere)	0.119345	0.307446	0.233716	0.147098	0.213283	0.204177	0.0742874
Mean thickness of G-front-inf-Orbital (right hemisphere)	-0.0101233	0.0828297	0.0529511	-0.0530695	-0.00538207	0.0134412	0.0541042
Mean thickness of G-front-inf-Triangul (right hemisphere)	-0.281741	-0.155507	-0.229217	-0.318425	-0.223077	-0.241593	0.0620921
Mean thickness of G-front-middle (right hemisphere)	-0.436396	-0.298183	-0.337734	-0.383741	-0.371254	-0.365462	0.0517072
Mean thickness of G-front-sup (right hemisphere)	-0.141999	0.0338002	0.038477	-0.0299086	-0.050857	-0.0300976	0.0737198
Mean thickness of G-Ins-lg+S-cent-ins (right hemisphere)	0.662871	0.697249	0.681777	0.652393	0.696323	0.678123	0.0200315
Mean thickness of G-insular-short (right hemisphere)	0.741676	0.860446	0.804818	0.669808	0.854445	0.786239	0.0806938
Mean thickness of G-occipital-middle (right hemisphere)	-0.416813	-0.328728	-0.408268	-0.395782	-0.432002	-0.396319	0.0400154
Mean thickness of G-occipital-sup (right hemisphere)	-0.586435	-0.515743	-0.46421	-0.453291	-0.601733	-0.524282	0.0681598
Mean thickness of G-oc-temp-lat-fusifor (right hemisphere)	0.105276	0.152186	0.115656	0.116573	0.092781	0.116494	0.0221518
Mean thickness of G-oc-temp-med-Lingual (right hemisphere)	-0.812974	-0.79933	-0.753527	-0.812094	-0.9328	-0.822145	0.0664427
Mean thickness of G-oc-temp-med-Parahip (right hemisphere)	0.35909	0.366691	0.40288	0.286368	0.372475	0.357501	0.0430997
Mean thickness of G-orbital (right hemisphere)	0.101876	0.216182	0.169854	0.0745297	0.0988313	0.132255	0.0587999
Mean thickness of G-pariet-inf-Angular (right hemisphere)	-0.259419	-0.208995	-0.162825	-0.255012	-0.275768	-0.232404	0.0461265
Mean thickness of G-pariet-inf-Supramar (right hemisphere)	0.0428765	0.138876	0.159369	0.1076	0.0797314	0.105691	0.0463838
Mean thickness of G-parietal-sup (right hemisphere)	-0.710891	-0.599727	-0.657315	-0.712328	-0.719947	-0.680041	0.0513652
Mean thickness of G-postcentral (right hemisphere)	-0.683743	-0.624728	-0.676623	-0.665517	-0.709663	-0.672055	0.0310421
Mean thickness of G-precentral (right hemisphere)	-0.0947557	0.0736978	-0.00017014	-0.00249549	-0.0294419	-0.0106331	0.0606584
Mean thickness of G-precuneus (right hemisphere)	-0.171236	-0.0122397	-0.0548738	-0.0499285	-0.161247	-0.089905	0.0716965
Mean thickness of G-rectus (right hemisphere)	0.362066	0.490773	0.435397	0.399648	0.437315	0.42504	0.0479303
Mean thickness of G-subcallosal (right hemisphere)	0.359796	0.416008	0.294196	0.283285	0.349674	0.340592	0.0537951
Mean thickness of G-temp-sup-G-T-transv (right hemisphere)	0.0895531	0.113035	0.046176	0.027502	0.0314274	0.0615387	0.0378744
Mean thickness of G-temp-sup-Lateral (right hemisphere)	0.266498	0.382245	0.378745	0.280045	0.295918	0.32069	0.0555918
Mean thickness of G-temp-sup-Plan-polar (right hemisphere)	0.418152	0.479608	0.432104	0.401546	0.52908	0.452098	0.051939
Mean thickness of G-temp-sup-Plan-tempo (right hemisphere)	0.135334	0.213023	0.188472	0.191895	0.151624	0.17607	0.0317286
Mean thickness of G-temporal-inf (right hemisphere)	0.144563	0.257602	0.256295	0.159999	0.182239	0.20014	0.0535627
Mean thickness of G-temporal-middle (right hemisphere)	0.193912	0.267664	0.248505	0.106327	0.157006	0.194682	0.0660492
Mean thickness of Lat-Fis-ant-Horizont (right hemisphere)	0.0939424	0.24647	0.200684	0.180056	0.0571278	0.155656	0.0780806
Mean thickness of Lat-Fis-ant-Vertical (right hemisphere)	-0.00163396	0.137976	0.107283	0.028217	0.0654116	0.0674507	0.0567374
Mean thickness of Lat-Fis-post (right hemisphere)	0.330695	0.452943	0.448592	0.454252	0.433883	0.424073	0.0528231
Mean thickness of Pole-occipital (right hemisphere)	-1	-0.913248	-1	-0.974436	-1	-0.977537	0.0376046
Mean thickness of Pole-temporal (right hemisphere)	0.550198	0.628583	0.563406	0.5383	0.540923	0.564282	0.0372645
Mean thickness of S-calcarine (right hemisphere)	-0.649333	-0.537432	-0.54304	-0.563311	-0.641231	-0.586869	0.0542608
Mean thickness of S-central (right hemisphere)	0.0376411	0.151876	0.119137	0.133525	0.0649911	0.101434	0.0481798
Mean thickness of S-cingul-Marginalis (right hemisphere)	-0.386034	-0.298147	-0.361097	-0.258143	-0.340851	-0.328854	0.0509806
Mean thickness of S-circular-insula-ant (right hemisphere)	0.227235	0.29085	0.251557	0.176642	0.349359	0.259129	0.0652426
Mean thickness of S-circular-insula-inf (right hemisphere)	0.355606	0.434148	0.365332	0.39197	0.439802	0.397372	0.0385778
Mean thickness of S-circular-insula-sup (right hemisphere)	0.185662	0.370357	0.208383	0.134976	0.318341	0.243544	0.0975318
Mean thickness of S-collat-transv-ant (right hemisphere)	0.356638	0.365582	0.24883	0.260414	0.347494	0.315792	0.056354
Mean thickness of S-collat-transv-post (right hemisphere)	-0.247497	-0.170926	-0.199714	-0.16815	-0.230395	-0.203336	0.0352988
Mean thickness of S-front-inf (right hemisphere)	-0.2803	-0.192383	-0.235103	-0.243144	-0.253228	-0.240832	0.0320031
Mean thickness of S-front-middle (right hemisphere)	-0.520557	-0.39386	-0.458131	-0.469282	-0.416483	-0.451663	0.0491871
Mean thickness of S-front-sup (right hemisphere)	-0.360294	-0.252038	-0.285254	-0.253502	-0.265497	-0.283317	0.0450391
Mean thickness of S-interm-prim-Jensen (right hemisphere)	0.00885976	0.0877648	0.0320534	-0.0138829	0.0860514	0.0401693	0.0456571
Mean thickness of S-intrapariet+P-trans (right hemisphere)	-0.598154	-0.489772	-0.466019	-0.540642	-0.552857	-0.529488	0.0524194
Mean thickness of S-oc-middle+Lunatus (right hemisphere)	-0.631707	-0.525041	-0.554099	-0.560372	-0.59688	-0.57362	0.0413268
Mean thickness of S-oc-sup+transversal (right hemisphere)	-0.453481	-0.387759	-0.391619	-0.344273	-0.451843	-0.405795	0.0466517
Mean thickness of S-occipital-ant (right hemisphere)	-0.180457	-0.175969	-0.195708	-0.165453	-0.130316	-0.169581	0.0244976
Mean thickness of S-oc-temp-lat (right hemisphere)	0.0888292	0.114613	0.126062	0.0883089	0.184374	0.120437	0.0393216
Mean thickness of S-oc-temp-med+Lingual (right hemisphere)	0.321401	0.351154	0.379182	0.387604	0.329221	0.353712	0.0293584
Mean thickness of S-orbital-lateral (right hemisphere)	-0.275962	-0.102711	-0.227402	-0.144915	-0.170584	-0.184315	0.0682931
Mean thickness of S-orbital-med-olfact (right hemisphere)	0.311447	0.336489	0.188731	0.170206	0.337279	0.268831	0.0824953
Mean thickness of S-orbital-H-Shaped (right hemisphere)	-0.0354824	0.0881808	0.0856807	-0.0423614	0.0346495	0.0261334	0.0631592
Mean thickness of S-parieto-occipital (right hemisphere)	-0.294743	-0.167341	-0.16003	-0.196959	-0.248458	-0.213506	0.0571964
Mean thickness of S-pericallosal (right hemisphere)	0.138233	0.176085	0.150941	0.132316	0.173593	0.154234	0.0199969
Mean thickness of S-postcentral (right hemisphere)	-0.409678	-0.295255	-0.271984	-0.272707	-0.346057	-0.319136	0.0588894
Mean thickness of S-precentral-inf-part (right hemisphere)	-0.0681576	0.0744813	0.0192991	0.0276218	0.0328496	0.0172188	0.0522613
Mean thickness of S-precentral-sup-part (right hemisphere)	-0.116357	0.0584286	0.0180609	0.0290948	-0.00992117	-0.00413882	0.0673394
Mean thickness of S-suborbital (right hemisphere)	0.113863	0.215116	0.150448	0.185901	0.139915	0.161049	0.0397695
Mean thickness of S-subparietal (right hemisphere)	-0.149325	-0.151558	-0.146251	-0.129122	-0.195982	-0.154448	0.0248409
Mean thickness of S-temporal-inf (right hemisphere)	0.226598	0.252353	0.169096	0.129414	0.15845	0.187182	0.0507215
Mean thickness of S-temporal-sup (right hemisphere)	0.174186	0.215893	0.17966	0.113129	0.177799	0.172133	0.0370453
Mean thickness of S-temporal-transverse (right hemisphere)	0.160572	0.13609	0.0721642	0.13654	0.0946856	0.12001	0.0357338
